# Supplementary material for: Global, regional, and national burden of chronic respiratory diseases and associated risk factors, 1990–2019: Results from the Global Burden of Disease Study 2019
Source: Front Med (Lausanne). 2023 Mar 28;10:1066804. doi: 10.3389/fmed.2023.1066804 (PMC10088372; doi:10.3389/fmed.2023.1066804)
Supplement: Supplementary file 2 [file Data_Sheet_2.ZIP]

Archive with 55 entries (48 files):
- Source data/
- Source data/1.Prevalence/
- Source data/1.Prevalence/Results for Prevalence_nation_Asthma.csv
- Source data/1.Prevalence/Results for Prevalence_nation_COPD.csv
- Source data/1.Prevalence/Results for Prevalence_nation_ILD.csv
- Source data/1.Prevalence/Results for Prevalence_nation_Other.csv
- Source data/1.Prevalence/Results for Prevalence_nation_Overall.csv
- Source data/1.Prevalence/Results for Prevalence_nation_Pneumoconiosis.csv
- Source data/1.Prevalence/Results for Prevalence_region_Asthma.csv
- Source data/1.Prevalence/Results for Prevalence_region_COPD.csv
- Source data/1.Prevalence/Results for Prevalence_region_ILD.csv
- Source data/1.Prevalence/Results for Prevalence_region_Other.csv
- Source data/1.Prevalence/Results for Prevalence_region_Overall.csv
- Source data/1.Prevalence/Results for Prevalence_region_Pneumoconiosis.csv
- Source data/2.Deaths/
- Source data/2.Deaths/Results for Deaths_nation_Asthma.csv
- Source data/2.Deaths/Results for Deaths_nation_COPD.csv
- Source data/2.Deaths/Results for Deaths_nation_ILD.csv
- Source data/2.Deaths/Results for Deaths_nation_Other.csv
- Source data/2.Deaths/Results for Deaths_nation_Overall.csv
- Source data/2.Deaths/Results for Deaths_nation_Pneumoconiosis.csv
- Source data/2.Deaths/Results for Deaths_region_Asthma.csv
- Source data/2.Deaths/Results for Deaths_region_COPD.csv
- Source data/2.Deaths/Results for Deaths_region_ILD.csv
- Source data/2.Deaths/Results for Deaths_region_Other.csv
- Source data/2.Deaths/Results for Deaths_region_Overall.csv
- Source data/2.Deaths/Results for Deaths_region_Pneumoconiosis.csv
- Source data/3.DALY/
- Source data/3.DALY/Results for DALY_nation_Asthma.csv
- Source data/3.DALY/Results for DALY_nation_COPD.csv
- Source data/3.DALY/Results for DALY_nation_ILD.csv
- Source data/3.DALY/Results for DALY_nation_Other.csv
- Source data/3.DALY/Results for DALY_nation_Overall.csv
- Source data/3.DALY/Results for DALY_nation_Pneumoconiosis.csv
- Source data/3.DALY/Results for DALY_region_Asthma.csv
- Source data/3.DALY/Results for DALY_region_COPD.csv
- Source data/3.DALY/Results for DALY_region_ILD.csv
- Source data/3.DALY/Results for DALY_region_Other.csv
- Source data/3.DALY/Results for DALY_region_Overall.csv
- Source data/3.DALY/Results for DALY_region_Pneumoconiosis.csv
- Source data/4.AAPC/
- Source data/4.AAPC/nation_change(1).csv
- Source data/4.AAPC/Region_change(1).csv
- Source data/5.prevalence+death+DALY&Age/
- Source data/5.prevalence+death+DALY&Age/death_daly_age.csv
- Source data/5.prevalence+death+DALY&Age/prevalence_age.csv
- Source data/6.risk factors/
- Source data/6.risk factors/risk_daly_a.csv
- Source data/6.risk factors/risk_daly_b.csv
- Source data/6.risk factors/risk_daly_c.csv
- Source data/6.risk factors/risk_daly_c新.csv
- Source data/6.risk factors/risk_death_a.csv
- Source data/6.risk factors/risk_death_b.csv
- Source data/6.risk factors/risk_death_c.csv
- Source data/6.risk factors/risk_death_c新.csv
