# Supplementary material for: Global, regional, and national burden of chronic respiratory diseases and associated risk factors, 1990–2019: Results from the Global Burden of Disease Study 2019
Source: Front Med (Lausanne). 2023 Mar 28;10:1066804. doi: 10.3389/fmed.2023.1066804 (PMC10088372; doi:10.3389/fmed.2023.1066804)
Supplement: Supplementary file 2 [file Data_Sheet_2.ZIP › Source data/1.Prevalence/Results for Prevalence_nation_Asthma.csv]

	location	case_1990	ASR_1990	case_2019	ASR_2019	AAPC
1	Afghanistan	498371 (428705 to 582821)	4740.1 (4210.69 to 5299.51)	1515532 (1250584 to 1877887)	4281.02 (3758.84 to 4909.04)	-35.93 (-40.96 to -30.89)
2	Albania	79535 (66440 to 98952)	2613.12 (2252.14 to 3122.14)	79785 (66537 to 96602)	2828.38 (2319.68 to 3483.86)	11.94 (-12.01 to 35.96)
3	Algeria	777903 (640644 to 976466)	3171.04 (2723.35 to 3752.87)	1311915 (1073558 to 1613359)	3219.45 (2632.92 to 3923.89)	10.9 (-0.24 to 22.05)
4	American Samoa	1655 (1320 to 2109)	3486.46 (2789.18 to 4263.99)	1853 (1277 to 2351)	3340.52 (2255.05 to 4204.59)	11.33 (-45.74 to 68.73)
5	Andorra	3822 (3175 to 4579)	6830.61 (5712.59 to 8190.86)	5104 (4196 to 6161)	5846.73 (4810.24 to 7128.01)	-55.26 (-62.6 to -47.91)
6	Angola	473612 (399474 to 576302)	4472.68 (3958.66 to 5120.28)	987366 (784259 to 1232058)	3140.14 (2694.02 to 3682.62)	-124.54 (-130.6 to -118.47)
7	Antigua and Barbuda	3370 (2642 to 4341)	5338.2 (4266.69 to 6817.64)	4281 (3485 to 5300)	5611.62 (4390.4 to 7155.64)	23.46 (7.94 to 38.99)
8	Argentina	2401217 (2056469 to 2793030)	7241.79 (6184.77 to 8404.3)	3234945 (2748264 to 3848411)	7019.77 (5893.61 to 8448.07)	-16.49 (-23.19 to -9.78)
9	Armenia	65275 (52617 to 81444)	1951.76 (1590.37 to 2395.32)	62216 (46975 to 76442)	2093.13 (1628.91 to 2624.83)	28.44 (17.71 to 39.19)
10	Australia	1926397 (1794473 to 2066600)	11699.48 (10879.25 to 12543.42)	2047081 (1720113 to 2448384)	8768.43 (7162.3 to 10821.74)	-101.87 (-139.06 to -64.53)
11	Austria	618927 (525088 to 718198)	7014.85 (5951.85 to 8272.91)	489835 (405031 to 590357)	5220.26 (4280.7 to 6380.52)	-108.5 (-129.03 to -87.92)
12	Azerbaijan	147618 (121631 to 182986)	2114.05 (1788.84 to 2546.52)	189910 (156275 to 234271)	1961.21 (1608.59 to 2435.73)	-19.37 (-39.73 to 1.03)
13	Bahamas	14987 (12010 to 18587)	5582.22 (4560.77 to 6869.15)	19052 (15601 to 23533)	5660.23 (4491.02 to 7161.64)	14.81 (1.11 to 28.52)
14	Bahrain	19611 (16473 to 23653)	4485.51 (3915.71 to 5195.32)	46333 (38382 to 56216)	3639.21 (2998.99 to 4452.81)	-67.08 (-76.09 to -58.06)
15	Bangladesh	1522763 (1338902 to 1747547)	1855.79 (1667.22 to 2057.79)	2073478 (1801991 to 2362800)	1390.91 (1217.24 to 1574.2)	-110.77 (-126.52 to -94.99)
16	Barbados	16886 (14246 to 20256)	6747.64 (5681.4 to 8152.07)	17847 (14892 to 21186)	6878.85 (5508.21 to 8515.22)	-2.28 (-15.85 to 11.3)
17	Belarus	601869 (498203 to 710929)	5389.71 (4451.56 to 6393.18)	328033 (271030 to 396927)	3417.66 (2760.82 to 4292.83)	-163.15 (-185.39 to -140.86)
18	Belgium	838526 (729289 to 974390)	7261.55 (6235.65 to 8543.23)	542551 (456000 to 645456)	4609.89 (3791.88 to 5606.24)	-200.94 (-245.73 to -155.95)
19	Belize	13506 (10851 to 17142)	6011.39 (5038.07 to 7353.51)	24260 (19296 to 30534)	5657.5 (4549 to 7101.45)	-19.3 (-42.34 to 3.8)
20	Benin	149531 (123695 to 182224)	3241.92 (2874.74 to 3694.52)	345397 (275121 to 436254)	2783.41 (2387.15 to 3274.67)	-56.61 (-69.45 to -43.76)
21	Bermuda	2956 (2410 to 3630)	5534.53 (4390.98 to 6936.55)	2713 (2226 to 3335)	5842.79 (4499.49 to 7495.36)	29.81 (13.1 to 46.55)
22	Bhutan	9816 (8567 to 11266)	2022.18 (1811.26 to 2239.02)	9763 (8608 to 11051)	1429.78 (1272.34 to 1603.04)	-125.31 (-139.24 to -111.37)
23	Bolivia (Plurinational State of)	459655 (351462 to 590009)	5363.51 (4229.61 to 6709.93)	559829 (420623 to 732214)	4250.69 (3250.05 to 5536.08)	-96.43 (-123.75 to -69.03)
24	Bosnia and Herzegovina	202586 (169114 to 245602)	4597.21 (3865.68 to 5553.5)	161181 (134157 to 192943)	4466.42 (3656.72 to 5529.45)	-10.2 (-17.96 to -2.44)
25	Botswana	28782 (24204 to 34738)	2497.09 (2199.84 to 2832.94)	56626 (46319 to 68640)	2572.75 (2165.53 to 3052.39)	-0.42 (-16.27 to 15.45)
26	Brazil	9894735 (7559903 to 13161901)	6045.9 (4725.06 to 7807.75)	9520211 (7444049 to 12180750)	4892.43 (3757.28 to 6352.04)	-77.59 (-94.01 to -61.14)
27	Brunei Darussalam	11045 (9069 to 13801)	5638.87 (4734.3 to 6942.58)	17726 (14631 to 21814)	4887.06 (4088.09 to 5908.93)	-52.36 (-58.39 to -46.34)
28	Bulgaria	395019 (328696 to 474831)	4196.23 (3509.42 to 5086.58)	260803 (213949 to 311776)	3612.72 (2919.2 to 4427.34)	-57.38 (-74.4 to -40.34)
29	Burkina Faso	265313 (212800 to 336830)	2595.47 (2228.41 to 3056.79)	615592 (487310 to 799997)	2586.12 (2178.5 to 3125.76)	-2.67 (-13.68 to 8.36)
30	Burundi	344827 (289564 to 413622)	6006.62 (5296 to 6776.02)	517185 (419705 to 636973)	4142.85 (3585.48 to 4806.9)	-127.96 (-140.7 to -115.22)
31	Cabo Verde	10691 (8686 to 13395)	3046.64 (2631.55 to 3583.54)	13527 (11061 to 16913)	2443.63 (2020.5 to 3024.72)	-73.41 (-78.42 to -68.4)
32	Cambodia	227575 (184185 to 283855)	2172.79 (1884.4 to 2526.42)	386095 (322587 to 474535)	2403.29 (2034.03 to 2896.1)	39.48 (26.48 to 52.5)
33	Cameroon	262619 (213036 to 328473)	2694.41 (2310.95 to 3168.33)	679955 (536381 to 880881)	2325.79 (1937.92 to 2835.75)	-50.55 (-61.95 to -39.14)
34	Canada	1424421 (1181401 to 1715394)	5369.62 (4412.68 to 6548.46)	1650337 (1381363 to 1967955)	4817.27 (3892.85 to 5970.94)	-51 (-87.78 to -14.08)
35	Central African Republic	118621 (100637 to 141253)	4409.86 (3923.28 to 4972.66)	183039 (152909 to 221751)	3476.77 (3045.21 to 3965.72)	-81.32 (-82.26 to -80.39)
36	Chad	137722 (112144 to 172438)	2320.1 (2009.53 to 2722.77)	371908 (292030 to 479772)	2161.69 (1838.47 to 2574.23)	-28.1 (-37.18 to -19.01)
37	Chile	654433 (558825 to 785780)	5329.9 (4616.15 to 6309.12)	990775 (847405 to 1160035)	5196.37 (4391.45 to 6249.28)	-7.26 (-31.05 to 16.59)
38	China	25559015 (20406450 to 32633238)	2296.63 (1852.1 to 2880.73)	24766952 (20076066 to 30666151)	1974.16 (1530.16 to 2565.37)	-27.16 (-89.63 to 35.71)
39	Colombia	1605880 (1267081 to 2032068)	4826.13 (3977.63 to 5909.6)	1551388 (1228472 to 1944968)	3478.04 (2729.24 to 4428.09)	-102.6 (-129.11 to -76.01)
40	Comoros	23464 (19701 to 28536)	4807.4 (4195.46 to 5604.7)	29194 (24318 to 35464)	4061.88 (3450.4 to 4841.62)	-57.82 (-61.26 to -54.39)
41	Congo	107611 (89540 to 130973)	4496.14 (3934.29 to 5172.43)	191764 (156525 to 236966)	3717.56 (3167.36 to 4387.34)	-66.89 (-80.21 to -53.55)
42	Cook Islands	754 (563 to 970)	3996.52 (2926.74 to 5014.24)	638 (422 to 786)	3582.17 (2502.86 to 4533.59)	-23.58 (-50.64 to 3.56)
43	Costa Rica	220713 (177445 to 271958)	6971.38 (5804.34 to 8480.04)	246652 (200613 to 304694)	5529.27 (4443.27 to 6905.54)	-83.73 (-97.02 to -70.43)
44	Croatia	285241 (232914 to 342261)	5327.11 (4355.52 to 6448.66)	188078 (158810 to 223334)	4018.57 (3316.2 to 4929.38)	-109.91 (-130.98 to -88.81)
45	Cuba	808383 (661439 to 988727)	7590.62 (6224.79 to 9387.2)	653775 (535739 to 791660)	6979.37 (5504.92 to 8790.42)	-27.76 (-32.3 to -23.22)
46	Cyprus	60638 (48931 to 73868)	7624.9 (6154.05 to 9289.55)	99525 (80592 to 120953)	7088.53 (5756.88 to 8584.47)	-25.85 (-33.38 to -18.31)
47	Czechia	328324 (275297 to 398492)	3146.19 (2596.81 to 3844.58)	327052 (269708 to 392256)	3053.07 (2479.86 to 3781.11)	-18.89 (-42.44 to 4.71)
48	Côte d'Ivoire	394613 (324191 to 487962)	3450.94 (2993.9 to 4035.39)	805617 (658270 to 1010962)	3154.29 (2690.66 to 3760.81)	-22.32 (-35.75 to -8.88)
49	Democratic People's Republic of Korea	763486 (628964 to 963121)	3852.07 (3195.86 to 4916.22)	998398 (880328 to 1140797)	3704.71 (3216.47 to 4372.58)	-20.04 (-37.69 to -2.36)
50	Democratic Republic of the Congo	1360068 (1097868 to 1692027)	3342.79 (2865.73 to 3903.78)	2664393 (2183112 to 3293446)	3003.45 (2582.79 to 3545.38)	-37.91 (-43.8 to -32.02)
51	Denmark	359686 (309203 to 417605)	6288.16 (5436.02 to 7394.62)	282375 (236946 to 337040)	4782.68 (3910.04 to 5846.14)	-100.19 (-137.3 to -62.94)
52	Djibouti	26428 (21824 to 32455)	5245.52 (4563.13 to 6057)	48835 (40330 to 59712)	4132.74 (3519.31 to 4912.78)	-80.43 (-88.68 to -72.18)
53	Dominica	5180 (4298 to 6332)	6708.59 (5684.05 to 8026.61)	4327 (3729 to 5082)	6834.37 (5762.73 to 8245.25)	7.76 (1.99 to 13.54)
54	Dominican Republic	328856 (267105 to 407417)	3933.48 (3275.5 to 4743.56)	420153 (335178 to 527757)	3858.57 (3093.28 to 4851.15)	0.28 (-28.97 to 29.62)
55	Ecuador	640099 (479397 to 830020)	5063.61 (3886 to 6475.25)	703958 (523152 to 942678)	3966.97 (2945.08 to 5332.17)	-81.17 (-102.34 to -59.96)
56	Egypt	2023077 (1676916 to 2471493)	3697.98 (3170.86 to 4332.3)	3347076 (2743236 to 4121162)	3486.8 (2903.16 to 4200.21)	-19.26 (-24.16 to -14.35)
57	El Salvador	524413 (400755 to 667852)	8741.65 (6849.07 to 10792.19)	337603 (272860 to 419278)	5419.43 (4395.27 to 6674.38)	-171.71 (-190.18 to -153.2)
58	Equatorial Guinea	17470 (14647 to 21190)	4004.75 (3518.47 to 4559.11)	43537 (33747 to 55835)	3027.96 (2529.24 to 3664.17)	-94.03 (-102.22 to -85.83)
59	Eritrea	161786 (135704 to 194610)	5360.57 (4737.84 to 6074.41)	294185 (245719 to 357430)	4403.82 (3837.02 to 5096.06)	-70.82 (-75.9 to -65.73)
60	Estonia	45504 (39891 to 51539)	2800.52 (2426.71 to 3210.7)	26128 (21891 to 30890)	2075.2 (1663.82 to 2580.6)	-104.5 (-119.32 to -89.65)
61	Eswatini	34986 (29498 to 42264)	5161.17 (4529.13 to 5816.13)	46774 (40350 to 54756)	4646.92 (4078.1 to 5220.68)	-41.55 (-49.86 to -33.22)
62	Ethiopia	1989811 (1603190 to 2509503)	3780.55 (3205.88 to 4489.35)	3249237 (2524664 to 4200802)	2791.61 (2299.35 to 3414.23)	-98.16 (-107.82 to -88.48)
63	Fiji	31450 (27142 to 36539)	4795.31 (4209.92 to 5431.4)	29196 (25128 to 34144)	3289.09 (2847.38 to 3816.31)	-130.19 (-140.11 to -120.26)
64	Finland	363900 (310887 to 422891)	6716.65 (5669.76 to 7866.09)	382167 (324212 to 446291)	6102.5 (5043.17 to 7355.66)	-36.93 (-56.24 to -17.59)
65	France	6252763 (5566864 to 7109420)	9667.56 (8521.8 to 11260)	4605053 (3858024 to 5438405)	6555.19 (5357.38 to 7932.96)	-168 (-197.18 to -138.73)
66	Gabon	33822 (28053 to 41413)	3454.6 (2986.13 to 4055.44)	47724 (38513 to 60950)	2736.53 (2258.42 to 3395.03)	-79.07 (-88.52 to -69.61)
67	Gambia	29420 (23910 to 36444)	3217.6 (2822.5 to 3745.44)	60978 (49112 to 76401)	2791.54 (2399.96 to 3300.47)	-51.37 (-59.52 to -43.21)
68	Georgia	115958 (99783 to 136629)	2093.3 (1799.08 to 2487.86)	69582 (56805 to 85459)	1958.92 (1572.51 to 2475.31)	-23.05 (-51.4 to 5.37)
69	Germany	6650125 (5702966 to 7623160)	7013.11 (6073.46 to 8135.45)	3609452 (3014106 to 4299203)	4153.11 (3405.37 to 5081.31)	-187.73 (-239.11 to -136.08)
70	Ghana	314077 (250560 to 395456)	2037.4 (1731.91 to 2412.07)	667512 (541608 to 840813)	2118.82 (1785.69 to 2580.9)	14.24 (2.94 to 25.55)
71	Greece	690826 (577397 to 825221)	5885.14 (4858.42 to 7170.64)	591070 (487644 to 712681)	5301.47 (4326.18 to 6546.28)	-36.63 (-42.32 to -30.93)
72	Greenland	5034 (4016 to 5984)	10231.08 (8081.11 to 12146.18)	3736 (3272 to 4293)	6702.35 (5767.29 to 7927.96)	-162.66 (-174.88 to -150.42)
73	Grenada	6601 (5224 to 8351)	7094.83 (5720.49 to 8789.49)	6768 (5434 to 8402)	7097.17 (5663.9 to 8994.22)	-1.2 (-4.05 to 1.65)
74	Guam	5265 (3872 to 6709)	3991.59 (2848.07 to 5007.12)	5680 (3905 to 7189)	3380.03 (2381.97 to 4343.26)	-45.84 (-79.04 to -12.53)
75	Guatemala	529027 (427158 to 658830)	5135.94 (4304.93 to 6155.73)	547912 (420001 to 720467)	2865.85 (2258.38 to 3708.11)	-205.67 (-218.95 to -192.37)
76	Guinea	224458 (183775 to 275830)	3690.27 (3154.77 to 4346.61)	422769 (336844 to 536671)	3372.99 (2835.33 to 3999.13)	-39.25 (-50.92 to -27.57)
77	Guinea-Bissau	35844 (30228 to 43000)	3917.06 (3485.23 to 4395.86)	56299 (46912 to 68780)	3123.22 (2760.66 to 3618.12)	-86.4 (-97.94 to -74.86)
78	Guyana	55001 (45327 to 67075)	6701.1 (5741.22 to 7946.06)	48079 (39843 to 58263)	6206.78 (5127.47 to 7539.04)	-28.42 (-37.92 to -18.91)
79	Haiti	616839 (513398 to 746778)	8218.27 (7092.08 to 9611.38)	944674 (796000 to 1137376)	7086.45 (6059.95 to 8372.99)	-53.69 (-58.76 to -48.62)
80	Honduras	338107 (271543 to 422419)	5433.45 (4551.69 to 6564.12)	404374 (317884 to 517982)	3778.05 (3053.69 to 4714.63)	-127.17 (-139.25 to -115.07)
81	Hungary	447614 (382530 to 522251)	4067.31 (3435.01 to 4817.84)	321229 (265614 to 385390)	3307.09 (2677.6 to 4083.25)	-74.82 (-93.38 to -56.22)
82	Iceland	24412 (20629 to 28822)	9533.07 (8020.66 to 11268.75)	25584 (21169 to 30771)	7200.09 (5844.36 to 8849.12)	-113.65 (-155.13 to -71.98)
83	India	20333262 (17097406 to 24464734)	2970.59 (2519.45 to 3502.25)	34305973 (27950714 to 41323723)	2680.88 (2189.55 to 3221.55)	-21.47 (-76.3 to 33.66)
84	Indonesia	6702563 (5644399 to 8162426)	3811.87 (3282.97 to 4515.18)	8673884 (7367856 to 10270736)	3431.25 (2918.28 to 4055.37)	-51.25 (-71.45 to -31.01)
85	Iran (Islamic Republic of)	2298639 (1871634 to 2861152)	4235.23 (3602.37 to 5011.99)	2635573 (2182430 to 3205594)	3280.14 (2717.29 to 3978.44)	-96.3 (-109.1 to -83.48)
86	Iraq	818213 (685131 to 1010795)	5006.8 (4413.91 to 5753.84)	1451876 (1169492 to 1834319)	3446.54 (2875.1 to 4218.2)	-129.47 (-135.32 to -123.63)
87	Ireland	376823 (323905 to 434076)	10213.71 (8764.93 to 11834.99)	343380 (288588 to 410323)	6860.25 (5695.04 to 8348.21)	-147.49 (-200.1 to -94.6)
88	Israel	324289 (271489 to 382244)	6611.94 (5557.39 to 7744.74)	465362 (392157 to 560172)	4958.02 (4134.53 to 6019.91)	-109.28 (-128.09 to -90.43)
89	Italy	3953862 (3330334 to 4689031)	5629.27 (4734.78 to 6690.8)	2561074 (2052642 to 3143467)	4027.89 (3173.84 to 5106.71)	-105.08 (-163.08 to -46.73)
90	Jamaica	175081 (142442 to 218619)	6714.03 (5616.66 to 8214.99)	146411 (117836 to 181759)	5691.56 (4485.71 to 7172.32)	-54.65 (-74.67 to -34.59)
91	Japan	11246046 (9650457 to 12976284)	8192.5 (6971.18 to 9598.36)	5117128 (4314187 to 6091159)	3865.42 (3118.67 to 4890.82)	-273.98 (-295.37 to -252.54)
92	Jordan	155571 (121602 to 199269)	4273.34 (3560.58 to 5114.41)	470579 (373465 to 600638)	4044.69 (3266.12 to 5037.91)	-11.56 (-23.61 to 0.51)
93	Kazakhstan	251154 (208289 to 304227)	1600.12 (1341.65 to 1907.62)	286976 (232367 to 356099)	1590.71 (1282.74 to 1958.23)	16.76 (-9.66 to 43.24)
94	Kenya	775052 (610440 to 1000263)	3221.24 (2698.51 to 3856.04)	1418420 (1122230 to 1798200)	2730.22 (2259.15 to 3321.32)	-51.4 (-58.23 to -44.57)
95	Kiribati	4574 (4159 to 5041)	6715.19 (6192.73 to 7250.43)	5277 (4787 to 5861)	4759.28 (4377.4 to 5201.51)	-118.11 (-122.07 to -114.15)
96	Kuwait	74041 (59756 to 91927)	4470.85 (3734.58 to 5337.94)	174109 (138549 to 221831)	4174.46 (3290.55 to 5265.12)	-33.92 (-44.46 to -23.36)
97	Kyrgyzstan	140899 (117605 to 172070)	3441.9 (2937.41 to 4035.55)	156012 (124978 to 197291)	2417.2 (1960.71 to 3005.35)	-133.8 (-147.52 to -120.06)
98	Lao People's Democratic Republic	103986 (87489 to 126244)	2401.57 (2100.24 to 2774)	147309 (126746 to 175671)	2140.92 (1867.95 to 2502.13)	-48.62 (-63.55 to -33.67)
99	Latvia	142340 (123131 to 163443)	4930.2 (4268.5 to 5758.8)	60696 (51539 to 72358)	3184.73 (2584.81 to 4052.73)	-146.29 (-152.83 to -139.75)
100	Lebanon	143800 (119375 to 172411)	4514.71 (3828.82 to 5299.21)	227323 (186845 to 274256)	4443.27 (3641.77 to 5385.77)	-7.62 (-17.3 to 2.06)
101	Lesotho	22889 (18971 to 27418)	1341.01 (1162.03 to 1530.05)	27208 (23277 to 31480)	1377.07 (1185.73 to 1567.73)	13.87 (7.66 to 20.09)
102	Liberia	59316 (48522 to 74831)	2714.1 (2351.71 to 3235.39)	115412 (91514 to 147962)	2334.41 (1955.58 to 2853)	-54.62 (-66.57 to -42.67)
103	Libya	167769 (136990 to 209553)	4259.24 (3718.16 to 4984.94)	235519 (199456 to 282297)	3725.34 (3122.59 to 4497.03)	-51.24 (-63.66 to -38.8)
104	Lithuania	126760 (107839 to 147317)	3288.95 (2775.81 to 3878.73)	73987 (61789 to 88189)	2718.44 (2191.37 to 3363.57)	-61.03 (-76.66 to -45.38)
105	Luxembourg	38739 (32544 to 49713)	9298.17 (7741.43 to 11642.58)	44283 (36990 to 52364)	6772.13 (5585.75 to 8149.6)	-115.33 (-132.09 to -98.54)
106	Madagascar	1321024 (1136958 to 1544897)	9951.56 (8841.92 to 11236.94)	1735901 (1490585 to 2034248)	6355.94 (5633.56 to 7165.78)	-161.94 (-182.75 to -141.08)
107	Malawi	412315 (330979 to 519276)	4023.52 (3426 to 4706)	719451 (565657 to 901924)	3707.18 (3090.3 to 4431.57)	-23.29 (-31.81 to -14.75)
108	Malaysia	531064 (460610 to 622801)	3348.11 (2966.97 to 3795.64)	792596 (662895 to 969016)	2624.7 (2178.25 to 3253.87)	-85.33 (-110.18 to -60.41)
109	Maldives	8980 (7529 to 10820)	3624.4 (3167.89 to 4154.63)	11018 (8811 to 13955)	2422.72 (1927.16 to 3083.75)	-142.87 (-170.39 to -115.26)
110	Mali	180948 (148099 to 227712)	2128.29 (1835.48 to 2502.46)	480575 (382960 to 628685)	2140.49 (1829 to 2567.68)	5.42 (-7.49 to 18.34)
111	Malta	35647 (30501 to 41969)	9026.04 (7735.24 to 10612.02)	35018 (29624 to 41788)	7075.87 (5876.26 to 8569.64)	-91.33 (-100.71 to -81.95)
112	Marshall Islands	1647 (1393 to 1985)	3894.18 (3513.52 to 4360.85)	1682 (1383 to 2062)	3015.2 (2495.91 to 3682.02)	-75.59 (-98.17 to -52.97)
113	Mauritania	105882 (86145 to 128861)	5666.62 (4812.32 to 6590.38)	180653 (147063 to 225869)	4687.13 (4033.79 to 5506.4)	-69.24 (-75.73 to -62.74)
114	Mauritius	42204 (36763 to 49125)	4222.42 (3732.13 to 4835.53)	33596 (29238 to 39278)	2774.03 (2334.5 to 3376.84)	-145.44 (-153.71 to -137.16)
115	Mexico	3193956 (2488868 to 4169496)	3534.94 (2901.91 to 4376.13)	3353355 (2591663 to 4377729)	2765.09 (2128.83 to 3625.99)	-93.29 (-113.51 to -73.02)
116	Micronesia (Federated States of)	3764 (3246 to 4444)	3883.06 (3497.07 to 4330.61)	3140 (2583 to 3836)	3144.08 (2602.21 to 3828.47)	-54.37 (-78.97 to -29.7)
117	Monaco	2034 (1721 to 2418)	6174.48 (5087.98 to 7532.26)	2407 (2012 to 2864)	6014.03 (4939.68 to 7271.8)	-7.33 (-12.27 to -2.38)
118	Mongolia	47623 (38949 to 58904)	2609.96 (2257.19 to 3036.67)	67114 (55071 to 82906)	2114.21 (1759.6 to 2568.47)	-71.48 (-76.11 to -66.84)
119	Montenegro	20387 (16549 to 25645)	3256.97 (2650.2 to 4102.26)	22896 (18278 to 28178)	3620.93 (2883.62 to 4557.22)	44.93 (29.65 to 60.23)
120	Morocco	665780 (550850 to 810008)	2675.66 (2312.12 to 3124.72)	1020288 (859393 to 1228507)	2914.58 (2452.51 to 3485.52)	28.68 (23.38 to 33.97)
121	Mozambique	622611 (515046 to 768083)	4301.37 (3745.85 to 5011.2)	1329709 (1075478 to 1671938)	4312.89 (3736.06 to 5066.18)	-0.3 (-2.6 to 2)
122	Myanmar	843885 (731074 to 992833)	2178.29 (1935.93 to 2475.64)	1065997 (933366 to 1212653)	2016.24 (1770.17 to 2293.06)	-31.23 (-40.57 to -21.88)
123	Namibia	31445 (26714 to 37669)	2489.33 (2191.25 to 2850.52)	47132 (39200 to 57783)	2096.89 (1800.72 to 2468.94)	-60.58 (-67.77 to -53.38)
124	Nauru	345 (287 to 434)	3479.47 (2998.37 to 4127.4)	340 (261 to 452)	3289.83 (2534.29 to 4239.2)	7.27 (-29.67 to 44.35)
125	Nepal	191969 (168075 to 220532)	1254.04 (1117.27 to 1405.47)	289923 (249851 to 332070)	1072.46 (932.39 to 1214.78)	-52.26 (-81.02 to -23.42)
126	Netherlands	1317147 (1051808 to 1607954)	8134.51 (6444.96 to 10065.64)	1328832 (1109852 to 1597936)	6941.99 (5702.57 to 8418.9)	-47.52 (-71.94 to -23.05)
127	New Zealand	490464 (409341 to 591110)	14102.17 (11736.51 to 17001.42)	270231 (226570 to 327195)	6325.87 (5156.98 to 7871.32)	-280.62 (-296.78 to -264.44)
128	Nicaragua	288605 (222270 to 367502)	5784.44 (4734.52 to 7081.98)	255251 (199176 to 328146)	3790.58 (3008.67 to 4812.98)	-150.34 (-163.87 to -136.79)
129	Niger	273989 (227372 to 340374)	3410.18 (3015.83 to 3942.99)	654110 (519223 to 840418)	2713.05 (2339 to 3202.37)	-85.65 (-99.26 to -72.03)
130	Nigeria	4054612 (3334023 to 5015411)	4727.22 (4045.73 to 5589.32)	7720070 (6110405 to 9942614)	3626.95 (3065.9 to 4365.72)	-110.29 (-138.98 to -81.51)
131	Niue	86 (68 to 110)	3569.06 (2794.22 to 4479.16)	59 (39 to 73)	3507.34 (2425.36 to 4402.84)	11.84 (-21.15 to 44.94)
132	North Macedonia	135837 (105001 to 167770)	7017.14 (5386.63 to 8674.96)	123320 (105483 to 145172)	5199.79 (4376.14 to 6200.46)	-110.67 (-127.3 to -94.01)
133	Northern Mariana Islands	1662 (1300 to 2101)	4054.57 (3137.65 to 5061.41)	1414 (940 to 1750)	3574.83 (2623.32 to 4576.91)	-33.05 (-75.3 to 9.38)
134	Norway	568647 (489979 to 666025)	11310.76 (9649.84 to 13320.01)	372463 (309274 to 444225)	6790.15 (5589.85 to 8270.13)	-173.34 (-192.09 to -154.55)
135	Oman	60553 (48051 to 78425)	3084.05 (2504.79 to 3817.47)	172075 (136810 to 218229)	4053.95 (3279.06 to 5014.45)	105.66 (85.62 to 125.74)
136	Pakistan	1982623 (1669903 to 2383033)	2133.26 (1825.96 to 2475.09)	3192552 (2659807 to 3848337)	1702.08 (1448.11 to 1974.78)	-59.93 (-79.34 to -40.47)
137	Palau	601 (498 to 723)	4096.5 (3422.99 to 4835.41)	573 (460 to 676)	3321.08 (2719.29 to 4038.01)	-62.88 (-87.34 to -38.37)
138	Palestine	72287 (57157 to 93317)	3654.66 (3083.74 to 4340.73)	167759 (130859 to 216935)	3332.38 (2715.94 to 4088.46)	-27.38 (-34.23 to -20.53)
139	Panama	142097 (116904 to 175401)	5396.86 (4514.54 to 6576.13)	182693 (145350 to 229024)	4431.83 (3509.89 to 5574.74)	-68.85 (-80.46 to -57.23)
140	Papua New Guinea	217931 (193532 to 247825)	6044.03 (5460.11 to 6634.91)	412884 (365292 to 465899)	4585.56 (4143.28 to 5043.65)	-96.43 (-101.23 to -91.62)
141	Paraguay	219131 (170124 to 288666)	4583.57 (3700.19 to 5780.54)	375953 (293749 to 490425)	5408.15 (4227.82 to 7017.87)	57.51 (53.1 to 61.91)
142	Peru	1532446 (1192069 to 1956088)	5669.91 (4486.72 to 7165.46)	1424251 (1057717 to 1889703)	4335.62 (3189.83 to 5773.3)	-101.01 (-112.74 to -89.27)
143	Philippines	3950818 (3223138 to 4989881)	5870.1 (4962.4 to 7115.66)	5218948 (4372997 to 6402826)	4628.31 (3916.19 to 5595.11)	-86.19 (-90.83 to -81.55)
144	Poland	3982472 (3319829 to 4735834)	9777.56 (8170.35 to 11707.33)	2214693 (1848570 to 2654560)	5412.72 (4413.97 to 6639.11)	-215.96 (-230.32 to -201.59)
145	Portugal	1261598 (1053218 to 1506637)	11168.28 (9284.43 to 13524)	1104294 (925175 to 1307774)	9106.18 (7499.66 to 11069.6)	-121.15 (-177.37 to -64.61)
146	Puerto Rico	389421 (326050 to 461383)	10828.83 (9074.55 to 12841.4)	243455 (202296 to 292121)	8571.06 (6736.88 to 10699.94)	-85.43 (-106.52 to -64.29)
147	Qatar	14086 (11479 to 17566)	3410.6 (2829.31 to 4117.75)	84800 (67146 to 108245)	3460.53 (2793.84 to 4306.11)	7.6 (1.99 to 13.22)
148	Republic of Korea	1673792 (1416284 to 2002798)	4491.3 (3824.36 to 5330.33)	1915846 (1611521 to 2324501)	3608.56 (2959.47 to 4514.64)	-82.4 (-106.06 to -58.69)
149	Republic of Moldova	162782 (140214 to 193737)	3628.57 (3119.35 to 4341.83)	98058 (78493 to 119716)	2750.93 (2200.51 to 3503.81)	-96.81 (-107.04 to -86.57)
150	Romania	1116656 (913031 to 1341825)	4547.38 (3707.62 to 5545.12)	844316 (694482 to 1015131)	4179.67 (3402.26 to 5180.64)	-22.74 (-38.63 to -6.83)
151	Russian Federation	7745720 (6534273 to 9187026)	4811.5 (4055.71 to 5734.01)	3507708 (2866450 to 4254388)	2520.13 (2004.47 to 3174.17)	-226.33 (-241.11 to -211.53)
152	Rwanda	869272 (723189 to 1040145)	12041.83 (10348.66 to 13779.87)	1013743 (843675 to 1238599)	8203.91 (7081.25 to 9665.99)	-136.35 (-164.77 to -107.85)
153	Saint Kitts and Nevis	2662 (2124 to 3364)	6109.12 (5012.31 to 7552.67)	2897 (2322 to 3582)	5647.33 (4364.73 to 7149.5)	-27.61 (-40.51 to -14.69)
154	Saint Lucia	10661 (8565 to 13294)	7234.42 (6046.95 to 8719.05)	10518 (8966 to 12360)	6751.58 (5593.62 to 8238.9)	-25.5 (-33.97 to -17.03)
155	Saint Vincent and the Grenadines	7150 (5696 to 9035)	5883.44 (4840.7 to 7248.07)	5879 (4873 to 7271)	5703.08 (4605.61 to 7224.47)	-5.48 (-13.79 to 2.83)
156	Samoa	5476 (4503 to 6713)	3535.46 (3027.18 to 4102.23)	6241 (5021 to 7810)	2953.1 (2413.03 to 3599.31)	-51.69 (-63.13 to -40.23)
157	San Marino	1443 (1198 to 1719)	5894.45 (4867.27 to 7102.57)	1959 (1615 to 2369)	5759.19 (4728.01 to 7134.22)	-5.05 (-9.5 to -0.59)
158	Sao Tome and Principe	6003 (5012 to 7137)	4980.73 (4394.4 to 5641.56)	8041 (6908 to 9563)	4253.65 (3782.33 to 4849.6)	-66.62 (-77.44 to -55.79)
159	Saudi Arabia	344119 (275108 to 439248)	2092.99 (1765.37 to 2507.05)	853996 (705952 to 1027815)	2642.17 (2154.91 to 3207.34)	60.39 (29.58 to 91.29)
160	Senegal	186394 (153563 to 232840)	2517.06 (2183.9 to 2939.24)	348822 (278481 to 440631)	2318.17 (1960.09 to 2779.97)	-29.78 (-37.63 to -21.92)
161	Serbia	305521 (264298 to 356220)	3180.46 (2729.91 to 3769.3)	260377 (224080 to 303471)	2849.13 (2358.05 to 3452.56)	-43.75 (-54.25 to -33.24)
162	Seychelles	1785 (1492 to 2188)	2476.52 (2120.59 to 2959.51)	2394 (2041 to 2850)	2475.75 (2052.28 to 3052.36)	7.05 (-1.07 to 15.17)
163	Sierra Leone	117406 (98452 to 141760)	3188.27 (2825.33 to 3660.66)	229112 (187284 to 285128)	2768.06 (2393.95 to 3284.09)	-54.22 (-71.38 to -37.03)
164	Singapore	188894 (156202 to 220536)	6704.47 (5653.4 to 7742.12)	199395 (165089 to 242229)	3667.15 (3012.13 to 4564.72)	-209.89 (-221 to -198.76)
165	Slovakia	159981 (133542 to 192933)	2996.21 (2487.21 to 3645.75)	159787 (131167 to 192792)	2914.98 (2363.25 to 3588.8)	-13.8 (-31.22 to 3.65)
166	Slovenia	125435 (106300 to 150286)	5944.55 (5013.1 to 7137.35)	102604 (84762 to 123241)	4591.92 (3730.8 to 5677.77)	-87.35 (-95.2 to -79.49)
167	Solomon Islands	12059 (10102 to 14652)	3903.98 (3445.61 to 4493.34)	22074 (17931 to 27939)	3471.97 (2872 to 4273.75)	-19.36 (-47.45 to 8.8)
168	Somalia	428873 (360946 to 524617)	5833.37 (5168.39 to 6666.08)	917608 (755095 to 1135566)	4452.97 (3914.46 to 5133.05)	-91.55 (-93.6 to -89.51)
169	South Africa	1796364 (1181000 to 2313975)	4970.22 (3355.21 to 6224.02)	2219861 (1485832 to 2910877)	4123.97 (2787.98 to 5399.18)	-13.23 (-78.14 to 52.11)
170	South Sudan	295384 (244982 to 362764)	4839.06 (4210.63 to 5632.84)	389615 (313999 to 490360)	3963.92 (3389.98 to 4680.27)	-65.44 (-72.37 to -58.5)
171	Spain	2029684 (1721962 to 2420902)	4757.39 (3990.13 to 5809.48)	2235478 (1869134 to 2664775)	4481.25 (3636.51 to 5512.17)	-32.43 (-47.7 to -17.14)
172	Sri Lanka	537049 (470011 to 619236)	3611.24 (3208.86 to 4041.89)	799526 (705682 to 914751)	3541.69 (3091.39 to 4114.25)	-16.39 (-26.67 to -6.1)
173	Sudan	843168 (682566 to 1031844)	4326.31 (3687.08 to 5084.28)	1626705 (1297906 to 2051810)	4174.67 (3493.15 to 4976.25)	-15.24 (-20.05 to -10.42)
174	Suriname	23142 (18871 to 28887)	5557.84 (4633.21 to 6790.95)	29417 (23781 to 36861)	5360.3 (4298 to 6764.45)	-13.52 (-26.25 to -0.76)
175	Sweden	1190422 (999986 to 1417070)	11444.22 (9558.65 to 13661.75)	824426 (669881 to 1009469)	7586.11 (6046.56 to 9402.98)	-145.25 (-170.17 to -120.27)
176	Switzerland	643531 (548930 to 753372)	8440.95 (7133.54 to 9998.17)	608821 (507686 to 733943)	6615.85 (5412.6 to 8052.13)	-83.46 (-91.94 to -74.97)
177	Syrian Arab Republic	430804 (356993 to 525828)	3348.28 (2925.57 to 3861.47)	469399 (397789 to 559453)	3268.89 (2774.54 to 3868.76)	-18.61 (-45.88 to 8.74)
178	Taiwan (Province of China)	796766 (670325 to 980824)	4235.82 (3579.83 to 5155.33)	737209 (628778 to 879469)	3385.72 (2740.55 to 4296.11)	-120.03 (-169.39 to -70.41)
179	Tajikistan	122501 (98602 to 155195)	2610.93 (2233.73 to 3065.59)	194584 (154930 to 248712)	2264.74 (1862.91 to 2762.31)	-46.04 (-57.04 to -35.02)
180	Thailand	2009331 (1734418 to 2354719)	3917.91 (3442.68 to 4486)	2309631 (2005712 to 2688542)	3411.53 (2863.7 to 4141.62)	-66.89 (-89.84 to -43.89)
181	Timor-Leste	26325 (21879 to 31618)	3155.12 (2752.16 to 3619.85)	39729 (33710 to 47061)	2904.97 (2544.44 to 3332.76)	-32.97 (-41.71 to -24.23)
182	Togo	142993 (115812 to 178027)	4210.07 (3608.03 to 4910.99)	276092 (225766 to 346222)	3616.65 (3068.84 to 4309.65)	-48.77 (-73.24 to -24.23)
183	Tokelau	59 (45 to 81)	3385.19 (2567.81 to 4566.16)	50 (35 to 64)	3426.61 (2381.94 to 4338.56)	24.52 (-11.03 to 60.2)
184	Tonga	4217 (3429 to 5331)	4503.5 (3827.75 to 5376.12)	3798 (3042 to 4782)	3661.38 (2980.68 to 4537.51)	-51.35 (-77.74 to -24.88)
185	Trinidad and Tobago	54227 (43661 to 67449)	4189.31 (3457.37 to 5149.25)	54667 (43023 to 68100)	4631.31 (3578.78 to 5962.65)	67.59 (39.43 to 95.83)
186	Tunisia	290736 (241636 to 356963)	3603.34 (3107.95 to 4296.02)	412522 (348082 to 491379)	3640.19 (3020.49 to 4393.76)	4.28 (0.38 to 8.18)
187	Turkey	3029326 (2586991 to 3670400)	5503.39 (4813.36 to 6430.52)	4082370 (3517474 to 4743627)	5102.54 (4401.62 to 6040.67)	-20.74 (-40.67 to -0.78)
188	Turkmenistan	100661 (84042 to 122848)	2936.57 (2566.79 to 3387.63)	101614 (78999 to 129040)	2011.28 (1553.21 to 2532.4)	-128.43 (-158.87 to -97.9)
189	Tuvalu	286 (243 to 342)	3107.53 (2681.79 to 3649.81)	396 (272 to 504)	3395.45 (2319.94 to 4292.1)	43.33 (-13.34 to 100.33)
190	Uganda	1060939 (864545 to 1333995)	5822.26 (5049.92 to 6843.37)	2136099 (1682331 to 2750153)	4952.62 (4216.71 to 5881.59)	-59.88 (-67.57 to -52.17)
191	Ukraine	2517578 (2098292 to 3020646)	4703.49 (3848.75 to 5741.11)	1268399 (1019017 to 1553151)	3227.13 (2528.4 to 4076.43)	-123.38 (-148.57 to -98.13)
192	United Arab Emirates	126457 (105116 to 150913)	8100.42 (6883.34 to 9295.82)	614690 (514498 to 719007)	7179.91 (6188.25 to 8345.37)	-72.36 (-132.15 to -12.22)
193	United Kingdom	8667759 (7453177 to 10051051)	13998.59 (11939.17 to 16447.44)	6459573 (5468359 to 7563834)	9166.57 (7645.04 to 11034.51)	-166.85 (-206.52 to -127.02)
194	United Republic of Tanzania	1661671 (1340860 to 2072273)	6189.98 (5266.16 to 7300.72)	3509358 (2815093 to 4429076)	5923.46 (5047.86 to 7127.75)	-11.37 (-38.46 to 15.79)
195	United States Virgin Islands	5387 (4343 to 6764)	5019.94 (4065.55 to 6267.63)	4724 (3919 to 5750)	5366.08 (4255.76 to 6754.18)	32.01 (21.25 to 42.79)
196	United States of America	23477765 (20002836 to 28076779)	9374.01 (7857.79 to 11294.15)	33954468 (30347008 to 38109958)	10399.27 (9140.29 to 11903.19)	70.33 (24.56 to 116.31)
197	Uruguay	221568 (195396 to 251630)	6693.56 (5875.56 to 7703.27)	205339 (178243 to 237532)	5663.19 (4778.55 to 6765.04)	-62.7 (-77.83 to -47.54)
198	Uzbekistan	737480 (617144 to 882556)	4267.92 (3652.84 to 4907.67)	944062 (779576 to 1162863)	3058.75 (2581.57 to 3661.02)	-121.92 (-138.2 to -105.61)
199	Vanuatu	4902 (4121 to 5869)	3425.91 (3019.57 to 3884.87)	8924 (6535 to 11929)	3047.07 (2203.69 to 3990.17)	5.08 (-45.79 to 56.2)
200	Venezuela (Bolivarian Republic of)	999661 (785216 to 1272634)	4672.99 (3795.94 to 5791.31)	1041985 (829836 to 1304105)	3882.41 (3058.39 to 4893.49)	-70.09 (-87.5 to -52.65)
201	Viet Nam	1708255 (1411737 to 2146063)	2603.15 (2231.71 to 3086.15)	2849227 (2429245 to 3358420)	3092.64 (2613.07 to 3713.87)	68.71 (42.73 to 94.75)
202	Yemen	599901 (498756 to 737931)	4807.31 (4277.85 to 5430.54)	1189810 (968154 to 1487503)	3946.64 (3401.3 to 4620.19)	-68.78 (-73.14 to -64.42)
203	Zambia	199391 (160973 to 250481)	2340.79 (2011.5 to 2747.57)	459061 (353763 to 602972)	2304.07 (1889.08 to 2844.53)	0.52 (-10.1 to 11.15)
204	Zimbabwe	173744 (140921 to 218376)	1915.39 (1669.6 to 2217.42)	265194 (219778 to 321809)	1989.98 (1728.06 to 2286.69)	16.71 (12.27 to 21.16)
