# Supplementary material for: Global, regional, and national burden of chronic respiratory diseases and associated risk factors, 1990–2019: Results from the Global Burden of Disease Study 2019
Source: Front Med (Lausanne). 2023 Mar 28;10:1066804. doi: 10.3389/fmed.2023.1066804 (PMC10088372; doi:10.3389/fmed.2023.1066804)
Supplement: Supplementary file 2 [file Data_Sheet_2.ZIP › Source data/1.Prevalence/Results for Prevalence_nation_COPD.csv]

	location	case_1990	ASR_1990	case_2019	ASR_2019	AAPC
1	Afghanistan	134721 (124810 to 145783)	1764 (1635.32 to 1913.33)	371175 (349917 to 393665)	2141.35 (1998 to 2291.37)	65.04 (62.28 to 67.8)
2	Albania	37993 (35414 to 40630)	1749.24 (1647.08 to 1855.52)	62519 (58363 to 67006)	1597.03 (1487.95 to 1713.74)	-37.16 (-46.71 to -27.6)
3	Algeria	210235 (196977 to 222964)	1442.2 (1355.94 to 1534.24)	628753 (590277 to 667208)	1787.76 (1681.96 to 1899.76)	75.84 (70.68 to 81)
4	American Samoa	414 (392 to 435)	1667.25 (1581.23 to 1770.03)	617 (583 to 651)	1374.16 (1299.67 to 1454.45)	-64.08 (-70.9 to -57.25)
5	Andorra	1632 (1525 to 1738)	3043.14 (2856.75 to 3225.53)	4441 (4180 to 4721)	3217.02 (3020.71 to 3423.47)	17.83 (15.09 to 20.56)
6	Angola	87871 (82624 to 93253)	1725.61 (1615.56 to 1847.57)	254081 (236617 to 271195)	1757.57 (1644.56 to 1870.57)	3.52 (-5.6 to 12.65)
7	Antigua and Barbuda	466 (424 to 507)	841.21 (769.64 to 912.4)	1052 (965 to 1146)	1057.16 (969.95 to 1148.13)	76.01 (70.12 to 81.9)
8	Argentina	760655 (729290 to 792614)	2400.53 (2301.2 to 2497.96)	1569490 (1498398 to 1649152)	2973.1 (2836.92 to 3123.52)	72.73 (69.65 to 75.81)
9	Armenia	74339 (71481 to 77080)	2753.83 (2642.45 to 2865.33)	93518 (89021 to 98603)	2388 (2273.67 to 2515.37)	-50.9 (-61.27 to -40.52)
10	Australia	676694 (651315 to 703043)	3527.11 (3387.36 to 3667.57)	1284616 (1218823 to 1357765)	3157.32 (2989.94 to 3336.45)	-44.21 (-50.77 to -37.65)
11	Austria	308266 (294613 to 323825)	2773.29 (2656.49 to 2901.42)	524635 (499937 to 553157)	3116.44 (2966.1 to 3288.31)	30.58 (16.81 to 44.37)
12	Azerbaijan	134730 (129181 to 139871)	2477.8 (2367.11 to 2579.9)	216758 (203899 to 230539)	2357.9 (2223.99 to 2504.48)	-15.53 (-23.36 to -7.69)
13	Bahamas	2031 (1846 to 2210)	1076.06 (996.71 to 1155.74)	4772 (4432 to 5132)	1194.72 (1113.2 to 1281.71)	37.54 (33.22 to 41.87)
14	Bahrain	5335 (4908 to 5750)	2584.52 (2430.19 to 2743.47)	20177 (18350 to 22134)	2013.41 (1880.36 to 2151.11)	-94.67 (-118.03 to -71.25)
15	Bangladesh	1598536 (1527672 to 1665861)	3065.42 (2906.58 to 3217.2)	3924777 (3722100 to 4140221)	2975.43 (2820.24 to 3138.57)	-7.07 (-17 to 2.87)
16	Barbados	2394 (2205 to 2594)	863.86 (793.79 to 938.33)	4459 (4129 to 4810)	1039.63 (957.36 to 1124.89)	63.86 (61.05 to 66.67)
17	Belarus	367983 (355902 to 380083)	2963.66 (2871.18 to 3058.08)	255515 (241451 to 269505)	1765.18 (1660.59 to 1865.85)	-182.24 (-215.73 to -148.63)
18	Belgium	493983 (478812 to 509352)	3373.76 (3263.86 to 3480.3)	853012 (826328 to 879944)	3927.75 (3803.69 to 4052.93)	52.08 (50.25 to 53.92)
19	Belize	1606 (1500 to 1699)	1440.62 (1354.73 to 1520.89)	5738 (5463 to 6028)	1821.68 (1729.73 to 1917.57)	70.22 (59.89 to 80.56)
20	Benin	46526 (44040 to 48894)	1903.98 (1784.85 to 2020.42)	122253 (116116 to 128660)	1928.04 (1809.2 to 2048.92)	1.93 (-7.59 to 11.47)
21	Bermuda	752 (695 to 813)	1194.77 (1110.25 to 1285.06)	1499 (1401 to 1603)	1324.04 (1224.46 to 1423.8)	33.05 (29.06 to 37.03)
22	Bhutan	8940 (8526 to 9358)	3357.37 (3170.8 to 3546.26)	18347 (17318 to 19442)	3222.65 (3030.15 to 3418.88)	-15.33 (-22.53 to -8.13)
23	Bolivia (Plurinational State of)	64445 (61397 to 67352)	1714.92 (1624.88 to 1810.12)	167240 (157051 to 178097)	1864.83 (1753.75 to 1985.68)	25.43 (18.89 to 31.98)
24	Bosnia and Herzegovina	94640 (89340 to 100335)	2333.59 (2208.14 to 2478.44)	122239 (115433 to 130034)	2257.85 (2134.07 to 2390.52)	-16.53 (-30.39 to -2.65)
25	Botswana	14865 (13972 to 15774)	2266.13 (2136.31 to 2406.43)	33850 (31750 to 36001)	2265.91 (2126.73 to 2409.33)	-2.68 (-14.06 to 8.72)
26	Brazil	2929615 (2737000 to 3127815)	3158.47 (2931.72 to 3392.14)	6228274 (5745150 to 6755662)	2655.46 (2453.71 to 2885.75)	-64.99 (-72.48 to -57.49)
27	Brunei Darussalam	3531 (3295 to 3750)	3467.82 (3286.4 to 3643.99)	8122 (7549 to 8690)	2937.75 (2771.01 to 3106.41)	-65.58 (-74.16 to -56.99)
28	Bulgaria	280060 (269169 to 290775)	2477.89 (2392.23 to 2568.81)	335055 (317939 to 353729)	2624.62 (2495.63 to 2751.18)	18.26 (12.78 to 23.74)
29	Burkina Faso	72450 (68515 to 76226)	1344.52 (1269.6 to 1422.37)	180238 (170496 to 189858)	1451.97 (1372.06 to 1534.4)	19.59 (5.56 to 33.63)
30	Burundi	55035 (52126 to 58029)	1913.62 (1791.76 to 2036.66)	106070 (99945 to 112433)	1758.17 (1652.69 to 1871.2)	-33.99 (-41.34 to -26.63)
31	Cabo Verde	4110 (3906 to 4328)	1713.41 (1621.45 to 1808.76)	7318 (6951 to 7690)	1514.18 (1436.95 to 1597.79)	-43.86 (-50.28 to -37.44)
32	Cambodia	94154 (88429 to 100341)	1764.59 (1647.1 to 1886.47)	271619 (254784 to 288883)	2214.56 (2082.68 to 2347.71)	77.16 (64.09 to 90.24)
33	Cameroon	120996 (114480 to 127614)	2254.81 (2117.3 to 2394.57)	333003 (315180 to 351183)	2216.02 (2082.32 to 2359.98)	-5.17 (-41.29 to 31.09)
34	Canada	833885 (793343 to 875356)	2581.95 (2456.95 to 2710.59)	1818278 (1721234 to 1934105)	2646.54 (2494.64 to 2810.71)	2.37 (-5.8 to 10.55)
35	Central African Republic	27424 (25723 to 29229)	1920.3 (1789.2 to 2055.71)	52811 (49579 to 56338)	1917.83 (1786.5 to 2053.6)	-2.12 (-5.57 to 1.34)
36	Chad	54923 (52013 to 57962)	1641.36 (1542.82 to 1748.65)	128055 (121772 to 134579)	1680.43 (1579.6 to 1784.17)	1.49 (-2.78 to 5.76)
37	Chile	195431 (183368 to 207594)	1902.42 (1801.74 to 2008.79)	502110 (472286 to 532266)	2162.63 (2033.78 to 2291.39)	38.24 (29.24 to 47.25)
38	China	27750213 (26163289 to 29381254)	3300.94 (3104.84 to 3496.06)	45164960 (41126104 to 49616063)	2404.42 (2195.92 to 2636.26)	-114.43 (-128.93 to -99.9)
39	Colombia	436335 (415771 to 458922)	2227.03 (2128.67 to 2343.21)	1319481 (1252085 to 1391749)	2467.49 (2338.49 to 2605.14)	23.95 (12.77 to 35.13)
40	Comoros	4080 (3853 to 4312)	1520.06 (1432.78 to 1617.81)	8091 (7559 to 8638)	1475 (1378.79 to 1568.99)	-9.47 (-12.41 to -6.53)
41	Congo	25730 (24214 to 27328)	2047.02 (1917.11 to 2190.49)	63447 (59272 to 67413)	2069.35 (1935.61 to 2208.91)	-2.54 (-15.65 to 10.6)
42	Cook Islands	438 (420 to 456)	3415.53 (3251.92 to 3574.27)	791 (750 to 830)	3349.02 (3187.98 to 3501.3)	-7.78 (-9.11 to -6.45)
43	Costa Rica	37975 (35402 to 40545)	2017.16 (1902.39 to 2139.16)	106907 (101248 to 113958)	2092.86 (1981.29 to 2230.49)	8.63 (0.92 to 16.34)
44	Croatia	137325 (130203 to 144385)	2266.1 (2154.78 to 2377.48)	219344 (210000 to 230241)	2655.73 (2534 to 2789.46)	54.45 (47.38 to 61.52)
45	Cuba	189823 (180545 to 200065)	1825.16 (1739.96 to 1924.35)	475795 (453102 to 499433)	2641.23 (2507.38 to 2766.95)	129.2 (125.65 to 132.76)
46	Cyprus	21106 (19734 to 22560)	2759.5 (2596.54 to 2928.65)	51510 (48462 to 54815)	2798.82 (2637.83 to 2970.18)	-2.36 (-13.31 to 8.6)
47	Czechia	269761 (258686 to 281758)	2107.86 (2023.51 to 2201.15)	489950 (466462 to 514836)	2569.85 (2446.66 to 2693.91)	68.19 (60.67 to 75.72)
48	Côte d'Ivoire	103099 (97999 to 107932)	1777.68 (1670.54 to 1887.5)	248534 (236502 to 261568)	1697.73 (1601.14 to 1805.05)	-16.15 (-20.43 to -11.86)
49	Democratic People's Republic of Korea	625083 (616513 to 632480)	4074.95 (4021.52 to 4123.64)	1161210 (1120025 to 1196715)	3718.48 (3588.38 to 3834.48)	-34.27 (-39.74 to -28.8)
50	Democratic Republic of the Congo	327331 (304148 to 351116)	1701.07 (1584.44 to 1833)	868445 (808523 to 929199)	1998.78 (1865.52 to 2145.67)	55.04 (43.11 to 66.98)
51	Denmark	305492 (296696 to 313693)	3936.02 (3823.89 to 4032.96)	475839 (464045 to 486314)	4299.45 (4174.27 to 4411.79)	31.42 (28.62 to 34.23)
52	Djibouti	3221 (2981 to 3444)	1399.97 (1303.68 to 1499.74)	11476 (10514 to 12402)	1460.35 (1357.5 to 1572.96)	14.27 (9.49 to 19.06)
53	Dominica	721 (668 to 775)	1044.02 (968.05 to 1127.36)	1163 (1095 to 1239)	1371.24 (1286.96 to 1461.33)	96.29 (91.26 to 101.32)
54	Dominican Republic	45803 (41800 to 49395)	945.19 (877.59 to 1010.6)	129279 (120868 to 137518)	1316.3 (1235.09 to 1396.79)	110.05 (98.66 to 121.45)
55	Ecuador	81756 (77261 to 85742)	1260.51 (1197.46 to 1316.74)	217229 (202962 to 232141)	1445.1 (1358 to 1540.9)	42.46 (30.86 to 54.07)
56	Egypt	588953 (556275 to 622076)	1685.43 (1581.62 to 1790.48)	1881259 (1787452 to 1965262)	2731.04 (2588.06 to 2872.04)	168.89 (160.26 to 177.52)
57	El Salvador	41545 (38497 to 44518)	1192.18 (1113.08 to 1270.77)	101516 (95246 to 108231)	1630.95 (1529.03 to 1741.2)	110.12 (107.2 to 113.04)
58	Equatorial Guinea	3942 (3691 to 4210)	1701.77 (1589.48 to 1831.95)	11740 (10799 to 12645)	1850.12 (1710.53 to 1992.41)	19.75 (6.57 to 32.96)
59	Eritrea	25679 (24242 to 27128)	1778.45 (1657.57 to 1897.62)	67089 (63358 to 71102)	1814.41 (1697.16 to 1939.95)	2.92 (-3.55 to 9.39)
60	Estonia	27092 (25675 to 28728)	1417.77 (1343.07 to 1504.9)	31791 (30055 to 33696)	1380.85 (1291.2 to 1472.88)	-8.62 (-21.46 to 4.24)
61	Eswatini	9148 (8719 to 9553)	2602.9 (2463.78 to 2735.5)	16362 (15605 to 17119)	2476.74 (2347.7 to 2605.9)	-17.59 (-28.74 to -6.42)
62	Ethiopia	420126 (386414 to 455091)	1631.07 (1492.81 to 1792.47)	683970 (612886 to 751405)	1182.15 (1068.06 to 1302.67)	-118.27 (-127.56 to -108.98)
63	Fiji	3840 (3548 to 4123)	933.9 (870.26 to 1001.64)	4710 (4355 to 5056)	668.54 (622.11 to 713.73)	-114.33 (-118.94 to -109.72)
64	Finland	149351 (142437 to 156800)	2220.74 (2115.35 to 2337.68)	243426 (229106 to 257920)	2199.6 (2060.4 to 2341.84)	-3.19 (-10.79 to 4.42)
65	France	1932582 (1844226 to 2034665)	2406.71 (2297.1 to 2531.7)	2543487 (2406078 to 2699316)	1966.72 (1850.71 to 2089.27)	-74.92 (-86.8 to -63.02)
66	Gabon	10174 (9415 to 10917)	1646.89 (1535.8 to 1767.66)	19732 (18295 to 21159)	1636.89 (1529.56 to 1752.21)	-6.18 (-13.88 to 1.51)
67	Gambia	8944 (8499 to 9411)	1899.47 (1785.43 to 2019.79)	24182 (22965 to 25460)	2004.45 (1882.6 to 2132.91)	13.56 (8.73 to 18.39)
68	Georgia	90103 (85628 to 94865)	1531.69 (1458.99 to 1608.2)	132801 (126067 to 140137)	2373.07 (2260.86 to 2495.19)	147.53 (124.86 to 170.25)
69	Germany	3596678 (3446048 to 3758539)	2990.05 (2857.3 to 3120.38)	6130746 (5844770 to 6420710)	3433.36 (3263.75 to 3592.14)	47.87 (39.75 to 56)
70	Ghana	120121 (114921 to 125622)	1409.26 (1341.44 to 1485.31)	353063 (335031 to 371410)	1734.29 (1637.77 to 1833.28)	71.29 (68.95 to 73.64)
71	Greece	353147 (334886 to 373895)	2490.32 (2362.61 to 2631.73)	657517 (626678 to 693971)	2824.21 (2694.83 to 2976.45)	41.3 (35.2 to 47.41)
72	Greenland	1143 (1087 to 1195)	3505.38 (3384.37 to 3625.87)	2126 (2041 to 2215)	3304.59 (3167.65 to 3442.66)	-20.87 (-25.24 to -16.51)
73	Grenada	935 (878 to 991)	1292.44 (1213.03 to 1369.82)	1673 (1570 to 1778)	1506.35 (1412.46 to 1596.66)	48.69 (44.79 to 52.6)
74	Guam	985 (920 to 1049)	1311.35 (1234.95 to 1389.36)	1828 (1724 to 1945)	1010.01 (951.01 to 1073.97)	-90.07 (-94.03 to -86.11)
75	Guatemala	50218 (47224 to 52993)	1071.15 (1014.24 to 1127.42)	154061 (143133 to 165670)	1215.25 (1139.75 to 1296.4)	41.14 (35.8 to 46.47)
76	Guinea	65397 (61747 to 69051)	1731.46 (1624.24 to 1834.93)	134216 (126884 to 141604)	1979.37 (1858.57 to 2108.38)	45.32 (34.89 to 55.77)
77	Guinea-Bissau	10332 (9742 to 10929)	2041.19 (1901.9 to 2182.61)	19764 (18753 to 20857)	2031.75 (1908.06 to 2164.6)	-6.12 (-12.68 to 0.44)
78	Guyana	5026 (4572 to 5507)	1009.63 (938.56 to 1083.93)	8896 (8278 to 9525)	1302.95 (1219.92 to 1389.46)	85.98 (84.07 to 87.89)
79	Haiti	55627 (51579 to 59542)	1439.88 (1342.41 to 1543.22)	145127 (134824 to 154924)	1810.24 (1689.87 to 1935.85)	80.69 (76.52 to 84.87)
80	Honduras	45454 (43362 to 47707)	1807.48 (1713.09 to 1914.17)	147922 (139987 to 157212)	2254.91 (2123.07 to 2410.31)	73.23 (69.55 to 76.91)
81	Hungary	400635 (385737 to 418595)	2931.8 (2835.25 to 3047.32)	612233 (592009 to 634589)	3465.61 (3369.09 to 3568.66)	58.01 (55.49 to 60.54)
82	Iceland	8611 (8164 to 9066)	3040.59 (2878.16 to 3200.5)	16033 (15245 to 16915)	2938.18 (2786.14 to 3103.19)	-15.78 (-20.52 to -11.04)
83	India	16493706 (15757382 to 17147028)	3680.59 (3500.35 to 3835.37)	37874659 (35668470 to 40143766)	3395.14 (3192.96 to 3594.53)	-29.33 (-31.3 to -27.37)
84	Indonesia	2524627 (2342195 to 2716669)	2373.13 (2180.49 to 2582.4)	5147353 (4754573 to 5557902)	2359.15 (2179.16 to 2567.13)	-5.5 (-10.36 to -0.64)
85	Iran (Islamic Republic of)	509008 (465525 to 555495)	1640 (1508.23 to 1794.92)	1562415 (1446402 to 1688536)	2055.51 (1891.37 to 2232.56)	76.45 (72.43 to 80.47)
86	Iraq	144140 (135387 to 152870)	1481.17 (1390.15 to 1578)	308960 (281559 to 338889)	1053.46 (976.69 to 1139.4)	-125.67 (-137.46 to -113.86)
87	Ireland	166701 (161683 to 171505)	4169.03 (4040.61 to 4293.89)	267359 (254770 to 280102)	3656.14 (3483.57 to 3826.95)	-47.91 (-52.96 to -42.86)
88	Israel	114299 (108540 to 121163)	2460.34 (2342.78 to 2604.45)	253531 (240808 to 267767)	2256.05 (2138.43 to 2389.57)	-33.96 (-45.4 to -22.51)
89	Italy	2266653 (2084678 to 2452655)	2684.64 (2474.15 to 2898.76)	3253110 (2970227 to 3542194)	2287.08 (2094.5 to 2491.19)	-56.79 (-62.2 to -51.39)
90	Jamaica	29519 (27777 to 31240)	1595.46 (1503.09 to 1690.81)	55521 (52686 to 58296)	1833.32 (1738.82 to 1927.2)	41.89 (26.09 to 57.72)
91	Japan	2996186 (2715338 to 3305788)	1876.99 (1709.5 to 2062.45)	4789562 (4350538 to 5272870)	1354.19 (1226.48 to 1487.23)	-114.46 (-124.22 to -104.69)
92	Jordan	31615 (29675 to 33533)	1744.28 (1641.58 to 1850.1)	119919 (110359 to 129523)	1602.29 (1504.3 to 1706.57)	-37.49 (-49.76 to -25.19)
93	Kazakhstan	397675 (387352 to 409104)	3057.07 (2968.09 to 3154.09)	524697 (508006 to 542490)	3052.58 (2948.61 to 3158.75)	2.91 (-3.16 to 9)
94	Kenya	183853 (170126 to 199017)	1718.09 (1575.26 to 1882.2)	488588 (452563 to 528500)	1730.38 (1589.64 to 1892.54)	-2.26 (-5.42 to 0.9)
95	Kiribati	463 (437 to 488)	1021.74 (963.61 to 1078.79)	796 (750 to 843)	1019.36 (959.19 to 1084.76)	1.08 (-8.77 to 10.94)
96	Kuwait	11102 (9849 to 12363)	995.02 (920.69 to 1075.8)	39087 (34844 to 43652)	1023.09 (939.34 to 1115.6)	-0.73 (-25.97 to 24.58)
97	Kyrgyzstan	115349 (112489 to 118304)	3725.91 (3620.02 to 3832.96)	138722 (133002 to 144148)	2955.62 (2821.78 to 3080.09)	-82.46 (-97.09 to -67.81)
98	Lao People's Democratic Republic	53007 (49361 to 56745)	2310.01 (2143.58 to 2485.28)	130239 (122407 to 137856)	2741.77 (2568.28 to 2911.16)	54.17 (50.82 to 57.53)
99	Latvia	52673 (49903 to 55610)	1589.69 (1509.32 to 1672.81)	43304 (40889 to 45941)	1293.34 (1210.19 to 1380.33)	-58.66 (-88.01 to -29.23)
100	Lebanon	45238 (42396 to 48187)	1904.53 (1788.11 to 2030.26)	141237 (131990 to 150458)	2723.12 (2548.32 to 2901.71)	124.55 (120.27 to 128.83)
101	Lesotho	27307 (25940 to 28622)	2532.44 (2397.92 to 2664.87)	38827 (37057 to 40680)	2815.34 (2670.69 to 2960.59)	36.3 (30.38 to 42.21)
102	Liberia	16399 (15484 to 17293)	1283.07 (1210.15 to 1355.5)	42788 (40388 to 45276)	1520.44 (1430.59 to 1609.41)	53 (43.98 to 62.03)
103	Libya	39402 (37040 to 41923)	1714.15 (1606.27 to 1832.55)	139857 (131289 to 147932)	2460.98 (2306.8 to 2612.15)	123.76 (119.44 to 128.08)
104	Lithuania	109415 (105712 to 113475)	2505.79 (2418.82 to 2595.75)	76722 (72967 to 80785)	1544.91 (1463.6 to 1634.47)	-167.21 (-183.01 to -151.39)
105	Luxembourg	17174 (16525 to 17875)	3283.28 (3156.1 to 3415.51)	33204 (31539 to 35080)	3361.99 (3190.15 to 3558.42)	8.6 (2.72 to 14.48)
106	Madagascar	122717 (116293 to 129152)	1951.59 (1833.67 to 2068.99)	304017 (286418 to 321707)	2171.05 (2027.2 to 2318.99)	28.1 (16.45 to 39.78)
107	Malawi	71428 (66472 to 76365)	1411.62 (1319.4 to 1512.45)	147080 (137355 to 156496)	1492.5 (1404.83 to 1586.97)	14.03 (5.99 to 22.07)
108	Malaysia	207562 (194105 to 221837)	2171 (2054.69 to 2305.51)	548253 (515596 to 585959)	2057.23 (1944.5 to 2190.39)	-25.64 (-37.43 to -13.84)
109	Maldives	3371 (3270 to 3465)	3539.75 (3422 to 3661.59)	10414 (9859 to 10943)	3199.88 (3030.77 to 3371.74)	-44.3 (-58.28 to -30.31)
110	Mali	103367 (96538 to 110605)	2121.2 (1974.77 to 2275.48)	247544 (232568 to 261553)	2326.9 (2175.58 to 2479.62)	29.62 (16.66 to 42.6)
111	Malta	10624 (10071 to 11231)	2583.02 (2449.33 to 2727.98)	20055 (18967 to 21195)	2329.09 (2193.27 to 2459.96)	-40.83 (-49.84 to -31.81)
112	Marshall Islands	391 (373 to 408)	1951.2 (1837.53 to 2070.02)	591 (562 to 619)	1581.61 (1494.24 to 1673.66)	-74.28 (-84.01 to -64.53)
113	Mauritania	21593 (20455 to 22770)	1825.83 (1716.67 to 1938.39)	42163 (39788 to 44643)	1715.34 (1615.97 to 1823.62)	-24.64 (-28.59 to -20.69)
114	Mauritius	17701 (16878 to 18543)	2258.92 (2155.71 to 2372.41)	32393 (30706 to 34221)	1984.59 (1882.47 to 2085.96)	-53.31 (-60.69 to -45.92)
115	Mexico	1024529 (940755 to 1109586)	2181.38 (1995.81 to 2384.67)	2600960 (2385776 to 2844272)	2247.21 (2053.18 to 2462.97)	5.98 (-0.6 to 12.56)
116	Micronesia (Federated States of)	979 (930 to 1035)	1887.91 (1776.34 to 2023.51)	1092 (1030 to 1156)	1575.61 (1485.85 to 1669.59)	-60.03 (-89.59 to -30.38)
117	Monaco	2089 (1888 to 2201)	3171.41 (2940.97 to 3338.28)	2785 (2627 to 2928)	3094.6 (2928.02 to 3256.11)	-8.77 (-11.2 to -6.34)
118	Mongolia	20577 (19548 to 21624)	1641.26 (1549.73 to 1737.26)	33038 (30410 to 35625)	1266.2 (1179.48 to 1354.73)	-95.33 (-107.28 to -83.35)
119	Montenegro	7327 (6783 to 7959)	1200.01 (1112.52 to 1296.55)	10750 (9940 to 11582)	1245.21 (1149.21 to 1344.76)	14.93 (8.55 to 21.31)
120	Morocco	223596 (208137 to 238935)	1365.59 (1274.86 to 1460.35)	611177 (573610 to 650326)	1896.68 (1782.42 to 2018.8)	114.34 (111.81 to 116.87)
121	Mozambique	95739 (88644 to 102826)	1246.47 (1161.83 to 1339.86)	234441 (220557 to 247596)	1557.68 (1459.98 to 1650.99)	74.05 (66.93 to 81.17)
122	Myanmar	827852 (787278 to 867068)	3526.26 (3334.5 to 3718.35)	1791217 (1732159 to 1848603)	3963.73 (3825.41 to 4096.67)	34.65 (29.34 to 39.97)
123	Namibia	18823 (17786 to 19847)	2369.13 (2241.37 to 2510.04)	33664 (31536 to 35779)	2191.5 (2063.38 to 2329.54)	-28.74 (-40.52 to -16.93)
124	Nauru	134 (130 to 139)	3206.19 (3054.94 to 3357.12)	142 (136 to 148)	3076.73 (2924.96 to 3237.96)	-12.27 (-18.68 to -5.84)
125	Nepal	334833 (319053 to 350059)	3439.39 (3250.43 to 3622.3)	803246 (764028 to 839952)	3651.03 (3476.38 to 3824.18)	20.01 (18.83 to 21.19)
126	Netherlands	678338 (653219 to 703348)	3505.64 (3364.75 to 3638.48)	1271027 (1220730 to 1321914)	3863.8 (3695.17 to 4023.14)	32.6 (25.87 to 39.34)
127	New Zealand	141447 (129989 to 151923)	3672.77 (3382.92 to 3945.18)	255810 (234240 to 278107)	3384.32 (3116.83 to 3667.15)	-30.65 (-36.52 to -24.77)
128	Nicaragua	23369 (21263 to 25417)	1170.06 (1089.7 to 1250.26)	81712 (76164 to 87520)	1773.39 (1668.12 to 1888.41)	142.08 (138.66 to 145.51)
129	Niger	62840 (59577 to 66161)	1633.79 (1529.03 to 1749.47)	179661 (169575 to 189387)	1718.54 (1606.74 to 1832.13)	15.4 (10.58 to 20.21)
130	Nigeria	855433 (795129 to 923742)	1646.14 (1514.67 to 1797.3)	1587743 (1449908 to 1718544)	1355.99 (1245.04 to 1478.43)	-71.53 (-78.7 to -64.36)
131	Niue	70 (66 to 74)	3160.96 (3001.27 to 3330.63)	67 (63 to 70)	3191.08 (3032.23 to 3371.92)	2.56 (0.36 to 4.76)
132	North Macedonia	36119 (34120 to 38221)	1964.98 (1859.67 to 2073)	57366 (53942 to 61033)	1966.8 (1857.01 to 2083.62)	-2.78 (-7.22 to 1.67)
133	Northern Mariana Islands	333 (309 to 358)	1608.78 (1514.79 to 1709.35)	470 (440 to 501)	1167.64 (1096.76 to 1238.3)	-114.16 (-121.01 to -107.3)
134	Norway	191196 (174596 to 208571)	2961.46 (2728.11 to 3219.33)	346210 (320635 to 371915)	3705.18 (3434.47 to 3982.66)	76.78 (71.95 to 81.61)
135	Oman	8852 (7578 to 10134)	876.48 (784.37 to 968.72)	33346 (28850 to 38642)	1281.21 (1172.55 to 1395.83)	137.69 (129.91 to 145.48)
136	Pakistan	1602936 (1485122 to 1734122)	2639.12 (2428.51 to 2879.3)	3056397 (2839592 to 3292395)	2598.59 (2378.47 to 2830.99)	-4.86 (-10.54 to 0.83)
137	Palau	336 (321 to 349)	3339 (3172.48 to 3489.54)	632 (601 to 664)	3186.06 (3040.65 to 3344.03)	-17.55 (-20.15 to -14.95)
138	Palestine	17881 (16699 to 18965)	1707.26 (1607.6 to 1810.56)	44568 (40888 to 48163)	1552.66 (1454.08 to 1659.82)	-37.31 (-48.28 to -26.33)
139	Panama	24821 (23169 to 26629)	1503.76 (1413.64 to 1598.14)	66877 (62966 to 71327)	1584.03 (1490.81 to 1690.84)	10.43 (3.38 to 17.48)
140	Papua New Guinea	60711 (59419 to 61815)	3120.03 (3045.49 to 3191.19)	156629 (152109 to 160383)	3110.77 (3012.9 to 3197.4)	-1.22 (-1.55 to -0.88)
141	Paraguay	39420 (37322 to 41409)	1540.5 (1463.79 to 1619.69)	101794 (95740 to 107746)	1741.95 (1641.47 to 1846.28)	40.84 (36.91 to 44.78)
142	Peru	154056 (143144 to 163783)	1003.53 (939.11 to 1063.66)	417387 (388012 to 446187)	1250.73 (1164.05 to 1336.16)	83.44 (65.85 to 101.06)
143	Philippines	703251 (657004 to 751419)	2050.24 (1892.74 to 2215.15)	1929067 (1804907 to 2063892)	2369.23 (2198.59 to 2555.03)	48.14 (44.93 to 51.35)
144	Poland	1018655 (939695 to 1104555)	2402.8 (2220.69 to 2600.96)	1430280 (1307014 to 1572224)	2210.3 (2026.35 to 2414.97)	-30.63 (-36.94 to -24.31)
145	Portugal	387425 (372544 to 403279)	2994.6 (2885.32 to 3109.89)	630134 (601544 to 663586)	2692.98 (2558.47 to 2839.44)	-37 (-45.54 to -28.46)
146	Puerto Rico	69216 (65785 to 72895)	1944.23 (1849.74 to 2045.31)	141664 (134603 to 149233)	2170.59 (2061.19 to 2290.97)	37.75 (28.01 to 47.5)
147	Qatar	4075 (3757 to 4378)	1981.81 (1865.76 to 2100.98)	26415 (23313 to 29791)	1754.91 (1633.38 to 1886.32)	-37.38 (-60.62 to -14.09)
148	Republic of Korea	538428 (498278 to 577133)	1828.38 (1720.91 to 1945.98)	1669944 (1582268 to 1761412)	2027.25 (1921.51 to 2140.83)	21.84 (4.27 to 39.44)
149	Republic of Moldova	129046 (124839 to 133416)	2986.73 (2889.31 to 3093.27)	103794 (98916 to 109202)	1930.89 (1836.53 to 2028.22)	-155.35 (-168.69 to -141.98)
150	Romania	748063 (720936 to 776844)	2879.82 (2775.93 to 2985.83)	772272 (740259 to 807347)	2329.31 (2237.28 to 2430.04)	-77.11 (-81.89 to -72.31)
151	Russian Federation	3819371 (3549316 to 4102811)	2229.03 (2073.98 to 2393.17)	3921088 (3641585 to 4227149)	1823.84 (1699.82 to 1960.33)	-71.27 (-84.18 to -58.35)
152	Rwanda	69303 (65700 to 72836)	1907.35 (1794.16 to 2023.63)	134377 (126021 to 143261)	1806.06 (1693.06 to 1937.85)	-25.79 (-37.58 to -13.98)
153	Saint Kitts and Nevis	517 (489 to 549)	1449.89 (1378.28 to 1531.87)	1228 (1157 to 1299)	1854.17 (1753.86 to 1956.14)	81.26 (77.79 to 84.73)
154	Saint Lucia	1515 (1430 to 1598)	1594.89 (1513.12 to 1682.87)	4124 (3914 to 4335)	1950.32 (1855.4 to 2049.48)	66.55 (62.79 to 70.31)
155	Saint Vincent and the Grenadines	703 (637 to 770)	871.82 (800.27 to 947.5)	1483 (1386 to 1589)	1144.76 (1067.83 to 1225.64)	90.93 (82.84 to 99.02)
156	Samoa	1638 (1558 to 1719)	1734.87 (1636.61 to 1842.91)	1894 (1774 to 2013)	1287.61 (1203.19 to 1375.8)	-101.42 (-106.99 to -95.84)
157	San Marino	1021 (961 to 1066)	3226.41 (3053.35 to 3367.9)	1954 (1854 to 2036)	3132.77 (2979.24 to 3275.02)	-12.05 (-14.45 to -9.65)
158	Sao Tome and Principe	1750 (1651 to 1851)	2535.49 (2382.82 to 2684.48)	3934 (3787 to 4087)	3391.96 (3221.63 to 3560.04)	99.66 (92.14 to 107.18)
159	Saudi Arabia	101104 (91334 to 111224)	1381.26 (1285.35 to 1484.96)	434561 (396012 to 473597)	2053.04 (1918.06 to 2194.29)	141.31 (129.98 to 152.66)
160	Senegal	69441 (65831 to 72810)	1732.22 (1630.1 to 1833.61)	159836 (151194 to 168298)	1758.62 (1655.07 to 1860.78)	2.34 (-1.4 to 6.09)
161	Serbia	251479 (238446 to 265655)	2294.9 (2176.11 to 2418.81)	417284 (394857 to 440846)	2899.77 (2758.79 to 3055.05)	76.72 (69.69 to 83.75)
162	Seychelles	1106 (1047 to 1165)	1873.55 (1771.48 to 1976.46)	2377 (2249 to 2512)	2171.46 (2056.57 to 2290.81)	49.57 (42.63 to 56.52)
163	Sierra Leone	37561 (35682 to 39399)	1672.35 (1576.55 to 1767.76)	86262 (81988 to 90499)	1874.5 (1767.03 to 1986.51)	38.6 (27.13 to 50.08)
164	Singapore	61138 (58372 to 64211)	2845.02 (2748.13 to 2948.6)	113408 (106305 to 121242)	1499.9 (1407.53 to 1598.61)	-224.55 (-244.56 to -204.51)
165	Slovakia	90286 (85060 to 95903)	1581.41 (1491.51 to 1679.5)	156589 (147908 to 166436)	1870.03 (1764.26 to 1983.12)	61.88 (50.29 to 73.48)
166	Slovenia	56688 (53864 to 59428)	2405.22 (2286.7 to 2521.9)	78459 (74282 to 82875)	1897.02 (1784.22 to 2019.69)	-85.2 (-92.12 to -78.28)
167	Solomon Islands	2541 (2391 to 2690)	1649.81 (1546.99 to 1757.06)	4941 (4617 to 5265)	1478.48 (1386.41 to 1575.48)	-34.67 (-38.68 to -30.66)
168	Somalia	56230 (52735 to 59955)	1586.17 (1482.83 to 1704.87)	147261 (136640 to 157532)	1518.23 (1409.24 to 1627.78)	-14.26 (-23.67 to -4.85)
169	South Africa	591669 (553135 to 632435)	2583.24 (2398.03 to 2785.9)	1046594 (970945 to 1127782)	2256 (2087.84 to 2439.82)	-51.63 (-60.57 to -42.68)
170	South Sudan	50044 (46875 to 53197)	1631.46 (1522.95 to 1752.87)	79130 (73518 to 84549)	1568.18 (1457.98 to 1683.72)	-21.07 (-32.53 to -9.61)
171	Spain	1656213 (1603124 to 1705537)	3190.96 (3088.18 to 3282.26)	2905818 (2788360 to 3034266)	3081.85 (2935.31 to 3235.71)	-15.21 (-20.37 to -10.06)
172	Sri Lanka	231017 (216827 to 245539)	1916.16 (1797.12 to 2040.6)	561222 (526822 to 596238)	2330.45 (2193.44 to 2463.67)	68.18 (57.19 to 79.18)
173	Sudan	177280 (165885 to 189352)	1574.03 (1462.64 to 1696.99)	428128 (401529 to 455381)	1862.62 (1748.03 to 1989.12)	54.14 (49.59 to 58.69)
174	Suriname	3807 (3564 to 4051)	1298.52 (1221.88 to 1374.45)	8972 (8466 to 9493)	1492.66 (1413.57 to 1574.86)	50.02 (38.27 to 61.79)
175	Sweden	409237 (371381 to 450841)	2916.14 (2663.84 to 3175.32)	657306 (598730 to 721926)	3216.73 (2956.64 to 3508.36)	40.22 (36.01 to 44.42)
176	Switzerland	286322 (272611 to 300657)	2872.83 (2727.81 to 3017.35)	427179 (405500 to 450249)	2553.09 (2423.99 to 2699.14)	-46.98 (-53.78 to -40.18)
177	Syrian Arab Republic	108889 (102798 to 114953)	1651.08 (1557.43 to 1748.47)	249284 (233862 to 265450)	2017.27 (1902.96 to 2137.82)	68.15 (54.39 to 81.94)
178	Taiwan (Province of China)	285820 (267523 to 305150)	1833.8 (1727.99 to 1936.18)	387404 (364073 to 413465)	1058.63 (987.66 to 1135.6)	-192.64 (-201.56 to -183.71)
179	Tajikistan	73630 (70600 to 76891)	2294.52 (2182.99 to 2411.53)	113590 (108025 to 118875)	1777.96 (1683.2 to 1874.92)	-91.1 (-98.97 to -83.23)
180	Thailand	1033078 (991954 to 1075733)	2687.33 (2566.16 to 2820.69)	1906660 (1799459 to 2015166)	1968.61 (1860.19 to 2079.1)	-118.41 (-135.66 to -101.13)
181	Timor-Leste	7099 (6706 to 7509)	1900.82 (1771.33 to 2036.61)	20767 (19536 to 22102)	2492.41 (2344.77 to 2649.63)	91.17 (87.78 to 94.56)
182	Togo	32803 (31145 to 34368)	1953.09 (1836.79 to 2073.35)	91070 (86074 to 96044)	1969.17 (1849.72 to 2094.94)	0.87 (-10.59 to 12.34)
183	Tokelau	42 (40 to 44)	3162.19 (3013.22 to 3304.78)	42 (39 to 44)	3210.07 (3052.13 to 3364.83)	4.1 (2.47 to 5.73)
184	Tonga	817 (766 to 866)	1482.87 (1394.22 to 1575.71)	978 (918 to 1034)	1200.72 (1126.43 to 1273.35)	-73.88 (-78.2 to -69.55)
185	Trinidad and Tobago	11601 (10918 to 12263)	1231.13 (1161.07 to 1297.06)	20158 (18971 to 21443)	1166.94 (1096.27 to 1240.27)	-24.84 (-33.63 to -16.05)
186	Tunisia	82010 (75916 to 87875)	1543.48 (1445.83 to 1643.85)	249513 (233445 to 266354)	2048.55 (1916.78 to 2186.19)	102.92 (94.44 to 111.4)
187	Turkey	1007579 (965697 to 1047402)	2552.71 (2439.74 to 2667.99)	2885498 (2798099 to 2967100)	3287.12 (3187.36 to 3380.3)	87.75 (80.9 to 94.6)
188	Turkmenistan	54792 (52799 to 56772)	2548.33 (2440.35 to 2649.03)	56871 (53880 to 60045)	1326.9 (1260.85 to 1398.18)	-226.92 (-244.99 to -208.81)
189	Tuvalu	203 (192 to 213)	3025.21 (2862.76 to 3187.12)	289 (274 to 306)	2891.4 (2732.05 to 3064.48)	-18.57 (-21.46 to -15.68)
190	Uganda	131626 (123059 to 140048)	1561.92 (1455.32 to 1674.52)	303362 (278483 to 326245)	1556.28 (1450.33 to 1661.88)	-10.09 (-23.27 to 3.12)
191	Ukraine	2326649 (2161765 to 2500178)	3451.34 (3219.34 to 3691.45)	1284752 (1180459 to 1402555)	1878.68 (1736.26 to 2032.23)	-211.48 (-234.03 to -188.87)
192	United Arab Emirates	20338 (19552 to 21023)	2253.02 (2126.03 to 2379.72)	191068 (187010 to 194836)	2926.88 (2811.15 to 3046.44)	87.79 (84.42 to 91.16)
193	United Kingdom	3206010 (2992311 to 3407355)	3701.59 (3476.97 to 3923.31)	4727607 (4443749 to 5006429)	3902.15 (3678.51 to 4125.74)	16.93 (15.08 to 18.78)
194	United Republic of Tanzania	175315 (161450 to 187732)	1233.06 (1145.86 to 1316.74)	423197 (389806 to 453143)	1299.49 (1208.35 to 1385.44)	24.1 (10.71 to 37.51)
195	United States Virgin Islands	950 (866 to 1037)	1051.93 (969.09 to 1137.36)	2196 (2046 to 2362)	1376.06 (1279.59 to 1484.11)	94.92 (87.65 to 102.19)
196	United States of America	11410071 (10538686 to 12133375)	3622.08 (3363.69 to 3846.2)	20147917 (19242749 to 20933265)	3668.54 (3514.64 to 3805.41)	4.21 (-0.04 to 8.47)
197	Uruguay	90928 (87468 to 94303)	2461.98 (2369.29 to 2550.05)	162524 (156155 to 168419)	3173.29 (3057.29 to 3286.71)	89.72 (83.98 to 95.47)
198	Uzbekistan	313920 (300988 to 326459)	2471.75 (2360.18 to 2581.36)	367628 (344409 to 389220)	1562.64 (1480.89 to 1643.78)	-166.08 (-206.65 to -125.35)
199	Vanuatu	1478 (1400 to 1560)	1980.45 (1857.98 to 2121)	3031 (2844 to 3231)	1627.39 (1520.08 to 1741.72)	-64.8 (-69.73 to -59.88)
200	Venezuela (Bolivarian Republic of)	172873 (160288 to 184266)	1488.21 (1407.94 to 1575.94)	578386 (546082 to 614104)	2003 (1890.04 to 2126.71)	102.1 (99.11 to 105.09)
201	Viet Nam	884734 (831478 to 940456)	2048.11 (1928.09 to 2181.97)	2628515 (2501573 to 2756167)	2880.7 (2743.59 to 3024.59)	116.49 (112.96 to 120.03)
202	Yemen	110325 (103679 to 117954)	1732.82 (1612.14 to 1879.26)	342941 (323483 to 363074)	2064.96 (1932.8 to 2207.03)	62.69 (59.57 to 65.81)
203	Zambia	59144 (55677 to 62693)	1521.91 (1427.68 to 1627.89)	152038 (141443 to 161813)	1650.04 (1551.09 to 1755.41)	28.5 (13.69 to 43.34)
204	Zimbabwe	96979 (91167 to 103222)	1944.51 (1832.02 to 2065.36)	168183 (157789 to 179079)	1991.8 (1861.45 to 2134.23)	6.98 (-2.59 to 16.55)
