# Supplementary material for: Global, regional, and national burden of chronic respiratory diseases and associated risk factors, 1990–2019: Results from the Global Burden of Disease Study 2019
Source: Front Med (Lausanne). 2023 Mar 28;10:1066804. doi: 10.3389/fmed.2023.1066804 (PMC10088372; doi:10.3389/fmed.2023.1066804)
Supplement: Supplementary file 2 [file Data_Sheet_2.ZIP › Source data/1.Prevalence/Results for Prevalence_nation_ILD.csv]

	location	case_1990	ASR_1990	case_2019	ASR_2019	AAPC
1	Afghanistan	2185 (1821 to 2633)	26.53 (21.98 to 31.8)	6938 (5705 to 8350)	32.85 (27.37 to 38.97)	85.16 (71.02 to 99.33)
2	Albania	1189 (1004 to 1420)	47.44 (40.34 to 55.66)	1957 (1643 to 2345)	54.15 (45.31 to 64.94)	53.11 (44.83 to 61.41)
3	Algeria	4807 (3997 to 5750)	28.98 (24.07 to 34.35)	14675 (12162 to 17646)	37.87 (31.73 to 44.85)	98.29 (90.04 to 106.53)
4	American Samoa	16 (14 to 19)	43.41 (37.11 to 50.57)	24 (20 to 28)	45.24 (38.45 to 52.45)	18.23 (11.33 to 25.14)
5	Andorra	25 (22 to 29)	43.39 (37.37 to 49.96)	70 (59 to 82)	51.37 (43.64 to 59.6)	58.67 (53.48 to 63.87)
6	Angola	1379 (1154 to 1642)	22.59 (19.15 to 26.3)	4743 (3983 to 5662)	27.63 (23.52 to 32.32)	70.91 (64.59 to 77.23)
7	Antigua and Barbuda	9 (7 to 11)	16.98 (13.76 to 20.36)	22 (19 to 27)	21.55 (18.19 to 25.49)	85.49 (76.77 to 94.21)
8	Argentina	17502 (15351 to 19801)	53.64 (47.07 to 60.63)	43007 (38338 to 47633)	80.74 (71.97 to 89.02)	146.89 (140.03 to 153.76)
9	Armenia	1575 (1384 to 1791)	55.28 (48.76 to 62.01)	2117 (1850 to 2399)	53.93 (47 to 60.89)	-5.29 (-19.33 to 8.77)
10	Australia	8070 (7035 to 9178)	41.57 (36.24 to 47.34)	26346 (22881 to 29785)	65.23 (56.86 to 73.11)	157.29 (149.44 to 165.15)
11	Austria	5477 (4727 to 6318)	53.94 (46.26 to 62.96)	7744 (6662 to 8958)	52.14 (44.62 to 60.47)	10.56 (-11.29 to 32.45)
12	Azerbaijan	1665 (1406 to 1976)	29 (24.74 to 34)	3350 (2760 to 4055)	31.34 (26.24 to 36.94)	33.89 (21.75 to 46.03)
13	Bahamas	50 (43 to 57)	28.43 (24.8 to 32.49)	138 (121 to 158)	34.08 (30.08 to 38.43)	64.37 (54.67 to 74.07)
14	Bahrain	119 (99 to 145)	41.24 (35.82 to 47.46)	760 (637 to 912)	62.4 (55.07 to 70.39)	145.07 (133.43 to 156.73)
15	Bangladesh	25813 (22848 to 28907)	47.54 (42.23 to 53.11)	87502 (77765 to 97842)	63.53 (56.57 to 70.82)	97.94 (91.4 to 104.49)
16	Barbados	60 (52 to 70)	22.37 (19.19 to 26.31)	126 (110 to 144)	28.19 (24.6 to 32.32)	79.68 (74.6 to 84.77)
17	Belarus	5639 (4747 to 6712)	46.37 (38.97 to 55.27)	5755 (4589 to 7313)	44.68 (35.68 to 56.21)	-2.59 (-14 to 8.82)
18	Belgium	5106 (4439 to 5861)	35.82 (30.9 to 41.2)	9846 (8575 to 11216)	48.64 (42 to 55.75)	136.39 (105.8 to 167.07)
19	Belize	45 (40 to 50)	42.76 (37.91 to 47.84)	213 (190 to 237)	68.62 (61.51 to 75.87)	162.95 (143.39 to 182.54)
20	Benin	641 (541 to 760)	21.9 (18.46 to 25.86)	1756 (1451 to 2136)	21.87 (18.15 to 26.39)	2.88 (-2.99 to 8.76)
21	Bermuda	30 (26 to 33)	47.16 (41.49 to 52.81)	77 (68 to 85)	63.25 (56.14 to 70.56)	92.4 (80.48 to 104.34)
22	Bhutan	121 (107 to 136)	40.7 (36.49 to 45.35)	379 (336 to 426)	63.22 (56.29 to 70.4)	153.91 (147.04 to 160.79)
23	Bolivia (Plurinational State of)	2147 (1881 to 2413)	64.6 (56.56 to 72.41)	7870 (7009 to 8716)	90.28 (80.86 to 99.58)	114.26 (104.89 to 123.64)
24	Bosnia and Herzegovina	1964 (1627 to 2366)	43.66 (36.75 to 51.89)	2353 (1953 to 2837)	49.37 (40.73 to 59.89)	36.5 (9.42 to 63.65)
25	Botswana	319 (274 to 369)	42 (36.54 to 48.22)	830 (703 to 981)	47.09 (40.74 to 53.89)	45.48 (31.86 to 59.11)
26	Brazil	33167 (27311 to 39699)	31.49 (26.05 to 37.61)	48743 (40574 to 57598)	20.67 (17.23 to 24.37)	-135.61 (-157.02 to -114.16)
27	Brunei Darussalam	182 (159 to 208)	159.96 (140.43 to 179.95)	443 (382 to 501)	135.43 (118.72 to 151.33)	-57.46 (-61.51 to -53.4)
28	Bulgaria	4535 (3736 to 5479)	40.94 (33.84 to 49.61)	4725 (3821 to 5817)	46.64 (37.65 to 58.27)	53.4 (40.6 to 66.22)
29	Burkina Faso	1184 (978 to 1425)	18.42 (15.15 to 22.28)	3108 (2527 to 3813)	20.51 (16.61 to 25.06)	41.25 (31.81 to 50.7)
30	Burundi	708 (597 to 840)	21.25 (17.96 to 24.95)	1569 (1313 to 1894)	21.94 (18.45 to 26.06)	15.07 (10.15 to 19.99)
31	Cabo Verde	49 (41 to 58)	19.84 (16.48 to 24.06)	112 (91 to 139)	21.95 (17.89 to 26.89)	41.93 (31.9 to 51.97)
32	Cambodia	571 (466 to 692)	9.9 (8.08 to 12)	1856 (1526 to 2237)	14.35 (11.86 to 17.23)	129.41 (119.19 to 139.64)
33	Cameroon	1630 (1400 to 1910)	25.77 (22.14 to 29.96)	4444 (3710 to 5328)	23.36 (19.63 to 27.85)	-32.2 (-37.78 to -26.62)
34	Canada	28019 (24473 to 31722)	88.05 (76.78 to 99.68)	73315 (64337 to 81998)	116.47 (102.28 to 130.92)	98 (90.05 to 105.95)
35	Central African Republic	398 (338 to 471)	23.91 (20.56 to 28.05)	801 (667 to 955)	24.2 (20.63 to 28.27)	7.29 (0.2 to 14.4)
36	Chad	824 (695 to 974)	21.38 (18.01 to 25.22)	2069 (1713 to 2508)	21.55 (17.88 to 26.06)	6.33 (-2.12 to 14.78)
37	Chile	8394 (7525 to 9310)	82.09 (73.83 to 91.04)	33978 (30069 to 37950)	141.67 (125.61 to 158.11)	179.91 (167.8 to 192.02)
38	China	282517 (226776 to 346000)	30.06 (24.12 to 36.53)	722410 (586951 to 872704)	35.62 (29.2 to 42.12)	73.95 (39.02 to 109)
39	Colombia	5606 (4564 to 6807)	26.08 (21.23 to 31.76)	17509 (14949 to 20677)	33.65 (28.8 to 39.42)	92.34 (78.66 to 106.03)
40	Comoros	63 (53 to 73)	21.25 (18.03 to 24.97)	132 (110 to 159)	22.51 (18.98 to 26.79)	25.04 (16.71 to 33.37)
41	Congo	371 (315 to 433)	25.24 (21.68 to 29.3)	1028 (862 to 1225)	28.64 (24.58 to 33.3)	48.62 (42.38 to 54.87)
42	Cook Islands	8 (6 to 9)	47.42 (40.67 to 54.67)	12 (10 to 14)	57.06 (49.24 to 65.57)	68.52 (61.81 to 75.23)
43	Costa Rica	998 (888 to 1112)	53.41 (47.53 to 59.61)	3581 (3196 to 3984)	70.25 (62.84 to 78.1)	97.14 (90.42 to 103.85)
44	Croatia	2842 (2291 to 3510)	47.45 (38.55 to 58.89)	3764 (3079 to 4504)	60.68 (50.01 to 72.62)	109.28 (88.29 to 130.32)
45	Cuba	1705 (1367 to 2090)	16.34 (12.98 to 20.13)	3027 (2442 to 3779)	18.44 (15.03 to 22.57)	47.59 (38.53 to 56.66)
46	Cyprus	481 (414 to 552)	56.36 (49.03 to 63.89)	1314 (1130 to 1500)	67.02 (58.01 to 76.25)	43.98 (12.96 to 75.09)
47	Czechia	4679 (3879 to 5616)	37.67 (31.23 to 45.42)	10963 (9403 to 12748)	63.48 (54.29 to 74.8)	205.79 (182.28 to 229.35)
48	Côte d'Ivoire	1558 (1294 to 1881)	21.52 (18.13 to 25.63)	3850 (3144 to 4737)	20.94 (17.28 to 25.43)	-2.94 (-12.66 to 6.78)
49	Democratic People's Republic of Korea	4026 (3377 to 4763)	24.46 (20.81 to 28.49)	7616 (6366 to 8892)	23.6 (19.86 to 27.38)	-18.76 (-28.87 to -8.65)
50	Democratic Republic of the Congo	5665 (4796 to 6707)	25.17 (21.41 to 29.42)	14276 (11961 to 16977)	27.51 (23.37 to 31.96)	35.47 (28.93 to 42.01)
51	Denmark	2939 (2577 to 3341)	38.9 (34.05 to 44.39)	4911 (4328 to 5487)	45.97 (40.4 to 51.78)	60.98 (37.24 to 84.77)
52	Djibouti	57 (48 to 69)	22.51 (19.23 to 26.24)	212 (175 to 260)	24.23 (20.46 to 28.59)	31.01 (21.96 to 40.07)
53	Dominica	13 (11 to 15)	19.74 (16.8 to 23.25)	21 (18 to 25)	25.16 (21.77 to 29.06)	86.45 (82.55 to 90.34)
54	Dominican Republic	717 (581 to 873)	14.58 (11.72 to 17.96)	1829 (1509 to 2203)	18.18 (15.03 to 21.8)	81.63 (73.53 to 89.73)
55	Ecuador	2263 (1967 to 2568)	39.36 (34.13 to 44.56)	12893 (11533 to 14252)	86.51 (77.18 to 95.71)	306.4 (276.38 to 336.5)
56	Egypt	11562 (9613 to 13747)	29.74 (24.87 to 35.36)	34492 (29065 to 40876)	44.75 (37.72 to 52.51)	142.24 (134.14 to 150.35)
57	El Salvador	999 (866 to 1156)	29.79 (25.87 to 34.34)	2776 (2437 to 3132)	46.73 (40.97 to 52.69)	159.68 (145.87 to 173.51)
58	Equatorial Guinea	56 (47 to 66)	20.32 (17.33 to 23.86)	259 (219 to 304)	36.53 (31.35 to 42.34)	212.56 (197.61 to 227.53)
59	Eritrea	342 (284 to 408)	20.09 (17.01 to 23.76)	972 (810 to 1173)	23.16 (19.73 to 27.32)	55.62 (46.28 to 64.96)
60	Estonia	838 (699 to 992)	45.01 (37.5 to 53.43)	916 (766 to 1093)	49.42 (40.98 to 60.29)	38.14 (28.95 to 47.34)
61	Eswatini	169 (144 to 198)	39.68 (34.35 to 45.59)	318 (269 to 374)	40.72 (34.91 to 46.94)	8.13 (-3.59 to 19.86)
62	Ethiopia	5879 (4846 to 7117)	17.53 (14.55 to 21.15)	13859 (11415 to 16850)	19.74 (16.29 to 23.65)	47.65 (31.16 to 64.18)
63	Fiji	221 (182 to 267)	35.88 (29.99 to 43.18)	370 (306 to 443)	41.09 (34.21 to 48.73)	55.42 (39.22 to 71.65)
64	Finland	3069 (2660 to 3498)	44.95 (38.62 to 51.58)	6588 (5715 to 7473)	59.51 (51.47 to 68.05)	99.99 (88.01 to 111.99)
65	France	27422 (23609 to 31459)	35.68 (30.56 to 41.46)	51135 (44653 to 58206)	42.78 (36.97 to 49.18)	64.11 (61.81 to 66.41)
66	Gabon	177 (151 to 206)	26.15 (22.48 to 30.32)	377 (317 to 449)	28.69 (24.47 to 33.54)	34.81 (30.81 to 38.82)
67	Gambia	128 (106 to 153)	21.84 (18.25 to 25.84)	321 (265 to 390)	21.33 (17.62 to 25.9)	-4.56 (-11.97 to 2.85)
68	Georgia	1842 (1549 to 2176)	30.33 (25.54 to 35.57)	1426 (1263 to 1611)	27.45 (24.33 to 30.94)	-41.28 (-64.87 to -17.64)
69	Germany	44911 (39190 to 51593)	37.98 (33.04 to 43.69)	78111 (68261 to 88130)	45.95 (40.09 to 52.39)	110.68 (55.42 to 166.24)
70	Ghana	2000 (1665 to 2416)	20.18 (16.77 to 24.31)	5284 (4338 to 6445)	22.21 (18.49 to 27.03)	35.85 (29.36 to 42.33)
71	Greece	3324 (2723 to 4019)	23.21 (19.02 to 28.04)	8090 (6937 to 9285)	38.42 (32.9 to 44.42)	183.63 (173.26 to 194.02)
72	Greenland	41 (35 to 46)	110.98 (97.08 to 123.91)	84 (73 to 95)	125.53 (108.98 to 141.1)	42.91 (40.62 to 45.2)
73	Grenada	14 (12 to 16)	20.39 (17.37 to 23.61)	33 (28 to 38)	28.96 (25.35 to 32.95)	119.84 (114.63 to 125.04)
74	Guam	120 (107 to 133)	113.03 (101.15 to 124.15)	196 (175 to 216)	108.32 (97.21 to 119.21)	-20.19 (-26.43 to -13.94)
75	Guatemala	1593 (1403 to 1804)	36.63 (32.61 to 41.12)	5271 (4657 to 5940)	44.48 (39.32 to 50.12)	68.89 (58.56 to 79.23)
76	Guinea	899 (758 to 1067)	20.83 (17.6 to 24.68)	1774 (1461 to 2154)	21.33 (17.65 to 25.74)	12.82 (5.47 to 20.17)
77	Guinea-Bissau	132 (111 to 158)	21.12 (17.78 to 25.1)	264 (217 to 322)	20.79 (17.23 to 25.24)	-0.4 (-7.73 to 6.93)
78	Guyana	93 (79 to 109)	19.21 (16.44 to 22.38)	174 (149 to 202)	25.34 (22 to 29.12)	96.72 (93.23 to 100.21)
79	Haiti	714 (601 to 837)	17.43 (14.81 to 20.25)	1909 (1638 to 2226)	22.46 (19.53 to 25.69)	89.57 (84.71 to 94.43)
80	Honduras	921 (810 to 1041)	37.26 (33.04 to 42.04)	3099 (2712 to 3506)	46.8 (40.86 to 52.7)	79.09 (74.44 to 83.76)
81	Hungary	6129 (5208 to 7213)	46.37 (39.28 to 54.61)	8806 (7612 to 10231)	58.3 (49.92 to 68.81)	78.13 (66.09 to 90.18)
82	Iceland	106 (90 to 122)	38.69 (32.78 to 45.44)	266 (230 to 302)	51.96 (44.65 to 59.32)	130.86 (103.6 to 158.2)
83	India	388385 (323103 to 458851)	77.23 (63.56 to 91.41)	881289 (731880 to 1042779)	73.6 (60.95 to 87.18)	-15.39 (-21.2 to -9.58)
84	Indonesia	16558 (13732 to 19801)	14.21 (11.61 to 17.01)	38799 (31602 to 46626)	16.3 (13.29 to 19.55)	48.69 (47.18 to 50.2)
85	Iran (Islamic Republic of)	10892 (8945 to 13142)	27.75 (22.71 to 33.77)	28589 (23241 to 35098)	33.17 (27.29 to 39.91)	69.75 (47.13 to 92.43)
86	Iraq	3067 (2560 to 3661)	27.87 (23.23 to 33.24)	11280 (9346 to 13511)	36.41 (30.59 to 43.11)	101.03 (90.03 to 112.04)
87	Ireland	2055 (1812 to 2301)	50.1 (44.19 to 56.18)	6028 (5225 to 6837)	81.5 (70.88 to 92.18)	162.01 (151.16 to 172.88)
88	Israel	1477 (1280 to 1696)	30.73 (26.48 to 35.5)	3869 (3379 to 4415)	35.22 (30.57 to 40.6)	50.16 (45.58 to 54.74)
89	Italy	41914 (33587 to 50263)	53.65 (42.89 to 64.57)	79985 (66255 to 94155)	66.94 (56.15 to 77.95)	86.62 (40.63 to 132.82)
90	Jamaica	315 (265 to 370)	17.19 (14.28 to 20.46)	616 (516 to 728)	20.87 (17.55 to 24.57)	66.7 (61.46 to 71.95)
91	Japan	257742 (208631 to 311593)	153.45 (125.33 to 183.66)	511281 (419252 to 614079)	162.61 (135.95 to 190.47)	26.53 (17.28 to 35.78)
92	Jordan	1016 (891 to 1141)	58.86 (52.13 to 65.66)	5452 (4780 to 6218)	71.45 (63.39 to 80.01)	67.2 (61.96 to 72.45)
93	Kazakhstan	3799 (3194 to 4504)	26.6 (22.5 to 31.22)	5830 (4825 to 6992)	30.98 (25.93 to 36.83)	56.33 (40.45 to 72.24)
94	Kenya	3185 (2665 to 3779)	25.06 (21.06 to 29.66)	8284 (6893 to 9915)	24.97 (20.92 to 29.61)	4.54 (-0.78 to 9.87)
95	Kiribati	24 (20 to 28)	40.52 (34.98 to 46.22)	44 (38 to 52)	43.06 (37.14 to 50)	27.14 (19.03 to 35.25)
96	Kuwait	448 (376 to 535)	47.53 (41.67 to 53.38)	2054 (1723 to 2466)	60.99 (53.97 to 68.45)	85.49 (72 to 98.99)
97	Kyrgyzstan	883 (742 to 1064)	25.81 (21.56 to 31)	1569 (1242 to 1970)	27.38 (21.81 to 33.92)	33.47 (17.08 to 49.88)
98	Lao People's Democratic Republic	274 (227 to 325)	11 (9.14 to 13.03)	831 (689 to 992)	17.08 (14.14 to 20.27)	156.07 (147.41 to 164.73)
99	Latvia	1972 (1695 to 2305)	60.49 (51.63 to 70.52)	1407 (1163 to 1704)	52.82 (43.08 to 64.99)	-35.13 (-97.39 to 27.52)
100	Lebanon	794 (664 to 953)	30.48 (25.46 to 36.26)	2258 (1889 to 2644)	42.79 (35.96 to 50.11)	120.65 (115.19 to 126.11)
101	Lesotho	444 (382 to 514)	36.51 (31.55 to 42.27)	615 (522 to 735)	38.21 (32.93 to 44.7)	21.86 (14.03 to 29.69)
102	Liberia	274 (227 to 333)	18.98 (15.6 to 23.16)	717 (578 to 894)	20.4 (16.6 to 25.3)	32.29 (17.55 to 47.07)
103	Libya	817 (686 to 967)	32.2 (27.13 to 37.84)	2400 (1987 to 2910)	38.45 (32.38 to 45.37)	62.62 (53.09 to 72.16)
104	Lithuania	1459 (1183 to 1789)	35.05 (28.53 to 43.13)	1491 (1207 to 1817)	38.23 (30.84 to 47.32)	52.04 (27.36 to 76.78)
105	Luxembourg	169 (145 to 197)	32.28 (27.56 to 37.8)	407 (351 to 467)	43.15 (37.25 to 49.5)	107.42 (92.15 to 122.72)
106	Madagascar	1689 (1444 to 1961)	24.02 (20.56 to 27.79)	4139 (3492 to 4954)	25.63 (22 to 29.86)	28.9 (18.89 to 38.91)
107	Malawi	1146 (956 to 1382)	19.62 (16.46 to 23.72)	2489 (2068 to 3008)	22.42 (18.73 to 26.5)	49.04 (42.56 to 55.52)
108	Malaysia	1697 (1450 to 1977)	16.48 (14.1 to 19)	6657 (5714 to 7647)	23.91 (20.71 to 27.26)	125.69 (119.72 to 131.66)
109	Maldives	89 (78 to 101)	89.64 (78.3 to 101.63)	382 (340 to 426)	122.45 (108.29 to 136.58)	95.71 (74.66 to 116.8)
110	Mali	1284 (1090 to 1510)	22.46 (19.07 to 26.38)	3217 (2703 to 3822)	24.54 (20.74 to 28.94)	33.33 (26.5 to 40.16)
111	Malta	222 (196 to 249)	51.38 (45.33 to 57.5)	677 (592 to 766)	75.89 (67.04 to 85.23)	141.33 (132.91 to 149.75)
112	Marshall Islands	17 (14 to 20)	54.22 (47.89 to 61.05)	29 (25 to 33)	57.84 (50.89 to 65.29)	20.76 (16.61 to 24.92)
113	Mauritania	306 (258 to 362)	22.41 (18.9 to 26.43)	644 (532 to 781)	22.36 (18.53 to 27.11)	2.9 (-3.68 to 9.48)
114	Mauritius	333 (289 to 376)	44.65 (38.93 to 50.47)	1548 (1357 to 1750)	87.75 (77.12 to 98.76)	227.07 (216.6 to 237.54)
115	Mexico	27677 (23077 to 32587)	57.6 (47.34 to 68.65)	67392 (56512 to 79179)	57.26 (47.86 to 67.55)	-6.53 (-13.97 to 0.92)
116	Micronesia (Federated States of)	40 (34 to 46)	51.91 (45.64 to 58.86)	53 (46 to 60)	57.69 (50.63 to 64.87)	31.07 (18.32 to 43.84)
117	Monaco	29 (26 to 33)	46.79 (40.69 to 53.33)	42 (36 to 47)	49.8 (43.34 to 56.8)	21 (18.82 to 23.18)
118	Mongolia	463 (403 to 529)	33.89 (29.71 to 38.26)	1003 (841 to 1196)	34.02 (29.17 to 39.55)	2.77 (-0.21 to 5.75)
119	Montenegro	265 (212 to 331)	40.84 (32.86 to 50.46)	388 (311 to 489)	47.6 (38.05 to 59.76)	60.85 (44.04 to 77.7)
120	Morocco	4870 (4045 to 5911)	26.65 (22.06 to 32.2)	12459 (10290 to 14961)	35.78 (30.03 to 42.49)	108.91 (99.39 to 118.44)
121	Mozambique	1588 (1313 to 1926)	18.11 (15.02 to 21.83)	3784 (3153 to 4565)	21.96 (18.41 to 26.36)	70.43 (56.91 to 83.96)
122	Myanmar	4214 (3500 to 4937)	16.47 (13.61 to 19.33)	14850 (12190 to 17566)	31.21 (25.73 to 36.72)	223.08 (213.15 to 233.01)
123	Namibia	354 (305 to 411)	39.15 (33.82 to 45.18)	750 (633 to 881)	42.96 (36.79 to 49.74)	41.52 (31.84 to 51.21)
124	Nauru	4 (3 to 4)	51.38 (44.73 to 58.89)	4 (4 to 5)	53.52 (46.42 to 60.83)	19.05 (12.94 to 25.18)
125	Nepal	5009 (4441 to 5619)	47.67 (42.39 to 53.04)	14807 (13218 to 16471)	63.64 (57.04 to 70.52)	86.73 (70.03 to 103.47)
126	Netherlands	5964 (5035 to 7064)	31.63 (26.56 to 37.74)	15471 (13208 to 17837)	48.95 (42.01 to 56.42)	155.45 (148.72 to 162.19)
127	New Zealand	2006 (1625 to 2429)	51.78 (42.31 to 62.2)	3986 (3365 to 4718)	52.58 (44.76 to 61.44)	11.1 (1.5 to 20.71)
128	Nicaragua	522 (432 to 626)	25.28 (20.7 to 30.47)	1631 (1391 to 1912)	32.85 (28.19 to 38.12)	95.23 (75.58 to 114.92)
129	Niger	1053 (887 to 1256)	23.09 (19.49 to 27.1)	2941 (2434 to 3538)	22.22 (18.59 to 26.77)	-9.3 (-16.82 to -1.78)
130	Nigeria	14901 (12398 to 17731)	24.25 (20.32 to 28.82)	32721 (26810 to 39838)	22.1 (18.14 to 26.73)	-24.65 (-36.42 to -12.87)
131	Niue	1 (1 to 1)	48.03 (41.74 to 55.28)	1 (1 to 1)	56.82 (48.82 to 65.9)	57.88 (51.08 to 64.69)
132	North Macedonia	794 (639 to 988)	38.6 (31.27 to 47.85)	1340 (1080 to 1675)	46.67 (37.58 to 57.98)	72.84 (56.25 to 89.46)
133	Northern Mariana Islands	36 (32 to 41)	108.56 (97.22 to 120.36)	50 (44 to 57)	97.7 (86.59 to 108.46)	-48.75 (-63.77 to -33.71)
134	Norway	4815 (3919 to 5736)	81.37 (66.5 to 96.53)	7041 (5728 to 8349)	84.36 (69.44 to 99.63)	77.94 (11.95 to 144.35)
135	Oman	342 (279 to 422)	28.43 (23.63 to 34.27)	1303 (1051 to 1644)	40.43 (33.75 to 47.83)	124.31 (117.73 to 130.89)
136	Pakistan	24785 (20836 to 29041)	37.81 (31.35 to 44.58)	45837 (38615 to 54104)	33.05 (27.7 to 39.17)	-41.22 (-54.76 to -27.67)
137	Palau	14 (13 to 16)	106.74 (96.15 to 118.29)	27 (24 to 30)	123.9 (111.21 to 137.39)	51.13 (43.52 to 58.74)
138	Palestine	807 (713 to 903)	80.98 (71.15 to 90.49)	2636 (2331 to 2969)	97.73 (86.59 to 109.18)	65.38 (50.36 to 80.43)
139	Panama	537 (464 to 622)	32.43 (27.98 to 37.47)	2232 (1983 to 2525)	53.8 (47.72 to 60.71)	184.11 (174.88 to 193.34)
140	Papua New Guinea	2152 (1903 to 2449)	74.57 (66.68 to 82.51)	7308 (6506 to 8196)	96.83 (86.84 to 106.75)	87.29 (81.46 to 93.13)
141	Paraguay	377 (318 to 447)	14.63 (12.36 to 17.34)	1163 (997 to 1343)	20.09 (17.29 to 23.07)	114.81 (108.18 to 121.44)
142	Peru	10886 (9700 to 12036)	89.18 (79.5 to 98.9)	48180 (43197 to 52658)	150.54 (134.76 to 164.83)	183.48 (158.71 to 208.32)
143	Philippines	4155 (3384 to 5065)	10.52 (8.48 to 12.93)	9819 (7872 to 12049)	10.54 (8.47 to 12.93)	6.67 (-1.94 to 15.29)
144	Poland	24070 (20070 to 28559)	56.79 (47.67 to 67.17)	30816 (26803 to 34957)	54.4 (47.71 to 61.41)	7.44 (-36.38 to 51.44)
145	Portugal	3965 (3374 to 4592)	29.29 (24.87 to 33.87)	10520 (9213 to 11803)	48.24 (42.09 to 54.72)	174.53 (164.58 to 184.5)
146	Puerto Rico	1122 (985 to 1271)	30.76 (26.89 to 34.97)	2843 (2497 to 3210)	45.12 (39.71 to 50.95)	133.11 (121.29 to 144.94)
147	Qatar	91 (72 to 119)	29.84 (25.35 to 35.29)	870 (688 to 1108)	39.21 (33.2 to 46.58)	97.3 (89.67 to 104.94)
148	Republic of Korea	18295 (15213 to 21369)	52.88 (44.99 to 60.7)	89113 (76325 to 101212)	102.19 (87.52 to 115.41)	235.72 (220.47 to 250.99)
149	Republic of Moldova	1794 (1427 to 2252)	38.73 (31.1 to 48.58)	2101 (1666 to 2642)	42.74 (34 to 53.65)	45.25 (29.71 to 60.81)
150	Romania	21369 (18906 to 23816)	77.59 (68.77 to 86.71)	19241 (16419 to 22173)	64.22 (54.94 to 74.02)	-70.66 (-81.61 to -59.69)
151	Russian Federation	68125 (54998 to 84516)	39.55 (31.94 to 49.1)	75727 (60169 to 94696)	39.96 (31.99 to 50.08)	12.71 (-5.63 to 31.09)
152	Rwanda	892 (754 to 1050)	21.07 (17.88 to 24.57)	2111 (1777 to 2521)	25.38 (21.66 to 29.76)	62.69 (55.16 to 70.24)
153	Saint Kitts and Nevis	9 (8 to 10)	24.74 (21.52 to 28.39)	21 (18 to 25)	31.18 (27.35 to 35.46)	78.38 (72.75 to 84.01)
154	Saint Lucia	24 (21 to 27)	24.86 (21.62 to 28.47)	76 (66 to 86)	35.4 (31.21 to 39.84)	119.14 (111.69 to 126.6)
155	Saint Vincent and the Grenadines	13 (11 to 16)	16.74 (13.97 to 20.02)	30 (25 to 35)	22.46 (19.21 to 26.26)	102.67 (98.53 to 106.8)
156	Samoa	67 (58 to 77)	53.29 (46.72 to 59.86)	100 (86 to 115)	55.21 (47.76 to 62.75)	13.3 (9.49 to 17.11)
157	San Marino	8 (6 to 10)	26.14 (20.8 to 31.96)	14 (11 to 17)	26.39 (21.12 to 32.52)	10.62 (-1.98 to 23.22)
158	Sao Tome and Principe	22 (19 to 25)	28.24 (24.39 to 32.56)	44 (38 to 52)	31.53 (27.31 to 36.23)	36.22 (31.06 to 41.38)
159	Saudi Arabia	5021 (4388 to 5703)	69.38 (61.24 to 77.25)	24568 (21466 to 27974)	114.44 (101.06 to 127.24)	171.91 (164.63 to 179.2)
160	Senegal	1009 (840 to 1202)	21.34 (18.02 to 25.27)	2362 (1954 to 2844)	22 (18.29 to 26.52)	15.62 (9.48 to 21.77)
161	Serbia	3712 (3024 to 4507)	33.41 (27.6 to 40.47)	5107 (4227 to 6044)	41.47 (34.22 to 49.81)	111.02 (72.99 to 149.2)
162	Seychelles	7 (6 to 9)	12.5 (10.24 to 15.01)	18 (14 to 22)	15.67 (12.9 to 18.76)	77.03 (72.87 to 81.18)
163	Sierra Leone	517 (431 to 624)	20.03 (16.7 to 24.16)	1185 (971 to 1446)	20.61 (16.9 to 24.98)	16.28 (8.52 to 24.04)
164	Singapore	2643 (2124 to 3229)	94.82 (76.62 to 115.24)	8492 (6891 to 10247)	109.1 (90.04 to 129.76)	55.06 (26.05 to 84.16)
165	Slovakia	2369 (1954 to 2856)	41.37 (34.13 to 50.07)	4328 (3671 to 5090)	55.16 (46.61 to 65.34)	104.47 (97.54 to 111.41)
166	Slovenia	1107 (908 to 1354)	48.09 (39.54 to 58.67)	2111 (1784 to 2497)	64.92 (54.11 to 78.1)	126.1 (98.72 to 153.54)
167	Solomon Islands	97 (81 to 114)	41.14 (35.14 to 47.25)	240 (201 to 281)	48.43 (41.95 to 55.71)	61.38 (49.33 to 73.44)
168	Somalia	876 (733 to 1060)	21.07 (17.86 to 24.77)	2408 (1978 to 2920)	20.73 (17.38 to 24.66)	0.54 (-7.78 to 8.86)
169	South Africa	15245 (12904 to 17742)	62.79 (52.55 to 73.96)	26248 (22087 to 30972)	53.23 (44.69 to 62.95)	-54.97 (-59.7 to -50.25)
170	South Sudan	770 (653 to 905)	22.6 (19.19 to 26.44)	1307 (1097 to 1574)	22.95 (19.54 to 27.02)	8.31 (4.02 to 12.6)
171	Spain	28142 (24859 to 31674)	52.43 (46.22 to 59.13)	66343 (58783 to 73780)	73.34 (64.99 to 82.05)	113.8 (108.82 to 118.78)
172	Sri Lanka	1696 (1411 to 2010)	13.71 (11.42 to 16.1)	5231 (4407 to 6168)	20.11 (17.05 to 23.46)	127.43 (121.9 to 132.98)
173	Sudan	3519 (2926 to 4223)	27.21 (22.78 to 32.55)	9471 (7908 to 11379)	36.04 (30.41 to 42.55)	102.74 (94.14 to 111.34)
174	Suriname	60 (52 to 71)	20.78 (17.8 to 24.27)	162 (140 to 187)	26.49 (23.02 to 30.33)	83.06 (78.54 to 87.58)
175	Sweden	7691 (6168 to 9377)	55.26 (44.89 to 66.67)	11557 (9244 to 14178)	59.69 (48.43 to 72.1)	36.49 (26.49 to 46.5)
176	Switzerland	3950 (3421 to 4508)	40.69 (35.01 to 46.98)	6979 (6077 to 7960)	44.15 (38.34 to 50.69)	45.91 (25.92 to 65.95)
177	Syrian Arab Republic	2419 (2057 to 2823)	33.49 (28.46 to 39.14)	6043 (5049 to 7157)	44.62 (37.83 to 52.25)	100.66 (97.33 to 103.98)
178	Taiwan (Province of China)	2594 (2094 to 3151)	15.38 (12.55 to 18.48)	11777 (10037 to 13597)	30.65 (26.27 to 35.24)	244.36 (220.2 to 268.58)
179	Tajikistan	2594 (2304 to 2881)	88.9 (78.52 to 99.83)	3678 (3233 to 4153)	64.2 (56.86 to 71.96)	-115.27 (-130.89 to -99.62)
180	Thailand	4757 (3897 to 5747)	11.48 (9.49 to 13.7)	13547 (10819 to 16738)	13.55 (11 to 16.46)	58.69 (56.52 to 60.86)
181	Timor-Leste	43 (35 to 52)	11.02 (9.11 to 13.13)	145 (120 to 171)	16.13 (13.39 to 19)	140.85 (129.1 to 152.62)
182	Togo	469 (390 to 564)	22.2 (18.75 to 26.3)	1245 (1022 to 1528)	21.48 (17.7 to 26.05)	-5.94 (-12.94 to 1.06)
183	Tokelau	1 (0 to 1)	39.81 (34.18 to 45.98)	1 (1 to 1)	50.08 (43.03 to 57.45)	83.35 (78.52 to 88.17)
184	Tonga	34 (29 to 40)	44.32 (38.36 to 51.01)	48 (41 to 55)	52.63 (45.77 to 60.23)	65.34 (57.76 to 72.93)
185	Trinidad and Tobago	242 (211 to 276)	26.23 (23 to 29.91)	595 (519 to 680)	32.82 (28.7 to 37.27)	78.05 (69.07 to 87.04)
186	Tunisia	1829 (1523 to 2178)	29.39 (24.46 to 34.9)	5123 (4270 to 6088)	39.78 (33.33 to 46.95)	108.71 (96.69 to 120.74)
187	Turkey	14627 (12430 to 17205)	33.04 (28.36 to 38.69)	45938 (39521 to 53113)	50.91 (44.28 to 58.48)	169.99 (148.49 to 191.53)
188	Turkmenistan	671 (575 to 786)	27.67 (23.79 to 32.41)	1336 (1067 to 1643)	28.24 (22.83 to 34.31)	19.48 (1.66 to 37.33)
189	Tuvalu	3 (3 to 4)	39.86 (34.59 to 45.85)	5 (5 to 6)	48.96 (42.38 to 55.93)	75.75 (70.02 to 81.48)
190	Uganda	2080 (1760 to 2464)	21.71 (18.57 to 25.49)	5542 (4645 to 6585)	25.43 (21.44 to 29.88)	57.13 (53.51 to 60.76)
191	Ukraine	44887 (37065 to 53547)	67.38 (56.21 to 79.7)	22098 (17905 to 27233)	37.55 (30.3 to 46.3)	-193.93 (-212.67 to -175.15)
192	United Arab Emirates	405 (329 to 500)	35.58 (30.18 to 41.38)	3932 (3196 to 4960)	44.34 (38.03 to 51.36)	78.86 (71.11 to 86.63)
193	United Kingdom	58468 (47633 to 71307)	67.8 (55.94 to 81.69)	102511 (85399 to 121245)	87.01 (72.96 to 102.04)	86.51 (81.09 to 91.94)
194	United Republic of Tanzania	3132 (2615 to 3741)	19.71 (16.44 to 23.52)	8084 (6711 to 9735)	22.56 (18.76 to 26.88)	50.74 (43.74 to 57.74)
195	United States Virgin Islands	27 (24 to 31)	29.7 (25.98 to 33.59)	78 (69 to 88)	45.1 (39.98 to 50.42)	138.4 (112.73 to 164.14)
196	United States of America	357828 (296866 to 424682)	117.3 (98.1 to 138.53)	654842 (566536 to 745855)	126 (110 to 142.04)	34.44 (8.65 to 60.3)
197	Uruguay	1665 (1419 to 1918)	44.3 (37.75 to 51.25)	3155 (2800 to 3515)	62.46 (55.16 to 70.1)	121.93 (109.03 to 134.85)
198	Uzbekistan	8506 (7571 to 9440)	68.18 (60.83 to 75.58)	11107 (9518 to 13028)	44.3 (38.83 to 50.38)	-151.26 (-163.75 to -138.76)
199	Vanuatu	51 (44 to 60)	46.12 (40.32 to 52.22)	119 (102 to 137)	48.72 (42.34 to 55.28)	18.82 (9.61 to 28.03)
200	Venezuela (Bolivarian Republic of)	3449 (2943 to 4029)	29.92 (25.53 to 34.86)	10149 (8834 to 11681)	34.51 (30.26 to 39.44)	54.85 (42.53 to 67.19)
201	Viet Nam	5362 (4463 to 6367)	11.98 (9.93 to 14.2)	18572 (15299 to 21976)	19.69 (16.26 to 23.11)	172.27 (167.07 to 177.47)
202	Yemen	2110 (1757 to 2539)	27.3 (22.72 to 32.61)	6674 (5540 to 8080)	33.48 (28.14 to 39.75)	77.32 (68.54 to 86.11)
203	Zambia	927 (775 to 1102)	20.8 (17.67 to 24.35)	2541 (2123 to 3050)	24.02 (20.33 to 28.23)	56.47 (47.13 to 65.82)
204	Zimbabwe	2026 (1686 to 2430)	32.67 (27.26 to 39.31)	3471 (2854 to 4249)	33.16 (27.41 to 40.33)	18.32 (1.14 to 35.54)
