# Supplementary material for: Global, regional, and national burden of chronic respiratory diseases and associated risk factors, 1990–2019: Results from the Global Burden of Disease Study 2019
Source: Front Med (Lausanne). 2023 Mar 28;10:1066804. doi: 10.3389/fmed.2023.1066804 (PMC10088372; doi:10.3389/fmed.2023.1066804)
Supplement: Supplementary file 2 [file Data_Sheet_2.ZIP › Source data/1.Prevalence/Results for Prevalence_nation_Other.csv]

	location	case_1990	ASR_1990	case_2019	ASR_2019
1	Brazil	0 (0 to 0)	0 (0 to 0)	0 (0 to 0)	0 (0 to 0)
2	China	0 (0 to 0)	0 (0 to 0)	0 (0 to 0)	0 (0 to 0)
3	Ethiopia	0 (0 to 0)	0 (0 to 0)	0 (0 to 0)	0 (0 to 0)
4	India	0 (0 to 0)	0 (0 to 0)	0 (0 to 0)	0 (0 to 0)
5	Indonesia	0 (0 to 0)	0 (0 to 0)	0 (0 to 0)	0 (0 to 0)
6	Iran (Islamic Republic of)	0 (0 to 0)	0 (0 to 0)	0 (0 to 0)	0 (0 to 0)
7	Italy	0 (0 to 0)	0 (0 to 0)	0 (0 to 0)	0 (0 to 0)
8	Japan	0 (0 to 0)	0 (0 to 0)	0 (0 to 0)	0 (0 to 0)
9	Kenya	0 (0 to 0)	0 (0 to 0)	0 (0 to 0)	0 (0 to 0)
10	Mexico	0 (0 to 0)	0 (0 to 0)	0 (0 to 0)	0 (0 to 0)
11	New Zealand	0 (0 to 0)	0 (0 to 0)	0 (0 to 0)	0 (0 to 0)
12	Nigeria	0 (0 to 0)	0 (0 to 0)	0 (0 to 0)	0 (0 to 0)
13	Norway	0 (0 to 0)	0 (0 to 0)	0 (0 to 0)	0 (0 to 0)
14	Pakistan	0 (0 to 0)	0 (0 to 0)	0 (0 to 0)	0 (0 to 0)
15	Philippines	0 (0 to 0)	0 (0 to 0)	0 (0 to 0)	0 (0 to 0)
16	Poland	0 (0 to 0)	0 (0 to 0)	0 (0 to 0)	0 (0 to 0)
17	Russian Federation	0 (0 to 0)	0 (0 to 0)	0 (0 to 0)	0 (0 to 0)
18	South Africa	0 (0 to 0)	0 (0 to 0)	0 (0 to 0)	0 (0 to 0)
19	Sweden	0 (0 to 0)	0 (0 to 0)	0 (0 to 0)	0 (0 to 0)
20	Ukraine	0 (0 to 0)	0 (0 to 0)	0 (0 to 0)	0 (0 to 0)
21	United Kingdom	0 (0 to 0)	0 (0 to 0)	0 (0 to 0)	0 (0 to 0)
22	United States of America	0 (0 to 0)	0 (0 to 0)	0 (0 to 0)	0 (0 to 0)
