# Supplementary material for: Global, regional, and national burden of chronic respiratory diseases and associated risk factors, 1990–2019: Results from the Global Burden of Disease Study 2019
Source: Front Med (Lausanne). 2023 Mar 28;10:1066804. doi: 10.3389/fmed.2023.1066804 (PMC10088372; doi:10.3389/fmed.2023.1066804)
Supplement: Supplementary file 2 [file Data_Sheet_2.ZIP › Source data/1.Prevalence/Results for Prevalence_nation_Overall.csv]

	location	case_1990	ASR_1990	case_2019	ASR_2019	AAPC
1	Afghanistan	613638 (543637 to 696040)	6271.07 (5753.69 to 6836.34)	1838723 (1573141 to 2197794)	6187.2 (5648.37 to 6825.71)	-5.18 (-8.99 to -1.38)
2	Albania	114846 (101318 to 134318)	4217.39 (3837.03 to 4739.89)	138322 (124894 to 153828)	4318.57 (3802.98 to 4971.02)	10.14 (-15.24 to 35.6)
3	Algeria	970350 (833644 to 1159953)	4503.65 (4056.66 to 5081.06)	1900259 (1665739 to 2205755)	4879.6 (4306.8 to 5592.56)	30.62 (22.14 to 39.11)
4	American Samoa	2029 (1702 to 2472)	4996.21 (4325.88 to 5761.92)	2423 (1877 to 2918)	4604.76 (3588.7 to 5445.74)	-17.84 (-54.43 to 18.89)
5	Andorra	5164 (4526 to 5892)	9320.19 (8206.71 to 10555.81)	8956 (8093 to 9956)	8606.42 (7563.64 to 9814.83)	-27.86 (-31.5 to -24.22)
6	Angola	546752 (475598 to 644008)	6000.11 (5491.48 to 6613.94)	1216879 (1019606 to 1451787)	4768.85 (4299.47 to 5286.53)	-83.06 (-88.66 to -77.46)
7	Antigua and Barbuda	3721 (3046 to 4613)	5997.43 (4963.75 to 7355.74)	5189 (4422 to 6155)	6458.77 (5288.66 to 7846.12)	30.4 (15.07 to 45.74)
8	Argentina	2993724 (2667601 to 3377182)	9122.76 (8138.36 to 10268)	4519829 (4071061 to 5092282)	9441.34 (8386.87 to 10805.9)	7.54 (2.28 to 12.8)
9	Armenia	136393 (123589 to 153116)	4569.39 (4198.23 to 5035.71)	151184 (135978 to 165956)	4356.16 (3878.26 to 4904.05)	-11.28 (-23.49 to 0.95)
10	Australia	2415482 (2301266 to 2541254)	14152.84 (13404.71 to 14933.81)	3105185 (2787897 to 3479005)	11253.26 (9736.76 to 13143.42)	-82.92 (-111.24 to -54.53)
11	Austria	861888 (777399 to 953271)	9196.34 (8202.18 to 10391.56)	956288 (876147 to 1054459)	7971.71 (7046.84 to 9117.54)	-48.59 (-64.02 to -33.14)
12	Azerbaijan	275538 (248543 to 311443)	4461.04 (4113.1 to 4877.23)	398582 (361487 to 441392)	4199.04 (3814.09 to 4681.1)	-19.12 (-25.54 to -12.69)
13	Bahamas	16528 (13741 to 19840)	6473.89 (5510.19 to 7631.1)	23202 (19866 to 27404)	6648.75 (5578.25 to 8028.24)	17.32 (6.45 to 28.2)
14	Bahrain	24249 (21254 to 28095)	6694.68 (6138.23 to 7383.39)	65325 (57398 to 75096)	5462.05 (4803.12 to 6235.58)	-66.05 (-78.92 to -53.17)
15	Bangladesh	3028511 (2835030 to 3263392)	4710.89 (4478.99 to 4952.63)	5812846 (5477418 to 6153203)	4202.52 (3974.73 to 4431.01)	-40.8 (-44.52 to -37.08)
16	Barbados	18690 (16253 to 21744)	7375.35 (6376.77 to 8668.52)	21636 (18873 to 24807)	7643.94 (6368.05 to 9144.7)	9.46 (-1.36 to 20.28)
17	Belarus	913843 (821882 to 1011266)	7898.55 (7036.71 to 8855.18)	568925 (513274 to 637054)	5071.11 (4443.03 to 5911.34)	-158.61 (-167.15 to -150.05)
18	Belgium	1218111 (1118685 to 1338370)	9845.08 (8916.07 to 11076.36)	1292283 (1207267 to 1391697)	8071.58 (7258.35 to 9018.35)	-92.5 (-115.51 to -69.43)
19	Belize	14569 (12097 to 17932)	7224.4 (6287.5 to 8429.14)	29175 (24539 to 34675)	7283.49 (6242.69 to 8610.32)	-3.45 (-23.09 to 16.24)
20	Benin	191632 (166339 to 224790)	4992.03 (4602.98 to 5470.18)	458166 (390826 to 547580)	4577.02 (4179.89 to 5085.51)	-34.39 (-43.62 to -25.15)
21	Bermuda	3618 (3101 to 4243)	6545.41 (5477.26 to 7844.71)	4140 (3662 to 4716)	6956.68 (5711.17 to 8430.68)	27.93 (18.63 to 37.24)
22	Bhutan	18155 (16843 to 19647)	5082 (4825.89 to 5335.27)	27006 (25500 to 28611)	4417.22 (4179.07 to 4658.13)	-54.5 (-61.59 to -47.4)
23	Bolivia (Plurinational State of)	498145 (403680 to 611574)	6805.38 (5787.67 to 8011.62)	708048 (579436 to 865706)	5973.71 (5033.38 to 7169.16)	-44.88 (-70.36 to -19.33)
24	Bosnia and Herzegovina	285746 (252266 to 326881)	6619.12 (5908.28 to 7522.33)	269265 (243210 to 300772)	6449.23 (5670.66 to 7466.51)	-11.43 (-19.16 to -3.69)
25	Botswana	42670 (37942 to 48530)	4603.55 (4278.05 to 4981.16)	88589 (78641 to 100624)	4688.98 (4270.64 to 5173.54)	-2.1 (-11.62 to 7.43)
26	Brazil	12282905 (10101934 to 15312492)	8788.41 (7585.79 to 10371.87)	15225302 (13164259 to 17721696)	7285.62 (6172.03 to 8643.95)	-71.63 (-80.53 to -62.72)
27	Brunei Darussalam	13961 (12024 to 16670)	8305.65 (7534.97 to 9355.01)	24832 (22016 to 28895)	7234.56 (6489.23 to 8161.19)	-52.05 (-57.43 to -46.66)
28	Bulgaria	648021 (588008 to 721506)	6421.45 (5748.59 to 7224.62)	571762 (524260 to 622523)	6042.61 (5362.42 to 6817.85)	-24.06 (-31.94 to -16.18)
29	Burkina Faso	332087 (279790 to 401074)	3861.68 (3486.91 to 4307.84)	782799 (659328 to 959128)	3957 (3566.98 to 4468.64)	10.67 (-0.96 to 22.3)
30	Burundi	386999 (334182 to 450346)	7623.88 (6927.99 to 8370.72)	607918 (513647 to 726812)	5721.97 (5160.47 to 6357.97)	-102.06 (-113.55 to -90.56)
31	Cabo Verde	14462 (12470 to 17066)	4638.45 (4192.13 to 5172.87)	20452 (17970 to 23816)	3876.62 (3451.42 to 4446.2)	-61.49 (-63.98 to -59)
32	Cambodia	315476 (273303 to 372245)	3827.98 (3523.28 to 4188.51)	639096 (574223 to 725459)	4449.51 (4074.76 to 4933.31)	54.16 (41.92 to 66.42)
33	Cameroon	375100 (326731 to 440390)	4796.36 (4412.95 to 5284.85)	993034 (850267 to 1186086)	4410.53 (4010.16 to 4914.37)	-31.31 (-47.11 to -15.49)
34	Canada	2148690 (1921460 to 2445514)	7589.5 (6678.79 to 8735.51)	3310838 (3022305 to 3634133)	7199.42 (6329.21 to 8328.5)	-3.66 (-30.85 to 23.6)
35	Central African Republic	142288 (124764 to 163675)	6121.86 (5624.54 to 6687.48)	230785 (201815 to 266824)	5239.59 (4797.5 to 5738.22)	-52.9 (-54.74 to -51.05)
36	Chad	189322 (164136 to 223208)	3874.66 (3558.57 to 4268.88)	491906 (412501 to 598915)	3758.21 (3418.39 to 4171)	-14.94 (-22.57 to -7.31)
37	Chile	819004 (728115 to 945142)	6923.11 (6260.8 to 7839.01)	1424931 (1288202 to 1586154)	7048.61 (6233.24 to 8057.35)	4.09 (-10.66 to 18.86)
38	China	52390890 (46868679 to 59414716)	5436.5 (4929.73 to 6037.71)	69467916 (63164092 to 76091527)	4314.55 (3833.19 to 4932.81)	-70.96 (-88.36 to -53.54)
39	Colombia	1980045 (1651634 to 2372698)	6805.58 (5971.74 to 7796.95)	2788325 (2469400 to 3184962)	5781.09 (5041.8 to 6690.35)	-49.67 (-70.69 to -28.6)
40	Comoros	26823 (23100 to 31674)	6143.64 (5545.63 to 6895.48)	36392 (31752 to 42313)	5391.81 (4817.37 to 6129.84)	-44.47 (-47.84 to -41.1)
41	Congo	129688 (112531 to 152112)	6312.5 (5758.68 to 7027.5)	248793 (214402 to 292188)	5591.77 (5041.51 to 6257.58)	-41.25 (-57.07 to -25.4)
42	Cook Islands	1145 (968 to 1349)	7028.24 (6010.03 to 7983.29)	1357 (1155 to 1502)	6617.45 (5620.65 to 7518.75)	-12.03 (-23.01 to -1.04)
43	Costa Rica	249287 (209060 to 297155)	8651.02 (7571.34 to 10039.5)	343246 (299575 to 397840)	7394.18 (6373.18 to 8684.55)	-57.1 (-67.07 to -47.12)
44	Croatia	397781 (350706 to 452670)	7169.67 (6289.79 to 8204.71)	382594 (353007 to 420099)	6387.84 (5690.92 to 7279.19)	-46.51 (-58.46 to -34.54)
45	Cuba	959573 (821440 to 1120226)	9041.96 (7776.73 to 10676.45)	1081427 (974990 to 1209397)	9203.59 (7831.66 to 10865.2)	8.21 (5.49 to 10.92)
46	Cyprus	76882 (66256 to 89012)	9735.75 (8382.93 to 11283.16)	141606 (124393 to 161102)	9323.95 (8061.54 to 10757.96)	-14 (-18.25 to -9.75)
47	Czechia	582813 (531112 to 651885)	5128 (4602.22 to 5844.2)	789379 (729487 to 858555)	5475.75 (4896.06 to 6208.45)	21.25 (9.73 to 32.79)
48	Côte d'Ivoire	487402 (419351 to 578530)	5078.05 (4635.01 to 5636.55)	1033030 (890225 to 1221181)	4722.94 (4266.8 to 5284.65)	-20.28 (-29.7 to -10.86)
49	Democratic People's Republic of Korea	1317956 (1190579 to 1501193)	7401.6 (6787.52 to 8331.4)	2029244 (1912115 to 2164843)	6981.96 (6486.48 to 7650.27)	-21.61 (-33.86 to -9.33)
50	Democratic Republic of the Congo	1650765 (1397967 to 1976318)	4904.74 (4434.07 to 5429.82)	3459256 (2975995 to 4088962)	4851.43 (4419.85 to 5397.81)	-2.98 (-9.31 to 3.36)
51	Denmark	607921 (563502 to 658344)	9486.76 (8683.67 to 10505.66)	697396 (652171 to 749471)	8530.19 (7678.93 to 9543.84)	-39.76 (-57.65 to -21.84)
52	Djibouti	28825 (24468 to 34339)	6438 (5791.07 to 7211.46)	58913 (50655 to 69482)	5441.1 (4821.6 to 6193.78)	-54.08 (-61.5 to -46.65)
53	Dominica	5703 (4879 to 6746)	7499.1 (6522.67 to 8745.83)	5309 (4751 to 6001)	7917.71 (6922.93 to 9188.96)	21.69 (15.65 to 27.74)
54	Dominican Republic	364518 (305939 to 435843)	4758.01 (4121.47 to 5507.77)	536784 (457799 to 636207)	5054.06 (4334.62 to 5983.85)	25.35 (3.21 to 47.54)
55	Ecuador	687727 (543258 to 858482)	6066.46 (5015.99 to 7333.08)	901984 (734423 to 1126682)	5298.4 (4352.9 to 6561.04)	-45.7 (-59.7 to -31.68)
56	Egypt	2553451 (2206835 to 2984221)	5237.32 (4695.1 to 5866.69)	5077154 (4475511 to 5799595)	5983.21 (5399.43 to 6671.01)	47.06 (42.41 to 51.7)
57	El Salvador	533161 (423750 to 656902)	9410.29 (7747.62 to 11174.07)	425362 (363354 to 505386)	6835.11 (5857.01 to 8051.9)	-114.7 (-129.29 to -100.09)
58	Equatorial Guinea	20875 (18071 to 24404)	5529.42 (5043.45 to 6064.45)	54221 (44755 to 66349)	4743.91 (4244.92 to 5341.47)	-49.47 (-60.26 to -38.66)
59	Eritrea	182239 (157614 to 213704)	6898.78 (6280.24 to 7575.28)	352251 (305422 to 411608)	6027.6 (5482.74 to 6713.81)	-49.15 (-54.96 to -43.34)
60	Estonia	71402 (65938 to 77316)	4152.91 (3781.83 to 4561.46)	57299 (52707 to 62418)	3429.92 (3017.72 to 3934.08)	-67.29 (-78.81 to -55.77)
61	Eswatini	42680 (37350 to 49312)	7370.95 (6766.51 to 7975.77)	61021 (54848 to 68590)	6798.14 (6266.11 to 7353.29)	-34.99 (-42.98 to -26.99)
62	Ethiopia	2354810 (1974987 to 2849809)	5258.13 (4705.82 to 5953.28)	3863517 (3168317 to 4785790)	3894.17 (3407.77 to 4508.19)	-102.6 (-109.2 to -96)
63	Fiji	34516 (30271 to 39439)	5548.43 (4989.05 to 6176.75)	33500 (29503 to 38169)	3897.58 (3462.6 to 4415.04)	-121.74 (-129.96 to -113.51)
64	Finland	484987 (436143 to 540117)	8499.97 (7520.64 to 9603.39)	590317 (535092 to 649840)	7949.58 (6949.99 to 9155.97)	-25.57 (-39.88 to -11.23)
65	France	7536435 (6913321 to 8325862)	11229.59 (10193.96 to 12669.65)	6773522 (6096360 to 7551936)	8183.61 (7040.54 to 9500.91)	-137.26 (-159.57 to -114.9)
66	Gabon	42972 (37120 to 50274)	4957.58 (4473.75 to 5543.95)	66209 (56852 to 78666)	4275.82 (3804.05 to 4899.47)	-51.44 (-57.59 to -45.28)
67	Gambia	37561 (32186 to 44399)	4963.85 (4560.92 to 5481.95)	83343 (71583 to 98465)	4655.25 (4250.93 to 5123.95)	-26.37 (-32.32 to -20.43)
68	Georgia	202806 (186862 to 224930)	3565.84 (3272.6 to 3964.84)	196346 (182141 to 212668)	4226.92 (3815.1 to 4743.8)	63.98 (54.77 to 73.19)
69	Germany	9364773 (8571940 to 10248024)	9266.98 (8429.54 to 10325.35)	9104744 (8495336 to 9763704)	7229.33 (6490.57 to 8130.55)	-90.71 (-124.07 to -57.23)
70	Ghana	428365 (364658 to 507473)	3388.52 (3077.3 to 3746.13)	1004340 (878481 to 1185778)	3775.01 (3437.01 to 4231.9)	36.66 (33.32 to 40.01)
71	Greece	974695 (867878 to 1102645)	7876.96 (6912.69 to 9112.21)	1158107 (1056172 to 1280049)	7728.99 (6762.59 to 8927.41)	-6.16 (-11.23 to -1.08)
72	Greenland	5754 (4857 to 6597)	12507.71 (10706.96 to 14166.06)	5522 (5091 to 6053)	9412.76 (8507.94 to 10584.01)	-104.29 (-112.75 to -95.82)
73	Grenada	7250 (5985 to 8833)	8085.25 (6830.88 to 9596.74)	8142 (6929 to 9677)	8272.73 (6945.4 to 10011.04)	6.01 (2.93 to 9.1)
74	Guam	6200 (4901 to 7611)	5222.6 (4147.57 to 6174.57)	7495 (5761 to 8993)	4377.81 (3407.7 to 5285.89)	-38.21 (-64.54 to -11.81)
75	Guatemala	557282 (463987 to 672175)	6022.78 (5241.79 to 6943.03)	692031 (565195 to 846221)	4029.72 (3432.22 to 4792.99)	-146.01 (-156.76 to -135.23)
76	Guinea	282926 (243825 to 333615)	5267.04 (4740.98 to 5889.88)	544268 (464319 to 653522)	5193.14 (4689.97 to 5816.05)	-12.72 (-24.94 to -0.49)
77	Guinea-Bissau	45030 (39600 to 51835)	5760.29 (5337.08 to 6280.19)	74463 (64976 to 87111)	5004.64 (4614.55 to 5506.68)	-55.38 (-64.78 to -45.96)
78	Guyana	58068 (49067 to 69462)	7466.52 (6569.09 to 8638.51)	55223 (47231 to 64772)	7276.77 (6267.4 to 8488.7)	-13.18 (-20.55 to -5.8)
79	Haiti	637290 (545714 to 748530)	9209.4 (8198.54 to 10425.36)	1044343 (907757 to 1213420)	8533.3 (7574.18 to 9668.54)	-28.41 (-32.41 to -24.4)
80	Honduras	368373 (306659 to 444756)	7005.79 (6153.59 to 8046.83)	540076 (454314 to 649833)	5898.01 (5156.37 to 6840.12)	-62.06 (-71.08 to -53.02)
81	Hungary	810025 (747650 to 879708)	6711.91 (6092.57 to 7433.14)	887652 (833867 to 949239)	6517.54 (5916.87 to 7302.37)	-12.49 (-21.57 to -3.4)
82	Iceland	30477 (26935 to 34631)	11653.66 (10263.36 to 13190.25)	38801 (34722 to 43767)	9581.09 (8339.82 to 11116.77)	-78.74 (-108.27 to -49.12)
83	India	35162150 (31915595 to 39112467)	6174.23 (5734.03 to 6658.12)	68032773 (61964258 to 74601617)	5654.87 (5180.05 to 6155.12)	-26.4 (-49.33 to -3.42)
84	Indonesia	8938238 (7876436 to 10342889)	5907.17 (5357.82 to 6577.18)	13362704 (12086913 to 14894510)	5558.37 (5043.43 to 6182.65)	-31.48 (-43.73 to -19.21)
85	Iran (Islamic Republic of)	2737620 (2317641 to 3270976)	5670.25 (5033.62 to 6394.6)	4076810 (3634959 to 4620503)	5155.4 (4567.16 to 5859.61)	-38.42 (-47.07 to -29.76)
86	Iraq	937415 (808783 to 1123407)	6283.04 (5687.27 to 7012.08)	1733352 (1468258 to 2097993)	4426.29 (3873.24 to 5168.34)	-122.09 (-126.49 to -117.69)
87	Ireland	495448 (448642 to 548406)	13167.04 (11891.48 to 14626.05)	569208 (517054 to 629831)	9905.8 (8804.17 to 11317.11)	-104.15 (-141.25 to -66.92)
88	Israel	415288 (367668 to 470621)	8575.41 (7594.6 to 9653.58)	687888 (613391 to 778410)	6935.48 (6117.88 to 7941.77)	-79.81 (-90.37 to -69.25)
89	Italy	5703200 (5146015 to 6322793)	7725.13 (6897.99 to 8723.69)	5497358 (4973307 to 6064704)	6096.56 (5266.61 to 7094.58)	-76.3 (-111 to -41.48)
90	Jamaica	196449 (166795 to 235381)	7991.96 (6975.63 to 9370.85)	195364 (167757 to 229607)	7263.4 (6117.93 to 8628.52)	-41.3 (-59.6 to -22.97)
91	Japan	13219128 (11866600 to 14778370)	9392.1 (8320.74 to 10712.68)	9764702 (8928522 to 10761853)	5186.63 (4440.17 to 6205.62)	-216.36 (-231.17 to -201.53)
92	Jordan	183230 (150300 to 225092)	5861.24 (5170.87 to 6691.65)	579726 (489172 to 702294)	5523.98 (4789.04 to 6462.37)	-18.06 (-24.01 to -12.09)
93	Kazakhstan	629661 (584062 to 683060)	4495.7 (4223.91 to 4808.41)	788932 (732370 to 857950)	4493.26 (4180.49 to 4862.99)	-0.1 (-5.74 to 5.55)
94	Kenya	939159 (779311 to 1151922)	4807.71 (4278.89 to 5430.78)	1871391 (1587144 to 2234348)	4355.17 (3873.16 to 4952.45)	-31.56 (-34.73 to -28.39)
95	Kiribati	4892 (4501 to 5334)	7482.35 (6987.01 to 7990.18)	5950 (5487 to 6521)	5637.68 (5267.53 to 6061.78)	-96.16 (-99.28 to -93.03)
96	Kuwait	83505 (69384 to 100409)	5355.53 (4646.93 to 6201.05)	209896 (174191 to 254890)	5116.28 (4278.99 to 6137.9)	-20.19 (-31.55 to -8.83)
97	Kyrgyzstan	243863 (221447 to 273789)	6761.99 (6264.71 to 7360.49)	286383 (253882 to 327952)	5177.02 (4689.48 to 5748.15)	-95.63 (-104.95 to -86.29)
98	Lao People's Democratic Republic	153339 (136738 to 175615)	4561.91 (4219.69 to 4964.12)	269773 (246910 to 297242)	4698.27 (4377.12 to 5068.02)	4.12 (-3.88 to 12.12)
99	Latvia	188847 (170722 to 209221)	6330.54 (5704.17 to 7120.48)	102393 (92940 to 114293)	4421.24 (3817.55 to 5235.77)	-122.44 (-128.54 to -116.34)
100	Lebanon	183462 (159818 to 212853)	6195.7 (5550.06 to 6968.89)	352118 (313588 to 399702)	6840.3 (6054.29 to 7766.49)	33.45 (30.1 to 36.81)
101	Lesotho	49112 (44961 to 53796)	3764.02 (3547.3 to 4003.09)	64558 (60129 to 69369)	4066.12 (3829.5 to 4312.77)	25.94 (22.76 to 29.13)
102	Liberia	74306 (63899 to 89007)	3916.73 (3565.49 to 4394.02)	155554 (132050 to 187738)	3772.36 (3391.64 to 4271.51)	-13.3 (-27.29 to 0.71)
103	Libya	202103 (171610 to 243517)	5780.86 (5226.49 to 6492.39)	364029 (326892 to 410352)	5961.85 (5335.92 to 6756.29)	2.4 (-11.54 to 16.36)
104	Lithuania	227356 (208736 to 246239)	5592.18 (5090.04 to 6161.1)	147594 (134846 to 162120)	4194.64 (3675.56 to 4834.73)	-99.62 (-112.76 to -86.47)
105	Luxembourg	51154 (45723 to 60039)	11628.06 (10215.36 to 13555.73)	71771 (64769 to 79269)	9523.99 (8374.44 to 10840.66)	-69.81 (-81.4 to -58.2)
106	Madagascar	1369912 (1208408 to 1574648)	11301.55 (10259.5 to 12491.22)	1973064 (1745919 to 2247304)	8192.17 (7494.85 to 8985.72)	-127.56 (-145.5 to -109.6)
107	Malawi	471682 (395024 to 569309)	5287.81 (4729.05 to 5983.26)	847687 (699494 to 1028566)	5069.26 (4480.38 to 5820.16)	-7.48 (-19.57 to 4.62)
108	Malaysia	715448 (645834 to 808815)	5270.44 (4897.12 to 5721)	1308482 (1172107 to 1490477)	4547.87 (4071.48 to 5193.16)	-61.83 (-71.98 to -51.66)
109	Maldives	11988 (10622 to 13721)	6825.5 (6380.26 to 7348.61)	20938 (18752 to 23797)	5428.13 (4905.9 to 6056.38)	-88.78 (-96.56 to -81)
110	Mali	278824 (244317 to 324390)	4144.81 (3824.26 to 4530.19)	714227 (621998 to 851797)	4347.95 (3999.07 to 4789.65)	18.84 (4.58 to 33.12)
111	Malta	42693 (38191 to 48120)	10742.18 (9593.04 to 12150.45)	51640 (46484 to 57969)	8951.79 (7779.49 to 10400.44)	-68.67 (-75.24 to -62.1)
112	Marshall Islands	1997 (1748 to 2340)	5663.71 (5273.92 to 6155.61)	2247 (1946 to 2621)	4512.52 (3988.02 to 5163.64)	-67.69 (-84.13 to -51.22)
113	Mauritania	123361 (104268 to 145591)	7191.25 (6363.41 to 8083.79)	216413 (184367 to 259383)	6174.23 (5538.62 to 6990.43)	-56.16 (-61.11 to -51.2)
114	Mauritius	57811 (52399 to 64574)	6194.37 (5712.7 to 6808.53)	64907 (60489 to 70625)	4669.31 (4232.41 to 5270.19)	-106.33 (-114.23 to -98.42)
115	Mexico	4128102 (3448805 to 5053896)	5566.8 (4931.66 to 6370.39)	5855499 (5074779 to 6877642)	4918.75 (4250.97 to 5793.91)	-47.44 (-59.88 to -34.98)
116	Micronesia (Federated States of)	4648 (4133 to 5320)	5596 (5204.87 to 6062.06)	4177 (3621 to 4863)	4623.91 (4096.88 to 5296.36)	-59.33 (-77.58 to -41.05)
117	Monaco	3813 (3478 to 4190)	8839.61 (7799.56 to 10098.75)	4806 (4427 to 5246)	8646.11 (7618.93 to 9826.25)	-4.68 (-8.62 to -0.73)
118	Mongolia	66777 (58270 to 78148)	4129.11 (3775.63 to 4531.3)	99094 (87057 to 115004)	3331.34 (2978.47 to 3764.9)	-69.66 (-83.92 to -55.39)
119	Montenegro	27301 (23566 to 32364)	4385.52 (3794.69 to 5208.37)	33061 (28692 to 38185)	4783.34 (4073.44 to 5659)	36.48 (25.36 to 47.6)
120	Morocco	874867 (759825 to 1011896)	3960.57 (3582.28 to 4402.18)	1595027 (1428951 to 1804287)	4685.51 (4213.64 to 5282.06)	57.53 (54.82 to 60.23)
121	Mozambique	700141 (597823 to 836112)	5401.7 (4875.46 to 6075.21)	1526587 (1277781 to 1853253)	5703.67 (5127.72 to 6431.41)	18.44 (16.57 to 20.3)
122	Myanmar	1605918 (1484324 to 1756972)	5384.46 (5075.53 to 5701.6)	2708393 (2569011 to 2862584)	5601.8 (5329.8 to 5892.29)	9.87 (2.8 to 16.95)
123	Namibia	49036 (44186 to 55107)	4696.36 (4389.37 to 5081.13)	79002 (70760 to 89374)	4157.44 (3849.53 to 4528.28)	-46.37 (-50.77 to -41.96)
124	Nauru	468 (410 to 555)	6386.02 (5917.26 to 7035.15)	472 (393 to 578)	6099.59 (5346.41 to 6990.21)	-6.66 (-21.63 to 8.33)
125	Nepal	509513 (480773 to 541488)	4453.05 (4234.21 to 4671.79)	1045656 (994253 to 1100068)	4457.14 (4255.21 to 4666.82)	0.71 (-3.86 to 5.29)
126	Netherlands	1837423 (1599174 to 2098844)	10803.99 (9244.47 to 12546.57)	2372614 (2171038 to 2610071)	10073.88 (8887.96 to 11406.31)	-20.22 (-34.99 to -5.44)
127	New Zealand	574727 (502101 to 660781)	16228.77 (14077.75 to 18785.66)	491210 (445804 to 546808)	9185.56 (8054.85 to 10628.6)	-200.48 (-213.01 to -187.94)
128	Nicaragua	298311 (237726 to 368080)	6700.42 (5734.63 to 7834.84)	329496 (275324 to 397510)	5430.13 (4657.83 to 6371.29)	-74.21 (-84.94 to -63.46)
129	Niger	330020 (283204 to 393396)	4911.43 (4497.22 to 5438.12)	818783 (683751 to 999451)	4321.81 (3934.72 to 4828.08)	-49.57 (-58.96 to -40.18)
130	Nigeria	4773788 (4094409 to 5711078)	6152.48 (5461.3 to 6962.67)	9107672 (7604862 to 11241524)	4847.84 (4301.2 to 5570.91)	-93.85 (-114.92 to -72.74)
131	Niue	149 (130 to 172)	6418.04 (5676.45 to 7311.68)	119 (100 to 133)	6401.57 (5367.87 to 7303.41)	7.83 (-8.07 to 23.75)
132	North Macedonia	160712 (134860 to 188194)	8326.45 (6982.43 to 9737.25)	171489 (154537 to 191332)	6820.77 (6022.41 to 7763.58)	-74.15 (-85.71 to -62.58)
133	Northern Mariana Islands	1979 (1629 to 2405)	5530.37 (4672.47 to 6464.29)	1882 (1418 to 2220)	4684 (3763.37 to 5628.23)	-48.71 (-78.92 to -18.4)
134	Norway	669791 (602916 to 745952)	12861.1 (11400.84 to 14541.33)	666686 (604066 to 740039)	9898.33 (8700.66 to 11300.44)	-90.68 (-106.36 to -74.97)
135	Oman	68394 (56039 to 85600)	3898.12 (3330.42 to 4632.6)	201603 (167505 to 245822)	5206.54 (4447.54 to 6159.62)	109.44 (94.38 to 124.51)
136	Pakistan	3473843 (3149403 to 3873952)	4562.13 (4221.99 to 4933.01)	6085677 (5506999 to 6726139)	4115.27 (3814.08 to 4461.85)	-35.62 (-46.54 to -24.68)
137	Palau	909 (809 to 1025)	7109.83 (6431.88 to 7827.69)	1178 (1065 to 1278)	6294.4 (5709.82 to 6976.68)	-34.52 (-44.22 to -24.8)
138	Palestine	88567 (73870 to 108847)	5253.19 (4697.38 to 5939.36)	209626 (173655 to 256627)	4826.47 (4214.91 to 5597.55)	-31.39 (-38.06 to -24.71)
139	Panama	161434 (137918 to 190843)	6686.52 (5859.77 to 7780.95)	243996 (207804 to 289519)	5882.81 (4991.77 to 7007.69)	-46.25 (-53.27 to -39.23)
140	Papua New Guinea	268251 (244542 to 296387)	8627.91 (8107.24 to 9189.16)	553985 (509090 to 603791)	7330.19 (6897.06 to 7771.52)	-57.81 (-60.76 to -54.86)
141	Paraguay	250460 (204774 to 311861)	5941.88 (5142.62 to 7003.71)	461675 (385047 to 565129)	6904.84 (5827.6 to 8350.85)	50.49 (46.5 to 54.49)
142	Peru	1608794 (1296288 to 1983266)	6440.25 (5377.47 to 7728.89)	1824153 (1485934 to 2262887)	5534.51 (4478.89 to 6891.01)	-58.38 (-65.18 to -51.58)
143	Philippines	4481879 (3807242 to 5433310)	7577.95 (6744.79 to 8734.55)	6895160 (6080864 to 7970472)	6704.55 (6024.76 to 7613.29)	-43.48 (-48.81 to -38.15)
144	Poland	4603335 (4042281 to 5274156)	11249.95 (9851.92 to 12970)	3477351 (3114293 to 3901427)	7339.44 (6362.42 to 8525.05)	-156.83 (-166.44 to -147.2)
145	Portugal	1494331 (1315900 to 1711181)	12953.41 (11244.98 to 15071.15)	1579044 (1416698 to 1761149)	11045.47 (9576.66 to 12854.9)	-92.28 (-132.66 to -51.74)
146	Puerto Rico	434476 (376693 to 498268)	12090.82 (10481.16 to 13894.43)	367886 (331042 to 414390)	10234.12 (8572.54 to 12124.38)	-62.14 (-77.46 to -46.79)
147	Qatar	17809 (15250 to 21098)	5214.05 (4638.83 to 5905.42)	109487 (92111 to 132846)	5056.7 (4392.22 to 5876.59)	-8.74 (-13.85 to -3.64)
148	Republic of Korea	2125934 (1881638 to 2458568)	5921.03 (5325.63 to 6617.75)	3426022 (3100206 to 3805666)	5408.67 (4763.02 to 6283.3)	-33.17 (-53.29 to -13.01)
149	Republic of Moldova	280290 (257106 to 310084)	6343.38 (5825.74 to 7023.72)	197839 (177840 to 219188)	4597.23 (4046.4 to 5324.78)	-114.1 (-119.98 to -108.22)
150	Romania	1781029 (1586494 to 1996966)	7082.78 (6259.96 to 8058.4)	1558437 (1413589 to 1721835)	6322.43 (5548.58 to 7257.77)	-39.07 (-46.3 to -31.84)
151	Russian Federation	11030338 (9871557 to 12323904)	6729.41 (5985.5 to 7567.17)	7290000 (6611072 to 8062459)	4271.77 (3765.79 to 4919.08)	-160.06 (-167.92 to -152.2)
152	Rwanda	887030 (754508 to 1038173)	13116.47 (11595.95 to 14671.91)	1100689 (943557 to 1309986)	9525.28 (8484.34 to 10852.92)	-111.39 (-134.21 to -88.51)
153	Saint Kitts and Nevis	3074 (2565 to 3711)	7313.75 (6250.78 to 8639.61)	4004 (3459 to 4653)	7251.74 (6075.17 to 8637.87)	-2.82 (-8.51 to 2.87)
154	Saint Lucia	11710 (9781 to 14101)	8497.95 (7372.93 to 9856.74)	14162 (12696 to 15868)	8391.17 (7304.02 to 9732.62)	-6.44 (-12.97 to 0.1)
155	Saint Vincent and the Grenadines	7603 (6223 to 9316)	6552.93 (5574.65 to 7788.14)	7154 (6171 to 8439)	6635.32 (5600.1 to 8021.45)	7.8 (-2.18 to 17.8)
156	Samoa	6969 (6035 to 8168)	5116.07 (4611.54 to 5667.58)	8015 (6797 to 9504)	4158.59 (3629.73 to 4777.64)	-63.69 (-73.47 to -53.9)
157	San Marino	2316 (2079 to 2575)	8630.93 (7667.1 to 9822.01)	3648 (3313 to 4037)	8443.35 (7456.68 to 9734.85)	-5.26 (-7.7 to -2.82)
158	Sao Tome and Principe	7483 (6516 to 8545)	7186.34 (6619.63 to 7838.02)	11497 (10379 to 13037)	7207.57 (6724.93 to 7792.84)	-6.94 (-14.33 to 0.45)
159	Saudi Arabia	441145 (370587 to 538305)	3444 (3102.28 to 3897.38)	1281110 (1133545 to 1454706)	4632.67 (4148.42 to 5247.1)	93.07 (76.82 to 109.35)
160	Senegal	251275 (218490 to 297236)	4148.91 (3808.86 to 4558.38)	499548 (431723 to 588052)	3981.45 (3617.56 to 4441.93)	-15.61 (-21.45 to -9.76)
161	Serbia	537533 (495705 to 588546)	5282.88 (4830.84 to 5876.4)	646150 (604128 to 695451)	5524.42 (5034.3 to 6135.18)	17.34 (9.27 to 25.43)
162	Seychelles	2814 (2516 to 3211)	4224.01 (3844.3 to 4705.01)	4626 (4257 to 5106)	4499.28 (4070.74 to 5065.49)	23.89 (19.02 to 28.76)
163	Sierra Leone	151671 (133222 to 176130)	4736.98 (4358.16 to 5209.49)	309017 (268123 to 364004)	4518.64 (4141.3 to 4998.09)	-20.28 (-33.91 to -6.64)
164	Singapore	236154 (206555 to 265917)	8875.8 (7963.64 to 9817.24)	308841 (275045 to 349140)	5084.21 (4423.13 to 5968.4)	-191.87 (-203.59 to -180.13)
165	Slovakia	245722 (219479 to 279450)	4493.82 (3982.07 to 5123.12)	309999 (281127 to 342849)	4698.9 (4154.78 to 5354.96)	14.22 (5.89 to 22.56)
166	Slovenia	170501 (152203 to 193674)	7848.89 (6970.48 to 8940.86)	172765 (155054 to 192373)	6286.3 (5453.86 to 7318.99)	-76.5 (-84.88 to -68.11)
167	Solomon Islands	14319 (12372 to 16819)	5394.89 (4952.91 to 5957)	26580 (22564 to 32258)	4833.75 (4251.93 to 5611.99)	-26.84 (-46.39 to -7.24)
168	Somalia	470451 (405990 to 556016)	7159.61 (6527.9 to 7914.69)	1039772 (885161 to 1244289)	5799.23 (5263.41 to 6503.5)	-70.54 (-74.14 to -66.94)
169	South Africa	2302291 (1732164 to 2782333)	7238.55 (5714.04 to 8450.78)	3163955 (2469768 to 3804610)	6154.01 (4869.23 to 7367.72)	-29.44 (-67.39 to 8.65)
170	South Sudan	335658 (287493 to 398283)	6258.93 (5650.54 to 6988.91)	457823 (384592 to 551917)	5379.52 (4815.08 to 6065)	-47.33 (-53.49 to -41.17)
171	Spain	3445965 (3163330 to 3820702)	7487.63 (6771.16 to 8507.93)	4791673 (4446201 to 5219359)	7208.95 (6417.54 to 8184.05)	-18.83 (-25.89 to -11.77)
172	Sri Lanka	741571 (676070 to 823963)	5281.22 (4879.63 to 5726.29)	1281126 (1186836 to 1392201)	5513.1 (5056.57 to 6072.27)	7.59 (0.78 to 14.39)
173	Sudan	995290 (835481 to 1183724)	5721.78 (5089.69 to 6479.41)	2005577 (1689368 to 2429859)	5845.47 (5174.41 to 6673.39)	3.21 (-1.56 to 7.97)
174	Suriname	26142 (22128 to 31220)	6658.45 (5788.38 to 7738.28)	37298 (32148 to 44184)	6648.7 (5661.12 to 7921.79)	-0.56 (-8.84 to 7.73)
175	Sweden	1417462 (1257254 to 1600771)	13019.95 (11395.81 to 14976.86)	1356262 (1211951 to 1527875)	10136.19 (8677.23 to 11885.75)	-87.49 (-105.43 to -69.52)
176	Switzerland	851583 (769106 to 952412)	10504.17 (9289.8 to 11995.46)	970855 (876306 to 1086663)	8734.69 (7566.63 to 10075.04)	-63.16 (-67.83 to -58.48)
177	Syrian Arab Republic	528958 (456032 to 622779)	4875.18 (4446.68 to 5397.69)	702544 (626729 to 790442)	5136.93 (4638.7 to 5744.44)	13.5 (0.73 to 26.29)
178	Taiwan (Province of China)	1043764 (922241 to 1221808)	5797.77 (5166.73 to 6705.17)	1106482 (992378 to 1242213)	4368.24 (3727.14 to 5248.2)	-130.61 (-164.66 to -96.44)
179	Tajikistan	192262 (169172 to 224664)	4789.2 (4404.19 to 5246.66)	304980 (264389 to 359089)	3985.15 (3576.61 to 4494.75)	-64.95 (-70.38 to -59.52)
180	Thailand	2920668 (2651739 to 3247712)	6258.99 (5785.44 to 6799.95)	4051736 (3731730 to 4426815)	5192.58 (4631 to 5915.24)	-82.5 (-102.82 to -62.14)
181	Timor-Leste	32652 (28330 to 37737)	4900.01 (4486.89 to 5366.95)	58720 (52645 to 66054)	5185.22 (4803.84 to 5621.46)	20.09 (16.53 to 23.66)
182	Togo	171530 (144504 to 206015)	5954.49 (5363.69 to 6630.53)	358586 (307990 to 426197)	5411.64 (4865.53 to 6079.03)	-30.33 (-40.61 to -20.04)
183	Tokelau	97 (83 to 118)	6235.23 (5454.38 to 7338.77)	87 (74 to 101)	6338.95 (5340.69 to 7179.46)	15.88 (-0.14 to 31.92)
184	Tonga	4898 (4141 to 5971)	5765.59 (5129.96 to 6602.77)	4669 (3926 to 5613)	4741.74 (4089.32 to 5593.26)	-55.75 (-76.32 to -35.13)
185	Trinidad and Tobago	64314 (54316 to 77015)	5301.82 (4591.64 to 6205.17)	73349 (62250 to 86325)	5657.91 (4656.27 to 6895.44)	37.46 (15.17 to 59.8)
186	Tunisia	363835 (316542 to 430592)	4980.95 (4488.32 to 5634.87)	639006 (573348 to 717371)	5477.15 (4869.78 to 6227.66)	34.3 (29.86 to 38.75)
187	Turkey	3875810 (3446651 to 4489886)	7652.85 (7011.34 to 8498.45)	6532177 (5975498 to 7185918)	7856.17 (7167.31 to 8742.04)	14.21 (2.58 to 25.86)
188	Turkmenistan	151612 (134854 to 173522)	5311.38 (4920.52 to 5773.33)	156804 (133970 to 184852)	3297.51 (2839.46 to 3828.59)	-171.64 (-182.07 to -161.2)
189	Tuvalu	473 (431 to 528)	5869.03 (5446.27 to 6424.65)	661 (544 to 764)	6031.27 (5006.11 to 6877.85)	12.18 (-2.71 to 27.09)
190	Uganda	1152968 (967992 to 1402201)	7108.74 (6388.6 to 8058.98)	2371576 (1947711 to 2942364)	6294.06 (5580.96 to 7182.52)	-45.07 (-50.34 to -39.8)
191	Ukraine	4623565 (4195012 to 5108837)	7802.77 (6963.97 to 8795.73)	2498061 (2237945 to 2803899)	5003.02 (4305.17 to 5828.69)	-155.53 (-165.36 to -145.69)
192	United Arab Emirates	141443 (121882 to 164194)	9769.22 (8659.84 to 10878.08)	774386 (680957 to 872724)	9499.63 (8528.51 to 10587.98)	-32.71 (-76.35 to 11.12)
193	United Kingdom	10647235 (9611573 to 11795879)	16103.28 (14316.48 to 18190.08)	10188015 (9254912 to 11185536)	12151.98 (10750.52 to 13846.11)	-111.1 (-138.19 to -83.93)
194	United Republic of Tanzania	1777737 (1469511 to 2167870)	7166.71 (6294.81 to 8208.29)	3810840 (3142421 to 4646752)	6985.09 (6124.28 to 8110.18)	-4.92 (-28.28 to 18.5)
195	United States Virgin Islands	6173 (5174 to 7430)	5917.19 (5003.86 to 7066.52)	6769 (6011 to 7727)	6553.69 (5532.55 to 7824.1)	42.54 (33.93 to 51.16)
196	United States of America	32184128 (29006940 to 36375344)	12083.96 (10706.68 to 13846.29)	49321281 (46068479 to 52947606)	13030.37 (11908.32 to 14412.04)	45.57 (14.74 to 76.51)
197	Uruguay	293576 (269994 to 321114)	8647.15 (7886.21 to 9578.36)	344532 (318402 to 376311)	8381.55 (7542.44 to 9439.3)	-13.27 (-20.28 to -6.25)
198	Uzbekistan	1016336 (902586 to 1153537)	6457.16 (5892.52 to 7070.18)	1289560 (1125948 to 1502375)	4512.6 (4042.86 to 5101.01)	-131.82 (-142.19 to -121.44)
199	Vanuatu	6254 (5511 to 7203)	5241.3 (4849.26 to 5730.16)	11763 (9419 to 14647)	4568.97 (3750.59 to 5482.51)	-17.64 (-54.27 to 19.13)
200	Venezuela (Bolivarian Republic of)	1138725 (942702 to 1390154)	5999.74 (5177.08 to 7076.39)	1584173 (1378475 to 1834547)	5748.71 (4940.63 to 6727.53)	-21.08 (-30.99 to -11.16)
201	Viet Nam	2520020 (2210994 to 2939130)	4481.21 (4091.83 to 4962.64)	5213582 (4785689 to 5726561)	5648.23 (5165.76 to 6256)	84.66 (66.1 to 103.25)
202	Yemen	691857 (596286 to 822295)	6307.68 (5779.99 to 6936.59)	1495978 (1281569 to 1780827)	5812.25 (5254.26 to 6464.04)	-26.88 (-28.82 to -24.94)
203	Zambia	254650 (217259 to 305304)	3788.98 (3447.3 to 4202.51)	601392 (495303 to 735073)	3875.14 (3448.56 to 4402.62)	10.23 (2.07 to 18.4)
204	Zimbabwe	266225 (232233 to 310140)	3762.11 (3485.16 to 4061.43)	425654 (380807 to 481498)	3880.97 (3602.23 to 4207.72)	8.75 (0.14 to 17.36)
