# Supplementary material for: Global, regional, and national burden of chronic respiratory diseases and associated risk factors, 1990–2019: Results from the Global Burden of Disease Study 2019
Source: Front Med (Lausanne). 2023 Mar 28;10:1066804. doi: 10.3389/fmed.2023.1066804 (PMC10088372; doi:10.3389/fmed.2023.1066804)
Supplement: Supplementary file 2 [file Data_Sheet_2.ZIP › Source data/1.Prevalence/Results for Prevalence_nation_Pneumoconiosis.csv]

	location	case_1990	ASR_1990	case_2019	ASR_2019	AAPC
1	Afghanistan	106 (84 to 132)	1.41 (1.14 to 1.74)	592 (442 to 778)	2.88 (2.28 to 3.56)	248.24 (211.51 to 285.11)
2	Albania	310 (252 to 387)	14.29 (11.66 to 17.5)	700 (553 to 897)	16.45 (13.14 to 20.94)	61.2 (19.9 to 102.67)
3	Algeria	52 (41 to 66)	0.41 (0.34 to 0.51)	231 (192 to 280)	0.72 (0.61 to 0.87)	202.52 (184.72 to 220.34)
4	American Samoa	1 (1 to 1)	3.96 (3.16 to 5.06)	3 (2 to 4)	6.29 (4.86 to 7.98)	158.03 (146.63 to 169.43)
5	Andorra	0 (0 to 0)	0.15 (0.12 to 0.2)	0 (0 to 0)	0.12 (0.1 to 0.16)	-114.7 (-176.32 to -52.7)
6	Angola	115 (97 to 135)	3.31 (2.84 to 3.87)	350 (294 to 410)	3.7 (3.11 to 4.33)	31.21 (15.5 to 46.95)
7	Antigua and Barbuda	1 (0 to 1)	1.05 (0.83 to 1.33)	1 (1 to 1)	0.88 (0.69 to 1.09)	-71.87 (-102.99 to -40.65)
8	Argentina	720 (559 to 918)	2.24 (1.75 to 2.84)	2077 (1626 to 2683)	3.74 (2.94 to 4.83)	176.24 (169.94 to 182.54)
9	Armenia	100 (83 to 120)	3.74 (3.1 to 4.5)	204 (165 to 256)	4.89 (3.99 to 6.15)	93.84 (85.28 to 102.4)
10	Australia	404 (334 to 485)	2.01 (1.68 to 2.41)	1164 (926 to 1596)	2.58 (2.06 to 3.52)	96.33 (45.75 to 147.16)
11	Austria	66 (53 to 81)	0.56 (0.45 to 0.69)	140 (110 to 178)	0.78 (0.62 to 0.99)	120.5 (83.7 to 157.43)
12	Azerbaijan	99 (76 to 126)	2.08 (1.6 to 2.68)	300 (235 to 381)	3.53 (2.77 to 4.54)	187.74 (176.31 to 199.19)
13	Bahamas	1 (1 to 1)	0.68 (0.54 to 0.86)	3 (2 to 3)	0.7 (0.55 to 0.86)	1.44 (-15 to 17.91)
14	Bahrain	3 (2 to 4)	1.01 (0.84 to 1.21)	14 (11 to 18)	1.26 (1.05 to 1.5)	30.42 (-108.06 to 170.85)
15	Bangladesh	1612 (1330 to 1954)	3.52 (2.89 to 4.25)	5475 (4381 to 6748)	4.39 (3.51 to 5.37)	77.44 (52.72 to 102.22)
16	Barbados	2 (1 to 2)	0.54 (0.42 to 0.69)	3 (2 to 4)	0.63 (0.49 to 0.81)	48.96 (41.21 to 56.73)
17	Belarus	768 (624 to 938)	6.02 (4.89 to 7.34)	1177 (944 to 1444)	7.67 (6.17 to 9.46)	83.76 (78.73 to 88.79)
18	Belgium	355 (300 to 416)	2.22 (1.88 to 2.61)	110 (90 to 134)	0.42 (0.35 to 0.51)	-632.5 (-710.96 to -553.38)
19	Belize	1 (1 to 1)	0.72 (0.59 to 0.89)	3 (2 to 3)	0.85 (0.69 to 1.04)	45.68 (26.84 to 64.56)
20	Benin	20 (17 to 24)	0.91 (0.76 to 1.1)	53 (43 to 63)	0.96 (0.81 to 1.14)	17.93 (11.96 to 23.9)
21	Bermuda	1 (1 to 1)	1.17 (0.98 to 1.41)	1 (1 to 1)	0.77 (0.62 to 0.96)	-155.85 (-168.46 to -143.22)
22	Bhutan	6 (5 to 8)	2.69 (2.23 to 3.31)	21 (17 to 26)	3.97 (3.23 to 4.81)	123.5 (109.93 to 137.1)
23	Bolivia (Plurinational State of)	89 (71 to 122)	2.77 (2.2 to 3.8)	388 (307 to 495)	4.61 (3.66 to 5.88)	167.28 (141.5 to 193.13)
24	Bosnia and Herzegovina	231 (184 to 289)	5.5 (4.46 to 6.78)	541 (428 to 674)	9.45 (7.57 to 11.78)	192.66 (181.18 to 204.16)
25	Botswana	60 (49 to 77)	10.72 (8.84 to 13.65)	149 (123 to 177)	11.61 (9.68 to 13.73)	-5.24 (-40.54 to 30.19)
26	Brazil	22221 (18797 to 27665)	21.41 (18 to 26.55)	49744 (41788 to 60362)	20.6 (17.33 to 24.95)	-36.76 (-82.93 to 9.62)
27	Brunei Darussalam	3 (2 to 4)	3.71 (2.99 to 4.65)	9 (8 to 12)	4.16 (3.31 to 5.28)	51.21 (35.33 to 67.1)
28	Bulgaria	2128 (1761 to 2588)	16.68 (13.85 to 20.16)	1833 (1499 to 2211)	13.13 (10.76 to 15.91)	-99.12 (-136.19 to -61.91)
29	Burkina Faso	48 (39 to 58)	1.01 (0.84 to 1.22)	86 (70 to 104)	0.86 (0.72 to 1.03)	-59.79 (-70.17 to -49.4)
30	Burundi	91 (77 to 106)	3.87 (3.28 to 4.51)	154 (127 to 185)	3.83 (3.14 to 4.58)	-29.83 (-60.5 to 0.94)
31	Cabo Verde	1 (1 to 2)	0.55 (0.45 to 0.66)	3 (2 to 3)	0.64 (0.52 to 0.77)	40.94 (25.1 to 56.81)
32	Cambodia	116 (86 to 153)	2.35 (1.73 to 3.08)	494 (363 to 652)	3.9 (2.9 to 5.11)	182.47 (172.79 to 192.17)
33	Cameroon	66 (54 to 82)	1.3 (1.08 to 1.58)	175 (143 to 212)	1.24 (1.04 to 1.48)	-22.98 (-32.78 to -13.17)
34	Canada	3069 (2538 to 3723)	9.29 (7.72 to 11.15)	5705 (4761 to 6855)	8.3 (6.97 to 9.9)	-40.63 (-54.25 to -26.98)
35	Central African Republic	39 (33 to 45)	3.65 (3.11 to 4.23)	74 (63 to 87)	3.94 (3.37 to 4.59)	11.7 (1.21 to 22.21)
36	Chad	27 (22 to 32)	0.88 (0.73 to 1.06)	55 (45 to 67)	0.9 (0.74 to 1.07)	4.32 (0.23 to 8.41)
37	Chile	1155 (938 to 1427)	11.97 (9.75 to 14.76)	4018 (3168 to 5129)	16.61 (13.1 to 21.2)	86.01 (32.13 to 140.18)
38	China	1330860 (1083676 to 1672573)	143.1 (117.11 to 178.64)	2587176 (2153538 to 3082660)	123.12 (102.96 to 146.36)	-58.68 (-95.99 to -21.22)
39	Colombia	940 (779 to 1126)	5.12 (4.28 to 6.07)	2737 (2231 to 3398)	5.2 (4.23 to 6.45)	2.11 (-14.2 to 18.45)
40	Comoros	6 (6 to 8)	2.98 (2.54 to 3.47)	15 (13 to 18)	3.23 (2.72 to 3.81)	11.03 (-8.69 to 30.78)
41	Congo	40 (34 to 47)	3.9 (3.37 to 4.5)	103 (88 to 120)	4.4 (3.77 to 5.14)	42.08 (22.21 to 61.98)
42	Cook Islands	1 (0 to 1)	4.09 (3.16 to 5.3)	2 (1 to 2)	6.08 (4.66 to 7.82)	143.2 (128.88 to 157.54)
43	Costa Rica	62 (50 to 78)	3.24 (2.59 to 4.08)	221 (179 to 277)	4.29 (3.46 to 5.38)	95.97 (91.68 to 100.27)
44	Croatia	596 (490 to 726)	9.39 (7.76 to 11.41)	915 (742 to 1104)	11.46 (9.38 to 13.86)	68.96 (63.52 to 74.4)
45	Cuba	58 (45 to 73)	0.56 (0.43 to 0.7)	119 (92 to 152)	0.65 (0.51 to 0.83)	51.88 (47.38 to 56.38)
46	Cyprus	1 (1 to 1)	0.12 (0.1 to 0.16)	1 (1 to 2)	0.09 (0.07 to 0.12)	-127.88 (-221.05 to -33.83)
47	Czechia	804 (633 to 1063)	5.92 (4.66 to 7.76)	1711 (1372 to 2094)	8.78 (6.98 to 10.95)	137.58 (103.73 to 171.54)
48	Côte d'Ivoire	63 (50 to 78)	1.24 (1.01 to 1.5)	156 (125 to 190)	1.22 (1.02 to 1.45)	-4.65 (-16.84 to 7.56)
49	Democratic People's Republic of Korea	6928 (5440 to 12604)	38.36 (30.45 to 67.58)	20522 (16087 to 28148)	61.5 (48.34 to 83.93)	106.86 (54.38 to 159.62)
50	Democratic Republic of the Congo	461 (390 to 541)	3.35 (2.84 to 3.9)	1249 (1064 to 1452)	4.08 (3.48 to 4.76)	57.68 (42.15 to 73.23)
51	Denmark	15 (12 to 18)	0.18 (0.14 to 0.23)	11 (8 to 14)	0.1 (0.07 to 0.14)	-238.07 (-289.26 to -186.61)
52	Djibouti	4 (3 to 4)	2.93 (2.46 to 3.45)	19 (16 to 23)	3.64 (3.01 to 4.33)	56.42 (37.61 to 75.27)
53	Dominica	0 (0 to 0)	0.55 (0.43 to 0.7)	1 (0 to 1)	0.66 (0.52 to 0.84)	63.94 (59.98 to 67.91)
54	Dominican Republic	22 (17 to 28)	0.53 (0.41 to 0.68)	59 (46 to 74)	0.62 (0.49 to 0.79)	52.03 (49.63 to 54.44)
55	Ecuador	113 (92 to 143)	2.1 (1.69 to 2.64)	510 (415 to 624)	3.44 (2.79 to 4.21)	187.48 (163.7 to 211.32)
56	Egypt	148 (117 to 183)	0.47 (0.38 to 0.56)	616 (494 to 746)	0.96 (0.79 to 1.14)	254.37 (233.03 to 275.76)
57	El Salvador	100 (80 to 125)	3.21 (2.54 to 4.02)	236 (190 to 298)	3.95 (3.17 to 5.01)	72.67 (68.04 to 77.3)
58	Equatorial Guinea	6 (5 to 7)	3.43 (2.96 to 3.99)	14 (12 to 17)	3.44 (2.93 to 4.04)	-11.2 (-31.62 to 9.28)
59	Eritrea	33 (28 to 39)	3.24 (2.75 to 3.8)	89 (75 to 105)	3.48 (2.94 to 4.07)	13.46 (0.78 to 26.17)
60	Estonia	106 (85 to 131)	5.3 (4.27 to 6.56)	181 (143 to 225)	7.59 (6.01 to 9.55)	125.87 (116.89 to 134.87)
61	Eswatini	42 (35 to 53)	14.92 (12.46 to 18.88)	84 (70 to 102)	14.86 (12.54 to 18.1)	3.6 (-43.94 to 51.36)
62	Ethiopia	895 (758 to 1056)	4.15 (3.53 to 4.88)	1180 (1002 to 1399)	2.88 (2.45 to 3.42)	-133.77 (-141.31 to -126.23)
63	Fiji	15 (11 to 19)	3.97 (3.11 to 5.16)	44 (33 to 57)	5.76 (4.38 to 7.39)	130.73 (121.99 to 139.47)
64	Finland	20 (16 to 24)	0.28 (0.23 to 0.34)	30 (24 to 37)	0.25 (0.2 to 0.31)	6.9 (-72.75 to 87.19)
65	France	797 (666 to 959)	0.92 (0.77 to 1.1)	563 (455 to 693)	0.36 (0.29 to 0.44)	-420.64 (-562.35 to -276.79)
66	Gabon	17 (15 to 20)	3.19 (2.74 to 3.73)	37 (31 to 43)	3.82 (3.23 to 4.5)	51.68 (44.18 to 59.19)
67	Gambia	4 (3 to 5)	1.03 (0.85 to 1.24)	11 (9 to 13)	1.05 (0.89 to 1.25)	-1.58 (-14.81 to 11.68)
68	Georgia	126 (98 to 163)	2.07 (1.62 to 2.63)	242 (197 to 298)	3.99 (3.26 to 4.86)	241.31 (224.6 to 258.04)
69	Germany	623 (500 to 775)	0.48 (0.38 to 0.59)	609 (479 to 770)	0.28 (0.22 to 0.34)	-244.98 (-347.96 to -140.91)
70	Ghana	116 (92 to 143)	1.53 (1.26 to 1.87)	179 (145 to 216)	0.99 (0.83 to 1.17)	-154.59 (-173.71 to -135.44)
71	Greece	9 (6 to 12)	0.07 (0.05 to 0.1)	11 (8 to 15)	0.07 (0.04 to 0.09)	-10.9 (-46.73 to 25.07)
72	Greenland	3 (3 to 4)	10.92 (8.51 to 13.9)	6 (4 to 7)	8.49 (6.65 to 10.72)	-113.9 (-195.91 to -31.19)
73	Grenada	1 (1 to 1)	0.92 (0.77 to 1.1)	1 (1 to 1)	0.84 (0.69 to 1.04)	-51.07 (-72.69 to -29.41)
74	Guam	3 (2 to 4)	3.99 (3.18 to 5.11)	12 (9 to 15)	6.05 (4.63 to 7.72)	144.37 (131.72 to 157.03)
75	Guatemala	153 (122 to 188)	3.75 (3.05 to 4.62)	478 (384 to 590)	4.03 (3.23 to 4.96)	11.53 (-14.22 to 37.35)
76	Guinea	36 (29 to 43)	1.01 (0.84 to 1.22)	71 (58 to 85)	1.16 (0.97 to 1.37)	42.48 (34.65 to 50.32)
77	Guinea-Bissau	8 (6 to 10)	1.65 (1.35 to 1.99)	13 (10 to 16)	1.42 (1.18 to 1.72)	-50.9 (-59.16 to -42.64)
78	Guyana	3 (2 to 4)	0.7 (0.56 to 0.87)	5 (4 to 6)	0.73 (0.59 to 0.92)	11.4 (4.14 to 18.67)
79	Haiti	25 (20 to 31)	0.7 (0.58 to 0.86)	62 (50 to 77)	0.82 (0.67 to 1.02)	48.46 (36.98 to 59.96)
80	Honduras	83 (68 to 102)	3.67 (3.02 to 4.49)	284 (228 to 349)	4.44 (3.62 to 5.48)	61.62 (53.87 to 69.38)
81	Hungary	1380 (1114 to 1681)	9.47 (7.66 to 11.53)	2283 (1846 to 2807)	12.57 (10.16 to 15.45)	89.95 (48.16 to 131.93)
82	Iceland	0 (0 to 0)	0.07 (0.04 to 0.1)	0 (0 to 0)	0.06 (0.03 to 0.09)	-64.78 (-90.38 to -39.11)
83	India	35898 (29665 to 43411)	7.98 (6.65 to 9.56)	79358 (66736 to 96189)	6.87 (5.82 to 8.3)	-55.08 (-65.41 to -44.73)
84	Indonesia	7827 (5933 to 10751)	6.66 (5.08 to 8.87)	18865 (15028 to 24300)	7.74 (6.21 to 9.78)	60.04 (20.22 to 100.02)
85	Iran (Islamic Republic of)	575 (457 to 711)	1.75 (1.46 to 2.08)	5749 (4497 to 7201)	6.93 (5.57 to 8.46)	470.3 (412.49 to 528.42)
86	Iraq	121 (98 to 147)	1.3 (1.08 to 1.55)	249 (202 to 300)	1.05 (0.89 to 1.25)	-96.25 (-124.72 to -67.7)
87	Ireland	3 (2 to 5)	0.09 (0.06 to 0.12)	6 (4 to 8)	0.08 (0.06 to 0.12)	-32.91 (-73.99 to 8.35)
88	Israel	3 (2 to 5)	0.07 (0.05 to 0.1)	6 (4 to 9)	0.06 (0.04 to 0.09)	-45.36 (-60.93 to -29.77)
89	Italy	58800 (45508 to 78288)	63.64 (49.34 to 85.01)	26559 (22575 to 31730)	18.06 (15.36 to 21.21)	-449.67 (-488.87 to -410.32)
90	Jamaica	16 (13 to 20)	0.87 (0.7 to 1.09)	19 (15 to 25)	0.63 (0.48 to 0.81)	-148.28 (-217.94 to -78.12)
91	Japan	60886 (48912 to 77310)	35.77 (28.87 to 45.19)	52224 (44054 to 61549)	12.79 (10.81 to 15.2)	-401.99 (-454.71 to -348.99)
92	Jordan	20 (15 to 26)	1.02 (0.83 to 1.23)	59 (47 to 73)	0.78 (0.64 to 0.94)	-96.54 (-116.3 to -76.75)
93	Kazakhstan	647 (527 to 794)	5.31 (4.32 to 6.52)	1152 (934 to 1463)	7.02 (5.65 to 8.84)	53.75 (2.98 to 104.78)
94	Kenya	297 (255 to 348)	3.76 (3.2 to 4.41)	770 (659 to 901)	3.64 (3.11 to 4.3)	-25.64 (-48.42 to -2.81)
95	Kiribati	2 (2 to 3)	5.36 (4.2 to 7.13)	5 (4 to 7)	7.84 (6.07 to 10.49)	119.26 (102.67 to 135.88)
96	Kuwait	5 (4 to 7)	0.55 (0.45 to 0.66)	33 (25 to 41)	0.91 (0.75 to 1.09)	147.14 (94.98 to 199.57)
97	Kyrgyzstan	62 (49 to 80)	2.09 (1.62 to 2.7)	147 (116 to 188)	3.49 (2.75 to 4.53)	182.76 (171.25 to 194.29)
98	Lao People's Democratic Republic	58 (42 to 79)	2.56 (1.89 to 3.46)	211 (154 to 281)	4.49 (3.3 to 6.01)	199.46 (192.15 to 206.77)
99	Latvia	290 (225 to 388)	8.22 (6.37 to 10.98)	258 (205 to 322)	7.45 (5.77 to 9.35)	-32.05 (-43.52 to -20.57)
100	Lebanon	12 (10 to 15)	0.53 (0.43 to 0.63)	36 (30 to 43)	0.69 (0.58 to 0.83)	100.26 (76.44 to 124.13)
101	Lesotho	131 (108 to 173)	13.51 (11.2 to 17.63)	262 (216 to 324)	20.64 (17.17 to 25.41)	122.65 (95.95 to 149.42)
102	Liberia	10 (8 to 12)	0.87 (0.72 to 1.04)	21 (17 to 25)	0.91 (0.76 to 1.08)	20.98 (4.57 to 37.41)
103	Libya	10 (8 to 13)	0.48 (0.4 to 0.59)	61 (49 to 74)	1.06 (0.89 to 1.27)	278.49 (260.38 to 296.63)
104	Lithuania	355 (297 to 421)	7.98 (6.7 to 9.48)	492 (406 to 596)	9.09 (7.5 to 10.94)	27.07 (9.19 to 44.98)
105	Luxembourg	2 (1 to 2)	0.27 (0.21 to 0.35)	1 (1 to 2)	0.13 (0.1 to 0.17)	-316.87 (-407.53 to -225.35)
106	Madagascar	162 (134 to 193)	3.41 (2.82 to 4.05)	346 (282 to 420)	3.81 (3.12 to 4.62)	22.51 (-5.97 to 51.08)
107	Malawi	97 (81 to 114)	2.66 (2.25 to 3.15)	216 (180 to 256)	3.16 (2.63 to 3.79)	44.9 (28.15 to 61.68)
108	Malaysia	256 (191 to 343)	2.55 (1.92 to 3.39)	1337 (965 to 1766)	4.85 (3.52 to 6.37)	223.79 (216.86 to 230.72)
109	Maldives	4 (3 to 6)	4.18 (3.28 to 5.4)	19 (14 to 25)	5.4 (3.95 to 7.14)	91.92 (85.02 to 98.83)
110	Mali	48 (39 to 59)	1.07 (0.89 to 1.3)	77 (64 to 93)	0.85 (0.72 to 1.02)	-80.35 (-91.8 to -68.89)
111	Malta	0 (0 to 1)	0.12 (0.09 to 0.15)	1 (1 to 1)	0.1 (0.07 to 0.13)	-100.7 (-154.14 to -46.97)
112	Marshall Islands	1 (1 to 1)	4.15 (3.31 to 5.25)	2 (2 to 3)	6.43 (5.05 to 8.08)	151.93 (145.84 to 158.02)
113	Mauritania	15 (12 to 18)	1.32 (1.1 to 1.59)	21 (17 to 25)	0.95 (0.79 to 1.12)	-116.84 (-136.78 to -96.85)
114	Mauritius	18 (14 to 24)	2.3 (1.72 to 3.02)	79 (56 to 106)	4.4 (3.18 to 5.93)	230.23 (222.33 to 238.13)
115	Mexico	13241 (11018 to 15758)	29.75 (24.58 to 35.98)	24062 (20355 to 28617)	19.98 (16.9 to 23.91)	-136.8 (-170.61 to -102.87)
116	Micronesia (Federated States of)	2 (2 to 2)	4.18 (3.37 to 5.24)	4 (3 to 6)	5.98 (4.67 to 7.53)	125.04 (120.8 to 129.28)
117	Monaco	0 (0 to 0)	0.38 (0.3 to 0.47)	0 (0 to 1)	0.39 (0.31 to 0.48)	-45.79 (-166.56 to 76.46)
118	Mongolia	35 (28 to 44)	3.3 (2.62 to 4.14)	84 (68 to 104)	4.12 (3.33 to 5.12)	78.48 (67.99 to 88.97)
119	Montenegro	37 (31 to 46)	5.93 (4.88 to 7.25)	90 (72 to 110)	9.44 (7.58 to 11.54)	167.47 (159.06 to 175.88)
120	Morocco	65 (51 to 81)	0.44 (0.36 to 0.53)	254 (206 to 308)	0.84 (0.69 to 0.99)	223.39 (205.33 to 241.49)
121	Mozambique	153 (128 to 181)	2.73 (2.29 to 3.22)	343 (278 to 427)	3.39 (2.74 to 4.24)	60.67 (42.43 to 78.93)
122	Myanmar	837 (659 to 1066)	3.14 (2.48 to 3.98)	2124 (1614 to 2747)	4.32 (3.26 to 5.55)	112.57 (101.67 to 123.48)
123	Namibia	79 (67 to 93)	11 (9.3 to 12.8)	150 (127 to 175)	10.98 (9.26 to 12.8)	-3.36 (-15.89 to 9.19)
124	Nauru	0 (0 to 0)	4.01 (3.15 to 5.22)	0 (0 to 0)	5.65 (4.39 to 7.11)	127.84 (117.71 to 137.97)
125	Nepal	306 (244 to 381)	3.43 (2.78 to 4.22)	890 (728 to 1086)	4.23 (3.48 to 5.13)	67.33 (48.87 to 85.82)
126	Netherlands	118 (93 to 150)	0.56 (0.44 to 0.71)	31 (24 to 40)	0.1 (0.08 to 0.14)	-602.86 (-674.49 to -530.69)
127	New Zealand	262 (214 to 317)	6.49 (5.34 to 7.82)	495 (418 to 583)	6.17 (5.25 to 7.24)	-30.07 (-92.25 to 32.5)
128	Nicaragua	59 (48 to 73)	3.5 (2.81 to 4.29)	192 (152 to 242)	4.1 (3.26 to 5.19)	49.65 (40.15 to 59.15)
129	Niger	30 (25 to 36)	0.93 (0.78 to 1.11)	68 (56 to 81)	0.81 (0.69 to 0.96)	-48.9 (-61.13 to -36.65)
130	Nigeria	686 (564 to 830)	1.37 (1.15 to 1.64)	889 (741 to 1055)	0.92 (0.77 to 1.08)	-136.55 (-157.88 to -115.17)
131	Niue	0 (0 to 0)	3.48 (2.72 to 4.51)	0 (0 to 0)	5.68 (4.35 to 7.24)	177.31 (167.76 to 186.87)
132	North Macedonia	175 (140 to 243)	9.16 (7.35 to 12.57)	298 (239 to 369)	9.44 (7.63 to 11.58)	-3.66 (-19.7 to 12.4)
133	Northern Mariana Islands	1 (1 to 1)	4.35 (3.44 to 5.61)	3 (2 to 4)	6.05 (4.6 to 7.8)	119.21 (97.03 to 141.45)
134	Norway	728 (587 to 895)	10.67 (8.67 to 13.04)	699 (571 to 861)	8.08 (6.62 to 10.07)	-109.4 (-128.44 to -90.33)
135	Oman	5 (4 to 7)	0.57 (0.47 to 0.69)	18 (14 to 23)	0.79 (0.66 to 0.94)	102.61 (81.95 to 123.31)
136	Pakistan	2008 (1634 to 2434)	3.58 (2.91 to 4.36)	3251 (2681 to 3897)	3 (2.49 to 3.6)	-70 (-80.73 to -59.25)
137	Palau	1 (1 to 1)	10.28 (8.3 to 12.57)	3 (3 to 4)	15.02 (12.01 to 18.4)	94.32 (41.33 to 147.6)
138	Palestine	5 (4 to 6)	0.5 (0.41 to 0.6)	14 (11 to 18)	0.54 (0.45 to 0.66)	36.13 (15.92 to 56.38)
139	Panama	53 (43 to 66)	3.31 (2.65 to 4.07)	176 (141 to 222)	4.24 (3.4 to 5.35)	88.86 (84.17 to 93.55)
140	Papua New Guinea	90 (71 to 113)	4.84 (3.87 to 5.95)	329 (256 to 416)	6.94 (5.46 to 8.64)	123.19 (113.56 to 132.83)
141	Paraguay	341 (281 to 453)	13.64 (11.26 to 18.56)	884 (740 to 1061)	14.88 (12.47 to 17.75)	-4.15 (-46.4 to 38.28)
142	Peru	479 (390 to 615)	4.03 (3.25 to 5.19)	1832 (1450 to 2275)	5.82 (4.59 to 7.24)	99.46 (40.16 to 159.11)
143	Philippines	830 (641 to 1074)	2.5 (1.94 to 3.26)	3170 (2373 to 4217)	3.73 (2.84 to 4.98)	149.81 (131.15 to 168.5)
144	Poland	11240 (9073 to 14610)	25.73 (20.74 to 33.5)	8970 (7678 to 10485)	13.44 (11.57 to 15.64)	-238.52 (-268.47 to -208.49)
145	Portugal	182 (145 to 225)	1.25 (1 to 1.55)	144 (112 to 186)	0.59 (0.46 to 0.77)	-342.78 (-476.55 to -207.13)
146	Puerto Rico	20 (16 to 26)	0.56 (0.44 to 0.7)	43 (33 to 57)	0.65 (0.51 to 0.84)	52.48 (48.38 to 56.59)
147	Qatar	1 (1 to 1)	0.44 (0.36 to 0.53)	8 (6 to 11)	0.62 (0.51 to 0.77)	132.07 (90.21 to 174.11)
148	Republic of Korea	2317 (1953 to 2800)	8.33 (7.03 to 9.98)	6701 (5537 to 8273)	7.51 (6.23 to 9.26)	-69.48 (-128.13 to -10.48)
149	Republic of Moldova	230 (182 to 290)	5.22 (4.18 to 6.51)	432 (343 to 547)	7.68 (6.06 to 9.77)	143.53 (133.33 to 153.74)
150	Romania	3587 (2989 to 4332)	12.73 (10.66 to 15.22)	4059 (3255 to 4959)	11.63 (9.35 to 14.3)	-49.13 (-73.85 to -24.36)
151	Russian Federation	9361 (7623 to 11552)	5.28 (4.33 to 6.5)	19273 (15919 to 23343)	8.47 (7 to 10.26)	166.5 (141.99 to 191.06)
152	Rwanda	100 (82 to 119)	3.51 (2.88 to 4.19)	177 (144 to 228)	3.26 (2.65 to 4.17)	-29.84 (-50.63 to -9)
153	Saint Kitts and Nevis	0 (0 to 0)	0.68 (0.53 to 0.86)	0 (0 to 1)	0.68 (0.53 to 0.87)	-3.42 (-12.09 to 5.25)
154	Saint Lucia	1 (1 to 1)	0.86 (0.69 to 1.08)	1 (1 to 2)	0.71 (0.56 to 0.92)	-77.49 (-94.83 to -60.11)
155	Saint Vincent and the Grenadines	1 (1 to 1)	0.89 (0.71 to 1.11)	1 (1 to 2)	1.08 (0.86 to 1.38)	41.79 (-2.28 to 86.06)
156	Samoa	3 (3 to 4)	3.92 (3.08 to 5.05)	9 (7 to 11)	5.92 (4.54 to 7.57)	143.41 (132.81 to 154.02)
157	San Marino	0 (0 to 0)	0.12 (0.09 to 0.16)	0 (0 to 0)	0.11 (0.08 to 0.14)	-100.07 (-155.48 to -44.34)
158	Sao Tome and Principe	0 (0 to 1)	0.72 (0.6 to 0.86)	1 (1 to 1)	0.95 (0.8 to 1.12)	91.45 (80.7 to 102.21)
159	Saudi Arabia	29 (22 to 36)	0.41 (0.34 to 0.51)	130 (102 to 164)	0.67 (0.55 to 0.82)	163.38 (152.87 to 173.91)
160	Senegal	36 (29 to 44)	1 (0.83 to 1.2)	93 (76 to 111)	1.12 (0.94 to 1.33)	40.9 (28.48 to 53.33)
161	Serbia	556 (450 to 684)	4.93 (4.01 to 6.04)	1561 (1255 to 1923)	10.38 (8.43 to 12.69)	261.37 (253.74 to 269.02)
162	Seychelles	1 (1 to 2)	2.37 (1.77 to 3.14)	5 (4 to 7)	4.51 (3.25 to 6.04)	229.58 (220.99 to 238.17)
163	Sierra Leone	16 (14 to 20)	0.81 (0.68 to 0.97)	41 (34 to 49)	1.03 (0.86 to 1.21)	86.37 (79.29 to 93.46)
164	Singapore	82 (68 to 101)	4.18 (3.44 to 5.12)	369 (294 to 463)	5.02 (4.01 to 6.31)	64.89 (54.43 to 75.36)
165	Slovakia	678 (538 to 993)	11.38 (9.09 to 16.45)	1141 (907 to 1409)	12.71 (10.18 to 15.74)	29.26 (8.89 to 49.67)
166	Slovenia	331 (267 to 421)	13.61 (11.01 to 17.25)	559 (451 to 692)	14.58 (11.68 to 17.86)	17.91 (1.69 to 34.15)
167	Solomon Islands	6 (5 to 8)	4.6 (3.67 to 5.84)	19 (15 to 24)	6.29 (4.96 to 7.93)	110.62 (97.83 to 123.42)
168	Somalia	80 (66 to 99)	3.5 (2.86 to 4.35)	217 (176 to 268)	3.55 (2.88 to 4.42)	-3.72 (-44.47 to 37.21)
169	South Africa	3812 (3247 to 4448)	18.31 (15.6 to 21.23)	9745 (8278 to 11372)	21.5 (18.38 to 25.02)	35.76 (5.9 to 65.71)
170	South Sudan	63 (53 to 75)	2.77 (2.32 to 3.29)	101 (86 to 120)	3.01 (2.56 to 3.53)	23.12 (11.31 to 34.94)
171	Spain	543 (424 to 691)	0.96 (0.75 to 1.22)	350 (279 to 433)	0.31 (0.25 to 0.39)	-473.86 (-598.3 to -347.77)
172	Sri Lanka	346 (264 to 454)	2.92 (2.22 to 3.85)	1171 (850 to 1567)	4.51 (3.28 to 6)	153.23 (148.72 to 157.74)
173	Sudan	43 (33 to 55)	0.42 (0.34 to 0.52)	156 (123 to 194)	0.72 (0.6 to 0.87)	192.91 (180.95 to 204.89)
174	Suriname	4 (3 to 5)	1.59 (1.28 to 2)	6 (5 to 8)	1.05 (0.82 to 1.36)	-165.23 (-241.23 to -88.64)
175	Sweden	126 (92 to 250)	0.75 (0.57 to 1.42)	70 (56 to 90)	0.34 (0.28 to 0.43)	-277.01 (-364.56 to -188.67)
176	Switzerland	59 (49 to 72)	0.53 (0.44 to 0.64)	43 (34 to 54)	0.25 (0.19 to 0.31)	-209.78 (-284.92 to -134.06)
177	Syrian Arab Republic	39 (30 to 49)	0.61 (0.5 to 0.73)	87 (70 to 106)	0.75 (0.62 to 0.89)	68.97 (48.94 to 89.04)
178	Taiwan (Province of China)	6141 (5164 to 7288)	38.09 (32.23 to 45)	9756 (8614 to 11037)	24.68 (21.78 to 27.91)	-216.96 (-310.33 to -122.7)
179	Tajikistan	63 (49 to 80)	2.31 (1.79 to 2.98)	168 (131 to 213)	3.83 (2.95 to 4.91)	180.14 (166.97 to 193.32)
180	Thailand	1106 (844 to 1467)	2.75 (2.12 to 3.65)	4828 (3563 to 6472)	4.65 (3.46 to 6.21)	174.53 (163.84 to 185.23)
181	Timor-Leste	9 (6 to 12)	2.66 (1.95 to 3.61)	39 (28 to 51)	4.66 (3.45 to 6.11)	200.52 (191.81 to 209.24)
182	Togo	16 (13 to 20)	1.09 (0.91 to 1.3)	42 (34 to 51)	1.02 (0.86 to 1.21)	-23.9 (-32.23 to -15.56)
183	Tokelau	0 (0 to 0)	3.52 (2.78 to 4.47)	0 (0 to 0)	6.12 (4.69 to 7.88)	199.74 (189.46 to 210.04)
184	Tonga	2 (2 to 3)	3.99 (3.17 to 5.12)	5 (4 to 6)	5.71 (4.45 to 7.25)	126.95 (115.01 to 138.91)
185	Trinidad and Tobago	5 (4 to 6)	0.53 (0.41 to 0.68)	11 (9 to 14)	0.62 (0.48 to 0.8)	50.96 (30.86 to 71.09)
186	Tunisia	20 (16 to 25)	0.4 (0.32 to 0.48)	80 (67 to 97)	0.69 (0.57 to 0.82)	193.51 (178.32 to 208.73)
187	Turkey	2051 (1469 to 2760)	4.59 (3.44 to 6.02)	3859 (3022 to 4822)	4.32 (3.42 to 5.37)	-47.09 (-83.42 to -10.62)
188	Turkmenistan	38 (29 to 49)	2.08 (1.61 to 2.68)	120 (95 to 152)	3.37 (2.65 to 4.24)	168.73 (154.32 to 183.15)
189	Tuvalu	0 (0 to 0)	3.24 (2.55 to 4.19)	1 (0 to 1)	5.62 (4.36 to 7.29)	197.25 (186.39 to 208.11)
190	Uganda	175 (145 to 208)	2.87 (2.4 to 3.42)	377 (317 to 444)	2.96 (2.47 to 3.49)	-0.66 (-20.94 to 19.66)
191	Ukraine	13678 (11147 to 17414)	19.05 (15.61 to 24.17)	6605 (5407 to 8069)	8.99 (7.35 to 11.01)	-282.96 (-324.8 to -240.95)
192	United Arab Emirates	4 (3 to 5)	0.49 (0.4 to 0.59)	38 (29 to 48)	0.91 (0.76 to 1.09)	207.71 (193.1 to 222.34)
193	United Kingdom	6679 (5735 to 7803)	7.26 (6.26 to 8.51)	8777 (7587 to 10089)	6.79 (5.89 to 7.75)	-51.07 (-73.44 to -28.64)
194	United Republic of Tanzania	263 (218 to 314)	2.5 (2.1 to 2.98)	659 (553 to 787)	2.88 (2.42 to 3.43)	42.39 (32.52 to 52.26)
195	United States Virgin Islands	1 (1 to 1)	0.86 (0.7 to 1.07)	2 (1 to 2)	1.02 (0.84 to 1.25)	59.1 (38.61 to 79.62)
196	United States of America	37580 (31804 to 44364)	11.72 (9.94 to 13.83)	46307 (40897 to 52301)	8.34 (7.39 to 9.38)	-130.98 (-155.12 to -106.78)
197	Uruguay	78 (58 to 104)	1.93 (1.46 to 2.55)	196 (146 to 263)	3.4 (2.52 to 4.56)	196.08 (185.2 to 206.98)
198	Uzbekistan	278 (224 to 343)	2.55 (2.04 to 3.14)	828 (655 to 1045)	4.77 (3.83 to 5.93)	212.71 (197.81 to 227.63)
199	Vanuatu	3 (2 to 4)	4.4 (3.49 to 5.63)	11 (8 to 14)	6.32 (4.97 to 8.11)	132.82 (121.24 to 144.42)
200	Venezuela (Bolivarian Republic of)	370 (300 to 455)	3.41 (2.78 to 4.16)	1235 (1008 to 1517)	4.23 (3.46 to 5.18)	72.89 (69.85 to 75.94)
201	Viet Nam	927 (694 to 1245)	2.22 (1.66 to 2.99)	4071 (2986 to 5444)	4.08 (3.01 to 5.41)	216.93 (209.26 to 224.61)
202	Yemen	27 (21 to 34)	0.47 (0.39 to 0.57)	176 (136 to 220)	1.03 (0.84 to 1.22)	278.59 (261.83 to 295.38)
203	Zambia	89 (76 to 105)	3.29 (2.81 to 3.88)	240 (204 to 278)	3.84 (3.27 to 4.46)	46.52 (30.24 to 62.82)
204	Zimbabwe	192 (154 to 241)	4.91 (3.99 to 6.07)	396 (327 to 471)	6.05 (5.06 to 7.15)	69.05 (58.11 to 80.01)
