# Supplementary material for: Global, regional, and national burden of chronic respiratory diseases and associated risk factors, 1990–2019: Results from the Global Burden of Disease Study 2019
Source: Front Med (Lausanne). 2023 Mar 28;10:1066804. doi: 10.3389/fmed.2023.1066804 (PMC10088372; doi:10.3389/fmed.2023.1066804)
Supplement: Supplementary file 2 [file Data_Sheet_2.ZIP › Source data/1.Prevalence/Results for Prevalence_region_Asthma.csv]

	location	case_1990	ASR_1990	case_2019	ASR_2019	AAPC
1	Global	226904790 (195205509 to 269078167)	4496.93 (3913.55 to 5224.32)	262405182 (224047914 to 309452681)	3415.53 (2898.92 to 4066.2)	-91.34 (-103.96 to -78.71)
2	High SDI	71267451 (62525167 to 82436645)	8329.46 (7264.7 to 9693.09)	68952653 (60703694 to 78756181)	6855.06 (5876.69 to 8058.48)	-70.23 (-84.34 to -56.1)
3	High-middle SDI	47644397 (40601957 to 56426837)	4240.89 (3624.32 to 5025.44)	42846686 (35939860 to 51183980)	3103.02 (2541.3 to 3833.34)	-110.18 (-140.54 to -79.73)
4	Middle SDI	54683036 (45361677 to 67653910)	3268.82 (2764.99 to 3919.42)	67251100 (56236271 to 81268923)	2927.13 (2429.34 to 3578.75)	-35.81 (-53.59 to -18.01)
5	Low-middle SDI	32578711 (27508062 to 39391204)	3154.12 (2737.24 to 3679.79)	45235060 (38351484 to 54097332)	2713.25 (2317.27 to 3209.72)	-45.54 (-61.95 to -29.11)
6	Low SDI	20556433 (17394826 to 25114690)	4007.06 (3512.75 to 4592.39)	37911430 (31439353 to 46543194)	3468.63 (3015.27 to 4035.78)	-46.87 (-54.33 to -39.41)
7	High-income Asia Pacific	13119777 (11259128 to 15128897)	7293.59 (6258.92 to 8484.18)	7250096 (6115953 to 8632440)	3744.86 (3032.34 to 4726.2)	-245.98 (-268.55 to -223.36)
8	High-income North America	24907789 (21234419 to 29735299)	8986.5 (7533.24 to 10805)	35609106 (31843996 to 39983534)	9848.14 (8624.26 to 11312.08)	59.31 (16.55 to 102.26)
9	Western Europe	36305394 (31890731 to 41260353)	8332.15 (7287.97 to 9673.84)	27043663 (22873450 to 31920142)	5893.41 (4900.26 to 7117.65)	-143.7 (-173.64 to -113.66)
10	Australasia	2416862 (2231065 to 2617852)	12086.37 (11123.78 to 13090.95)	2317311 (1958150 to 2773621)	8393.25 (6908.82 to 10347.07)	-130.22 (-165.31 to -95.02)
11	Andean Latin America	2632200 (2037393 to 3368299)	5459.03 (4308.73 to 6885.3)	2688039 (2008863 to 3586171)	4215.37 (3152.42 to 5621.36)	-99.83 (-117.92 to -81.7)
12	Tropical Latin America	10113866 (7724946 to 13447079)	6003.22 (4699.42 to 7741.65)	9896164 (7738019 to 12694179)	4907.35 (3771.52 to 6383.32)	-73.92 (-90.59 to -57.22)
13	Central Latin America	7842460 (6237000 to 9867953)	4394.09 (3669.97 to 5344.06)	7921211 (6215577 to 10048175)	3244.35 (2546.19 to 4160.4)	-109.72 (-121.8 to -97.62)
14	Southern Latin America	3277350 (2819037 to 3831780)	6696.09 (5768.59 to 7777.84)	4431281 (3786071 to 5243875)	6450.18 (5427.78 to 7800.39)	-14.93 (-25.49 to -4.37)
15	Caribbean	2627837 (2201600 to 3160970)	7109.69 (6078.72 to 8417.15)	2736600 (2297598 to 3292308)	6072.63 (5048.46 to 7345.09)	-51.87 (-57.33 to -46.39)
16	Central Europe	7584607 (6440124 to 8966701)	5793.98 (4905.79 to 6911.38)	5066122 (4218455 to 6051251)	4203.57 (3452.76 to 5155.48)	-119.93 (-134.17 to -105.66)
17	Eastern Europe	11342552 (9588423 to 13401133)	4728 (3978.76 to 5645.86)	5363011 (4377809 to 6458925)	2712.03 (2160.78 to 3412.64)	-193.97 (-210.15 to -177.78)
18	Central Asia	1729168 (1458761 to 2094774)	2691.38 (2311.02 to 3149.1)	2072070 (1692605 to 2559339)	2277.44 (1883.33 to 2787.8)	-56.98 (-72.62 to -41.31)
19	North Africa and Middle East	13463264 (11334327 to 16249057)	4145.9 (3633.93 to 4785.99)	22132734 (18619787 to 26444040)	3819.33 (3262.52 to 4512.65)	-30.4 (-36.02 to -24.78)
20	South Asia	24040433 (20356738 to 28785094)	2741.23 (2334.07 to 3211.04)	39871689 (33201510 to 47765389)	2443.4 (2029.82 to 2909.76)	-29.9 (-69.72 to 10.09)
21	Southeast Asia	16716040 (14178709 to 20256894)	3737.17 (3253.92 to 4370.19)	22359243 (19257485 to 26371311)	3431.82 (2926.72 to 4059.76)	-30.85 (-44.09 to -17.59)
22	East Asia	27119267 (21801409 to 34527343)	2359.25 (1912.28 to 2950.44)	26502559 (21606395 to 32719373)	2025.52 (1577.43 to 2631.41)	-31.29 (-90.1 to 27.86)
23	Oceania	314116 (278533 to 358461)	5449.75 (4929.29 to 6014.58)	529213 (467646 to 599363)	4265.16 (3834.97 to 4731.89)	-83 (-88.59 to -77.41)
24	Western Sub-Saharan Africa	6952062 (5732499 to 8617231)	3770.29 (3254.1 to 4414.65)	14052637 (11321219 to 17960481)	3087.32 (2629.03 to 3669.71)	-77.65 (-96.06 to -59.2)
25	Eastern Sub-Saharan Africa	10200333 (8503358 to 12613584)	5133.93 (4490.9 to 5952.11)	17781817 (14422770 to 22250549)	4151.16 (3582.13 to 4898.7)	-71.29 (-76.95 to -65.62)
26	Central Sub-Saharan Africa	2111203 (1737056 to 2594521)	3664.87 (3189.07 to 4228.16)	4117823 (3355827 to 5095414)	3081.67 (2653.81 to 3633.35)	-61.92 (-66.74 to -57.1)
27	Southern Sub-Saharan Africa	2088211 (1464725 to 2665580)	4135.84 (2966.16 to 5083.65)	2662794 (1922876 to 3414012)	3476.21 (2532.37 to 4396.58)	-20.15 (-73.37 to 33.35)
