# Supplementary material for: Global, regional, and national burden of chronic respiratory diseases and associated risk factors, 1990–2019: Results from the Global Burden of Disease Study 2019
Source: Front Med (Lausanne). 2023 Mar 28;10:1066804. doi: 10.3389/fmed.2023.1066804 (PMC10088372; doi:10.3389/fmed.2023.1066804)
Supplement: Supplementary file 2 [file Data_Sheet_2.ZIP › Source data/1.Prevalence/Results for Prevalence_region_COPD.csv]

	location	case_1990	ASR_1990	case_2019	ASR_2019	AAPC
1	Global	114923955 (109391037 to 120683217)	2890.89 (2743.25 to 3038.09)	212335951 (200422146 to 225097834)	2638.2 (2492.17 to 2796.14)	-34.15 (-40.2 to -28.09)
2	High SDI	29836140 (28175995 to 31400705)	2921.88 (2761.72 to 3071.97)	51288313 (49059906 to 53482844)	2792.03 (2672.08 to 2914.75)	-17.18 (-20.35 to -14)
3	High-middle SDI	29873546 (28324543 to 31532285)	2858.35 (2710.08 to 3012)	46333398 (43250474 to 49744661)	2370.37 (2218.01 to 2534.44)	-68.94 (-78.61 to -59.26)
4	Middle SDI	29688384 (28089875 to 31416821)	2774.4 (2613.46 to 2942.53)	60052410 (55803448 to 64515117)	2512.83 (2336.82 to 2705.59)	-37.66 (-46.49 to -28.82)
5	Low-middle SDI	19377033 (18599556 to 20109101)	3095.75 (2954.85 to 3226.64)	40979413 (38960697 to 43097266)	3005.2 (2849.42 to 3163.12)	-12.91 (-15.62 to -10.21)
6	Low SDI	6103387 (5836002 to 6395817)	2288.88 (2174.17 to 2409.19)	13581297 (12914964 to 14336674)	2335.68 (2211.11 to 2474.39)	5.13 (1.53 to 8.74)
7	High-income Asia Pacific	3599283 (3292235 to 3929485)	1887.83 (1734.36 to 2059.42)	6581036 (6084156 to 7107505)	1500.68 (1384.15 to 1621.26)	-77.95 (-89.27 to -66.61)
8	High-income North America	12245378 (11349362 to 12977981)	3520.96 (3283.32 to 3725.25)	21968671 (20985083 to 22806701)	3558.42 (3412.92 to 3694.43)	2.48 (-1.72 to 6.69)
9	Western Europe	16577913 (15847798 to 17358907)	3002.66 (2872.86 to 3137.45)	26320873 (25114808 to 27583392)	3017.46 (2874.68 to 3165.75)	0.4 (-1.09 to 1.88)
10	Australasia	818140 (783973 to 850593)	3552.06 (3403.38 to 3696.85)	1540426 (1462887 to 1624938)	3192.77 (3027.74 to 3372.11)	-42.36 (-47.55 to -37.18)
11	Andean Latin America	300258 (283720 to 314305)	1174.21 (1113.88 to 1232.68)	801856 (750171 to 851835)	1382.65 (1297.91 to 1464.47)	54.5 (48.54 to 60.47)
12	Tropical Latin America	2969035 (2774856 to 3168873)	3116.01 (2895.13 to 3344.67)	6330068 (5844669 to 6860751)	2634.55 (2436.28 to 2860.76)	-63.1 (-70.55 to -55.64)
13	Central Latin America	1857119 (1739756 to 1969452)	1983.24 (1863.85 to 2118.53)	5157823 (4847688 to 5502692)	2186.52 (2052.61 to 2332.39)	31.07 (23.98 to 38.16)
14	Southern Latin America	1047057 (1005814 to 1090801)	2288.8 (2199.45 to 2384.48)	2234237 (2134786 to 2344295)	2741.66 (2619.33 to 2874.99)	61.28 (56.76 to 65.79)
15	Caribbean	437591 (415043 to 459808)	1582.46 (1508.24 to 1660.94)	1050382 (999066 to 1099680)	2044.24 (1944.55 to 2141.04)	88.07 (85.28 to 90.85)
16	Central Europe	3429031 (3277526 to 3587713)	2436.3 (2332.66 to 2548.08)	4764340 (4537311 to 5018946)	2427.44 (2316.89 to 2552.27)	-1.95 (-6.12 to 2.23)
17	Eastern Europe	6832230 (6412131 to 7283476)	2585.16 (2432.25 to 2750.29)	5716966 (5330259 to 6145576)	1821.46 (1705.91 to 1949.5)	-125.17 (-138.21 to -112.11)
18	Central Asia	1275115 (1240112 to 1313192)	2579.57 (2503.81 to 2661.45)	1677622 (1613858 to 1745238)	2257.21 (2169.43 to 2349.15)	-50.37 (-66.77 to -33.94)
19	North Africa and Middle East	3584089 (3404769 to 3768097)	1787.6 (1690.86 to 1887.45)	10720230 (10262918 to 11204177)	2333.88 (2230.12 to 2443.59)	90.98 (88.31 to 93.65)
20	South Asia	20038950 (19121289 to 20871763)	3472.33 (3298.73 to 3631.4)	45677426 (43105372 to 48374684)	3298.82 (3104.71 to 3490.79)	-18.95 (-20.35 to -17.55)
21	Southeast Asia	6597328 (6264624 to 6996183)	2387.19 (2243.08 to 2552.14)	14999748 (14232397 to 15835709)	2480.07 (2353.02 to 2624.53)	9.16 (4.57 to 13.76)
22	East Asia	28661117 (27060997 to 30313430)	3288.79 (3098.92 to 3477.4)	46713574 (42642934 to 51188724)	2396.06 (2191.27 to 2620.06)	-114.35 (-128.37 to -100.31)
23	Oceania	80256 (78523 to 81849)	2528.72 (2463.57 to 2589.26)	188439 (183116 to 192867)	2514.74 (2435.25 to 2581.71)	-2.81 (-3.73 to -1.89)
24	Western Sub-Saharan Africa	1808146 (1713379 to 1917468)	1695.3 (1588.35 to 1813.52)	3991683 (3783437 to 4209533)	1618.41 (1521.58 to 1721.28)	-19.73 (-24.6 to -14.86)
25	Eastern Sub-Saharan Africa	1524659 (1435212 to 1621299)	1576.83 (1473.43 to 1690.6)	3292819 (3078465 to 3515414)	1503.48 (1407.96 to 1608.75)	-17.73 (-27.95 to -7.49)
26	Central Sub-Saharan Africa	482472 (451454 to 514449)	1730.86 (1619.29 to 1860.31)	1270256 (1186242 to 1352608)	1943.19 (1816.65 to 2076.15)	39.58 (26.63 to 52.55)
27	Southern Sub-Saharan Africa	758790 (713993 to 806720)	2483.95 (2321.08 to 2658.27)	1337479 (1250978 to 1433369)	2243.92 (2090.05 to 2411.68)	-35.78 (-44.65 to -26.89)
