# Supplementary material for: Global, regional, and national burden of chronic respiratory diseases and associated risk factors, 1990–2019: Results from the Global Burden of Disease Study 2019
Source: Front Med (Lausanne). 2023 Mar 28;10:1066804. doi: 10.3389/fmed.2023.1066804 (PMC10088372; doi:10.3389/fmed.2023.1066804)
Supplement: Supplementary file 2 [file Data_Sheet_2.ZIP › Source data/1.Prevalence/Results for Prevalence_region_ILD.csv]

	location	case_1990	ASR_1990	case_2019	ASR_2019	AAPC
1	Global	2199426 (1857409 to 2566793)	52.66 (44.49 to 61.07)	4710180 (4020397 to 5401700)	57.62 (49.42 to 65.67)	32.52 (24.66 to 40.39)
2	High SDI	876582 (740835 to 1023826)	86.63 (73.26 to 100.96)	1781755 (1530390 to 2022250)	101.21 (87.66 to 113.79)	56.86 (48.81 to 64.92)
3	High-middle SDI	463437 (388732 to 543080)	41.64 (34.96 to 48.65)	895876 (759669 to 1032835)	45.59 (38.85 to 52.37)	32.17 (22.61 to 41.75)
4	Middle SDI	382129 (318371 to 454100)	32.36 (26.82 to 38.3)	987915 (828680 to 1159449)	38.99 (32.77 to 45.41)	66.46 (51.32 to 81.61)
5	Low-middle SDI	362975 (305222 to 426465)	53.21 (44.29 to 62.64)	786025 (663482 to 913233)	54.34 (45.83 to 63.34)	10.04 (4.19 to 15.9)
6	Low SDI	113613 (96322 to 132564)	38.42 (32.47 to 44.88)	256901 (220001 to 298040)	39.55 (33.5 to 46.06)	15.96 (8.65 to 23.28)
7	High-income Asia Pacific	278861 (227833 to 333064)	137.92 (113.32 to 164.29)	609329 (506683 to 721140)	147.91 (124.96 to 171.65)	27.24 (18.82 to 35.67)
8	High-income North America	385897 (322264 to 454482)	114.5 (96.05 to 134.49)	728252 (631563 to 826185)	124.97 (109.31 to 140.35)	21.65 (-30.22 to 73.79)
9	Western Europe	251938 (216669 to 291111)	46.63 (39.83 to 53.98)	479935 (415783 to 546411)	58.55 (50.53 to 66.9)	92.45 (78.62 to 106.3)
10	Australasia	10076 (8696 to 11529)	43.27 (37.42 to 49.3)	30332 (26256 to 34319)	63.24 (55.07 to 71.19)	133.36 (125.7 to 141.03)
11	Andean Latin America	15296 (13585 to 16923)	72.35 (64.38 to 80.1)	68943 (62118 to 75174)	124.12 (111.75 to 135.46)	192.32 (175.11 to 209.56)
12	Tropical Latin America	33544 (27622 to 40149)	31.08 (25.71 to 37.1)	49906 (41543 to 58946)	20.66 (17.27 to 24.32)	-133.45 (-148.5 to -118.39)
13	Central Latin America	42304 (35959 to 49664)	44.25 (36.95 to 52.07)	113640 (97318 to 131294)	47.66 (40.82 to 55.11)	24.67 (23.43 to 25.9)
14	Southern Latin America	27562 (24231 to 30822)	58.81 (51.91 to 65.82)	80144 (71621 to 88294)	97.12 (86.72 to 107.02)	171.72 (161.78 to 181.66)
15	Caribbean	5443 (4601 to 6377)	19.18 (16.1 to 22.61)	12412 (10686 to 14340)	24.3 (20.98 to 28.2)	83.52 (80.59 to 86.45)
16	Central Europe	75023 (63917 to 87114)	52.83 (45.12 to 61.42)	95899 (82457 to 110660)	56 (48.28 to 65.05)	20.08 (4.14 to 36.04)
17	Eastern Europe	124714 (102808 to 150614)	47.14 (39.07 to 56.72)	109496 (87640 to 136249)	39.9 (31.99 to 49.78)	-41.43 (-62.61 to -20.21)
18	Central Asia	21997 (19301 to 24891)	43 (37.96 to 48.62)	31415 (26918 to 36760)	37.62 (32.58 to 43.17)	-47.14 (-58.74 to -35.52)
19	North Africa and Middle East	71796 (60432 to 85117)	31.4 (26.55 to 36.87)	228150 (193608 to 268828)	44.49 (38.2 to 51.28)	128.1 (121.4 to 134.81)
20	South Asia	444113 (371836 to 521870)	69.72 (57.87 to 82.2)	1029814 (863473 to 1203639)	69.31 (58.01 to 81.62)	-1.23 (-6.78 to 4.33)
21	Southeast Asia	39809 (33059 to 47456)	13.34 (11 to 15.81)	112400 (92693 to 133278)	17.55 (14.54 to 20.64)	94.89 (92.93 to 96.85)
22	East Asia	289138 (232392 to 353783)	29.68 (23.88 to 36.04)	741803 (603595 to 895117)	35.35 (28.99 to 41.76)	75.72 (42.02 to 109.53)
23	Oceania	3076 (2713 to 3481)	66.03 (58.81 to 73.33)	9060 (8062 to 10168)	85.25 (76.15 to 94.25)	87.99 (84.24 to 91.74)
24	Western Sub-Saharan Africa	28883 (24161 to 34263)	22.85 (19.27 to 27.1)	68059 (56149 to 82502)	22.07 (18.26 to 26.62)	-5.95 (-15.01 to 3.12)
25	Eastern Sub-Saharan Africa	23352 (19638 to 27860)	20.41 (17.23 to 24.15)	57478 (47834 to 69033)	22.65 (19.05 to 26.75)	41.1 (34.19 to 48.01)
26	Central Sub-Saharan Africa	8045 (6798 to 9500)	24.66 (20.99 to 28.79)	21483 (18057 to 25635)	27.58 (23.5 to 32.08)	44 (37.45 to 50.55)
27	Southern Sub-Saharan Africa	18558 (15787 to 21563)	56.11 (47.29 to 65.48)	32232 (27299 to 38046)	49.94 (42.07 to 58.86)	-36.21 (-41.15 to -31.27)
