# Supplementary material for: Global, regional, and national burden of chronic respiratory diseases and associated risk factors, 1990–2019: Results from the Global Burden of Disease Study 2019
Source: Front Med (Lausanne). 2023 Mar 28;10:1066804. doi: 10.3389/fmed.2023.1066804 (PMC10088372; doi:10.3389/fmed.2023.1066804)
Supplement: Supplementary file 2 [file Data_Sheet_2.ZIP › Source data/1.Prevalence/Results for Prevalence_region_Other.csv]

	location	case_1990	ASR_1990	case_2019	ASR_2019
1	Global	0 (0 to 0)	0 (0 to 0)	0 (0 to 0)	0 (0 to 0)
2	High SDI	0 (0 to 0)	0 (0 to 0)	0 (0 to 0)	0 (0 to 0)
3	High-middle SDI	0 (0 to 0)	0 (0 to 0)	0 (0 to 0)	0 (0 to 0)
4	Middle SDI	0 (0 to 0)	0 (0 to 0)	0 (0 to 0)	0 (0 to 0)
5	Low-middle SDI	0 (0 to 0)	0 (0 to 0)	0 (0 to 0)	0 (0 to 0)
6	Low SDI	0 (0 to 0)	0 (0 to 0)	0 (0 to 0)	0 (0 to 0)
7	High-income Asia Pacific	0 (0 to 0)	0 (0 to 0)	0 (0 to 0)	0 (0 to 0)
8	High-income North America	0 (0 to 0)	0 (0 to 0)	0 (0 to 0)	0 (0 to 0)
9	Western Europe	0 (0 to 0)	0 (0 to 0)	0 (0 to 0)	0 (0 to 0)
10	Australasia	0 (0 to 0)	0 (0 to 0)	0 (0 to 0)	0 (0 to 0)
11	Andean Latin America	0 (0 to 0)	0 (0 to 0)	0 (0 to 0)	0 (0 to 0)
12	Tropical Latin America	0 (0 to 0)	0 (0 to 0)	0 (0 to 0)	0 (0 to 0)
13	Central Latin America	0 (0 to 0)	0 (0 to 0)	0 (0 to 0)	0 (0 to 0)
14	Southern Latin America	0 (0 to 0)	0 (0 to 0)	0 (0 to 0)	0 (0 to 0)
15	Caribbean	0 (0 to 0)	0 (0 to 0)	0 (0 to 0)	0 (0 to 0)
16	Central Europe	0 (0 to 0)	0 (0 to 0)	0 (0 to 0)	0 (0 to 0)
17	Eastern Europe	0 (0 to 0)	0 (0 to 0)	0 (0 to 0)	0 (0 to 0)
18	Central Asia	0 (0 to 0)	0 (0 to 0)	0 (0 to 0)	0 (0 to 0)
19	North Africa and Middle East	0 (0 to 0)	0 (0 to 0)	0 (0 to 0)	0 (0 to 0)
20	South Asia	0 (0 to 0)	0 (0 to 0)	0 (0 to 0)	0 (0 to 0)
21	Southeast Asia	0 (0 to 0)	0 (0 to 0)	0 (0 to 0)	0 (0 to 0)
22	East Asia	0 (0 to 0)	0 (0 to 0)	0 (0 to 0)	0 (0 to 0)
23	Oceania	0 (0 to 0)	0 (0 to 0)	0 (0 to 0)	0 (0 to 0)
24	Western Sub-Saharan Africa	0 (0 to 0)	0 (0 to 0)	0 (0 to 0)	0 (0 to 0)
25	Eastern Sub-Saharan Africa	0 (0 to 0)	0 (0 to 0)	0 (0 to 0)	0 (0 to 0)
26	Central Sub-Saharan Africa	0 (0 to 0)	0 (0 to 0)	0 (0 to 0)	0 (0 to 0)
27	Southern Sub-Saharan Africa	0 (0 to 0)	0 (0 to 0)	0 (0 to 0)	0 (0 to 0)
