# Supplementary material for: Global, regional, and national burden of chronic respiratory diseases and associated risk factors, 1990–2019: Results from the Global Burden of Disease Study 2019
Source: Front Med (Lausanne). 2023 Mar 28;10:1066804. doi: 10.3389/fmed.2023.1066804 (PMC10088372; doi:10.3389/fmed.2023.1066804)
Supplement: Supplementary file 2 [file Data_Sheet_2.ZIP › Source data/1.Prevalence/Results for Prevalence_region_Overall.csv]

	location	case_1990	ASR_1990	case_2019	ASR_2019	AAPC
1	Global	325227850 (294659801 to 363895648)	6963.96 (6397.42 to 7654.04)	454557390 (417354403 to 499144380)	5789.16 (5290.68 to 6418.14)	-0.64 (-0.7 to -0.58)
2	High SDI	93227759 (85561117 to 103117097)	10448.79 (9478.81 to 11715.9)	111890796 (103862564 to 120447230)	9110.33 (8211.2 to 10240.43)	-0.49 (-0.59 to -0.4)
3	High-middle SDI	74014630 (67188410 to 82435049)	6746.54 (6145.74 to 7468.94)	86144403 (78876826 to 94478706)	5296.89 (4736.23 to 6016.11)	-0.83 (-0.94 to -0.72)
4	Middle SDI	82061538 (72700687 to 94295218)	5821.16 (5307.83 to 6448.51)	123815506 (112658899 to 138000392)	5264.17 (4747.44 to 5910.84)	-0.36 (-0.44 to -0.28)
5	Low-middle SDI	49935035 (45144024 to 56347784)	5914.94 (5489.04 to 6395.52)	82481524 (75628261 to 91033633)	5417.1 (5005.46 to 5903.14)	-0.28 (-0.35 to -0.21)
6	Low SDI	25779187 (22704696 to 30113837)	6020 (5549.69 to 6583.57)	49928256 (43435735 to 58192038)	5549.6 (5101.56 to 6120.66)	-0.27 (-0.31 to -0.23)
7	High-income Asia Pacific	15595177 (13981664 to 17496395)	8553.03 (7678.66 to 9643.7)	13524396 (12384865 to 14875991)	5181.21 (4471.8 to 6125.97)	-1.81 (-1.96 to -1.67)
8	High-income North America	34339356 (30978426 to 38645830)	11647.38 (10322.05 to 13333.07)	52638477 (49184741 to 56555381)	12449.57 (11351.77 to 13803.52)	0.38 (0.09 to 0.67)
9	Western Europe	48279119 (44437628 to 52828895)	10475.29 (9517.15 to 11734.07)	49616742 (45577274 to 54278252)	8449.61 (7477.19 to 9614.06)	-0.9 (-1.1 to -0.71)
10	Australasia	2990208 (2826368 to 3167991)	14487.09 (13684.54 to 15423.02)	3596396 (3240398 to 4002542)	10936.44 (9497.47 to 12696.54)	-1.02 (-1.29 to -0.75)
11	Andean Latin America	2794666 (2264516 to 3442478)	6388.86 (5364.58 to 7647.34)	3434185 (2812614 to 4232116)	5519.29 (4546.85 to 6761.35)	-0.59 (-0.72 to -0.46)
12	Tropical Latin America	12533364 (10309643 to 15629192)	8710.37 (7520.64 to 10279.63)	15686977 (13554279 to 18289360)	7279.67 (6181.33 to 8633.32)	-0.69 (-0.77 to -0.6)
13	Central Latin America	9414720 (7887413 to 11339287)	6181.41 (5467.2 to 7057.65)	12802204 (11151611 to 14835688)	5309.65 (4606.64 to 6148.31)	-0.57 (-0.63 to -0.5)
14	Southern Latin America	4106470 (3681444 to 4634942)	8516.14 (7663.85 to 9556.88)	6289607 (5692879 to 7053892)	8716.12 (7771.03 to 10037.53)	0.06 (-0.02 to 0.13)
15	Caribbean	2937317 (2546756 to 3416900)	8331.63 (7374.79 to 9528.16)	3643997 (3236341 to 4150963)	7804.39 (6858.66 to 8982.39)	-0.23 (-0.27 to -0.18)
16	Central Europe	10365365 (9352293 to 11670307)	7765.73 (6952.84 to 8821.52)	9408225 (8600853 to 10356267)	6405.17 (5664.26 to 7297.92)	-0.72 (-0.81 to -0.64)
17	Eastern Europe	17335641 (15622780 to 19194958)	6990.22 (6251.95 to 7831.43)	10862111 (9826188 to 11974988)	4453.83 (3918.48 to 5167.66)	-1.59 (-1.66 to -1.51)
18	Central Asia	2915248 (2651635 to 3266120)	5084.32 (4710.99 to 5519.7)	3671866 (3309535 to 4163424)	4412.99 (4024.71 to 4927.71)	-0.53 (-0.58 to -0.47)
19	North Africa and Middle East	16588154 (14452975 to 19230272)	5723.13 (5213.35 to 6346.56)	31776197 (28349827 to 36022813)	5891.24 (5320.98 to 6584.28)	0.09 (0.05 to 0.12)
20	South Asia	42192173 (38510716 to 46845917)	5809.11 (5407.55 to 6236.6)	81003958 (74252202 to 88513792)	5366.27 (4957.78 to 5815.77)	-0.24 (-0.42 to -0.07)
21	Southeast Asia	22527769 (20043832 to 25889916)	5847.77 (5367.71 to 6464.54)	35926312 (32695055 to 39797804)	5651.09 (5157.94 to 6262.32)	-0.13 (-0.21 to -0.06)
22	East Asia	54752610 (49024630 to 61938128)	5478.17 (4977.4 to 6076.07)	72603642 (66122037 to 79486904)	4352.33 (3867.67 to 4978.69)	-0.72 (-0.89 to -0.55)
23	Oceania	381292 (347259 to 424961)	7570.13 (7089.9 to 8107.33)	699604 (640666 to 766013)	6504.63 (6095.2 to 6939.03)	-0.52 (-0.55 to -0.48)
24	Western Sub-Saharan Africa	8546433 (7383436 to 10131937)	5295.28 (4787.76 to 5914.77)	17677345 (15043894 to 21372019)	4581.4 (4126.53 to 5168.81)	-0.57 (-0.7 to -0.43)
25	Eastern Sub-Saharan Africa	11347410 (9764822 to 13579019)	6471.92 (5866.94 to 7242.64)	20536229 (17359042 to 24732550)	5486.86 (4919.39 to 6242.77)	-0.57 (-0.62 to -0.52)
26	Central Sub-Saharan Africa	2533341 (2165396 to 3002527)	5238.02 (4770.82 to 5786.12)	5276142 (4515014 to 6211222)	4876.92 (4434.13 to 5402.1)	-0.26 (-0.31 to -0.22)
27	Southern Sub-Saharan Africa	2752014 (2170059 to 3293643)	6354.55 (5251.43 to 7283.57)	3882778 (3173435 to 4588692)	5523.82 (4620.04 to 6421.33)	-0.28 (-0.58 to 0.01)
