# Supplementary material for: Global, regional, and national burden of chronic respiratory diseases and associated risk factors, 1990–2019: Results from the Global Burden of Disease Study 2019
Source: Front Med (Lausanne). 2023 Mar 28;10:1066804. doi: 10.3389/fmed.2023.1066804 (PMC10088372; doi:10.3389/fmed.2023.1066804)
Supplement: Supplementary file 2 [file Data_Sheet_2.ZIP › Source data/1.Prevalence/Results for Prevalence_region_Pneumoconiosis.csv]

	location	case_1990	ASR_1990	case_2019	ASR_2019	AAPC
1	Global	1670851 (1395137 to 2058099)	40.14 (33.62 to 49.32)	3072550 (2596999 to 3596518)	36.78 (31.1 to 43.08)	-37.76 (-71.39 to -4.02)
2	High SDI	151031 (129163 to 180327)	14.43 (12.37 to 17.34)	202751 (181972 to 226851)	11.02 (9.87 to 12.34)	-132.74 (-167.42 to -97.93)
3	High-middle SDI	600930 (498055 to 736263)	54.81 (45.56 to 66.99)	1050750 (885843 to 1243306)	51.56 (43.47 to 60.99)	-33.07 (-67.54 to 1.53)
4	Middle SDI	783362 (642056 to 998726)	68.27 (56.37 to 85.79)	1537554 (1280809 to 1829408)	58.47 (48.81 to 69.34)	-56.33 (-96.03 to -16.47)
5	Low-middle SDI	125995 (106317 to 148430)	18.98 (16.05 to 22.14)	261386 (222630 to 307298)	18.26 (15.59 to 21.45)	-23.86 (-39.18 to -8.51)
6	Low SDI	9442 (8101 to 10977)	3.92 (3.36 to 4.55)	19976 (17239 to 23255)	3.85 (3.32 to 4.49)	-10.34 (-22.85 to 2.19)
7	High-income Asia Pacific	63288 (51216 to 80082)	32.05 (26.01 to 40.22)	59303 (49820 to 70231)	11.63 (9.82 to 13.82)	-396.63 (-448.34 to -344.65)
8	High-income North America	40654 (34460 to 48023)	11.48 (9.76 to 13.57)	52018 (45759 to 59068)	8.34 (7.37 to 9.4)	-111.14 (-142.46 to -79.73)
9	Western Europe	69186 (55030 to 89801)	11.57 (9.21 to 15.14)	38197 (33391 to 44339)	4.07 (3.56 to 4.69)	-378.84 (-416.52 to -341.02)
10	Australasia	666 (561 to 783)	2.76 (2.34 to 3.24)	1659 (1356 to 2152)	3.14 (2.59 to 4.06)	21.01 (-22.93 to 65.14)
11	Andean Latin America	681 (561 to 880)	3.33 (2.72 to 4.31)	2730 (2201 to 3344)	5.01 (4.04 to 6.16)	118.13 (74.64 to 161.8)
12	Tropical Latin America	22563 (19098 to 28051)	21.22 (17.86 to 26.3)	50628 (42560 to 61458)	20.46 (17.22 to 24.76)	-35.47 (-81.51 to 10.79)
13	Central Latin America	15062 (12646 to 17695)	17.27 (14.38 to 20.55)	29621 (25295 to 34775)	12.31 (10.52 to 14.47)	-119.52 (-148.71 to -90.24)
14	Southern Latin America	1952 (1588 to 2427)	4.22 (3.44 to 5.24)	6291 (5049 to 7905)	7.31 (5.88 to 9.16)	167.34 (130.37 to 204.45)
15	Caribbean	167 (135 to 206)	0.62 (0.5 to 0.77)	351 (281 to 440)	0.68 (0.55 to 0.86)	28.72 (20.24 to 37.21)
16	Central Europe	22052 (18277 to 27025)	14.86 (12.36 to 18.25)	24659 (21002 to 28896)	12.11 (10.35 to 14.12)	-84.74 (-100.68 to -68.78)
17	Eastern Europe	24787 (20583 to 30090)	8.94 (7.46 to 10.8)	28418 (23528 to 34452)	8.52 (7.08 to 10.32)	-22.31 (-40.78 to -3.81)
18	Central Asia	1448 (1190 to 1761)	3.2 (2.62 to 3.91)	3245 (2643 to 3978)	4.83 (3.92 to 5.99)	130.83 (116.25 to 145.43)
19	North Africa and Middle East	3343 (2572 to 4263)	1.58 (1.26 to 1.96)	12474 (10005 to 15275)	2.57 (2.12 to 3.08)	149.06 (115.69 to 182.54)
20	South Asia	39831 (32941 to 47883)	6.98 (5.83 to 8.37)	88996 (75029 to 107476)	6.29 (5.33 to 7.55)	-39.18 (-49.82 to -28.52)
21	Southeast Asia	12352 (9867 to 15629)	4.18 (3.34 to 5.23)	36460 (28596 to 45989)	5.56 (4.35 to 6.99)	105.06 (88.67 to 121.46)
22	East Asia	1343929 (1095621 to 1690162)	139.26 (114.08 to 173.86)	2617455 (2180162 to 3115778)	120.41 (100.75 to 142.96)	-56.86 (-93.61 to -19.98)
23	Oceania	139 (110 to 174)	4.61 (3.72 to 5.71)	474 (369 to 601)	6.68 (5.24 to 8.34)	127.55 (116.83 to 138.29)
24	Western Sub-Saharan Africa	1246 (1024 to 1511)	1.25 (1.05 to 1.49)	2054 (1699 to 2439)	0.97 (0.82 to 1.14)	-84.73 (-91.25 to -78.21)
25	Eastern Sub-Saharan Africa	2511 (2157 to 2919)	3.4 (2.91 to 3.96)	4906 (4167 to 5746)	3.21 (2.73 to 3.78)	-23.91 (-40.58 to -7.21)
26	Central Sub-Saharan Africa	678 (578 to 794)	3.37 (2.89 to 3.9)	1827 (1564 to 2120)	4.01 (3.43 to 4.65)	53.01 (23.61 to 82.5)
27	Southern Sub-Saharan Africa	4317 (3671 to 5052)	15.86 (13.53 to 18.51)	10785 (9193 to 12576)	18.99 (16.34 to 22.12)	44.07 (17.82 to 70.39)
