# Supplementary material for: Global, regional, and national burden of chronic respiratory diseases and associated risk factors, 1990–2019: Results from the Global Burden of Disease Study 2019
Source: Front Med (Lausanne). 2023 Mar 28;10:1066804. doi: 10.3389/fmed.2023.1066804 (PMC10088372; doi:10.3389/fmed.2023.1066804)
Supplement: Supplementary file 2 [file Data_Sheet_2.ZIP › Source data/2.Deaths/Results for Deaths_nation_Asthma.csv]

	location	case_1990	ASR_1990	case_2019	ASR_2019	AAPC
1	Afghanistan	2968 (1906 to 4266)	45.35 (27.95 to 67.56)	2947 (1954 to 4134)	25.78 (15.93 to 36.64)	-186.81 (-195.57 to -178.03)
2	Albania	204 (156 to 251)	11.72 (8.98 to 14.84)	143 (99 to 199)	3.41 (2.36 to 4.72)	-427.52 (-469.27 to -385.59)
3	Algeria	2122 (1569 to 2805)	23.32 (17.09 to 30.94)	2250 (1728 to 2848)	8.53 (6.5 to 10.73)	-337.28 (-344.17 to -330.38)
4	American Samoa	4 (3 to 5)	21.82 (17.74 to 26.89)	4 (3 to 5)	11 (8.64 to 13.95)	-233.05 (-276.24 to -189.67)
5	Andorra	1 (1 to 1)	1.84 (1.34 to 2.56)	1 (1 to 1)	0.7 (0.46 to 1.02)	-329.93 (-344.93 to -314.92)
6	Angola	1356 (953 to 1881)	32.12 (20.81 to 54.91)	1485 (1048 to 2100)	14.54 (10.25 to 23.21)	-277.7 (-295.47 to -259.9)
7	Antigua and Barbuda	2 (1 to 2)	2.9 (2.52 to 3.37)	2 (1 to 2)	1.95 (1.53 to 2.39)	-127.98 (-181.4 to -74.26)
8	Argentina	769 (654 to 896)	2.42 (2.06 to 2.82)	491 (407 to 572)	0.92 (0.77 to 1.07)	-331.45 (-361.03 to -301.78)
9	Armenia	59 (43 to 74)	2.41 (1.76 to 3.08)	18 (14 to 23)	0.45 (0.35 to 0.57)	-616.22 (-705.19 to -526.41)
10	Australia	813 (723 to 881)	4.32 (3.83 to 4.65)	468 (380 to 549)	1.14 (0.95 to 1.32)	-450.25 (-477.01 to -423.43)
11	Austria	408 (371 to 456)	3.39 (3.07 to 3.77)	78 (63 to 91)	0.41 (0.34 to 0.48)	-718.75 (-787.01 to -649.98)
12	Azerbaijan	449 (352 to 596)	9.67 (7.43 to 13.23)	364 (259 to 591)	5.34 (3.57 to 8.5)	-190.68 (-217.66 to -163.63)
13	Bahamas	6 (5 to 7)	3.68 (3.14 to 4.31)	8 (6 to 10)	2.06 (1.61 to 2.62)	-192.76 (-224.74 to -160.68)
14	Bahrain	23 (19 to 29)	14.96 (12.21 to 19.22)	31 (24 to 42)	4.87 (3.81 to 6.53)	-419.01 (-466.68 to -371.11)
15	Bangladesh	15262 (10819 to 22340)	32.58 (22.28 to 49.86)	10719 (7475 to 17539)	8.83 (6.16 to 14.55)	-422.39 (-461.01 to -383.62)
16	Barbados	13 (11 to 15)	4.36 (3.7 to 5.02)	13 (10 to 16)	2.84 (2.23 to 3.5)	-150.12 (-203.33 to -96.62)
17	Belarus	907 (700 to 1152)	7.18 (5.59 to 9.14)	127 (80 to 287)	0.8 (0.5 to 1.82)	-740.27 (-854.86 to -624.25)
18	Belgium	454 (408 to 505)	3.12 (2.82 to 3.45)	150 (119 to 176)	0.65 (0.54 to 0.75)	-546.21 (-584.8 to -507.47)
19	Belize	4 (4 to 5)	3.59 (2.92 to 4.48)	8 (7 to 10)	2.7 (2.21 to 3.27)	-49.87 (-106.82 to 7.41)
20	Benin	609 (468 to 768)	29.09 (22.15 to 37.16)	731 (541 to 985)	14.83 (11.28 to 19.63)	-228.11 (-240.87 to -215.33)
21	Bermuda	2 (1 to 2)	3.3 (2.51 to 4.04)	1 (1 to 1)	0.88 (0.7 to 1.1)	-441.83 (-465.26 to -418.34)
22	Bhutan	75 (43 to 129)	34.27 (19.55 to 64.26)	75 (52 to 113)	15.23 (10.73 to 22.81)	-275.88 (-280.81 to -270.95)
23	Bolivia (Plurinational State of)	431 (265 to 638)	8.49 (5.65 to 11.41)	198 (146 to 261)	2.43 (1.77 to 3.2)	-420.87 (-443.29 to -398.4)
24	Bosnia and Herzegovina	89 (62 to 120)	2.75 (1.9 to 3.83)	57 (43 to 74)	0.99 (0.75 to 1.29)	-345.03 (-526.94 to -159.62)
25	Botswana	185 (129 to 258)	34.09 (23.8 to 48.04)	202 (129 to 287)	16 (9.95 to 22.76)	-261.77 (-277.46 to -246.04)
26	Brazil	3226 (2838 to 3524)	3.48 (3.04 to 3.83)	2849 (2542 to 3360)	1.27 (1.13 to 1.5)	-335.44 (-358.03 to -312.81)
27	Brunei Darussalam	18 (14 to 21)	30.45 (21.01 to 37.4)	14 (12 to 17)	10.94 (8.63 to 13.46)	-330.87 (-360.18 to -301.47)
28	Bulgaria	264 (233 to 297)	2.36 (2.07 to 2.63)	52 (38 to 68)	0.37 (0.27 to 0.48)	-631.03 (-679.43 to -582.38)
29	Burkina Faso	789 (605 to 977)	17.82 (13.66 to 22.3)	1108 (842 to 1425)	11.42 (8.93 to 14.71)	-141.51 (-160.85 to -122.13)
30	Burundi	920 (593 to 1239)	31.09 (20.06 to 44.58)	815 (542 to 1326)	16.28 (10.44 to 28.78)	-225.5 (-235.64 to -215.35)
31	Cabo Verde	42 (25 to 52)	17.64 (10.45 to 21.77)	27 (19 to 38)	6.34 (4.49 to 8.88)	-376.15 (-417.66 to -334.45)
32	Cambodia	1136 (852 to 1371)	26.22 (18.47 to 34.26)	1359 (1039 to 1675)	13.67 (10.42 to 16.71)	-218.8 (-227.76 to -209.82)
33	Cameroon	1182 (941 to 1441)	27.63 (21.89 to 33.8)	1506 (1096 to 2033)	13.07 (9.92 to 17.2)	-259.59 (-270.55 to -248.62)
34	Canada	511 (459 to 565)	1.63 (1.47 to 1.8)	300 (232 to 358)	0.45 (0.36 to 0.53)	-446.41 (-478.7 to -414)
35	Central African Republic	500 (327 to 724)	43.94 (26.1 to 77.67)	710 (429 to 1225)	35.4 (19.28 to 74.16)	-74.65 (-82.82 to -66.49)
36	Chad	890 (642 to 1176)	31.13 (22.2 to 42.84)	1156 (876 to 1505)	19.69 (14.94 to 25.84)	-155.15 (-162.57 to -147.72)
37	Chile	261 (219 to 290)	2.86 (2.37 to 3.18)	270 (210 to 333)	1.15 (0.89 to 1.41)	-284.96 (-333.3 to -236.37)
38	China	40414 (30326 to 58426)	6.37 (4.69 to 9.45)	24750 (20245 to 30769)	1.51 (1.23 to 1.86)	-495.93 (-511.81 to -480.03)
39	Colombia	759 (661 to 822)	4.21 (3.59 to 4.57)	264 (192 to 347)	0.5 (0.36 to 0.66)	-733.41 (-789.65 to -676.82)
40	Comoros	50 (25 to 72)	20.89 (12.06 to 30.22)	50 (36 to 70)	10.64 (7.77 to 15.19)	-221.7 (-252.99 to -190.3)
41	Congo	325 (221 to 501)	32.69 (20.97 to 58.25)	325 (216 to 463)	14.57 (9.84 to 22.4)	-270.24 (-291.78 to -248.64)
42	Cook Islands	2 (1 to 2)	15.65 (11.64 to 19.99)	1 (1 to 2)	6.02 (4.11 to 8.35)	-314.81 (-341.53 to -288)
43	Costa Rica	45 (40 to 53)	2.33 (2.01 to 2.74)	51 (37 to 67)	0.99 (0.72 to 1.3)	-277.42 (-346.87 to -207.46)
44	Croatia	256 (229 to 284)	4.48 (3.99 to 4.99)	55 (42 to 70)	0.59 (0.45 to 0.75)	-679.82 (-736.66 to -622.63)
45	Cuba	260 (218 to 288)	2.45 (2.05 to 2.71)	261 (194 to 332)	1.52 (1.16 to 1.93)	-151.5 (-256.54 to -45.32)
46	Cyprus	44 (31 to 58)	8.26 (5.58 to 11.33)	29 (21 to 43)	1.93 (1.31 to 3.05)	-501.97 (-573.17 to -430.23)
47	Czechia	265 (242 to 306)	2.02 (1.85 to 2.32)	117 (89 to 146)	0.59 (0.45 to 0.73)	-407.03 (-438.05 to -375.9)
48	Côte d'Ivoire	1096 (830 to 1366)	27.34 (20.67 to 33.81)	1410 (1054 to 1869)	13.73 (10.78 to 17.63)	-235.7 (-255 to -216.36)
49	Democratic People's Republic of Korea	1294 (858 to 1868)	10.24 (6.58 to 15.41)	1636 (1073 to 2524)	5.69 (3.66 to 8.99)	-202.84 (-216.49 to -189.18)
50	Democratic Republic of the Congo	4736 (2913 to 7208)	30.26 (17.09 to 55.72)	7141 (4144 to 13525)	22.48 (11.83 to 48.44)	-101.28 (-109.71 to -92.85)
51	Denmark	229 (198 to 263)	2.94 (2.57 to 3.33)	70 (57 to 84)	0.63 (0.52 to 0.73)	-519.61 (-569.44 to -469.51)
52	Djibouti	29 (19 to 41)	17.09 (11.05 to 23.43)	50 (29 to 72)	8.89 (4.76 to 12.31)	-225.63 (-237.35 to -213.9)
53	Dominica	5 (4 to 5)	6.34 (5.32 to 7.66)	4 (3 to 6)	5.05 (3.8 to 6.49)	-77.88 (-92.88 to -62.85)
54	Dominican Republic	486 (375 to 569)	10.6 (8.21 to 12.13)	477 (346 to 633)	5.17 (3.75 to 6.84)	-217.87 (-298.18 to -136.9)
55	Ecuador	339 (192 to 437)	4.21 (2.85 to 5.42)	94 (74 to 125)	0.7 (0.55 to 0.92)	-634.48 (-680.7 to -588.03)
56	Egypt	7950 (6154 to 9827)	28.54 (22.47 to 36.04)	7490 (5033 to 10491)	13.66 (9.43 to 18.75)	-229.54 (-239.88 to -219.19)
57	El Salvador	351 (253 to 423)	9.86 (7.52 to 12.09)	174 (124 to 230)	2.75 (1.95 to 3.64)	-443.35 (-494.42 to -392)
58	Equatorial Guinea	73 (45 to 117)	38.01 (21.65 to 72.17)	45 (26 to 83)	10.51 (6.07 to 20.36)	-442.16 (-463.71 to -420.56)
59	Eritrea	363 (224 to 482)	28.31 (18.11 to 41.66)	422 (282 to 599)	15.18 (9.86 to 21.64)	-207.52 (-228.91 to -186.09)
60	Estonia	81 (70 to 95)	4.02 (3.49 to 4.68)	30 (22 to 41)	1.06 (0.8 to 1.45)	-475.28 (-579.76 to -369.63)
61	Eswatini	102 (74 to 139)	34.58 (24.6 to 48.53)	108 (78 to 146)	20.02 (14.78 to 26.49)	-189.67 (-207.95 to -171.36)
62	Ethiopia	5394 (3644 to 6747)	22.71 (15.51 to 31.92)	3699 (2744 to 5827)	8.54 (6.21 to 14.61)	-337.05 (-351.62 to -322.46)
63	Fiji	268 (214 to 335)	95.03 (76.38 to 119.1)	243 (188 to 315)	43.33 (34.22 to 54.76)	-273.9 (-299.03 to -248.71)
64	Finland	111 (95 to 134)	1.63 (1.4 to 1.95)	110 (85 to 135)	0.78 (0.62 to 0.94)	-257.05 (-285.07 to -228.96)
65	France	2290 (2030 to 2508)	2.8 (2.51 to 3.05)	1138 (898 to 1477)	0.73 (0.6 to 0.95)	-470.36 (-496.13 to -444.51)
66	Gabon	110 (80 to 150)	21.21 (15.16 to 31.27)	87 (62 to 116)	9.55 (6.88 to 12.86)	-268.32 (-279.66 to -256.97)
67	Gambia	90 (64 to 120)	25.97 (18.73 to 34.23)	153 (112 to 205)	16.48 (12.06 to 22.24)	-161.27 (-186.5 to -135.97)
68	Georgia	376 (309 to 446)	6.65 (5.49 to 7.89)	116 (91 to 156)	1.94 (1.54 to 2.54)	-368.4 (-548.1 to -185.28)
69	Germany	6378 (5424 to 7365)	5.08 (4.34 to 5.8)	1243 (1046 to 1468)	0.64 (0.55 to 0.75)	-708.38 (-748.69 to -667.9)
70	Ghana	1484 (941 to 1838)	24.02 (15.91 to 29.95)	2120 (1404 to 2750)	13.97 (9.32 to 17.77)	-183.83 (-200.37 to -167.27)
71	Greece	177 (157 to 200)	1.24 (1.1 to 1.39)	67 (51 to 82)	0.26 (0.21 to 0.31)	-558.79 (-648.08 to -468.64)
72	Greenland	2 (2 to 3)	6.65 (5.32 to 8.75)	1 (1 to 2)	1.93 (1.48 to 2.65)	-424.61 (-461.3 to -387.77)
73	Grenada	3 (3 to 4)	4.52 (3.76 to 5.42)	2 (2 to 3)	2.03 (1.65 to 2.4)	-281.23 (-318.08 to -244.25)
74	Guam	5 (4 to 5)	9.87 (7.79 to 11.89)	7 (6 to 10)	4.03 (3.1 to 5.18)	-387.88 (-501.18 to -273.23)
75	Guatemala	732 (532 to 857)	14.35 (11.18 to 17.53)	327 (247 to 438)	2.97 (2.27 to 3.95)	-562.55 (-643.94 to -480.45)
76	Guinea	1068 (803 to 1363)	31.92 (24.07 to 42.67)	1136 (840 to 1471)	19.9 (14.76 to 26.13)	-158.99 (-168.78 to -149.2)
77	Guinea-Bissau	182 (138 to 231)	43.23 (32.99 to 53.56)	162 (121 to 210)	22.44 (16.74 to 28.95)	-225.15 (-234.47 to -215.83)
78	Guyana	36 (31 to 42)	8.55 (7.21 to 10.14)	29 (22 to 38)	4.55 (3.43 to 5.94)	-214.03 (-244.84 to -183.12)
79	Haiti	1156 (748 to 1641)	26.29 (15.46 to 47.01)	1094 (674 to 1665)	13.08 (7.57 to 22.31)	-237.25 (-243.79 to -230.71)
80	Honduras	383 (266 to 497)	11.82 (8.62 to 15.57)	372 (240 to 527)	6.19 (4 to 8.71)	-195.74 (-236.72 to -154.59)
81	Hungary	326 (301 to 375)	2.32 (2.14 to 2.63)	110 (85 to 137)	0.58 (0.46 to 0.72)	-481.67 (-548.39 to -414.47)
82	Iceland	6 (6 to 7)	2.2 (1.94 to 2.53)	3 (2 to 3)	0.5 (0.39 to 0.59)	-512.08 (-534.4 to -489.71)
83	India	149455 (90391 to 227979)	41.98 (23.9 to 67.5)	198799 (129622 to 271916)	20.05 (12.9 to 28.19)	-260.55 (-285.28 to -235.76)
84	Indonesia	24274 (19536 to 30695)	26.58 (21.16 to 35.81)	26458 (21282 to 32820)	14.87 (11.99 to 18.55)	-199.27 (-207.77 to -190.77)
85	Iran (Islamic Republic of)	3806 (3075 to 4777)	18.52 (14 to 24.95)	3606 (3095 to 4030)	5.61 (4.77 to 6.25)	-408.15 (-421.21 to -395.07)
86	Iraq	1166 (904 to 1469)	14.93 (11.56 to 19.32)	1157 (891 to 1474)	5.71 (4.5 to 7.32)	-359.12 (-423.18 to -294.63)
87	Ireland	136 (117 to 155)	3.46 (3.02 to 3.95)	50 (41 to 62)	0.7 (0.58 to 0.86)	-534.61 (-563.19 to -505.95)
88	Israel	207 (178 to 240)	4.43 (3.82 to 5.12)	134 (110 to 178)	1.11 (0.92 to 1.46)	-470.03 (-518.71 to -421.09)
89	Italy	1962 (1799 to 2134)	2.26 (2.06 to 2.46)	537 (428 to 609)	0.32 (0.27 to 0.37)	-673 (-706.44 to -639.43)
90	Jamaica	76 (66 to 88)	3.86 (3.35 to 4.55)	77 (58 to 101)	2.54 (1.92 to 3.32)	-109.66 (-213.75 to -4.46)
91	Japan	6103 (5440 to 6539)	4.04 (3.59 to 4.32)	2215 (1592 to 3000)	0.46 (0.36 to 0.62)	-747.26 (-783.54 to -710.85)
92	Jordan	113 (90 to 137)	9.28 (7.24 to 11.65)	143 (116 to 178)	2.61 (2.09 to 3.28)	-438.97 (-478.99 to -398.78)
93	Kazakhstan	1333 (1015 to 1737)	11.44 (8.66 to 15.07)	1259 (929 to 1612)	8.44 (6.2 to 10.86)	-55.12 (-134.9 to 25.3)
94	Kenya	1195 (808 to 1926)	13.3 (8.54 to 23.7)	2171 (1448 to 3749)	10.17 (6.69 to 18.61)	-90.37 (-98.79 to -81.94)
95	Kiribati	33 (27 to 40)	105.34 (84.79 to 140.79)	40 (30 to 51)	80.5 (59.22 to 104.19)	-93.9 (-100.33 to -87.47)
96	Kuwait	33 (28 to 38)	5.57 (4.5 to 6.62)	33 (26 to 42)	1.46 (1.14 to 1.85)	-399.27 (-525.07 to -271.8)
97	Kyrgyzstan	156 (122 to 191)	5.13 (3.99 to 6.3)	57 (46 to 81)	1.32 (1.08 to 1.85)	-502.03 (-591.22 to -412)
98	Lao People's Democratic Republic	1185 (865 to 1491)	53.4 (38.29 to 71.76)	821 (591 to 1126)	21.11 (15.24 to 29.06)	-319.04 (-323.81 to -314.26)
99	Latvia	169 (144 to 198)	4.76 (4.06 to 5.54)	35 (27 to 54)	0.86 (0.65 to 1.3)	-618.27 (-732.82 to -502.31)
100	Lebanon	292 (217 to 409)	15.24 (11.15 to 21.34)	279 (177 to 376)	5.45 (3.47 to 7.37)	-349.14 (-360.19 to -338.08)
101	Lesotho	341 (215 to 544)	36.09 (22.52 to 58.36)	356 (232 to 526)	29.85 (19.61 to 46.08)	-51.24 (-79.12 to -23.28)
102	Liberia	206 (161 to 257)	17.84 (14.16 to 22.57)	200 (139 to 284)	10.08 (7.14 to 14.08)	-182.15 (-219.14 to -145.02)
103	Libya	253 (177 to 359)	14.4 (9.77 to 21.02)	350 (241 to 471)	7.67 (5.33 to 10.4)	-194.94 (-230.32 to -159.43)
104	Lithuania	123 (102 to 146)	2.75 (2.27 to 3.24)	37 (28 to 52)	0.63 (0.48 to 0.88)	-502.89 (-557 to -448.47)
105	Luxembourg	23 (20 to 26)	4.35 (3.84 to 4.87)	10 (8 to 12)	0.98 (0.78 to 1.21)	-515.29 (-534.38 to -496.15)
106	Madagascar	1949 (1563 to 2343)	27.99 (21.82 to 37.2)	2361 (1642 to 3241)	19.29 (13.32 to 26.64)	-122.28 (-136.68 to -107.87)
107	Malawi	799 (557 to 1043)	17.33 (12.31 to 22.62)	818 (586 to 1089)	10.8 (7.51 to 15.25)	-159.6 (-165.72 to -153.48)
108	Malaysia	1510 (1220 to 1809)	16.75 (13.5 to 20.54)	939 (681 to 1412)	3.83 (2.77 to 5.79)	-511.63 (-575.91 to -446.91)
109	Maldives	20 (13 to 27)	23.37 (15.56 to 33.94)	10 (8 to 13)	4.2 (3.31 to 5.24)	-594.28 (-624.04 to -564.43)
110	Mali	1406 (977 to 1748)	33.92 (23.45 to 42.63)	1794 (1240 to 2473)	20.15 (14.01 to 26.86)	-172.34 (-182.75 to -161.92)
111	Malta	9 (8 to 11)	2.32 (2.04 to 2.67)	5 (4 to 6)	0.53 (0.43 to 0.66)	-501.3 (-517.43 to -485.13)
112	Marshall Islands	7 (5 to 10)	47.22 (34.45 to 71.35)	7 (5 to 10)	27.2 (18.48 to 37.53)	-193.17 (-213.53 to -172.76)
113	Mauritania	237 (164 to 300)	24.75 (17.04 to 31.45)	174 (124 to 239)	8.93 (6.4 to 11.96)	-352.68 (-366.05 to -339.28)
114	Mauritius	243 (208 to 266)	38.43 (32.58 to 42.19)	147 (113 to 197)	9.55 (7.38 to 12.72)	-516.64 (-578.84 to -454.02)
115	Mexico	2871 (2521 to 3052)	7.36 (6.36 to 7.84)	1655 (1342 to 1931)	1.52 (1.23 to 1.77)	-542.3 (-573.21 to -511.29)
116	Micronesia (Federated States of)	21 (16 to 29)	53.47 (38.58 to 80.2)	14 (10 to 20)	27.69 (20.23 to 37.7)	-224.82 (-229.83 to -219.81)
117	Monaco	1 (0 to 1)	0.83 (0.63 to 1.06)	1 (0 to 1)	0.55 (0.42 to 0.68)	-136.9 (-147.72 to -126.06)
118	Mongolia	153 (113 to 199)	16.78 (12.42 to 22.24)	105 (78 to 154)	6.31 (4.7 to 9.05)	-344.71 (-370.09 to -319.26)
119	Montenegro	3 (2 to 4)	0.53 (0.42 to 0.75)	3 (2 to 4)	0.34 (0.25 to 0.44)	-132.68 (-153.39 to -111.92)
120	Morocco	2515 (1828 to 3698)	21.05 (14.89 to 33.03)	3054 (2255 to 4073)	11.76 (8.62 to 15.83)	-195.7 (-263.19 to -127.74)
121	Mozambique	1124 (765 to 1444)	16.45 (11.7 to 21.64)	1389 (1004 to 1836)	11.92 (8.36 to 16.19)	-111.14 (-124.45 to -97.82)
122	Myanmar	16004 (10752 to 20423)	74.11 (47.22 to 98.38)	11043 (7905 to 13820)	27.8 (19.51 to 34.4)	-335.38 (-343.6 to -327.16)
123	Namibia	240 (169 to 347)	35.19 (24.91 to 51.78)	210 (156 to 281)	15.94 (11.86 to 21.26)	-262.57 (-275.96 to -249.16)
124	Nauru	1 (1 to 2)	36.89 (27.7 to 46.32)	1 (0 to 1)	21.13 (13.06 to 28.16)	-190.27 (-207.2 to -173.3)
125	Nepal	5145 (3022 to 7572)	63.26 (35.89 to 101.19)	6901 (4301 to 9793)	36.4 (22.45 to 52.15)	-185.16 (-196.19 to -174.11)
126	Netherlands	235 (210 to 259)	1.21 (1.09 to 1.34)	116 (86 to 139)	0.35 (0.27 to 0.41)	-402.85 (-450.56 to -354.9)
127	New Zealand	165 (150 to 182)	4.4 (3.98 to 4.83)	77 (65 to 88)	1.12 (0.98 to 1.26)	-463.67 (-513.82 to -413.25)
128	Nicaragua	149 (122 to 179)	7.09 (5.94 to 8.34)	101 (77 to 138)	2.59 (1.98 to 3.5)	-374.02 (-420.05 to -327.76)
129	Niger	1034 (740 to 1319)	34.08 (24.1 to 46.73)	1556 (1059 to 2241)	19.47 (13.42 to 28.3)	-187.58 (-196.5 to -178.66)
130	Nigeria	7818 (5952 to 9992)	18.6 (13.95 to 24.21)	8746 (6849 to 11135)	10.72 (8.46 to 13.61)	-189.47 (-201.07 to -177.86)
131	Niue	1 (0 to 1)	23.89 (16.67 to 30.47)	0 (0 to 0)	11.04 (6.24 to 15.55)	-264.55 (-269.84 to -259.26)
132	North Macedonia	137 (111 to 166)	8.85 (6.94 to 10.99)	58 (44 to 74)	2.16 (1.64 to 2.75)	-492.97 (-553.6 to -431.95)
133	Northern Mariana Islands	2 (1 to 2)	13.73 (10.91 to 17.03)	2 (2 to 3)	6.65 (5.24 to 8.47)	-224.53 (-329.09 to -118.84)
134	Norway	349 (321 to 399)	4.95 (4.56 to 5.63)	97 (76 to 110)	0.92 (0.71 to 1.04)	-595.27 (-633.85 to -556.53)
135	Oman	11 (7 to 17)	1.87 (1.24 to 3.09)	7 (6 to 9)	0.64 (0.48 to 0.84)	-335.04 (-383.53 to -286.31)
136	Pakistan	15178 (10101 to 24483)	28.09 (18.24 to 47.46)	15694 (12143 to 21426)	16.39 (12.59 to 22.93)	-181.81 (-188.61 to -175.01)
137	Palau	2 (1 to 2)	22.64 (17.22 to 30.22)	2 (1 to 2)	12.81 (10 to 15.92)	-189.52 (-202.11 to -176.93)
138	Palestine	107 (77 to 140)	13.09 (9.35 to 17.52)	99 (76 to 120)	5.21 (3.93 to 6.33)	-330.39 (-371.91 to -288.7)
139	Panama	64 (53 to 73)	3.57 (3.05 to 4.11)	61 (44 to 78)	1.45 (1.06 to 1.87)	-313.83 (-336.77 to -290.83)
140	Papua New Guinea	1038 (767 to 1453)	72.76 (51.51 to 107.82)	1940 (1370 to 2753)	55.81 (39.05 to 80.31)	-92.19 (-97.88 to -86.5)
141	Paraguay	58 (49 to 70)	2.41 (2.01 to 2.97)	90 (64 to 119)	1.67 (1.19 to 2.19)	-122.52 (-179.1 to -65.62)
142	Peru	521 (370 to 690)	2.94 (2.2 to 3.64)	229 (159 to 313)	0.7 (0.49 to 0.97)	-513.58 (-582.7 to -443.95)
143	Philippines	9191 (8097 to 10256)	32.01 (27.71 to 36.72)	11776 (9712 to 14703)	16.36 (13.54 to 21.18)	-212.09 (-236.17 to -187.94)
144	Poland	2957 (2751 to 3108)	7.05 (6.54 to 7.44)	524 (428 to 691)	0.73 (0.6 to 0.96)	-768.9 (-815.29 to -722.28)
145	Portugal	499 (443 to 553)	3.98 (3.51 to 4.4)	148 (113 to 181)	0.54 (0.43 to 0.66)	-665.94 (-689.64 to -642.17)
146	Puerto Rico	162 (144 to 186)	4.6 (4.11 to 5.26)	93 (70 to 120)	1.44 (1.09 to 1.87)	-405.65 (-486.23 to -324.39)
147	Qatar	5 (4 to 7)	4.66 (3.06 to 8.7)	8 (6 to 12)	1.36 (1.02 to 1.94)	-404.4 (-457.49 to -351.01)
148	Republic of Korea	6133 (3870 to 7153)	35.6 (20.81 to 42.09)	2674 (2002 to 3282)	3.48 (2.56 to 4.31)	-790.15 (-828.84 to -751.28)
149	Republic of Moldova	136 (105 to 164)	3.21 (2.49 to 3.86)	31 (25 to 41)	0.53 (0.43 to 0.73)	-647.43 (-764.95 to -528.42)
150	Romania	1098 (738 to 1390)	4.41 (2.91 to 5.55)	254 (199 to 329)	0.65 (0.51 to 0.84)	-629.05 (-662.76 to -595.22)
151	Russian Federation	8677 (7315 to 9434)	4.91 (4.11 to 5.34)	1786 (1499 to 2443)	0.78 (0.66 to 1.07)	-617.03 (-707.54 to -525.63)
152	Rwanda	1154 (765 to 1539)	32.56 (21.52 to 46.75)	760 (516 to 1217)	12.58 (8.5 to 21.48)	-331.81 (-344.62 to -318.99)
153	Saint Kitts and Nevis	2 (2 to 2)	5.04 (4.28 to 5.89)	1 (1 to 1)	1.94 (1.51 to 2.43)	-299.66 (-344.65 to -254.46)
154	Saint Lucia	8 (7 to 9)	8.79 (7.65 to 10.06)	8 (6 to 10)	4.15 (3.21 to 5.14)	-244.21 (-286.99 to -201.25)
155	Saint Vincent and the Grenadines	4 (3 to 4)	4.71 (4.02 to 5.48)	4 (3 to 5)	3.02 (2.42 to 3.65)	-156.28 (-203.74 to -108.58)
156	Samoa	29 (21 to 43)	39.02 (28.38 to 57.65)	25 (19 to 33)	19.86 (15.35 to 25.5)	-239.81 (-255.59 to -224)
157	San Marino	0 (0 to 0)	0.86 (0.67 to 1.07)	0 (0 to 1)	0.58 (0.37 to 0.85)	-132.27 (-141.47 to -123.06)
158	Sao Tome and Principe	25 (20 to 30)	41.06 (32.35 to 49.68)	25 (17 to 33)	26.13 (17.66 to 34.16)	-144.38 (-160.93 to -127.8)
159	Saudi Arabia	853 (603 to 1236)	15.94 (11.16 to 23.98)	906 (684 to 1225)	6.15 (4.73 to 8.03)	-320.07 (-336.25 to -303.86)
160	Senegal	897 (657 to 1128)	27.49 (20.28 to 35)	1010 (772 to 1316)	14.22 (10.97 to 18.62)	-223.48 (-246.14 to -200.77)
161	Serbia	603 (471 to 770)	6.04 (4.66 to 7.79)	331 (257 to 417)	2.18 (1.7 to 2.7)	-328.05 (-358.14 to -297.86)
162	Seychelles	7 (6 to 10)	13 (10.2 to 16.77)	6 (4 to 8)	6.59 (4.46 to 8.95)	-237.61 (-274.69 to -200.39)
163	Sierra Leone	533 (382 to 683)	27.31 (19.58 to 35.23)	574 (415 to 771)	15.67 (11.56 to 20.77)	-190.33 (-199.3 to -181.36)
164	Singapore	127 (104 to 139)	5.62 (4.59 to 6.21)	45 (37 to 67)	0.62 (0.5 to 0.93)	-753.91 (-795.7 to -711.93)
165	Slovakia	103 (86 to 141)	1.78 (1.5 to 2.4)	52 (39 to 71)	0.59 (0.45 to 0.79)	-354.54 (-399.96 to -308.91)
166	Slovenia	51 (40 to 66)	2.18 (1.71 to 2.82)	20 (15 to 27)	0.42 (0.32 to 0.57)	-573.38 (-637.67 to -508.64)
167	Solomon Islands	57 (41 to 76)	49.12 (34.66 to 69.36)	91 (65 to 119)	36.46 (25.23 to 46.75)	-101.27 (-111.76 to -90.77)
168	Somalia	1049 (595 to 1502)	34.1 (18.94 to 52.93)	1815 (1080 to 3081)	24.56 (13.93 to 45.57)	-109.77 (-118.93 to -100.61)
169	South Africa	4567 (3936 to 5452)	20.75 (17.62 to 26.03)	4669 (4215 to 5348)	11.61 (10.37 to 13.16)	-184.89 (-236.18 to -133.34)
170	South Sudan	602 (386 to 807)	20.41 (12.53 to 28.53)	501 (327 to 775)	12.48 (7.82 to 20.84)	-164.46 (-171.62 to -157.29)
171	Spain	1191 (1063 to 1324)	2.27 (2.03 to 2.51)	1122 (798 to 1444)	0.92 (0.69 to 1.15)	-305.45 (-328.82 to -282.02)
172	Sri Lanka	6682 (5605 to 7565)	80.95 (67.77 to 91.19)	8229 (5744 to 10723)	40.31 (27.9 to 51.84)	-233.62 (-279.81 to -187.21)
173	Sudan	3196 (1949 to 4946)	34.68 (19.7 to 60.74)	2484 (1552 to 3791)	14.72 (8.97 to 23.46)	-290.65 (-294.51 to -286.8)
174	Suriname	13 (11 to 15)	4.68 (4.02 to 5.42)	15 (12 to 18)	2.52 (1.98 to 3.12)	-214.16 (-277.7 to -150.21)
175	Sweden	384 (346 to 456)	2.56 (2.33 to 3)	153 (116 to 184)	0.65 (0.51 to 0.77)	-465.4 (-493.84 to -436.87)
176	Switzerland	281 (235 to 324)	2.65 (2.23 to 3.05)	110 (86 to 133)	0.54 (0.43 to 0.64)	-560.21 (-588.98 to -531.35)
177	Syrian Arab Republic	1168 (909 to 1480)	22.36 (16.66 to 29.66)	1172 (874 to 1539)	12.38 (9.29 to 15.95)	-214.09 (-243.86 to -184.23)
178	Taiwan (Province of China)	1785 (1562 to 1928)	14.5 (12.57 to 15.84)	825 (619 to 1104)	2.06 (1.54 to 2.76)	-651.92 (-695.47 to -608.16)
179	Tajikistan	380 (254 to 554)	14.15 (9.38 to 20.87)	250 (191 to 327)	9.39 (6.74 to 12.16)	-148.07 (-163.73 to -132.39)
180	Thailand	4631 (3346 to 5834)	15.02 (10.5 to 19.31)	4194 (3053 to 5582)	4.41 (3.21 to 5.83)	-414.32 (-463.43 to -364.95)
181	Timor-Leste	120 (81 to 160)	36.83 (25.08 to 53.61)	145 (98 to 203)	19.75 (13.47 to 27.95)	-216.56 (-229.48 to -203.63)
182	Togo	358 (275 to 453)	28.28 (21.29 to 35.72)	517 (373 to 703)	15.31 (11.26 to 20.82)	-210.18 (-224.75 to -195.6)
183	Tokelau	0 (0 to 1)	35.61 (26.94 to 47.94)	0 (0 to 0)	14.23 (10.29 to 18.75)	-313.22 (-317.01 to -309.44)
184	Tonga	9 (7 to 12)	19.84 (15.41 to 26.82)	9 (7 to 12)	11.9 (8.93 to 15.17)	-160.14 (-209.78 to -110.26)
185	Trinidad and Tobago	74 (66 to 81)	8.64 (7.79 to 9.6)	55 (40 to 75)	3.25 (2.35 to 4.4)	-328.78 (-376.16 to -281.17)
186	Tunisia	612 (475 to 839)	14.25 (10.84 to 19.59)	687 (485 to 917)	6.11 (4.32 to 8.18)	-290.22 (-298.81 to -281.61)
187	Turkey	3309 (2565 to 4596)	9.83 (7.37 to 14.24)	2666 (1982 to 3588)	3.32 (2.46 to 4.5)	-356.72 (-417.54 to -295.53)
188	Turkmenistan	206 (146 to 260)	10.64 (7.56 to 13.73)	49 (33 to 93)	1.31 (0.87 to 2.55)	-782.36 (-894.96 to -668.37)
189	Tuvalu	3 (2 to 4)	52.16 (36.08 to 76.39)	2 (1 to 2)	21.37 (15.23 to 28.49)	-300.02 (-309.3 to -290.74)
190	Uganda	1629 (976 to 2377)	21.29 (12.82 to 33.99)	1802 (1236 to 2674)	11.68 (8.03 to 18.76)	-204.18 (-218.74 to -189.6)
191	Ukraine	1271 (715 to 1658)	1.97 (1.09 to 2.53)	280 (211 to 521)	0.41 (0.31 to 0.74)	-519.35 (-605.52 to -432.4)
192	United Arab Emirates	155 (96 to 251)	33.65 (22.32 to 52.87)	550 (313 to 1012)	12.24 (7.58 to 21.41)	-348.83 (-388.39 to -309.1)
193	United Kingdom	2171 (2037 to 2593)	2.67 (2.51 to 3.16)	1524 (1284 to 1714)	1.22 (1.06 to 1.36)	-267.99 (-295.24 to -240.65)
194	United Republic of Tanzania	1663 (1269 to 2095)	13.42 (9.94 to 17.93)	2316 (1684 to 3132)	8.61 (6.11 to 12.3)	-152.01 (-165.46 to -138.55)
195	United States Virgin Islands	4 (3 to 4)	4.44 (3.67 to 5.31)	4 (3 to 5)	2.54 (1.99 to 3.11)	-197.97 (-214.23 to -181.68)
196	United States of America	5012 (4619 to 5804)	1.66 (1.54 to 1.9)	4072 (3353 to 4367)	0.87 (0.74 to 0.92)	-215.21 (-227.23 to -203.18)
197	Uruguay	226 (194 to 265)	5.97 (5.14 to 6.99)	123 (101 to 144)	2.2 (1.83 to 2.55)	-346.69 (-403.89 to -289.15)
198	Uzbekistan	1364 (925 to 1716)	12.57 (8.27 to 16.04)	1123 (886 to 1641)	7.22 (5.73 to 11.59)	-198.69 (-247.69 to -149.43)
199	Vanuatu	27 (17 to 42)	47.53 (30.15 to 79.43)	45 (31 to 66)	31.55 (21.84 to 47.19)	-141.8 (-155.04 to -128.54)
200	Venezuela (Bolivarian Republic of)	392 (334 to 443)	3.27 (2.81 to 3.77)	415 (305 to 554)	1.47 (1.08 to 1.96)	-277.41 (-320.45 to -234.17)
201	Viet Nam	7610 (2722 to 10854)	20.56 (7.09 to 30.2)	6834 (2814 to 9200)	8.68 (3.55 to 11.87)	-291.57 (-299.79 to -283.33)
202	Yemen	1739 (1115 to 2638)	38.29 (23.34 to 64.6)	2125 (1547 to 3039)	18.04 (13.12 to 26.32)	-260.43 (-269.49 to -251.36)
203	Zambia	694 (522 to 876)	19.5 (14.74 to 25.51)	780 (595 to 1011)	10.87 (8.12 to 14.18)	-203.93 (-211.73 to -196.12)
204	Zimbabwe	959 (795 to 1139)	24.97 (20.57 to 30.86)	1565 (1054 to 2159)	23.65 (15.65 to 33.15)	-20.61 (-33.83 to -7.38)
