# Supplementary material for: Global, regional, and national burden of chronic respiratory diseases and associated risk factors, 1990–2019: Results from the Global Burden of Disease Study 2019
Source: Front Med (Lausanne). 2023 Mar 28;10:1066804. doi: 10.3389/fmed.2023.1066804 (PMC10088372; doi:10.3389/fmed.2023.1066804)
Supplement: Supplementary file 2 [file Data_Sheet_2.ZIP › Source data/2.Deaths/Results for Deaths_nation_COPD.csv]

	location	case_1990	ASR_1990	case_2019	ASR_2019	AAPC
1	Afghanistan	2877 (1624 to 3849)	47.95 (25.82 to 64.47)	3932 (2506 to 5144)	40.4 (24.17 to 52.61)	-55.57 (-63.07 to -48.07)
2	Albania	723 (483 to 797)	43.34 (28.24 to 48.04)	603 (453 to 780)	14.42 (10.88 to 18.59)	-363.81 (-399.44 to -328.05)
3	Algeria	2164 (1641 to 2768)	29.3 (22.73 to 36.98)	4905 (3836 to 6207)	20.54 (16.05 to 25.7)	-122.14 (-133.73 to -110.52)
4	American Samoa	12 (10 to 13)	69.99 (59.18 to 79.73)	17 (14 to 21)	42.76 (36.06 to 52.78)	-170.21 (-180.64 to -159.77)
5	Andorra	13 (10 to 17)	30.97 (23.92 to 39.66)	34 (26 to 42)	21.62 (16.4 to 27.34)	-126.75 (-136.48 to -117.01)
6	Angola	1325 (982 to 1765)	47.84 (35.31 to 65.81)	2245 (1673 to 2864)	30.55 (23.06 to 39.23)	-159.47 (-174.19 to -144.73)
7	Antigua and Barbuda	4 (4 to 5)	7.43 (6.47 to 8.39)	7 (6 to 9)	8.4 (6.85 to 10.06)	15.47 (-87.14 to 119.15)
8	Argentina	7946 (7269 to 9012)	26.77 (24.25 to 30.82)	16396 (14191 to 18511)	29.43 (25.52 to 33.18)	46.19 (20.55 to 71.88)
9	Armenia	962 (799 to 1036)	43.57 (35.33 to 47.16)	1197 (932 to 1435)	30.58 (23.53 to 36.72)	-116.31 (-166.47 to -65.88)
10	Australia	5801 (5389 to 6150)	29.82 (27.56 to 31.73)	9293 (7736 to 10688)	19.83 (16.65 to 22.71)	-139.1 (-151.32 to -126.86)
11	Austria	1991 (1831 to 2301)	15.9 (14.59 to 18.33)	3113 (2667 to 3488)	15.35 (13.25 to 17.07)	-14.88 (-45.41 to 15.74)
12	Azerbaijan	1356 (1188 to 1530)	29.73 (25.83 to 34.09)	1512 (1184 to 2281)	24.95 (18.67 to 38.89)	-28.47 (-57.62 to 0.76)
13	Bahamas	13 (12 to 15)	10.22 (8.77 to 11.71)	33 (26 to 41)	9.74 (7.76 to 12.11)	-8.99 (-60.68 to 42.96)
14	Bahrain	58 (49 to 67)	60.52 (50.56 to 69.25)	111 (88 to 142)	28.89 (23.45 to 35.73)	-250.26 (-371.72 to -127.26)
15	Bangladesh	43185 (33718 to 60272)	109.22 (84.47 to 160.01)	55647 (40984 to 94073)	49.55 (36.75 to 86.52)	-246.26 (-305.45 to -186.71)
16	Barbados	23 (20 to 27)	7.24 (6.27 to 8.28)	41 (33 to 50)	8.27 (6.6 to 10.04)	33.79 (3.21 to 64.47)
17	Belarus	5567 (3970 to 6264)	45.13 (31.68 to 50.94)	2241 (1701 to 3462)	13.72 (10.43 to 21.11)	-416.95 (-479.06 to -354.43)
18	Belgium	5324 (4903 to 5771)	33.45 (30.79 to 36.19)	6693 (5704 to 7509)	24.75 (21.39 to 27.53)	-105.4 (-132.33 to -78.4)
19	Belize	14 (12 to 16)	15.49 (12.92 to 18.05)	50 (42 to 59)	20.64 (17.2 to 24.47)	137.29 (6.53 to 269.76)
20	Benin	664 (534 to 816)	37.66 (30.18 to 46.01)	1016 (779 to 1321)	25.87 (20.15 to 32.8)	-132.76 (-140.21 to -125.29)
21	Bermuda	7 (6 to 8)	11.77 (10.12 to 13.74)	12 (10 to 15)	8.62 (6.89 to 10.8)	-93.36 (-112.73 to -73.95)
22	Bhutan	213 (152 to 287)	123.48 (89.9 to 165.09)	468 (349 to 643)	102.52 (77.09 to 138.1)	-64.18 (-70.95 to -57.41)
23	Bolivia (Plurinational State of)	1112 (866 to 1333)	43.82 (35.55 to 51.59)	2431 (1869 to 3086)	35.9 (27.73 to 45.16)	-69.76 (-76.35 to -63.15)
24	Bosnia and Herzegovina	1033 (899 to 1108)	32.38 (27.78 to 34.91)	1109 (878 to 1363)	19.3 (15.3 to 23.62)	-198.85 (-218.12 to -179.55)
25	Botswana	253 (172 to 387)	56.5 (38.52 to 85.36)	405 (276 to 540)	39.33 (27.25 to 51.85)	-124.82 (-136.84 to -112.78)
26	Brazil	35317 (32304 to 37038)	50.73 (45.59 to 53.57)	68697 (61265 to 77839)	30.89 (27.48 to 35.1)	-172.75 (-189.43 to -156.05)
27	Brunei Darussalam	49 (34 to 56)	91.64 (59.1 to 106.46)	68 (58 to 78)	48.94 (40.92 to 56)	-207.25 (-240.17 to -174.22)
28	Bulgaria	3314 (2983 to 3560)	31.06 (27.55 to 33.44)	2873 (2275 to 3603)	19.32 (15.31 to 24.1)	-151.24 (-180.72 to -121.68)
29	Burkina Faso	781 (609 to 988)	22.76 (18.05 to 28.79)	1391 (1122 to 1724)	19.05 (15.54 to 23.21)	-53.7 (-81.97 to -25.35)
30	Burundi	1241 (929 to 1577)	60.43 (45.21 to 75.91)	1464 (1100 to 1924)	42.52 (32.28 to 54.66)	-127.82 (-143.38 to -112.24)
31	Cabo Verde	84 (56 to 98)	34.81 (23.27 to 40.33)	73 (58 to 100)	17.93 (14.39 to 24.56)	-241.56 (-293.36 to -189.47)
32	Cambodia	1559 (1250 to 1836)	46.44 (37.06 to 54.54)	3492 (2698 to 4117)	39.11 (30.32 to 45.87)	-58.56 (-62.27 to -54.84)
33	Cameroon	1294 (990 to 1578)	37.56 (29.03 to 45.54)	2311 (1583 to 3034)	25.04 (17.8 to 32.27)	-136.02 (-149.68 to -122.35)
34	Canada	7999 (7353 to 8490)	24.62 (22.49 to 26.17)	15578 (12650 to 18110)	20.31 (16.79 to 23.42)	-70.77 (-80.85 to -60.69)
35	Central African Republic	532 (374 to 756)	61.6 (42.3 to 91.24)	802 (535 to 1137)	53.07 (35.11 to 79.25)	-50.43 (-55.59 to -45.27)
36	Chad	909 (692 to 1291)	36.21 (27.46 to 51.19)	1405 (1045 to 1831)	31.05 (23.24 to 39.7)	-52.67 (-61.78 to -43.56)
37	Chile	1982 (1704 to 2132)	23.55 (20.05 to 25.5)	4410 (3607 to 5386)	18.58 (15.13 to 22.65)	-90.49 (-113.96 to -66.96)
38	China	1243959 (911618 to 1395432)	217.94 (163.27 to 242.01)	1037475 (888769 to 1265528)	65.2 (55.51 to 80.09)	-421.77 (-457.92 to -385.47)
39	Colombia	5198 (4466 to 5580)	36.27 (31.43 to 39.16)	16348 (12052 to 20722)	29.23 (21.64 to 37.04)	-105.89 (-124.89 to -86.85)
40	Comoros	74 (49 to 99)	39.04 (27.41 to 52.13)	109 (84 to 141)	25.98 (20.21 to 33.26)	-134.69 (-146.81 to -122.55)
41	Congo	430 (305 to 576)	54.28 (38.35 to 75.38)	619 (449 to 800)	34.64 (26.23 to 44.18)	-150.12 (-162.25 to -137.96)
42	Cook Islands	5 (4 to 6)	52.51 (42.33 to 60.82)	6 (5 to 7)	24.37 (19.71 to 29.48)	-260.07 (-277.39 to -242.72)
43	Costa Rica	389 (337 to 433)	24.88 (21.48 to 27.79)	1204 (908 to 1515)	23.24 (17.5 to 29.22)	-14.87 (-70.71 to 41.28)
44	Croatia	995 (907 to 1091)	16.98 (15.42 to 18.67)	1780 (1390 to 2194)	18.45 (14.49 to 22.72)	39.12 (-2.48 to 80.89)
45	Cuba	1551 (1423 to 1663)	15.68 (14.32 to 16.9)	4233 (3272 to 5201)	21.23 (16.28 to 25.98)	130.54 (101.2 to 159.96)
46	Cyprus	248 (202 to 292)	44.83 (35.31 to 52.54)	434 (342 to 524)	26.48 (19.22 to 32.11)	-173.12 (-209.47 to -136.63)
47	Czechia	2652 (2461 to 3121)	19.62 (18.14 to 23.22)	3651 (2942 to 4396)	16.41 (13.19 to 19.68)	-49.04 (-96.08 to -1.76)
48	Côte d'Ivoire	1062 (804 to 1328)	37.57 (29.31 to 45.6)	1950 (1472 to 2498)	25.04 (19.52 to 31.23)	-146.85 (-159.82 to -133.86)
49	Democratic People's Republic of Korea	17880 (12984 to 23335)	161.93 (116.48 to 214.25)	29492 (23715 to 35406)	105.2 (84.45 to 127.52)	-149.98 (-157.84 to -142.1)
50	Democratic Republic of the Congo	5775 (3981 to 7941)	53.44 (36.96 to 75.18)	11865 (7720 to 18665)	46.64 (30.22 to 77.24)	-51.6 (-65.18 to -38)
51	Denmark	2887 (2655 to 3077)	33.49 (30.6 to 35.6)	4275 (3364 to 4856)	33.46 (26.35 to 37.93)	2.9 (-15.4 to 21.24)
52	Djibouti	28 (18 to 41)	29.45 (18.54 to 39.89)	86 (53 to 127)	21.26 (13.49 to 30.31)	-118.38 (-130.06 to -106.68)
53	Dominica	11 (10 to 14)	15.16 (13.25 to 18.11)	15 (12 to 19)	16.82 (13.24 to 20.57)	35.2 (23.69 to 46.72)
54	Dominican Republic	385 (329 to 453)	12.9 (10.93 to 14.99)	1362 (1021 to 1764)	16 (12.07 to 20.57)	79.85 (23.84 to 136.17)
55	Ecuador	1126 (929 to 1232)	26.3 (21.74 to 28.79)	2667 (2084 to 3351)	22.32 (17.11 to 27.78)	-50.83 (-83.06 to -18.49)
56	Egypt	6881 (4992 to 8469)	28.92 (20.9 to 37.21)	14052 (9238 to 18627)	28.17 (18.53 to 36.81)	-5.54 (-53.66 to 42.81)
57	El Salvador	603 (515 to 690)	21.82 (18.68 to 25.13)	1200 (876 to 1481)	18.13 (13.46 to 22.54)	-70.04 (-96.22 to -43.79)
58	Equatorial Guinea	80 (54 to 114)	52.28 (35.07 to 76.07)	101 (65 to 164)	30.05 (19.69 to 50.5)	-195.49 (-210.4 to -180.56)
59	Eritrea	311 (211 to 413)	40.88 (27.19 to 54.41)	637 (447 to 820)	32.86 (22.75 to 41.84)	-71.24 (-84.32 to -58.15)
60	Estonia	234 (215 to 260)	11.7 (10.76 to 13.11)	258 (203 to 328)	8.58 (6.72 to 10.94)	-103.19 (-117.44 to -88.91)
61	Eswatini	135 (95 to 191)	58.26 (40.94 to 83.27)	192 (143 to 253)	42.23 (31.32 to 54.96)	-114.72 (-131.96 to -97.46)
62	Ethiopia	7571 (5989 to 9200)	46.39 (36.4 to 56.4)	9309 (7480 to 10922)	28.32 (22.68 to 33.35)	-174.84 (-185.02 to -164.66)
63	Fiji	116 (91 to 153)	44.82 (35.35 to 59.03)	149 (114 to 193)	27.43 (21.39 to 35.01)	-191.66 (-236.54 to -146.57)
64	Finland	1007 (919 to 1137)	13.78 (12.56 to 15.58)	1602 (1355 to 1858)	11.4 (9.71 to 13.19)	-55.48 (-76.37 to -34.54)
65	France	17611 (15376 to 19325)	19.56 (17.02 to 21.42)	17570 (14285 to 21391)	9.84 (8.22 to 11.92)	-236.95 (-260.22 to -213.63)
66	Gabon	182 (124 to 227)	39.82 (26.49 to 50.15)	204 (141 to 263)	25.7 (17.92 to 32.85)	-147.74 (-159.87 to -135.59)
67	Gambia	95 (70 to 128)	34.32 (25.74 to 44.4)	244 (185 to 311)	30.42 (23.33 to 38.46)	-48.85 (-75.21 to -22.42)
68	Georgia	729 (627 to 1045)	14.28 (12.28 to 20.87)	1000 (793 to 1392)	15.6 (12.36 to 21.29)	30.89 (-22.46 to 84.53)
69	Germany	30702 (28126 to 35852)	23.06 (21.08 to 26.89)	39894 (34589 to 45760)	18.21 (16.01 to 20.63)	-87.43 (-111.5 to -63.3)
70	Ghana	1378 (880 to 1755)	28.89 (18.42 to 36.01)	3286 (1973 to 4138)	25.64 (15.59 to 31.78)	-34.91 (-45.18 to -24.63)
71	Greece	2356 (2123 to 2553)	16.38 (14.67 to 17.75)	5961 (4640 to 6957)	18.74 (15.02 to 21.69)	23.74 (-17.1 to 64.75)
72	Greenland	20 (16 to 23)	80.97 (62.53 to 92.78)	28 (21 to 33)	49.14 (35.88 to 58.56)	-167.19 (-208.57 to -125.64)
73	Grenada	12 (11 to 14)	15.2 (13.17 to 17.36)	14 (12 to 16)	14.4 (12.35 to 16.48)	-9.6 (-112.92 to 94.8)
74	Guam	21 (19 to 24)	44.83 (38.74 to 50.77)	38 (30 to 47)	20.37 (16.51 to 25.12)	-289.02 (-324.38 to -253.54)
75	Guatemala	679 (589 to 789)	27.23 (23.57 to 31.64)	1859 (1458 to 2399)	21.2 (16.77 to 26.94)	-92.51 (-140.26 to -44.54)
76	Guinea	1049 (815 to 1350)	36.69 (28.5 to 47.35)	1478 (1123 to 1863)	31.15 (24.01 to 38.92)	-51.38 (-60.44 to -42.31)
77	Guinea-Bissau	170 (130 to 216)	49.8 (38.25 to 62.28)	197 (144 to 256)	34.48 (25.79 to 44.28)	-128.39 (-135.92 to -120.86)
78	Guyana	47 (39 to 55)	15.18 (12.87 to 17.68)	77 (60 to 97)	15.05 (11.78 to 18.65)	12.23 (-68.31 to 93.42)
79	Haiti	1089 (668 to 1532)	41.98 (25.56 to 63.22)	2013 (1263 to 2836)	37.36 (23.41 to 53.11)	-38.33 (-43.68 to -32.98)
80	Honduras	771 (573 to 931)	42.01 (29.87 to 53.19)	2859 (1731 to 3671)	57.36 (33.74 to 73.1)	150.82 (103.52 to 198.34)
81	Hungary	4808 (4513 to 5533)	34.97 (32.5 to 40.18)	5575 (4582 to 6677)	27.74 (22.75 to 33.15)	-75.02 (-126.88 to -22.89)
82	Iceland	59 (52 to 67)	19.49 (17.2 to 22.14)	99 (79 to 114)	15.46 (12.54 to 17.68)	-72.22 (-94.41 to -49.98)
83	India	424556 (347949 to 493720)	146.38 (120.05 to 170.68)	898445 (691584 to 1058389)	98.04 (75.84 to 115.49)	-144.66 (-177.12 to -112.1)
84	Indonesia	39969 (33866 to 45768)	55.98 (47.43 to 64.11)	71731 (59129 to 82628)	45.71 (38.22 to 52.1)	-73.14 (-88.64 to -57.61)
85	Iran (Islamic Republic of)	4230 (3709 to 5228)	23.37 (20.07 to 29.38)	12557 (10993 to 13621)	20.32 (17.74 to 22.14)	-51.35 (-68.09 to -34.57)
86	Iraq	785 (624 to 1000)	11.67 (9.29 to 14.68)	1711 (1343 to 2143)	9.82 (7.82 to 12.64)	-62.16 (-99.84 to -24.34)
87	Ireland	2052 (1795 to 2174)	50.59 (44.26 to 53.63)	2183 (1860 to 2525)	27.61 (23.56 to 31.9)	-205.6 (-223.64 to -187.52)
88	Israel	1040 (952 to 1124)	23.26 (20.92 to 25.16)	1720 (1488 to 2105)	13.61 (11.86 to 16.64)	-191.66 (-221.76 to -161.47)
89	Italy	19633 (18354 to 20724)	21.99 (20.29 to 23.15)	28080 (23682 to 30851)	14.77 (12.63 to 16.23)	-149.54 (-167.81 to -131.24)
90	Jamaica	249 (222 to 286)	13.56 (12.1 to 15.57)	526 (405 to 662)	16.92 (12.97 to 21.31)	99.2 (27.29 to 171.64)
91	Japan	18923 (17175 to 20347)	12.44 (11.13 to 13.4)	37910 (27825 to 50611)	7.41 (5.57 to 9.8)	-183.61 (-196.24 to -170.96)
92	Jordan	245 (193 to 294)	25.9 (20.73 to 31.21)	555 (450 to 680)	12.17 (9.87 to 14.97)	-267.33 (-315.76 to -218.66)
93	Kazakhstan	5264 (4683 to 5767)	46.49 (41.06 to 50.97)	8051 (6730 to 9545)	56.72 (47.35 to 67.03)	119.66 (53.56 to 186.19)
94	Kenya	2138 (1597 to 3449)	32.76 (24.47 to 53.31)	5081 (3957 to 6680)	30.78 (23.69 to 40.85)	-25.61 (-34.58 to -16.64)
95	Kiribati	21 (17 to 26)	70.52 (57.21 to 84.8)	28 (21 to 36)	56.63 (43.73 to 69.54)	-83.06 (-110.62 to -55.42)
96	Kuwait	38 (32 to 43)	9.56 (7.95 to 11.01)	148 (117 to 182)	8.35 (6.55 to 10.28)	-60.43 (-176.9 to 57.42)
97	Kyrgyzstan	2471 (1863 to 2735)	86.02 (64.21 to 95.25)	1434 (1217 to 1778)	39.3 (33.4 to 48.96)	-288.96 (-346.3 to -231.29)
98	Lao People's Democratic Republic	1339 (1005 to 1683)	80.04 (60.99 to 100.09)	1776 (1412 to 2230)	54.12 (43.28 to 67.38)	-136.79 (-144.52 to -129.04)
99	Latvia	533 (493 to 571)	15.05 (13.9 to 16.17)	376 (302 to 516)	8.49 (6.81 to 11.49)	-174.17 (-267.47 to -79.96)
100	Lebanon	381 (294 to 484)	21.47 (16.69 to 27.32)	850 (631 to 1107)	16.8 (12.56 to 21.79)	-85.25 (-90.52 to -79.98)
101	Lesotho	616 (418 to 869)	74.13 (50.31 to 103.88)	712 (504 to 972)	70.68 (50.24 to 95.1)	-7.1 (-27.83 to 13.68)
102	Liberia	207 (167 to 260)	21.57 (17.4 to 27.24)	292 (213 to 405)	18.48 (13.79 to 25.3)	-60.2 (-85 to -35.34)
103	Libya	286 (213 to 372)	17.82 (13.28 to 23.21)	760 (561 to 973)	17.6 (13.09 to 22.54)	-10.29 (-58.44 to 38.1)
104	Lithuania	1318 (1123 to 1405)	29.33 (25.01 to 31.3)	719 (583 to 932)	11.16 (9.04 to 14.38)	-327.87 (-407.35 to -247.74)
105	Luxembourg	146 (134 to 160)	26.81 (24.65 to 29.49)	196 (162 to 229)	17.49 (14.52 to 20.39)	-146.66 (-164.93 to -128.36)
106	Madagascar	2014 (1682 to 2430)	47.36 (37.04 to 57.38)	3317 (2390 to 4440)	43.02 (30.91 to 56.01)	-32.78 (-46.66 to -18.88)
107	Malawi	935 (738 to 1183)	31 (23.72 to 38.67)	1450 (1148 to 1769)	24.76 (19.66 to 29.99)	-82.1 (-95.81 to -68.36)
108	Malaysia	3443 (2839 to 4122)	47.03 (38.73 to 57.03)	6127 (4820 to 8104)	28.95 (22.77 to 38.16)	-188.71 (-276.61 to -100.02)
109	Maldives	66 (49 to 81)	108.67 (82.91 to 128.39)	92 (75 to 110)	39.99 (32.88 to 47.79)	-367.13 (-402.87 to -331.25)
110	Mali	1355 (1026 to 1683)	37.83 (29.54 to 46.2)	2476 (1849 to 3175)	33.62 (26.03 to 41.94)	-40.57 (-52.62 to -28.5)
111	Malta	85 (77 to 94)	21.23 (18.95 to 23.43)	123 (101 to 146)	11.89 (9.77 to 14.13)	-217.6 (-234.22 to -200.95)
112	Marshall Islands	14 (11 to 19)	101.84 (78.48 to 138.54)	17 (12 to 23)	71.88 (53.25 to 95.1)	-131.03 (-152.31 to -109.7)
113	Mauritania	264 (184 to 328)	30.51 (21.57 to 37.98)	320 (246 to 405)	18.66 (14.58 to 23.27)	-177.62 (-190.23 to -165)
114	Mauritius	177 (155 to 194)	31.06 (26.57 to 34.25)	293 (230 to 377)	19.14 (15.01 to 24.66)	-153.54 (-189.19 to -117.76)
115	Mexico	12719 (11298 to 13309)	38.86 (34.09 to 40.9)	32781 (27521 to 38201)	31.75 (26.48 to 36.88)	-69.29 (-90.74 to -47.79)
116	Micronesia (Federated States of)	42 (33 to 53)	110.96 (86.93 to 139.4)	38 (28 to 50)	74.93 (58.3 to 94.93)	-139.3 (-146.76 to -131.84)
117	Monaco	13 (10 to 16)	15.03 (11.95 to 18.98)	16 (13 to 19)	13.73 (11.06 to 16.2)	-22.41 (-40.6 to -4.2)
118	Mongolia	322 (259 to 383)	36.32 (28.6 to 43.11)	307 (243 to 402)	19.63 (15.99 to 24.69)	-209.19 (-239.86 to -178.42)
119	Montenegro	47 (38 to 55)	8.61 (6.94 to 10.09)	77 (62 to 90)	8.42 (6.7 to 9.87)	20.13 (6.68 to 33.59)
120	Morocco	2346 (1718 to 3094)	21.65 (15.72 to 28.67)	5935 (4494 to 7387)	24.05 (18.59 to 29.7)	28.73 (-32.04 to 89.87)
121	Mozambique	1227 (871 to 1666)	26.65 (17.8 to 35.6)	2182 (1662 to 2900)	25.5 (19.62 to 32.99)	-13.28 (-26.08 to -0.47)
122	Myanmar	21105 (15494 to 26332)	117.22 (86.31 to 143.74)	31231 (23400 to 36459)	85.41 (63.37 to 98.38)	-109.87 (-117.6 to -102.14)
123	Namibia	386 (271 to 524)	62.85 (44.23 to 86.27)	534 (403 to 686)	44.99 (33.55 to 57.99)	-106.82 (-119.43 to -94.2)
124	Nauru	3 (2 to 4)	105.07 (79.24 to 129.5)	2 (1 to 2)	71.68 (55.12 to 87.51)	-132.16 (-140.2 to -124.11)
125	Nepal	13644 (9356 to 16816)	199.76 (136.22 to 244.97)	31498 (23229 to 37330)	182.48 (135.72 to 214.65)	-31.42 (-40.47 to -22.36)
126	Netherlands	6428 (5893 to 6875)	30.93 (28.32 to 33.08)	9993 (8160 to 11442)	26.43 (21.67 to 30.13)	-57.16 (-75.04 to -39.24)
127	New Zealand	1295 (1207 to 1394)	32.74 (30.38 to 35.32)	2105 (1789 to 2350)	24.5 (20.99 to 27.3)	-103.64 (-131.88 to -75.31)
128	Nicaragua	264 (231 to 307)	21.16 (18.14 to 24.96)	1169 (872 to 1353)	35.65 (26.34 to 41.11)	185.43 (135.49 to 235.61)
129	Niger	817 (597 to 1170)	37.53 (27.82 to 53.11)	1790 (1281 to 2557)	30.62 (22.38 to 42.96)	-64.85 (-75.51 to -54.17)
130	Nigeria	8995 (7044 to 11435)	25.09 (19.59 to 31.3)	14120 (10738 to 17549)	21.81 (16.92 to 26.81)	-49.78 (-63.34 to -36.19)
131	Niue	2 (1 to 2)	66.92 (53.01 to 81.97)	1 (1 to 1)	43.01 (33.3 to 53.31)	-154.25 (-161.69 to -146.81)
132	North Macedonia	508 (431 to 556)	33.3 (27.99 to 36.84)	584 (462 to 762)	22.2 (17.76 to 28.56)	-164.56 (-235.63 to -92.98)
133	Northern Mariana Islands	7 (6 to 9)	63.02 (53.27 to 72.83)	13 (11 to 16)	38.27 (32.91 to 45.94)	-170.61 (-183.4 to -157.8)
134	Norway	1064 (984 to 1245)	14.06 (13 to 16.34)	2477 (1910 to 2716)	22.99 (17.66 to 25.17)	178.44 (163.19 to 193.7)
135	Oman	154 (114 to 207)	34.22 (25.35 to 46.24)	202 (155 to 235)	23.04 (16.77 to 27.21)	-143.28 (-194.6 to -91.68)
136	Pakistan	47045 (35527 to 62223)	97.47 (74.02 to 129.99)	62673 (50139 to 78051)	79.57 (63.84 to 98.63)	-66.98 (-74.31 to -59.64)
137	Palau	7 (6 to 10)	99.19 (78.68 to 127.8)	10 (8 to 13)	71.02 (57.14 to 85.59)	-114.89 (-120.69 to -109.08)
138	Palestine	192 (146 to 273)	25.87 (19.81 to 36.84)	285 (234 to 368)	16.43 (13.45 to 21.37)	-155.17 (-175.82 to -134.47)
139	Panama	263 (230 to 300)	19.19 (16.6 to 22.02)	717 (533 to 901)	16.51 (12.24 to 20.8)	-52.71 (-85.84 to -19.46)
140	Papua New Guinea	2127 (1656 to 2617)	159.68 (125.1 to 194.88)	4739 (3596 to 6212)	145.04 (107.89 to 184.16)	-35.87 (-40.96 to -30.79)
141	Paraguay	336 (288 to 447)	16.88 (14.31 to 22.73)	973 (748 to 1244)	18.94 (14.55 to 24.29)	48.41 (6.21 to 90.79)
142	Peru	1443 (1171 to 1888)	13.1 (10.57 to 17.97)	2962 (2140 to 3973)	9.01 (6.5 to 12.15)	-130.55 (-218.95 to -41.36)
143	Philippines	10591 (9065 to 12397)	50.17 (43.38 to 58.06)	20982 (17050 to 25899)	33.91 (27.86 to 43.05)	-113.13 (-143.63 to -82.54)
144	Poland	10921 (10228 to 11342)	25.94 (24.1 to 27.01)	10259 (8580 to 12468)	13.81 (11.57 to 16.75)	-230.49 (-245.76 to -215.21)
145	Portugal	3612 (3336 to 4032)	28.38 (25.89 to 31.26)	6191 (5221 to 7102)	20.44 (17.45 to 23.37)	-114.97 (-137.65 to -92.24)
146	Puerto Rico	735 (650 to 808)	21.57 (18.85 to 23.79)	1552 (1182 to 1978)	17.93 (13.8 to 22.88)	-57.67 (-96.52 to -18.67)
147	Qatar	15 (12 to 21)	26.62 (20.86 to 38)	49 (36 to 77)	20.21 (15.46 to 28.62)	-94.39 (-125.31 to -63.36)
148	Republic of Korea	4572 (3543 to 5215)	24.22 (17.02 to 28.29)	10692 (8785 to 12326)	13.22 (10.76 to 15.14)	-199.55 (-230.41 to -168.59)
149	Republic of Moldova	1676 (1374 to 1797)	43.34 (34.76 to 46.7)	922 (781 to 1136)	15.88 (13.46 to 19.6)	-368.42 (-442.6 to -293.67)
150	Romania	12199 (9726 to 13136)	51.21 (39.9 to 55.29)	7277 (5869 to 8962)	18.56 (15.03 to 22.78)	-325.24 (-370.27 to -280)
151	Russian Federation	47723 (39012 to 51242)	28.72 (22.96 to 30.88)	36483 (31203 to 43147)	15.42 (13.2 to 18.26)	-196.09 (-286.69 to -104.65)
152	Rwanda	1499 (1111 to 1897)	62.02 (46.23 to 77.02)	1620 (1265 to 2093)	35.58 (27.7 to 45.82)	-198.32 (-213.14 to -183.47)
153	Saint Kitts and Nevis	6 (5 to 7)	16.77 (14.71 to 19.27)	8 (7 to 10)	15.37 (13.02 to 18.15)	-38.57 (-95.85 to 19.04)
154	Saint Lucia	19 (17 to 22)	24.59 (21.99 to 27.6)	44 (36 to 53)	21.88 (17.65 to 25.99)	-37.71 (-66.82 to -8.51)
155	Saint Vincent and the Grenadines	6 (5 to 7)	9.35 (8.07 to 10.82)	14 (12 to 16)	11.36 (9.62 to 13.19)	71.28 (39.62 to 103.04)
156	Samoa	68 (55 to 91)	92.94 (75 to 123.9)	72 (58 to 92)	57.97 (46.98 to 73.34)	-163.07 (-167.45 to -158.68)
157	San Marino	4 (4 to 5)	13.39 (11.12 to 16.25)	9 (6 to 12)	11.33 (7.82 to 15.48)	-53.54 (-64.05 to -43.03)
158	Sao Tome and Principe	32 (25 to 37)	57.55 (46.64 to 67.71)	48 (37 to 60)	58.42 (44.19 to 71.57)	12.75 (-4.85 to 30.39)
159	Saudi Arabia	1433 (1073 to 2089)	33.55 (25.13 to 47.69)	2119 (1685 to 2576)	19.65 (15.94 to 23.39)	-183.26 (-197.06 to -169.45)
160	Senegal	950 (735 to 1217)	35.83 (28.27 to 45.04)	1579 (1240 to 1948)	25.83 (20.5 to 31.44)	-114.35 (-151.11 to -77.45)
161	Serbia	2713 (2404 to 3210)	27.22 (24.1 to 32.62)	3428 (2759 to 4268)	22.26 (17.98 to 27.54)	-61.91 (-96.62 to -27.08)
162	Seychelles	18 (15 to 21)	32.95 (26.14 to 37.58)	23 (19 to 27)	25.19 (20.64 to 29.08)	-99.83 (-138.95 to -60.55)
163	Sierra Leone	599 (459 to 753)	35.55 (27.34 to 44.45)	802 (591 to 1054)	27.28 (20.35 to 34.89)	-88.57 (-100.63 to -76.5)
164	Singapore	804 (689 to 860)	47.33 (40.07 to 50.91)	635 (526 to 854)	9 (7.4 to 12.14)	-604.53 (-642 to -566.91)
165	Slovakia	878 (787 to 1295)	15.39 (13.73 to 22.34)	1012 (793 to 1316)	11.03 (8.68 to 14.32)	-110.74 (-135.99 to -85.43)
166	Slovenia	602 (471 to 747)	25.39 (19.96 to 31.35)	571 (443 to 725)	11.25 (8.75 to 14.27)	-298.67 (-335.22 to -261.99)
167	Solomon Islands	120 (89 to 170)	113.92 (86.55 to 159.09)	232 (178 to 289)	102.97 (81.53 to 123.17)	-32.58 (-40.2 to -24.95)
168	Somalia	987 (670 to 1599)	52.21 (36.17 to 86.13)	1991 (1263 to 3200)	40 (26.03 to 63.31)	-90.96 (-97.18 to -84.73)
169	South Africa	6805 (5823 to 8274)	37.93 (32.12 to 46.19)	11843 (10780 to 13332)	31.79 (28.61 to 35.86)	-36.81 (-64.14 to -9.4)
170	South Sudan	727 (474 to 985)	36.19 (23.96 to 48.58)	757 (511 to 1048)	26.61 (18.47 to 35.55)	-106.01 (-112.33 to -99.7)
171	Spain	18514 (16816 to 19749)	34.5 (31.09 to 36.95)	31245 (25155 to 36629)	24.42 (20.37 to 28.19)	-113.21 (-134.02 to -92.37)
172	Sri Lanka	2604 (2122 to 3034)	31.06 (25.04 to 36.67)	5027 (3407 to 6736)	23.58 (15.89 to 31.32)	-58.34 (-98.33 to -18.19)
173	Sudan	2909 (1642 to 4231)	36.54 (20.63 to 53.17)	4390 (2883 to 6190)	28.7 (18.87 to 40.05)	-83.05 (-90.34 to -75.75)
174	Suriname	41 (37 to 48)	17.6 (15.71 to 20.47)	85 (70 to 101)	15.47 (12.77 to 18.44)	-100.34 (-278.38 to 80.95)
175	Sweden	1833 (1664 to 2181)	10.91 (9.94 to 12.93)	3789 (2955 to 4324)	14.94 (11.61 to 16.99)	119.29 (100.83 to 137.79)
176	Switzerland	2049 (1853 to 2220)	18.28 (16.53 to 19.76)	2632 (2200 to 3012)	12.65 (10.73 to 14.37)	-125.52 (-136.8 to -114.22)
177	Syrian Arab Republic	987 (734 to 1391)	21.94 (16.04 to 32.47)	1908 (1367 to 2781)	20.89 (15.43 to 30.38)	-19.77 (-53.26 to 13.84)
178	Taiwan (Province of China)	3110 (2737 to 3371)	28.84 (25.07 to 31.57)	8523 (6702 to 10938)	20.76 (16.34 to 26.6)	-107.37 (-126.92 to -87.79)
179	Tajikistan	1037 (860 to 1218)	38.2 (31.46 to 45.37)	1133 (892 to 1727)	32.58 (24.81 to 54.35)	-23.79 (-59.8 to 12.34)
180	Thailand	15358 (12449 to 17928)	54.24 (44.34 to 63.43)	19170 (14406 to 25179)	19.81 (14.91 to 25.97)	-349.43 (-406.06 to -292.47)
181	Timor-Leste	119 (88 to 157)	61.13 (45.94 to 80.08)	359 (272 to 467)	56.39 (43.06 to 71.96)	-30.24 (-43.83 to -16.63)
182	Togo	340 (266 to 417)	35.18 (27.61 to 42.58)	717 (527 to 942)	26.09 (19.73 to 33.87)	-105.75 (-112.46 to -99.02)
183	Tokelau	1 (1 to 1)	83.37 (67.61 to 103.5)	1 (0 to 1)	45.36 (36.14 to 56.71)	-210.8 (-214.91 to -206.68)
184	Tonga	25 (21 to 30)	56.01 (45.96 to 66.32)	30 (24 to 36)	39.53 (31.7 to 47.37)	-104.78 (-165.38 to -43.8)
185	Trinidad and Tobago	111 (102 to 121)	15.18 (13.9 to 16.54)	182 (134 to 246)	10.38 (7.65 to 14)	-126.58 (-169.98 to -82.99)
186	Tunisia	723 (568 to 976)	19.05 (14.92 to 25.37)	1831 (1325 to 2497)	16.77 (12.13 to 22.92)	-48.58 (-56.85 to -40.3)
187	Turkey	14764 (12162 to 16911)	48.41 (39.31 to 55.91)	29015 (19528 to 35902)	35.78 (24.03 to 44.4)	-106.69 (-132.92 to -80.4)
188	Turkmenistan	596 (462 to 670)	37.43 (28.46 to 42.13)	366 (266 to 662)	11.27 (8.19 to 21.14)	-467.01 (-531.48 to -402.11)
189	Tuvalu	6 (5 to 8)	108.72 (85.89 to 139.11)	5 (4 to 7)	61.12 (47.84 to 78.62)	-197.16 (-201.2 to -193.12)
190	Uganda	2326 (1606 to 3594)	44.09 (30.62 to 67.98)	3322 (2431 to 4316)	30.18 (22.35 to 39.34)	-134.66 (-141.77 to -127.55)
191	Ukraine	30550 (23854 to 33289)	45.41 (34.98 to 49.59)	11360 (9083 to 17014)	14.79 (11.87 to 22.13)	-386.66 (-459.22 to -313.55)
192	United Arab Emirates	141 (86 to 192)	41.91 (29.8 to 57.22)	1090 (653 to 1561)	31.18 (22.77 to 41.3)	-118.06 (-140.94 to -95.13)
193	United Kingdom	32896 (30924 to 37005)	34.13 (31.92 to 38.47)	43945 (37736 to 49042)	30.68 (26.56 to 34.14)	-30.2 (-54.3 to -6.03)
194	United Republic of Tanzania	2325 (1829 to 2832)	26.41 (20.09 to 32.02)	4259 (3417 to 5100)	21.32 (17.1 to 25.37)	-75.78 (-81.9 to -69.66)
195	United States Virgin Islands	8 (7 to 10)	12.09 (10.03 to 14.78)	21 (17 to 24)	11.75 (9.47 to 13.77)	4.59 (-29.63 to 38.92)
196	United States of America	90485 (83712 to 103200)	26.72 (24.78 to 30.43)	195825 (161220 to 212293)	32.51 (26.97 to 35.15)	66.9 (60.5 to 73.3)
197	Uruguay	976 (876 to 1129)	25.03 (22.46 to 29.22)	1879 (1638 to 2076)	30.75 (27.02 to 33.87)	76.92 (54.28 to 99.61)
198	Uzbekistan	3064 (2239 to 3652)	29.91 (21.93 to 35.61)	2222 (1756 to 3308)	18.91 (15.04 to 32.24)	-210.73 (-283.65 to -137.27)
199	Vanuatu	58 (40 to 80)	112.36 (78.93 to 154.35)	114 (85 to 150)	83.26 (63.19 to 107.9)	-109.07 (-126.66 to -91.44)
200	Venezuela (Bolivarian Republic of)	1527 (1362 to 1753)	18.79 (16.61 to 21.83)	6217 (4778 to 7920)	23.06 (17.67 to 29.36)	63.63 (12.44 to 115.08)
201	Viet Nam	17987 (6822 to 22849)	52.14 (19.58 to 66.04)	28454 (10671 to 35618)	37.84 (14.36 to 47.18)	-107.51 (-123.37 to -91.62)
202	Yemen	1538 (968 to 2198)	40.08 (25.77 to 58.15)	3423 (2591 to 4521)	32.96 (24.99 to 42.92)	-68.16 (-74.29 to -62.03)
203	Zambia	801 (631 to 1013)	35.9 (27.38 to 45.37)	1462 (1150 to 1793)	28.9 (22.93 to 34.91)	-80.49 (-91.53 to -69.43)
204	Zimbabwe	790 (628 to 962)	26.48 (20.78 to 31.74)	1217 (842 to 1582)	23.95 (16.66 to 31.1)	-35 (-49.37 to -20.61)
