# Supplementary material for: Global, regional, and national burden of chronic respiratory diseases and associated risk factors, 1990–2019: Results from the Global Burden of Disease Study 2019
Source: Front Med (Lausanne). 2023 Mar 28;10:1066804. doi: 10.3389/fmed.2023.1066804 (PMC10088372; doi:10.3389/fmed.2023.1066804)
Supplement: Supplementary file 2 [file Data_Sheet_2.ZIP › Source data/2.Deaths/Results for Deaths_nation_ILD.csv]

	location	case_1990	ASR_1990	case_2019	ASR_2019	AAPC
1	Afghanistan	71 (23 to 163)	1.16 (0.34 to 2.66)	121 (50 to 252)	1.19 (0.42 to 2.59)	7.77 (0.83 to 14.72)
2	Albania	27 (14 to 35)	1.48 (0.72 to 2)	33 (22 to 44)	0.78 (0.53 to 1.06)	-220.16 (-237.7 to -202.59)
3	Algeria	94 (36 to 218)	0.98 (0.36 to 2.31)	289 (132 to 628)	1.02 (0.46 to 2.21)	9.89 (-4.21 to 24.01)
4	American Samoa	0 (0 to 1)	1.33 (0.98 to 1.65)	0 (0 to 1)	1.05 (0.78 to 1.36)	-85.43 (-105.1 to -65.72)
5	Andorra	1 (1 to 2)	2.09 (1.28 to 3.22)	4 (2 to 7)	2.76 (1.17 to 4.8)	101.93 (89.13 to 114.75)
6	Angola	43 (14 to 80)	1.36 (0.44 to 2.48)	97 (42 to 158)	1.1 (0.45 to 1.85)	-72.34 (-83.72 to -60.95)
7	Antigua and Barbuda	0 (0 to 0)	0.42 (0.31 to 0.62)	1 (0 to 1)	0.71 (0.43 to 0.94)	174.35 (128.31 to 220.6)
8	Argentina	802 (574 to 1304)	2.62 (1.86 to 4.33)	1930 (1529 to 2539)	3.48 (2.76 to 4.58)	106.42 (93.95 to 118.89)
9	Armenia	51 (39 to 66)	2.17 (1.63 to 2.81)	104 (50 to 159)	2.63 (1.25 to 4.04)	89.66 (43.22 to 136.31)
10	Australia	239 (168 to 403)	1.22 (0.85 to 2.06)	1162 (501 to 1744)	2.54 (1.11 to 3.76)	280.19 (244.24 to 316.27)
11	Austria	87 (68 to 131)	0.7 (0.56 to 1.06)	170 (105 to 213)	0.89 (0.54 to 1.11)	83.74 (59.42 to 108.12)
12	Azerbaijan	82 (59 to 108)	1.76 (1.22 to 2.31)	84 (61 to 129)	1.19 (0.84 to 1.83)	-115.85 (-142.2 to -89.43)
13	Bahamas	2 (2 to 3)	1.48 (1.08 to 2.22)	7 (5 to 9)	1.84 (1.29 to 2.4)	78 (67.27 to 88.74)
14	Bahrain	3 (2 to 5)	2.23 (1.64 to 3.76)	15 (11 to 20)	3.03 (1.77 to 4.14)	89.94 (46.72 to 133.33)
15	Bangladesh	1712 (915 to 2734)	3.98 (2.11 to 6.32)	3445 (2114 to 5423)	2.84 (1.74 to 4.58)	-110.39 (-130.05 to -90.69)
16	Barbados	3 (2 to 4)	0.92 (0.7 to 1.37)	7 (5 to 9)	1.37 (0.96 to 1.8)	131.58 (110.32 to 152.88)
17	Belarus	104 (66 to 135)	0.83 (0.52 to 1.08)	47 (30 to 86)	0.3 (0.19 to 0.55)	-350.77 (-388.02 to -313.37)
18	Belgium	179 (144 to 251)	1.12 (0.91 to 1.58)	396 (203 to 552)	1.56 (0.83 to 2.14)	132.03 (112.38 to 151.73)
19	Belize	3 (2 to 4)	2.54 (1.73 to 4.02)	13 (9 to 16)	4.67 (3.28 to 5.89)	220.56 (151.68 to 289.9)
20	Benin	22 (9 to 37)	1.16 (0.46 to 1.96)	26 (15 to 39)	0.57 (0.34 to 0.85)	-243.43 (-263.1 to -223.72)
21	Bermuda	2 (1 to 3)	3.31 (2.38 to 4.65)	4 (3 to 6)	3.35 (2.36 to 4.36)	9.57 (-4.88 to 24.05)
22	Bhutan	7 (4 to 10)	3.51 (2.26 to 5.03)	21 (14 to 29)	4.22 (2.82 to 5.82)	68.34 (59.99 to 76.7)
23	Bolivia (Plurinational State of)	205 (131 to 346)	7.76 (4.97 to 13.13)	834 (607 to 1105)	11.53 (8.33 to 15.48)	142.48 (126.82 to 158.16)
24	Bosnia and Herzegovina	35 (19 to 49)	1.05 (0.51 to 1.52)	31 (22 to 43)	0.55 (0.39 to 0.74)	-237.73 (-278.59 to -196.7)
25	Botswana	13 (6 to 22)	2.76 (1.18 to 4.54)	21 (11 to 32)	1.81 (1 to 2.72)	-145.33 (-157.22 to -133.43)
26	Brazil	848 (727 to 1174)	1.03 (0.87 to 1.48)	3255 (1906 to 4102)	1.44 (0.84 to 1.83)	126.58 (112.28 to 140.9)
27	Brunei Darussalam	4 (3 to 5)	4.82 (3.09 to 6.66)	8 (6 to 10)	3.69 (2.51 to 4.68)	-85.46 (-102.46 to -68.43)
28	Bulgaria	61 (40 to 75)	0.53 (0.35 to 0.65)	48 (33 to 74)	0.33 (0.23 to 0.51)	-154.93 (-180.63 to -129.16)
29	Burkina Faso	25 (10 to 43)	0.65 (0.27 to 1.11)	34 (20 to 50)	0.4 (0.23 to 0.59)	-170.72 (-209.37 to -131.9)
30	Burundi	31 (9 to 58)	1.36 (0.41 to 2.56)	45 (16 to 82)	1.12 (0.4 to 2.05)	-68.03 (-82.55 to -53.49)
31	Cabo Verde	1 (1 to 2)	0.62 (0.38 to 0.81)	1 (1 to 2)	0.36 (0.27 to 0.56)	-193.7 (-255.48 to -131.53)
32	Cambodia	20 (9 to 41)	0.53 (0.23 to 1.11)	64 (28 to 139)	0.64 (0.28 to 1.39)	59.98 (54.04 to 65.92)
33	Cameroon	56 (24 to 92)	1.45 (0.6 to 2.4)	77 (44 to 119)	0.71 (0.41 to 1.09)	-256.12 (-281.85 to -230.33)
34	Canada	667 (553 to 959)	2.06 (1.71 to 2.95)	2206 (1121 to 3162)	3.01 (1.59 to 4.25)	141.33 (128.27 to 154.42)
35	Central African Republic	19 (6 to 36)	2.01 (0.65 to 3.8)	29 (11 to 56)	1.72 (0.65 to 3.56)	-51.58 (-62.92 to -40.23)
36	Chad	34 (13 to 61)	1.25 (0.47 to 2.27)	39 (22 to 63)	0.75 (0.43 to 1.22)	-177.63 (-197.45 to -157.78)
37	Chile	390 (324 to 491)	4.34 (3.58 to 5.47)	1542 (773 to 2113)	6.43 (3.24 to 8.81)	149.46 (124.84 to 174.13)
38	China	3383 (2572 to 5583)	0.47 (0.35 to 0.76)	8181 (5796 to 10302)	0.45 (0.32 to 0.57)	-7.63 (-23.1 to 7.86)
39	Colombia	70 (42 to 130)	0.43 (0.24 to 0.8)	493 (218 to 775)	0.93 (0.41 to 1.46)	292.84 (242.13 to 343.81)
40	Comoros	2 (1 to 5)	1.2 (0.37 to 2.22)	4 (2 to 7)	0.93 (0.36 to 1.59)	-80.56 (-100.68 to -60.4)
41	Congo	17 (6 to 30)	1.95 (0.67 to 3.66)	29 (12 to 47)	1.38 (0.58 to 2.29)	-115.84 (-137.91 to -93.72)
42	Cook Islands	0 (0 to 0)	1.71 (1.3 to 2.4)	0 (0 to 0)	1.09 (0.76 to 1.62)	-147.91 (-177.93 to -117.79)
43	Costa Rica	39 (28 to 51)	2.22 (1.56 to 2.95)	157 (105 to 214)	3.1 (2.07 to 4.22)	114.79 (25.7 to 204.67)
44	Croatia	19 (15 to 28)	0.31 (0.25 to 0.47)	27 (19 to 37)	0.31 (0.22 to 0.43)	-2.95 (-26.51 to 20.67)
45	Cuba	28 (22 to 42)	0.27 (0.21 to 0.42)	63 (46 to 88)	0.34 (0.26 to 0.47)	90.1 (72.59 to 107.63)
46	Cyprus	29 (15 to 41)	3.9 (1.92 to 5.77)	69 (28 to 103)	3.67 (1.46 to 5.45)	-52.39 (-90.4 to -14.24)
47	Czechia	72 (47 to 141)	0.53 (0.35 to 1.03)	220 (88 to 356)	1.03 (0.42 to 1.66)	249.18 (213.01 to 285.49)
48	Côte d'Ivoire	38 (15 to 63)	1.18 (0.46 to 1.94)	49 (28 to 74)	0.53 (0.3 to 0.79)	-270.53 (-289.55 to -251.47)
49	Democratic People's Republic of Korea	85 (55 to 138)	0.61 (0.4 to 1.02)	159 (107 to 246)	0.52 (0.35 to 0.8)	-54.42 (-62.92 to -45.9)
50	Democratic Republic of the Congo	218 (68 to 414)	1.76 (0.52 to 3.43)	483 (171 to 998)	1.67 (0.55 to 3.68)	-16.56 (-36.31 to 3.23)
51	Denmark	118 (92 to 183)	1.43 (1.14 to 2.16)	198 (141 to 247)	1.65 (1.18 to 2.05)	56.14 (42.11 to 70.19)
52	Djibouti	1 (0 to 2)	1.1 (0.36 to 1.97)	5 (2 to 8)	0.92 (0.36 to 1.67)	-67.87 (-83.81 to -51.9)
53	Dominica	1 (0 to 1)	0.86 (0.65 to 1.26)	1 (1 to 2)	1.31 (0.86 to 1.71)	151.97 (139.62 to 164.32)
54	Dominican Republic	14 (11 to 20)	0.37 (0.28 to 0.54)	56 (32 to 81)	0.61 (0.35 to 0.88)	180.62 (135.18 to 226.26)
55	Ecuador	166 (111 to 279)	3.5 (2.31 to 6.03)	835 (478 to 1162)	6.31 (3.53 to 8.68)	221.6 (181.48 to 261.88)
56	Egypt	291 (119 to 711)	1.12 (0.43 to 2.78)	768 (305 to 1677)	1.39 (0.53 to 3.15)	72.96 (14.56 to 131.7)
57	El Salvador	39 (31 to 56)	1.28 (0.98 to 1.85)	122 (63 to 182)	1.94 (1.01 to 2.88)	141.47 (118.8 to 164.19)
58	Equatorial Guinea	3 (1 to 6)	1.71 (0.54 to 3.39)	6 (2 to 12)	1.55 (0.63 to 3)	-37.06 (-73.84 to -0.13)
59	Eritrea	10 (3 to 20)	1.15 (0.36 to 2.18)	24 (9 to 39)	1.03 (0.39 to 1.72)	-32.69 (-43.7 to -21.66)
60	Estonia	13 (10 to 18)	0.65 (0.53 to 0.91)	14 (10 to 20)	0.56 (0.39 to 0.77)	-32.01 (-121.93 to 58.73)
61	Eswatini	6 (3 to 11)	2.62 (1.15 to 4.38)	9 (5 to 13)	1.74 (0.97 to 2.53)	-136.92 (-147.55 to -126.28)
62	Ethiopia	173 (50 to 339)	0.98 (0.3 to 1.86)	326 (126 to 584)	0.87 (0.32 to 1.59)	-35.93 (-42.25 to -29.6)
63	Fiji	3 (3 to 5)	0.76 (0.56 to 0.98)	5 (4 to 7)	0.72 (0.52 to 0.95)	-23.63 (-36.98 to -10.26)
64	Finland	105 (66 to 139)	1.44 (0.92 to 1.89)	283 (124 to 422)	2.05 (0.92 to 3.02)	129.18 (113.06 to 145.33)
65	France	954 (750 to 1418)	1.09 (0.87 to 1.62)	2202 (1293 to 2909)	1.41 (0.87 to 1.79)	97.47 (81.23 to 113.73)
66	Gabon	8 (3 to 12)	1.58 (0.55 to 2.59)	11 (5 to 17)	1.2 (0.52 to 1.89)	-99.41 (-115.79 to -83)
67	Gambia	3 (1 to 6)	1.09 (0.41 to 1.87)	6 (3 to 9)	0.64 (0.37 to 0.96)	-188.69 (-217.14 to -160.16)
68	Georgia	55 (43 to 85)	0.99 (0.77 to 1.52)	69 (49 to 94)	1.12 (0.8 to 1.52)	57.37 (23.87 to 90.98)
69	Germany	1787 (1384 to 2638)	1.37 (1.07 to 2.01)	3158 (2028 to 4117)	1.49 (0.97 to 1.9)	30.36 (6.86 to 53.91)
70	Ghana	85 (30 to 130)	1.59 (0.53 to 2.46)	127 (80 to 195)	0.87 (0.55 to 1.33)	-199.66 (-221.88 to -177.39)
71	Greece	73 (46 to 129)	0.48 (0.3 to 0.85)	356 (134 to 555)	1.31 (0.53 to 2.01)	376.05 (331.76 to 420.52)
72	Greenland	1 (1 to 2)	4.83 (2.84 to 6.41)	3 (2 to 4)	5.03 (2.68 to 6.97)	3.08 (-68.4 to 75.08)
73	Grenada	1 (1 to 1)	0.93 (0.7 to 1.4)	1 (1 to 2)	1.31 (0.92 to 1.66)	116.28 (93.01 to 139.61)
74	Guam	4 (3 to 5)	4.79 (3.72 to 5.88)	6 (5 to 8)	3.48 (2.72 to 4.67)	-131.01 (-148.09 to -113.91)
75	Guatemala	78 (57 to 112)	2.31 (1.71 to 3.17)	248 (150 to 352)	2.38 (1.41 to 3.37)	8.38 (-66.13 to 83.45)
76	Guinea	32 (12 to 53)	1.04 (0.4 to 1.74)	32 (18 to 50)	0.61 (0.34 to 0.94)	-181.31 (-187.53 to -175.09)
77	Guinea-Bissau	5 (2 to 10)	1.31 (0.46 to 2.6)	4 (2 to 7)	0.64 (0.36 to 1.04)	-242.73 (-257.28 to -228.16)
78	Guyana	4 (3 to 5)	1.11 (0.8 to 1.43)	8 (5 to 11)	1.35 (0.93 to 1.83)	68.38 (46.77 to 90.03)
79	Haiti	58 (34 to 92)	2.05 (1.21 to 3.89)	137 (77 to 218)	2.14 (1.13 to 3.46)	11.96 (1.8 to 22.13)
80	Honduras	49 (33 to 65)	2.31 (1.43 to 3.11)	217 (112 to 359)	3.88 (2.02 to 6.4)	193.2 (166.53 to 219.94)
81	Hungary	135 (108 to 181)	0.95 (0.75 to 1.26)	175 (114 to 228)	0.9 (0.59 to 1.16)	-6.59 (-26.42 to 13.28)
82	Iceland	3 (2 to 5)	1 (0.7 to 1.66)	8 (5 to 12)	1.43 (0.84 to 1.97)	127.39 (88.41 to 166.51)
83	India	19773 (11843 to 31907)	5.79 (3.48 to 9.15)	57046 (35996 to 80171)	5.75 (3.61 to 8.04)	2.4 (-26.64 to 31.52)
84	Indonesia	643 (323 to 1350)	0.78 (0.38 to 1.69)	1590 (686 to 3498)	0.87 (0.36 to 1.95)	31.7 (6.93 to 56.52)
85	Iran (Islamic Republic of)	106 (78 to 137)	0.54 (0.39 to 0.72)	371 (233 to 441)	0.57 (0.36 to 0.68)	19.8 (-19 to 58.75)
86	Iraq	44 (26 to 84)	0.59 (0.31 to 1.23)	170 (116 to 266)	0.85 (0.54 to 1.46)	115.28 (91.64 to 138.98)
87	Ireland	87 (72 to 132)	2.09 (1.73 to 3.15)	286 (118 to 431)	3.69 (1.54 to 5.51)	201.57 (177.03 to 226.17)
88	Israel	62 (46 to 97)	1.28 (0.96 to 1.99)	145 (104 to 181)	1.21 (0.86 to 1.5)	-27.43 (-51.58 to -3.22)
89	Italy	473 (242 to 974)	0.52 (0.27 to 1.07)	1986 (893 to 2734)	1.24 (0.57 to 1.68)	325.22 (280.72 to 369.92)
90	Jamaica	8 (6 to 12)	0.45 (0.34 to 0.65)	24 (16 to 33)	0.79 (0.53 to 1.09)	190.67 (139.48 to 242.11)
91	Japan	3685 (2442 to 4347)	2.27 (1.5 to 2.67)	14011 (6004 to 20313)	3.11 (1.47 to 4.33)	105.94 (85.37 to 126.55)
92	Jordan	37 (28 to 51)	3.51 (2.56 to 4.83)	152 (115 to 193)	2.94 (2.24 to 3.8)	-60.03 (-86.98 to -33)
93	Kazakhstan	96 (75 to 138)	0.78 (0.59 to 1.17)	180 (131 to 242)	1.12 (0.82 to 1.55)	170.65 (90.91 to 251.03)
94	Kenya	75 (26 to 137)	1 (0.34 to 1.87)	212 (87 to 384)	1.12 (0.45 to 2.07)	35.92 (23.81 to 48.04)
95	Kiribati	1 (0 to 1)	1.52 (1.11 to 2.07)	1 (1 to 1)	1.21 (0.87 to 1.63)	-86.18 (-110.59 to -61.7)
96	Kuwait	9 (7 to 11)	1.92 (1.47 to 2.53)	45 (33 to 57)	2.31 (1.69 to 2.97)	66.27 (11.2 to 121.65)
97	Kyrgyzstan	16 (8 to 22)	0.54 (0.27 to 0.76)	12 (9 to 19)	0.3 (0.21 to 0.48)	-223.34 (-299.84 to -146.23)
98	Lao People's Democratic Republic	17 (7 to 37)	0.91 (0.38 to 2.06)	34 (15 to 79)	0.91 (0.38 to 2.13)	-0.56 (-9.74 to 8.64)
99	Latvia	38 (20 to 52)	1.07 (0.58 to 1.47)	17 (13 to 25)	0.43 (0.32 to 0.64)	-314.27 (-402.98 to -224.73)
100	Lebanon	18 (7 to 40)	0.92 (0.36 to 2.14)	45 (19 to 97)	0.87 (0.37 to 1.88)	-19.49 (-25.13 to -13.86)
101	Lesotho	20 (8 to 38)	2.34 (0.97 to 4.55)	20 (10 to 33)	1.86 (0.99 to 3.1)	-83.84 (-95.69 to -71.97)
102	Liberia	6 (3 to 10)	0.59 (0.24 to 0.99)	7 (4 to 10)	0.36 (0.2 to 0.53)	-173.28 (-203.96 to -142.5)
103	Libya	16 (6 to 37)	0.96 (0.35 to 2.24)	49 (22 to 105)	1.08 (0.47 to 2.34)	39 (22.53 to 55.51)
104	Lithuania	18 (14 to 23)	0.4 (0.31 to 0.53)	17 (13 to 24)	0.31 (0.22 to 0.43)	-55.53 (-123.89 to 13.31)
105	Luxembourg	5 (4 to 8)	0.94 (0.68 to 1.49)	13 (7 to 18)	1.26 (0.72 to 1.68)	114.49 (87.6 to 141.45)
106	Madagascar	71 (26 to 115)	1.44 (0.54 to 2.48)	130 (55 to 221)	1.36 (0.58 to 2.43)	-19.34 (-36.02 to -2.63)
107	Malawi	31 (11 to 54)	0.91 (0.31 to 1.61)	59 (25 to 100)	0.89 (0.37 to 1.53)	-9.06 (-35.48 to 17.44)
108	Malaysia	82 (63 to 122)	1.01 (0.76 to 1.54)	265 (186 to 434)	1.12 (0.79 to 1.84)	42.18 (10.21 to 74.24)
109	Maldives	7 (4 to 11)	9.67 (6.1 to 15.59)	18 (14 to 25)	6.93 (5.22 to 9.47)	-120.2 (-134.06 to -106.32)
110	Mali	46 (17 to 76)	1.18 (0.44 to 1.97)	67 (33 to 100)	0.81 (0.41 to 1.21)	-134.97 (-161.23 to -108.64)
111	Malta	9 (7 to 13)	2.14 (1.7 to 3.18)	27 (16 to 38)	2.77 (1.64 to 3.79)	97.51 (80.59 to 114.45)
112	Marshall Islands	1 (0 to 1)	2.49 (1.68 to 3.61)	1 (1 to 1)	2.2 (1.48 to 3.3)	-52.58 (-65.82 to -39.32)
113	Mauritania	10 (4 to 17)	1.07 (0.43 to 1.78)	10 (6 to 13)	0.5 (0.31 to 0.69)	-271.75 (-283.96 to -259.53)
114	Mauritius	21 (15 to 33)	3.36 (2.39 to 5.35)	88 (53 to 121)	5.55 (3.3 to 7.64)	195.2 (92.26 to 299.19)
115	Mexico	762 (655 to 1050)	1.91 (1.62 to 2.63)	3215 (1790 to 4374)	2.91 (1.6 to 3.97)	148.88 (136.54 to 161.23)
116	Micronesia (Federated States of)	2 (1 to 3)	2.82 (1.99 to 4.07)	2 (1 to 2)	2.23 (1.52 to 3.34)	-81.32 (-84.72 to -77.93)
117	Monaco	1 (1 to 2)	1.61 (1.15 to 2.27)	2 (1 to 2)	1.71 (1.19 to 2.25)	26.1 (12.98 to 39.23)
118	Mongolia	29 (13 to 45)	2.17 (1.17 to 3)	25 (15 to 35)	1.26 (0.76 to 1.69)	-197.66 (-214 to -181.3)
119	Montenegro	2 (1 to 2)	0.27 (0.2 to 0.35)	2 (2 to 3)	0.25 (0.18 to 0.33)	-28.45 (-46.14 to -10.72)
120	Morocco	94 (31 to 216)	0.83 (0.26 to 1.98)	296 (131 to 635)	1.15 (0.5 to 2.49)	107.42 (75.09 to 139.84)
121	Mozambique	37 (13 to 65)	0.72 (0.26 to 1.28)	73 (31 to 126)	0.75 (0.32 to 1.33)	17.48 (9.59 to 25.38)
122	Myanmar	275 (127 to 583)	1.4 (0.64 to 3)	625 (280 to 1382)	1.56 (0.69 to 3.43)	33.99 (26.86 to 41.12)
123	Namibia	18 (8 to 30)	2.83 (1.25 to 4.78)	25 (14 to 39)	2.02 (1.14 to 3.07)	-113.27 (-121.82 to -104.71)
124	Nauru	0 (0 to 0)	2.92 (2.04 to 4.34)	0 (0 to 0)	2.36 (1.57 to 3.37)	-74.46 (-87.21 to -61.7)
125	Nepal	569 (313 to 894)	7.44 (4.17 to 11.42)	1930 (1132 to 2753)	10.09 (5.89 to 14.41)	103.35 (89.98 to 116.75)
126	Netherlands	133 (80 to 249)	0.65 (0.39 to 1.21)	562 (214 to 867)	1.55 (0.6 to 2.37)	334.21 (290.73 to 377.86)
127	New Zealand	55 (44 to 84)	1.38 (1.1 to 2.11)	172 (90 to 236)	2.04 (1.08 to 2.78)	127.09 (102.85 to 151.38)
128	Nicaragua	10 (7 to 17)	0.66 (0.44 to 1.17)	59 (34 to 80)	1.56 (0.89 to 2.06)	319.95 (279.77 to 360.3)
129	Niger	35 (13 to 68)	1.47 (0.52 to 2.84)	57 (31 to 94)	0.81 (0.44 to 1.35)	-191.69 (-224.92 to -158.35)
130	Nigeria	373 (153 to 666)	0.95 (0.39 to 1.68)	495 (309 to 731)	0.66 (0.41 to 0.96)	-127.45 (-168.61 to -86.12)
131	Niue	0 (0 to 0)	2.23 (1.63 to 3.14)	0 (0 to 0)	1.73 (1.18 to 2.49)	-89.06 (-92.63 to -85.49)
132	North Macedonia	6 (4 to 8)	0.36 (0.24 to 0.44)	8 (6 to 11)	0.27 (0.2 to 0.36)	-81.29 (-107.75 to -54.75)
133	Northern Mariana Islands	1 (1 to 1)	3.71 (2.79 to 4.9)	1 (1 to 2)	3.09 (2.4 to 4.3)	-62.62 (-69.73 to -55.49)
134	Norway	95 (77 to 150)	1.3 (1.05 to 2.02)	175 (94 to 217)	1.72 (0.92 to 2.12)	99.45 (83.7 to 115.23)
135	Oman	8 (3 to 19)	1.41 (0.51 to 3.48)	16 (8 to 35)	1.23 (0.55 to 2.71)	-38.93 (-65.71 to -12.09)
136	Pakistan	1901 (1103 to 2820)	3.66 (2.12 to 5.38)	3017 (2089 to 4356)	3.33 (2.32 to 4.73)	-34.77 (-43.38 to -26.16)
137	Palau	0 (0 to 1)	4.71 (3.4 to 6.33)	1 (0 to 1)	3.85 (2.71 to 5.13)	-70.2 (-78.24 to -62.15)
138	Palestine	40 (26 to 56)	5.06 (3.4 to 7.03)	89 (58 to 111)	4.5 (3 to 5.63)	-38.43 (-61.24 to -15.57)
139	Panama	17 (13 to 25)	1.11 (0.83 to 1.66)	85 (49 to 123)	2.01 (1.16 to 2.93)	210.71 (178.45 to 243.07)
140	Papua New Guinea	68 (44 to 107)	2.98 (1.89 to 4.49)	178 (116 to 267)	3.19 (1.99 to 4.59)	20.86 (12.76 to 28.96)
141	Paraguay	15 (12 to 22)	0.69 (0.54 to 0.99)	57 (30 to 83)	1.06 (0.54 to 1.57)	182.89 (151.86 to 214.01)
142	Peru	976 (745 to 1522)	8.94 (6.78 to 14.24)	3498 (2387 to 4603)	10.78 (7.38 to 14.19)	81.13 (44.96 to 117.43)
143	Philippines	90 (69 to 140)	0.36 (0.27 to 0.58)	178 (129 to 298)	0.26 (0.18 to 0.45)	-114.74 (-126.71 to -102.75)
144	Poland	341 (253 to 390)	0.8 (0.59 to 0.92)	463 (331 to 592)	0.67 (0.48 to 0.85)	-62.46 (-79.09 to -45.79)
145	Portugal	139 (71 to 279)	1.02 (0.54 to 2.02)	550 (267 to 766)	2.07 (1.03 to 2.81)	274.17 (247.24 to 301.18)
146	Puerto Rico	50 (36 to 62)	1.4 (0.99 to 1.75)	168 (81 to 260)	2.2 (1.14 to 3.34)	159.99 (127.35 to 192.74)
147	Qatar	1 (0 to 1)	0.87 (0.57 to 1.6)	4 (3 to 7)	0.79 (0.45 to 1.55)	-25.67 (-68.68 to 17.52)
148	Republic of Korea	283 (226 to 395)	1.11 (0.86 to 1.52)	1627 (779 to 2213)	1.87 (0.9 to 2.53)	188.58 (170.46 to 206.73)
149	Republic of Moldova	12 (9 to 17)	0.28 (0.23 to 0.4)	13 (10 to 20)	0.24 (0.18 to 0.36)	-63.12 (-107.57 to -18.47)
150	Romania	756 (594 to 1044)	2.99 (2.34 to 3.98)	518 (316 to 898)	1.39 (0.86 to 2.39)	-262.71 (-290.79 to -234.56)
151	Russian Federation	784 (399 to 1082)	0.46 (0.23 to 0.64)	641 (467 to 818)	0.28 (0.21 to 0.36)	-167.59 (-215.51 to -119.43)
152	Rwanda	37 (12 to 70)	1.37 (0.45 to 2.57)	61 (25 to 111)	1.13 (0.45 to 2.09)	-66.98 (-86.38 to -47.56)
153	Saint Kitts and Nevis	1 (0 to 1)	1.38 (1.03 to 1.91)	1 (1 to 1)	1.76 (1.17 to 2.3)	100.43 (53.22 to 147.86)
154	Saint Lucia	1 (1 to 2)	1.43 (1.13 to 1.95)	4 (3 to 5)	1.95 (1.3 to 2.58)	113.8 (68.96 to 158.83)
155	Saint Vincent and the Grenadines	0 (0 to 1)	0.47 (0.23 to 0.93)	1 (1 to 2)	1.02 (0.68 to 1.33)	222.58 (184.34 to 260.97)
156	Samoa	3 (2 to 4)	2.61 (1.86 to 3.78)	3 (2 to 4)	1.94 (1.37 to 2.74)	-97.93 (-106.05 to -89.79)
157	San Marino	0 (0 to 0)	0.4 (0.29 to 0.57)	0 (0 to 0)	0.46 (0.28 to 0.69)	51.62 (43.3 to 59.94)
158	Sao Tome and Principe	1 (1 to 2)	2 (0.84 to 3.26)	1 (1 to 2)	1.47 (0.84 to 2.11)	-99.18 (-118.57 to -79.76)
159	Saudi Arabia	248 (165 to 377)	5.62 (3.66 to 8.17)	626 (443 to 823)	5.67 (3.45 to 7.93)	-4.05 (-31.68 to 23.65)
160	Senegal	35 (14 to 59)	1.21 (0.46 to 2.01)	43 (25 to 61)	0.62 (0.36 to 0.86)	-231.1 (-259.64 to -202.48)
161	Serbia	55 (40 to 69)	0.52 (0.38 to 0.66)	74 (51 to 98)	0.47 (0.33 to 0.63)	-25.61 (-45.42 to -5.77)
162	Seychelles	0 (0 to 1)	0.62 (0.27 to 1.37)	1 (0 to 1)	0.58 (0.23 to 1.37)	-31.47 (-53.69 to -9.19)
163	Sierra Leone	18 (7 to 31)	1 (0.37 to 1.69)	18 (10 to 27)	0.52 (0.29 to 0.8)	-224.11 (-234.88 to -213.33)
164	Singapore	15 (12 to 23)	0.71 (0.53 to 1.15)	56 (39 to 72)	0.77 (0.54 to 0.98)	46.04 (-8.95 to 101.35)
165	Slovakia	33 (24 to 63)	0.56 (0.42 to 1.06)	63 (42 to 84)	0.7 (0.47 to 0.93)	77.22 (63.89 to 90.57)
166	Slovenia	12 (9 to 17)	0.5 (0.36 to 0.69)	39 (14 to 67)	0.84 (0.33 to 1.41)	182.44 (145.24 to 219.79)
167	Solomon Islands	3 (2 to 5)	2.06 (1.36 to 2.98)	8 (5 to 11)	2.26 (1.54 to 3.09)	36.74 (20.03 to 53.48)
168	Somalia	29 (8 to 62)	1.35 (0.36 to 2.73)	63 (22 to 127)	1.09 (0.37 to 2.11)	-74.81 (-85.86 to -63.75)
169	South Africa	517 (329 to 678)	2.73 (1.71 to 3.64)	863 (707 to 1177)	2.2 (1.79 to 2.99)	-72.17 (-94.58 to -49.72)
170	South Sudan	30 (9 to 54)	1.33 (0.44 to 2.4)	34 (14 to 59)	1.05 (0.42 to 1.81)	-84.66 (-102.35 to -66.93)
171	Spain	1118 (866 to 1748)	2.03 (1.58 to 3.16)	3598 (1732 to 5236)	3.16 (1.64 to 4.39)	166.73 (151.61 to 181.86)
172	Sri Lanka	74 (54 to 107)	0.74 (0.52 to 1.09)	162 (101 to 257)	0.69 (0.44 to 1.08)	-25.08 (-57.11 to 7.06)
173	Sudan	99 (33 to 223)	1.19 (0.39 to 2.77)	222 (94 to 483)	1.36 (0.56 to 3.06)	43.77 (37.34 to 50.2)
174	Suriname	3 (2 to 4)	1.14 (0.86 to 1.73)	8 (6 to 11)	1.45 (1.03 to 1.86)	77.13 (46.15 to 108.21)
175	Sweden	222 (184 to 325)	1.36 (1.13 to 1.98)	482 (242 to 659)	2.01 (1.04 to 2.7)	129.2 (104.68 to 153.77)
176	Switzerland	149 (117 to 205)	1.37 (1.08 to 1.88)	281 (171 to 368)	1.46 (0.91 to 1.89)	25.65 (5.22 to 46.13)
177	Syrian Arab Republic	56 (30 to 104)	1.26 (0.64 to 2.37)	146 (90 to 252)	1.48 (0.92 to 2.53)	48.85 (32.06 to 65.66)
178	Taiwan (Province of China)	51 (38 to 81)	0.37 (0.27 to 0.59)	287 (127 to 462)	0.73 (0.33 to 1.18)	257.12 (227.79 to 286.54)
179	Tajikistan	153 (99 to 204)	5.68 (3.57 to 7.65)	144 (105 to 200)	4.18 (2.85 to 5.75)	-114.32 (-180.32 to -47.88)
180	Thailand	137 (92 to 225)	0.42 (0.27 to 0.72)	326 (197 to 568)	0.33 (0.2 to 0.58)	-87.62 (-135.82 to -39.2)
181	Timor-Leste	2 (1 to 4)	0.82 (0.36 to 1.84)	7 (3 to 16)	0.96 (0.39 to 2.2)	50.64 (36.65 to 64.66)
182	Togo	12 (5 to 19)	1.1 (0.44 to 1.79)	18 (10 to 28)	0.56 (0.32 to 0.86)	-237.09 (-257.84 to -216.28)
183	Tokelau	0 (0 to 0)	2.26 (1.56 to 3.27)	0 (0 to 0)	1.73 (1.18 to 2.53)	-95.33 (-112.15 to -78.48)
184	Tonga	1 (1 to 1)	1.47 (1.02 to 2.13)	1 (1 to 2)	1.38 (0.93 to 2.01)	-20.04 (-43.42 to 3.39)
185	Trinidad and Tobago	13 (10 to 17)	1.54 (1.25 to 2.09)	29 (18 to 42)	1.67 (1.03 to 2.37)	31.86 (-1.66 to 65.49)
186	Tunisia	36 (15 to 81)	0.84 (0.33 to 1.95)	105 (45 to 227)	0.91 (0.39 to 1.97)	30.92 (22.65 to 39.2)
187	Turkey	417 (281 to 668)	1.21 (0.78 to 2.06)	986 (705 to 1567)	1.17 (0.83 to 1.88)	-15.81 (-57.74 to 26.3)
188	Turkmenistan	22 (16 to 35)	1.25 (0.89 to 2.01)	16 (10 to 39)	0.45 (0.28 to 1.14)	-386.32 (-461.39 to -310.67)
189	Tuvalu	0 (0 to 0)	2.86 (2.02 to 4.04)	0 (0 to 0)	2.05 (1.46 to 3)	-115.37 (-124.08 to -106.67)
190	Uganda	90 (26 to 165)	1.52 (0.43 to 2.78)	160 (66 to 267)	1.24 (0.5 to 2.13)	-73 (-85.77 to -60.23)
191	Ukraine	946 (676 to 1458)	1.39 (0.98 to 2.14)	360 (260 to 693)	0.5 (0.36 to 0.94)	-345.22 (-387.95 to -302.31)
192	United Arab Emirates	8 (4 to 20)	1.57 (0.56 to 4.37)	80 (37 to 163)	1.49 (0.59 to 3.69)	-29.75 (-49.92 to -9.53)
193	United Kingdom	1949 (1611 to 3130)	2.05 (1.71 to 3.26)	5550 (2331 to 7777)	3.99 (1.73 to 5.53)	254.23 (226.68 to 281.86)
194	United Republic of Tanzania	85 (31 to 143)	0.85 (0.31 to 1.49)	187 (77 to 319)	0.82 (0.34 to 1.43)	-15.87 (-21.07 to -10.67)
195	United States Virgin Islands	1 (1 to 2)	1.95 (1.47 to 2.82)	5 (3 to 6)	2.56 (1.82 to 3.14)	118.4 (70.98 to 166.05)
196	United States of America	8395 (6824 to 12740)	2.54 (2.08 to 3.83)	21505 (12237 to 26667)	3.66 (2.13 to 4.5)	132.97 (122.65 to 143.3)
197	Uruguay	60 (27 to 141)	1.54 (0.68 to 3.61)	138 (97 to 173)	2.28 (1.61 to 2.84)	158.34 (136.22 to 180.5)
198	Uzbekistan	317 (210 to 451)	2.98 (1.99 to 4.34)	297 (222 to 431)	2.06 (1.52 to 3.32)	-127.03 (-172.13 to -81.73)
199	Vanuatu	2 (1 to 3)	2.49 (1.59 to 3.63)	5 (3 to 7)	2.36 (1.61 to 3.38)	-21.01 (-55.31 to 13.4)
200	Venezuela (Bolivarian Republic of)	87 (68 to 125)	0.95 (0.74 to 1.38)	376 (252 to 519)	1.37 (0.91 to 1.89)	126.01 (84.63 to 167.55)
201	Viet Nam	303 (148 to 692)	0.83 (0.4 to 1.9)	615 (270 to 1444)	0.76 (0.33 to 1.8)	-29.22 (-37.06 to -21.37)
202	Yemen	43 (15 to 105)	1.06 (0.36 to 2.66)	127 (56 to 276)	1.13 (0.47 to 2.47)	22.9 (11.48 to 34.33)
203	Zambia	29 (10 to 49)	1.13 (0.42 to 1.96)	62 (27 to 101)	1.03 (0.46 to 1.69)	-36.73 (-49.02 to -24.43)
204	Zimbabwe	28 (15 to 39)	0.77 (0.46 to 1.05)	40 (24 to 61)	0.67 (0.41 to 0.98)	-55.02 (-81.77 to -28.2)
