# Supplementary material for: Global, regional, and national burden of chronic respiratory diseases and associated risk factors, 1990–2019: Results from the Global Burden of Disease Study 2019
Source: Front Med (Lausanne). 2023 Mar 28;10:1066804. doi: 10.3389/fmed.2023.1066804 (PMC10088372; doi:10.3389/fmed.2023.1066804)
Supplement: Supplementary file 2 [file Data_Sheet_2.ZIP › Source data/2.Deaths/Results for Deaths_nation_Other.csv]

	location	case_1990	ASR_1990	case_2019	ASR_2019	AAPC
1	Afghanistan	23 (8 to 69)	0.28 (0.11 to 0.72)	69 (38 to 133)	0.35 (0.2 to 0.59)	86.22 (77.78 to 94.67)
2	Albania	34 (21 to 43)	1.63 (0.83 to 2.14)	26 (17 to 35)	0.69 (0.48 to 0.94)	-318.19 (-416.88 to -218.48)
3	Algeria	26 (12 to 69)	0.17 (0.08 to 0.38)	71 (50 to 102)	0.22 (0.15 to 0.31)	97.06 (86.37 to 107.75)
4	American Samoa	1 (1 to 1)	3.31 (2.36 to 4.96)	1 (1 to 2)	3 (2.26 to 4.05)	-46.88 (-82.25 to -11.38)
5	Andorra	0 (0 to 0)	0.45 (0.26 to 0.71)	0 (0 to 1)	0.34 (0.21 to 0.55)	-101.26 (-109.12 to -93.4)
6	Angola	54 (14 to 146)	0.76 (0.28 to 1.48)	86 (46 to 134)	0.49 (0.28 to 0.71)	-156.58 (-171.5 to -141.63)
7	Antigua and Barbuda	0 (0 to 0)	0.73 (0.58 to 0.86)	1 (1 to 1)	0.79 (0.62 to 1.02)	18.33 (1.19 to 35.5)
8	Argentina	348 (276 to 408)	1.12 (0.86 to 1.31)	495 (363 to 605)	0.96 (0.73 to 1.15)	-52.82 (-69.25 to -36.36)
9	Armenia	4 (3 to 5)	0.15 (0.12 to 0.18)	3 (2 to 4)	0.08 (0.07 to 0.11)	-215.19 (-256.73 to -173.46)
10	Australia	70 (53 to 85)	0.39 (0.3 to 0.47)	116 (93 to 147)	0.32 (0.26 to 0.41)	-59.6 (-76.69 to -42.48)
11	Austria	18 (15 to 25)	0.18 (0.15 to 0.23)	25 (20 to 35)	0.16 (0.12 to 0.21)	-23.78 (-68.52 to 21.16)
12	Azerbaijan	46 (36 to 65)	0.74 (0.57 to 1.06)	44 (30 to 72)	0.45 (0.32 to 0.71)	-158.07 (-181.29 to -134.79)
13	Bahamas	2 (1 to 2)	0.9 (0.71 to 1.11)	3 (3 to 5)	0.88 (0.65 to 1.15)	-9.26 (-51.8 to 33.47)
14	Bahrain	2 (1 to 2)	0.54 (0.32 to 0.73)	3 (2 to 5)	0.28 (0.19 to 0.44)	-248.73 (-295.15 to -202.09)
15	Bangladesh	725 (373 to 1173)	1.19 (0.6 to 1.87)	896 (542 to 1377)	0.66 (0.4 to 1.01)	-199.24 (-215.78 to -182.68)
16	Barbados	1 (1 to 1)	0.36 (0.29 to 0.45)	2 (2 to 3)	0.47 (0.36 to 0.6)	78.95 (50.18 to 107.8)
17	Belarus	59 (24 to 79)	0.48 (0.2 to 0.65)	16 (11 to 24)	0.12 (0.08 to 0.17)	-490.78 (-532.63 to -448.73)
18	Belgium	50 (39 to 61)	0.37 (0.29 to 0.44)	66 (50 to 83)	0.31 (0.24 to 0.39)	-55.8 (-135.45 to 24.49)
19	Belize	1 (1 to 1)	0.63 (0.48 to 0.78)	2 (2 to 3)	0.65 (0.51 to 0.84)	11.84 (-21.06 to 44.85)
20	Benin	44 (28 to 66)	1.22 (0.8 to 1.74)	112 (64 to 174)	1.12 (0.67 to 1.7)	-28.25 (-39.64 to -16.84)
21	Bermuda	0 (0 to 0)	0.5 (0.34 to 0.62)	0 (0 to 0)	0.31 (0.24 to 0.43)	-163.79 (-193.97 to -133.51)
22	Bhutan	4 (2 to 8)	1.24 (0.63 to 2.2)	6 (3 to 9)	0.99 (0.58 to 1.55)	-75.21 (-83.77 to -66.65)
23	Bolivia (Plurinational State of)	93 (40 to 210)	1.52 (0.77 to 2.91)	89 (60 to 131)	0.89 (0.61 to 1.29)	-184.54 (-189.88 to -179.18)
24	Bosnia and Herzegovina	5 (3 to 6)	0.12 (0.07 to 0.16)	4 (2 to 7)	0.09 (0.05 to 0.12)	-119.54 (-152.61 to -86.36)
25	Botswana	8 (5 to 12)	1.02 (0.65 to 1.5)	16 (10 to 25)	0.86 (0.57 to 1.3)	-56.53 (-70.37 to -42.67)
26	Brazil	669 (551 to 842)	0.58 (0.48 to 0.75)	1263 (939 to 1525)	0.56 (0.42 to 0.67)	-6.92 (-20.34 to 6.51)
27	Brunei Darussalam	2 (1 to 3)	1.48 (0.99 to 2.14)	3 (2 to 4)	0.89 (0.68 to 1.2)	-170.06 (-178.65 to -161.46)
28	Bulgaria	37 (30 to 56)	0.36 (0.3 to 0.54)	32 (22 to 54)	0.28 (0.2 to 0.48)	-66.86 (-116.65 to -16.81)
29	Burkina Faso	61 (32 to 108)	0.72 (0.43 to 1.1)	177 (93 to 303)	0.85 (0.5 to 1.28)	63.26 (32.91 to 93.71)
30	Burundi	44 (10 to 102)	0.99 (0.33 to 1.95)	57 (25 to 99)	0.72 (0.36 to 1.19)	-111.88 (-153.19 to -70.4)
31	Cabo Verde	6 (3 to 8)	2.33 (1.35 to 3.08)	5 (4 to 7)	0.92 (0.66 to 1.31)	-309.36 (-335.35 to -283.31)
32	Cambodia	22 (10 to 59)	0.31 (0.17 to 0.67)	42 (27 to 70)	0.31 (0.21 to 0.52)	1.22 (-20 to 22.48)
33	Cameroon	95 (64 to 139)	1.28 (0.81 to 1.9)	264 (164 to 385)	1.16 (0.71 to 1.69)	-29.53 (-51.76 to -7.25)
34	Canada	89 (69 to 111)	0.29 (0.23 to 0.37)	171 (114 to 210)	0.28 (0.2 to 0.34)	-18.16 (-32.36 to -3.95)
35	Central African Republic	16 (5 to 31)	0.91 (0.37 to 1.55)	26 (11 to 50)	0.8 (0.39 to 1.34)	-46.99 (-53.64 to -40.33)
36	Chad	52 (32 to 81)	1.12 (0.7 to 1.64)	156 (96 to 239)	1.27 (0.77 to 1.87)	45.83 (31.48 to 60.21)
37	Chile	35 (25 to 41)	0.31 (0.22 to 0.36)	38 (30 to 50)	0.18 (0.14 to 0.24)	-195.57 (-207.54 to -183.6)
38	China	2398 (1609 to 4556)	0.29 (0.19 to 0.57)	4666 (2892 to 5856)	0.29 (0.18 to 0.36)	6.8 (-11.15 to 24.78)
39	Colombia	121 (103 to 170)	0.54 (0.45 to 0.71)	596 (224 to 850)	1.11 (0.45 to 1.58)	342.72 (221.56 to 465.31)
40	Comoros	2 (1 to 4)	0.61 (0.24 to 1.02)	3 (1 to 4)	0.49 (0.25 to 0.76)	-96.79 (-213.15 to 20.94)
41	Congo	12 (5 to 22)	0.86 (0.39 to 1.39)	19 (11 to 29)	0.54 (0.32 to 0.83)	-145.43 (-175.19 to -115.58)
42	Cook Islands	0 (0 to 0)	1.87 (1.12 to 3.45)	0 (0 to 0)	1.2 (0.77 to 1.96)	-142.26 (-174.75 to -109.66)
43	Costa Rica	3 (3 to 5)	0.13 (0.11 to 0.2)	12 (7 to 16)	0.23 (0.15 to 0.31)	225.05 (117.21 to 334.05)
44	Croatia	8 (6 to 10)	0.15 (0.1 to 0.17)	4 (3 to 7)	0.06 (0.05 to 0.1)	-279.5 (-333.35 to -225.36)
45	Cuba	26 (17 to 31)	0.25 (0.17 to 0.29)	27 (19 to 36)	0.17 (0.12 to 0.23)	-124.3 (-153.83 to -94.68)
46	Cyprus	4 (3 to 6)	0.56 (0.38 to 0.83)	6 (5 to 8)	0.37 (0.28 to 0.47)	-146.92 (-166.91 to -126.9)
47	Czechia	19 (15 to 23)	0.16 (0.13 to 0.19)	22 (14 to 29)	0.13 (0.09 to 0.18)	-45.96 (-87.13 to -4.62)
48	Côte d'Ivoire	107 (67 to 155)	1.29 (0.84 to 1.86)	226 (136 to 336)	1.08 (0.67 to 1.62)	-67.69 (-85.19 to -50.15)
49	Democratic People's Republic of Korea	82 (53 to 127)	0.51 (0.33 to 0.83)	143 (93 to 212)	0.5 (0.32 to 0.75)	-3.92 (-13.82 to 5.99)
50	Democratic Republic of the Congo	196 (75 to 403)	0.8 (0.39 to 1.34)	380 (202 to 612)	0.76 (0.38 to 1.34)	-21.77 (-29.92 to -13.62)
51	Denmark	8 (7 to 12)	0.12 (0.1 to 0.16)	14 (10 to 17)	0.14 (0.11 to 0.17)	38.29 (5.83 to 70.85)
52	Djibouti	2 (1 to 3)	0.5 (0.23 to 0.8)	3 (2 to 6)	0.39 (0.2 to 0.67)	-89.18 (-116.56 to -61.72)
53	Dominica	1 (0 to 1)	0.88 (0.66 to 1.14)	1 (1 to 1)	1.07 (0.73 to 1.5)	67.05 (53.18 to 80.94)
54	Dominican Republic	29 (14 to 48)	0.41 (0.24 to 0.62)	40 (24 to 59)	0.4 (0.23 to 0.57)	13.08 (-31.81 to 58.17)
55	Ecuador	75 (46 to 110)	0.81 (0.52 to 1.11)	61 (46 to 89)	0.39 (0.3 to 0.56)	-268.66 (-303.67 to -233.52)
56	Egypt	88 (38 to 227)	0.2 (0.1 to 0.47)	205 (134 to 315)	0.28 (0.18 to 0.44)	125.94 (80.6 to 171.47)
57	El Salvador	49 (25 to 77)	0.93 (0.48 to 1.37)	17 (12 to 25)	0.28 (0.19 to 0.41)	-433.12 (-474.49 to -391.57)
58	Equatorial Guinea	2 (1 to 5)	0.78 (0.32 to 1.39)	4 (2 to 7)	0.54 (0.27 to 1.02)	-129.13 (-157.2 to -100.99)
59	Eritrea	16 (4 to 37)	0.72 (0.28 to 1.37)	26 (12 to 44)	0.57 (0.29 to 0.9)	-80.64 (-94.51 to -66.75)
60	Estonia	3 (2 to 4)	0.18 (0.11 to 0.23)	1 (1 to 2)	0.08 (0.05 to 0.11)	-329.07 (-390.43 to -267.31)
61	Eswatini	5 (3 to 7)	1.05 (0.71 to 1.5)	8 (5 to 11)	0.91 (0.6 to 1.35)	-48.54 (-63.52 to -33.53)
62	Ethiopia	252 (61 to 576)	0.7 (0.23 to 1.36)	308 (173 to 497)	0.47 (0.27 to 0.81)	-140.93 (-147.45 to -134.4)
63	Fiji	11 (8 to 15)	2.42 (1.69 to 3.27)	15 (11 to 21)	1.95 (1.4 to 2.74)	-83.85 (-118.59 to -48.99)
64	Finland	10 (7 to 13)	0.16 (0.11 to 0.19)	18 (10 to 22)	0.16 (0.09 to 0.19)	29.43 (-45.02 to 104.44)
65	France	380 (308 to 482)	0.51 (0.4 to 0.62)	493 (389 to 733)	0.39 (0.32 to 0.54)	-95.57 (-108.42 to -82.71)
66	Gabon	4 (2 to 7)	0.64 (0.3 to 0.99)	5 (3 to 9)	0.43 (0.26 to 0.68)	-144.29 (-156.77 to -131.8)
67	Gambia	8 (5 to 11)	1.12 (0.69 to 1.69)	20 (13 to 30)	1.19 (0.74 to 1.76)	1.31 (-142.19 to 146.91)
68	Georgia	35 (27 to 44)	0.59 (0.45 to 0.74)	34 (25 to 44)	0.66 (0.5 to 0.85)	38.86 (-52.06 to 130.62)
69	Germany	218 (171 to 298)	0.19 (0.15 to 0.26)	292 (220 to 360)	0.17 (0.13 to 0.21)	-48.96 (-80.57 to -17.25)
70	Ghana	127 (72 to 186)	1.17 (0.63 to 1.75)	401 (153 to 604)	1.58 (0.59 to 2.41)	111.22 (96.83 to 125.62)
71	Greece	16 (9 to 20)	0.12 (0.07 to 0.14)	11 (9 to 19)	0.06 (0.05 to 0.09)	-270.63 (-347.78 to -192.86)
72	Greenland	0 (0 to 0)	0.18 (0.13 to 0.27)	0 (0 to 0)	0.18 (0.11 to 0.25)	-2.54 (-32.09 to 27.09)
73	Grenada	1 (1 to 1)	1.36 (1.05 to 1.7)	1 (1 to 2)	1.21 (0.98 to 1.51)	-53.85 (-86.69 to -20.9)
74	Guam	1 (1 to 1)	0.9 (0.64 to 1.42)	2 (1 to 2)	0.84 (0.63 to 1.18)	-45.77 (-98.7 to 7.44)
75	Guatemala	129 (74 to 180)	1.77 (1.05 to 2.3)	93 (69 to 129)	0.62 (0.46 to 0.88)	-362.26 (-448.72 to -275.02)
76	Guinea	64 (38 to 104)	1.21 (0.76 to 1.75)	137 (81 to 215)	1.33 (0.8 to 2)	42.18 (27.4 to 56.97)
77	Guinea-Bissau	12 (6 to 20)	1.68 (0.89 to 2.68)	21 (13 to 33)	1.51 (0.91 to 2.38)	-34.9 (-44.81 to -24.97)
78	Guyana	3 (2 to 4)	0.68 (0.41 to 0.86)	4 (3 to 6)	0.58 (0.42 to 0.79)	-45.02 (-64.48 to -25.52)
79	Haiti	109 (33 to 272)	1.83 (0.77 to 3.71)	165 (82 to 300)	1.59 (0.87 to 2.68)	-47.14 (-55.99 to -38.28)
80	Honduras	65 (26 to 115)	1.3 (0.59 to 1.99)	74 (35 to 119)	0.95 (0.46 to 1.56)	-104.42 (-112.78 to -96.06)
81	Hungary	61 (36 to 72)	0.49 (0.29 to 0.58)	41 (29 to 54)	0.29 (0.2 to 0.38)	-213.58 (-271.15 to -155.67)
82	Iceland	1 (0 to 1)	0.29 (0.11 to 0.36)	0 (0 to 1)	0.09 (0.07 to 0.12)	-433.39 (-485.53 to -380.97)
83	India	6142 (3578 to 9378)	1.24 (0.75 to 1.83)	11229 (7540 to 14710)	0.99 (0.67 to 1.29)	-76.85 (-91.7 to -61.98)
84	Indonesia	679 (386 to 1534)	0.48 (0.29 to 0.97)	1101 (737 to 1923)	0.45 (0.3 to 0.78)	-20.06 (-26.79 to -13.32)
85	Iran (Islamic Republic of)	53 (35 to 102)	0.16 (0.12 to 0.23)	233 (78 to 329)	0.33 (0.1 to 0.47)	251.8 (177.22 to 326.92)
86	Iraq	96 (61 to 140)	0.83 (0.54 to 1.15)	227 (165 to 304)	0.8 (0.58 to 1.09)	-19.72 (-35.37 to -4.05)
87	Ireland	23 (19 to 28)	0.61 (0.49 to 0.74)	23 (17 to 40)	0.34 (0.26 to 0.57)	-203.36 (-238.72 to -167.88)
88	Israel	16 (13 to 23)	0.33 (0.27 to 0.49)	25 (20 to 37)	0.23 (0.19 to 0.33)	-144 (-281.19 to -4.87)
89	Italy	1144 (251 to 1362)	1.35 (0.31 to 1.62)	244 (179 to 484)	0.16 (0.12 to 0.35)	-743.45 (-836.35 to -649.6)
90	Jamaica	9 (6 to 12)	0.43 (0.31 to 0.53)	14 (10 to 19)	0.46 (0.34 to 0.64)	26.98 (-20.16 to 74.34)
91	Japan	326 (273 to 433)	0.22 (0.18 to 0.29)	520 (401 to 794)	0.18 (0.16 to 0.27)	-63.53 (-71.93 to -55.13)
92	Jordan	2 (1 to 2)	0.08 (0.05 to 0.11)	5 (3 to 6)	0.06 (0.04 to 0.08)	-77.56 (-104.74 to -50.3)
93	Kazakhstan	145 (103 to 179)	1.24 (0.77 to 1.61)	210 (138 to 285)	1.43 (0.77 to 2.06)	97.46 (31.73 to 163.62)
94	Kenya	74 (33 to 117)	0.55 (0.28 to 0.95)	193 (110 to 317)	0.6 (0.35 to 1.03)	29.88 (17.92 to 41.87)
95	Kiribati	3 (2 to 5)	5.72 (3.62 to 9.82)	4 (2 to 6)	4.72 (3.02 to 7.34)	-69.33 (-83 to -55.64)
96	Kuwait	1 (1 to 2)	0.12 (0.09 to 0.15)	3 (3 to 5)	0.11 (0.08 to 0.14)	-39.37 (-155.67 to 78.3)
97	Kyrgyzstan	14 (6 to 18)	0.39 (0.16 to 0.49)	10 (7 to 13)	0.16 (0.12 to 0.21)	-342.99 (-418.43 to -266.95)
98	Lao People's Democratic Republic	21 (8 to 57)	0.66 (0.31 to 1.55)	30 (17 to 54)	0.53 (0.32 to 0.92)	-82.43 (-87.1 to -77.76)
99	Latvia	6 (5 to 9)	0.18 (0.15 to 0.28)	4 (3 to 6)	0.14 (0.1 to 0.19)	-117.33 (-245.15 to 12.16)
100	Lebanon	3 (2 to 7)	0.14 (0.08 to 0.28)	10 (6 to 16)	0.19 (0.12 to 0.3)	95.78 (86.73 to 104.85)
101	Lesotho	14 (8 to 23)	1.1 (0.63 to 1.83)	18 (10 to 31)	1.14 (0.62 to 1.9)	15.64 (-0.27 to 31.58)
102	Liberia	17 (9 to 33)	0.89 (0.54 to 1.44)	34 (19 to 61)	0.8 (0.46 to 1.3)	-54.56 (-76.67 to -32.4)
103	Libya	4 (2 to 8)	0.14 (0.07 to 0.28)	12 (8 to 18)	0.21 (0.14 to 0.31)	151.66 (130.62 to 172.75)
104	Lithuania	12 (6 to 15)	0.29 (0.15 to 0.36)	5 (4 to 7)	0.11 (0.08 to 0.16)	-323.72 (-389.46 to -257.52)
105	Luxembourg	1 (0 to 1)	0.2 (0.1 to 0.24)	1 (0 to 1)	0.07 (0.05 to 0.12)	-365.76 (-399.28 to -332.13)
106	Madagascar	106 (35 to 199)	1.05 (0.47 to 1.59)	180 (97 to 300)	0.91 (0.52 to 1.41)	-57.02 (-64.49 to -49.55)
107	Malawi	38 (12 to 80)	0.53 (0.24 to 0.85)	57 (30 to 89)	0.49 (0.27 to 0.81)	-25.75 (-32.45 to -19.05)
108	Malaysia	65 (42 to 89)	0.52 (0.32 to 0.7)	141 (96 to 196)	0.48 (0.33 to 0.66)	-23.99 (-52.5 to 4.59)
109	Maldives	3 (1 to 7)	1.51 (0.71 to 2.98)	2 (2 to 3)	0.49 (0.37 to 0.67)	-386.6 (-441.59 to -331.29)
110	Mali	85 (51 to 128)	1.45 (0.85 to 2.14)	229 (134 to 348)	1.63 (0.85 to 2.57)	38.66 (8.44 to 68.97)
111	Malta	2 (1 to 2)	0.4 (0.19 to 0.5)	1 (1 to 2)	0.12 (0.09 to 0.2)	-399.41 (-426.94 to -371.8)
112	Marshall Islands	1 (0 to 1)	3.48 (1.75 to 6.26)	1 (1 to 2)	3.21 (1.83 to 5.35)	-37.79 (-56.21 to -19.33)
113	Mauritania	15 (9 to 22)	0.98 (0.57 to 1.42)	20 (12 to 30)	0.65 (0.38 to 0.97)	-134.7 (-161.45 to -107.87)
114	Mauritius	9 (6 to 10)	0.96 (0.69 to 1.15)	9 (7 to 15)	0.66 (0.47 to 1.02)	-111.22 (-184.24 to -37.65)
115	Mexico	396 (334 to 515)	0.62 (0.53 to 0.81)	712 (576 to 908)	0.61 (0.49 to 0.76)	15.86 (-27.84 to 59.75)
116	Micronesia (Federated States of)	2 (1 to 5)	3.95 (1.97 to 7.25)	3 (1 to 4)	3.31 (1.91 to 5.48)	-62.12 (-63.47 to -60.78)
117	Monaco	0 (0 to 1)	0.63 (0.4 to 0.88)	1 (0 to 1)	0.59 (0.37 to 0.81)	-15.79 (-24.49 to -7.09)
118	Mongolia	20 (12 to 29)	1.03 (0.71 to 1.39)	13 (9 to 23)	0.49 (0.34 to 0.72)	-260.12 (-271.78 to -248.45)
119	Montenegro	1 (1 to 1)	0.15 (0.11 to 0.19)	1 (1 to 1)	0.12 (0.09 to 0.17)	-46.58 (-53.28 to -39.88)
120	Morocco	22 (9 to 57)	0.14 (0.06 to 0.3)	71 (49 to 101)	0.24 (0.17 to 0.34)	190.29 (162.83 to 217.83)
121	Mozambique	43 (14 to 105)	0.42 (0.19 to 0.73)	84 (41 to 143)	0.44 (0.24 to 0.7)	20.92 (-12.12 to 54.06)
122	Myanmar	251 (115 to 657)	0.83 (0.43 to 1.77)	364 (234 to 618)	0.74 (0.48 to 1.23)	-40.37 (-51.37 to -29.37)
123	Namibia	9 (6 to 14)	1.04 (0.68 to 1.57)	16 (10 to 24)	0.89 (0.58 to 1.32)	-36.91 (-57.71 to -16.06)
124	Nauru	0 (0 to 0)	3.89 (1.9 to 7.7)	0 (0 to 0)	3.18 (1.87 to 5.28)	-70.04 (-95.72 to -44.3)
125	Nepal	191 (87 to 354)	1.83 (0.89 to 3.25)	372 (206 to 549)	1.73 (0.95 to 2.59)	-15.72 (-22.17 to -9.26)
126	Netherlands	40 (34 to 53)	0.22 (0.18 to 0.29)	68 (49 to 84)	0.22 (0.16 to 0.27)	-16.5 (-65.45 to 32.7)
127	New Zealand	23 (14 to 26)	0.65 (0.39 to 0.75)	26 (20 to 31)	0.43 (0.32 to 0.5)	-161.3 (-196.47 to -125.99)
128	Nicaragua	5 (2 to 10)	0.13 (0.09 to 0.2)	13 (6 to 21)	0.22 (0.11 to 0.34)	211.4 (178.16 to 244.75)
129	Niger	84 (42 to 163)	1.31 (0.72 to 2.05)	210 (110 to 364)	1.15 (0.64 to 1.8)	-40.13 (-61.78 to -18.43)
130	Nigeria	546 (333 to 880)	0.79 (0.49 to 1.15)	1113 (721 to 1596)	0.7 (0.46 to 1)	-46.11 (-64.66 to -27.52)
131	Niue	0 (0 to 0)	2.61 (1.52 to 4.65)	0 (0 to 0)	2.19 (1.37 to 3.46)	-64.08 (-70.81 to -57.34)
132	North Macedonia	3 (1 to 3)	0.14 (0.08 to 0.19)	2 (1 to 3)	0.07 (0.05 to 0.11)	-263.73 (-326.5 to -200.56)
133	Northern Mariana Islands	0 (0 to 1)	1.11 (0.64 to 2.06)	1 (0 to 1)	1.23 (0.88 to 1.77)	20.19 (-20.91 to 61.46)
134	Norway	6 (5 to 9)	0.09 (0.08 to 0.14)	10 (7 to 12)	0.11 (0.08 to 0.13)	77.27 (43.88 to 110.77)
135	Oman	12 (3 to 20)	0.96 (0.29 to 1.7)	18 (5 to 30)	0.47 (0.19 to 0.76)	-233.01 (-311.04 to -154.35)
136	Pakistan	657 (360 to 994)	1 (0.55 to 1.43)	1133 (722 to 1720)	0.85 (0.55 to 1.26)	-49.72 (-58.59 to -40.84)
137	Palau	2 (2 to 3)	20.3 (15.28 to 27.69)	3 (2 to 4)	15.73 (11.64 to 21.14)	-87.96 (-102.32 to -73.57)
138	Palestine	3 (2 to 5)	0.29 (0.13 to 0.47)	15 (4 to 25)	0.77 (0.12 to 1.34)	369.59 (272.68 to 467.41)
139	Panama	6 (4 to 8)	0.28 (0.22 to 0.37)	14 (10 to 19)	0.33 (0.23 to 0.45)	59.09 (-6.69 to 125.32)
140	Papua New Guinea	100 (36 to 218)	4.26 (1.49 to 8.25)	287 (118 to 532)	5.11 (2.02 to 8.48)	63.9 (53.2 to 74.61)
141	Paraguay	11 (6 to 16)	0.27 (0.18 to 0.36)	13 (8 to 18)	0.2 (0.13 to 0.27)	-57.79 (-130.68 to 15.64)
142	Peru	306 (161 to 498)	1.41 (0.8 to 2.1)	189 (128 to 271)	0.56 (0.38 to 0.8)	-323.59 (-369.59 to -277.36)
143	Philippines	153 (107 to 217)	0.37 (0.27 to 0.47)	278 (213 to 364)	0.29 (0.22 to 0.38)	-71.79 (-86.21 to -57.35)
144	Poland	123 (74 to 136)	0.32 (0.19 to 0.36)	51 (35 to 119)	0.09 (0.06 to 0.21)	-447.66 (-517.61 to -377.19)
145	Portugal	215 (39 to 282)	1.84 (0.31 to 2.44)	62 (48 to 81)	0.25 (0.2 to 0.36)	-652.86 (-782.65 to -521.25)
146	Puerto Rico	16 (11 to 19)	0.45 (0.32 to 0.53)	18 (13 to 26)	0.34 (0.25 to 0.48)	-106.85 (-157.35 to -56.09)
147	Qatar	1 (1 to 1)	0.66 (0.31 to 1.04)	5 (3 to 7)	0.59 (0.28 to 0.97)	-31.08 (-115.99 to 54.55)
148	Republic of Korea	97 (47 to 144)	0.26 (0.13 to 0.39)	88 (67 to 132)	0.11 (0.08 to 0.16)	-312.03 (-348.42 to -275.51)
149	Republic of Moldova	6 (5 to 8)	0.14 (0.11 to 0.17)	5 (4 to 7)	0.1 (0.07 to 0.14)	-103.71 (-129.75 to -77.6)
150	Romania	66 (33 to 88)	0.28 (0.13 to 0.37)	24 (18 to 34)	0.08 (0.06 to 0.11)	-428.24 (-478.78 to -377.44)
151	Russian Federation	698 (267 to 829)	0.41 (0.16 to 0.48)	292 (234 to 418)	0.14 (0.12 to 0.21)	-404.55 (-463.63 to -345.1)
152	Rwanda	56 (14 to 130)	1.02 (0.34 to 1.99)	65 (34 to 121)	0.7 (0.39 to 1.27)	-139.94 (-173.52 to -106.25)
153	Saint Kitts and Nevis	1 (0 to 1)	1.51 (1.08 to 1.87)	1 (0 to 1)	1.11 (0.8 to 1.49)	-84.45 (-119.83 to -48.93)
154	Saint Lucia	1 (1 to 1)	0.95 (0.72 to 1.13)	2 (1 to 2)	0.92 (0.71 to 1.22)	-12.24 (-37.55 to 13.13)
155	Saint Vincent and the Grenadines	0 (0 to 1)	0.56 (0.38 to 0.69)	1 (1 to 1)	0.57 (0.44 to 0.73)	9.67 (-8.07 to 27.45)
156	Samoa	4 (2 to 7)	3.41 (1.93 to 6.38)	4 (3 to 7)	2.6 (1.74 to 4.06)	-92.64 (-95.55 to -89.74)
157	San Marino	0 (0 to 0)	0.97 (0.64 to 1.33)	1 (0 to 1)	0.87 (0.53 to 1.36)	-24.94 (-71.51 to 21.85)
158	Sao Tome and Principe	2 (1 to 3)	1.96 (1.21 to 2.86)	4 (2 to 6)	2.22 (1.4 to 3.38)	52 (29.84 to 74.22)
159	Saudi Arabia	26 (16 to 37)	0.3 (0.2 to 0.42)	69 (41 to 102)	0.25 (0.16 to 0.35)	-65.93 (-84.53 to -47.3)
160	Senegal	66 (42 to 99)	1.17 (0.75 to 1.72)	127 (78 to 180)	1.05 (0.65 to 1.5)	-39.96 (-132.07 to 53.02)
161	Serbia	16 (12 to 26)	0.15 (0.11 to 0.25)	26 (14 to 39)	0.2 (0.11 to 0.29)	95.67 (66.2 to 125.23)
162	Seychelles	0 (0 to 0)	0.3 (0.18 to 0.59)	0 (0 to 1)	0.28 (0.17 to 0.5)	-23.45 (-41.85 to -5.03)
163	Sierra Leone	35 (20 to 58)	1.15 (0.69 to 1.72)	82 (49 to 127)	1.2 (0.71 to 1.82)	17.29 (0.39 to 34.22)
164	Singapore	12 (6 to 14)	0.47 (0.24 to 0.56)	14 (11 to 20)	0.19 (0.15 to 0.26)	-281.39 (-346.91 to -215.42)
165	Slovakia	15 (11 to 22)	0.28 (0.19 to 0.39)	13 (8 to 22)	0.17 (0.11 to 0.28)	-147.47 (-188.82 to -105.94)
166	Slovenia	3 (2 to 4)	0.12 (0.08 to 0.16)	2 (2 to 3)	0.06 (0.04 to 0.09)	-198.66 (-274.27 to -122.45)
167	Solomon Islands	6 (3 to 12)	3.42 (1.59 to 6.32)	15 (9 to 25)	3.87 (2.38 to 6.07)	45.21 (29.97 to 60.48)
168	Somalia	40 (11 to 94)	0.79 (0.32 to 1.54)	81 (30 to 175)	0.65 (0.31 to 1.2)	-63.85 (-74.62 to -53.08)
169	South Africa	228 (150 to 281)	0.77 (0.53 to 0.92)	265 (213 to 379)	0.54 (0.44 to 0.75)	-121.48 (-146.07 to -96.84)
170	South Sudan	29 (9 to 62)	0.66 (0.3 to 1.09)	30 (15 to 51)	0.49 (0.26 to 0.78)	-102.69 (-119.61 to -85.73)
171	Spain	1524 (264 to 1888)	2.87 (0.54 to 3.55)	296 (219 to 510)	0.29 (0.21 to 0.52)	-781.53 (-847.71 to -714.88)
172	Sri Lanka	181 (106 to 260)	1.23 (0.75 to 1.76)	178 (107 to 266)	0.74 (0.47 to 1.08)	-159.83 (-205.26 to -114.2)
173	Sudan	34 (12 to 101)	0.24 (0.11 to 0.52)	80 (50 to 122)	0.32 (0.19 to 0.48)	102.41 (90.98 to 113.85)
174	Suriname	5 (3 to 6)	1.46 (1.06 to 1.83)	8 (6 to 10)	1.31 (1 to 1.74)	-68.61 (-82.5 to -54.7)
175	Sweden	19 (15 to 25)	0.14 (0.11 to 0.18)	32 (21 to 39)	0.15 (0.11 to 0.18)	29.29 (-7.98 to 66.69)
176	Switzerland	22 (18 to 30)	0.23 (0.19 to 0.31)	37 (28 to 48)	0.22 (0.17 to 0.28)	-22.23 (-56.34 to 11.99)
177	Syrian Arab Republic	12 (6 to 21)	0.17 (0.08 to 0.29)	22 (12 to 32)	0.26 (0.1 to 0.45)	138.48 (92.85 to 184.32)
178	Taiwan (Province of China)	73 (46 to 85)	0.46 (0.28 to 0.54)	101 (72 to 148)	0.28 (0.2 to 0.42)	-158.74 (-225.41 to -91.61)
179	Tajikistan	113 (85 to 146)	3.48 (2.43 to 4.75)	141 (103 to 196)	2.69 (1.77 to 3.67)	-82.62 (-108.54 to -56.64)
180	Thailand	240 (147 to 322)	0.52 (0.32 to 0.69)	227 (155 to 364)	0.27 (0.19 to 0.43)	-247.71 (-311.64 to -183.36)
181	Timor-Leste	3 (1 to 8)	0.52 (0.26 to 1.06)	5 (3 to 9)	0.52 (0.31 to 0.91)	-2.57 (-39.23 to 34.22)
182	Togo	30 (20 to 44)	1.13 (0.77 to 1.6)	76 (48 to 111)	1.16 (0.72 to 1.73)	10.23 (-0.46 to 20.93)
183	Tokelau	0 (0 to 0)	2.58 (1.31 to 4.83)	0 (0 to 0)	2.06 (1.32 to 3.46)	-72.04 (-79.42 to -64.65)
184	Tonga	1 (1 to 2)	2.02 (1.01 to 3.85)	2 (1 to 3)	1.99 (1.21 to 3.38)	-3.36 (-36.64 to 30.04)
185	Trinidad and Tobago	3 (2 to 4)	0.29 (0.22 to 0.35)	5 (3 to 6)	0.28 (0.19 to 0.4)	20.3 (-35.96 to 76.88)
186	Tunisia	8 (4 to 17)	0.13 (0.08 to 0.27)	22 (13 to 34)	0.19 (0.11 to 0.29)	123.29 (107.28 to 139.33)
187	Turkey	256 (164 to 411)	0.5 (0.33 to 0.79)	253 (190 to 356)	0.3 (0.23 to 0.43)	-169.05 (-181.7 to -156.38)
188	Turkmenistan	19 (13 to 24)	0.68 (0.49 to 0.88)	11 (7 to 20)	0.22 (0.15 to 0.4)	-434.67 (-516.65 to -351.98)
189	Tuvalu	0 (0 to 1)	3.76 (1.9 to 6.78)	0 (0 to 0)	2.78 (1.76 to 4.54)	-102.14 (-105.72 to -98.56)
190	Uganda	88 (31 to 179)	0.73 (0.33 to 1.21)	158 (82 to 260)	0.62 (0.34 to 0.97)	-77.5 (-106.14 to -48.77)
191	Ukraine	289 (213 to 379)	0.45 (0.34 to 0.59)	98 (75 to 157)	0.16 (0.12 to 0.26)	-354.56 (-406.71 to -302.12)
192	United Arab Emirates	5 (2 to 11)	0.37 (0.17 to 0.8)	53 (27 to 97)	0.5 (0.3 to 0.91)	105.01 (83.13 to 126.94)
193	United Kingdom	305 (255 to 446)	0.41 (0.33 to 0.54)	360 (297 to 535)	0.31 (0.26 to 0.45)	-86.1 (-177.17 to 5.81)
194	United Republic of Tanzania	89 (34 to 164)	0.48 (0.24 to 0.72)	196 (102 to 347)	0.47 (0.27 to 0.78)	-0.44 (-13.46 to 12.59)
195	United States Virgin Islands	1 (1 to 1)	0.8 (0.56 to 1.05)	1 (1 to 1)	0.68 (0.51 to 0.94)	-52.09 (-72.31 to -31.83)
196	United States of America	977 (854 to 1532)	0.33 (0.29 to 0.51)	2453 (1536 to 2725)	0.49 (0.31 to 0.54)	147.29 (119.67 to 174.98)
197	Uruguay	27 (15 to 32)	0.79 (0.44 to 0.94)	14 (11 to 18)	0.34 (0.28 to 0.43)	-335.06 (-379.51 to -290.4)
198	Uzbekistan	179 (130 to 241)	1.34 (0.96 to 1.84)	179 (131 to 303)	0.7 (0.53 to 1.16)	-207.92 (-275 to -140.38)
199	Vanuatu	3 (1 to 6)	3.76 (1.68 to 6.93)	8 (4 to 13)	3.84 (2.06 to 6.24)	9.28 (-15.48 to 34.1)
200	Venezuela (Bolivarian Republic of)	34 (22 to 43)	0.22 (0.15 to 0.27)	44 (31 to 64)	0.16 (0.11 to 0.23)	-96 (-131.98 to -59.89)
201	Viet Nam	164 (102 to 289)	0.36 (0.21 to 0.66)	306 (147 to 521)	0.32 (0.16 to 0.54)	-47.44 (-64.64 to -30.22)
202	Yemen	18 (6 to 58)	0.22 (0.1 to 0.55)	52 (31 to 91)	0.29 (0.18 to 0.46)	93.85 (85.63 to 102.08)
203	Zambia	36 (11 to 78)	0.63 (0.28 to 1.03)	66 (37 to 101)	0.57 (0.33 to 0.86)	-32.99 (-48.01 to -17.95)
204	Zimbabwe	39 (27 to 60)	0.73 (0.53 to 1.07)	64 (39 to 102)	0.7 (0.45 to 1.07)	-17.27 (-31.52 to -3)
