# Supplementary material for: Global, regional, and national burden of chronic respiratory diseases and associated risk factors, 1990–2019: Results from the Global Burden of Disease Study 2019
Source: Front Med (Lausanne). 2023 Mar 28;10:1066804. doi: 10.3389/fmed.2023.1066804 (PMC10088372; doi:10.3389/fmed.2023.1066804)
Supplement: Supplementary file 2 [file Data_Sheet_2.ZIP › Source data/2.Deaths/Results for Deaths_nation_Overall.csv]

	location	case_1990	ASR_1990	case_2019	ASR_2019	AAPC
1	Afghanistan	5945 (4809 to 7128)	94.84 (78.02 to 112.96)	7082 (5444 to 8699)	67.82 (51.99 to 81.33)	-110.54 (-120.63 to -100.43)
2	Albania	1006 (695 to 1096)	59.1 (39.61 to 64.7)	815 (608 to 1053)	19.54 (14.61 to 25.16)	-372.42 (-441.76 to -302.58)
3	Algeria	4410 (3378 to 5596)	53.82 (41.75 to 66.94)	7528 (6030 to 9347)	30.36 (24.5 to 37.49)	-195.8 (-202.86 to -188.74)
4	American Samoa	17 (15 to 19)	96.52 (82.7 to 109.26)	23 (19 to 28)	57.84 (48.68 to 69.95)	-179.74 (-190.84 to -168.64)
5	Andorra	16 (12 to 21)	35.77 (27.88 to 46.21)	39 (31 to 49)	25.66 (20.11 to 32.13)	-117.47 (-126.55 to -108.37)
6	Angola	2794 (2084 to 3626)	82.55 (59.96 to 118.87)	3934 (2886 to 5046)	46.92 (35.19 to 62.07)	-199.02 (-212.72 to -185.3)
7	Antigua and Barbuda	7 (6 to 8)	11.61 (10.33 to 13.08)	11 (9 to 13)	11.93 (9.71 to 14.2)	24.55 (-52.22 to 101.91)
8	Argentina	9894 (9154 to 11385)	33.02 (30.24 to 38.6)	19348 (16775 to 21811)	34.85 (30.28 to 39.29)	33.57 (8.28 to 58.92)
9	Armenia	1078 (902 to 1154)	48.39 (39.39 to 52.16)	1323 (1016 to 1581)	33.77 (25.81 to 40.44)	-118.2 (-161.9 to -74.32)
10	Australia	6966 (6488 to 7402)	35.97 (33.28 to 38.3)	11203 (9284 to 12661)	24.18 (20.3 to 27.12)	-132.13 (-143.27 to -120.97)
11	Austria	2524 (2339 to 2898)	20.33 (18.81 to 23.3)	3406 (2914 to 3825)	16.92 (14.47 to 18.79)	-71.49 (-104.33 to -38.54)
12	Azerbaijan	1934 (1728 to 2169)	41.91 (37.35 to 47.59)	2006 (1556 to 3036)	31.94 (23.85 to 49.48)	-64.85 (-92.8 to -36.82)
13	Bahamas	24 (21 to 27)	16.36 (14.42 to 18.53)	51 (41 to 63)	14.58 (11.67 to 18.06)	-35.97 (-54.84 to -17.06)
14	Bahrain	86 (74 to 98)	78.35 (67.14 to 88.92)	161 (129 to 207)	37.15 (30.47 to 45.41)	-297.62 (-362.88 to -231.92)
15	Bangladesh	61137 (52166 to 78436)	147.55 (125.64 to 198.33)	70893 (53727 to 117828)	62.02 (47.21 to 106.8)	-273.79 (-337.51 to -209.64)
16	Barbados	40 (35 to 45)	12.9 (11.42 to 14.62)	63 (50 to 76)	12.96 (10.4 to 15.57)	-7.83 (-46.44 to 30.94)
17	Belarus	6648 (4906 to 7316)	53.71 (39.04 to 59.38)	2438 (1838 to 3910)	14.98 (11.29 to 24.05)	-448.85 (-525.15 to -371.93)
18	Belgium	6494 (6017 to 7017)	41.08 (38.01 to 44.29)	7400 (6282 to 8256)	27.63 (23.71 to 30.62)	-139.99 (-157.85 to -122.1)
19	Belize	22 (19 to 25)	22.42 (19.47 to 25.37)	74 (62 to 87)	28.82 (24.06 to 33.98)	130.19 (68.98 to 191.76)
20	Benin	1340 (1082 to 1589)	69.2 (55.9 to 82.02)	1888 (1458 to 2449)	42.45 (34.03 to 53.78)	-169.23 (-179.09 to -159.37)
21	Bermuda	11 (10 to 12)	19.04 (16.91 to 21.48)	18 (15 to 22)	13.21 (10.89 to 15.97)	-114.76 (-130.95 to -98.54)
22	Bhutan	300 (218 to 394)	162.86 (120.78 to 216.77)	571 (434 to 781)	123.17 (94.18 to 164.64)	-96.31 (-102.98 to -89.63)
23	Bolivia (Plurinational State of)	1856 (1475 to 2221)	62.07 (51.29 to 73.06)	3578 (2812 to 4445)	51.07 (40.15 to 63.07)	-65.21 (-71.32 to -59.1)
24	Bosnia and Herzegovina	1162 (997 to 1244)	36.31 (30.79 to 39.07)	1204 (953 to 1487)	20.97 (16.59 to 25.73)	-210.7 (-229.36 to -191.99)
25	Botswana	463 (335 to 650)	95.12 (68.85 to 132.98)	649 (481 to 847)	58.45 (43.86 to 74)	-167 (-179.44 to -154.54)
26	Brazil	40254 (36784 to 42288)	56.04 (50.36 to 59.18)	76551 (68782 to 85616)	34.38 (30.76 to 38.59)	-169.55 (-185.35 to -153.73)
27	Brunei Darussalam	73 (53 to 82)	128.47 (85.53 to 147.9)	93 (81 to 107)	64.5 (54.57 to 72.9)	-227.39 (-258.84 to -195.84)
28	Bulgaria	3786 (3436 to 4056)	35.16 (31.47 to 37.74)	3036 (2405 to 3809)	20.51 (16.24 to 25.64)	-174.66 (-204.56 to -144.67)
29	Burkina Faso	1658 (1350 to 1989)	41.99 (34.73 to 50.35)	2714 (2232 to 3291)	31.75 (26.44 to 38.01)	-89.88 (-114.72 to -64.98)
30	Burundi	2249 (1633 to 2806)	94.5 (69.75 to 116.48)	2399 (1769 to 3214)	61.07 (45.92 to 79.19)	-154.4 (-167.36 to -141.42)
31	Cabo Verde	133 (86 to 152)	55.5 (36.06 to 63.02)	107 (86 to 145)	25.59 (20.74 to 34.64)	-281.55 (-331.48 to -231.36)
32	Cambodia	2738 (2257 to 3164)	73.54 (59.91 to 85.76)	4959 (3936 to 5791)	53.76 (42.74 to 62.11)	-106.66 (-110.79 to -102.53)
33	Cameroon	2630 (2116 to 3139)	67.97 (55.12 to 80.56)	4166 (3053 to 5526)	40.02 (30.06 to 51.76)	-183.69 (-191.36 to -176.01)
34	Canada	9319 (8590 to 10076)	28.77 (26.44 to 31.03)	18385 (14506 to 20999)	24.22 (19.52 to 27.56)	-62.35 (-71.6 to -53.1)
35	Central African Republic	1074 (766 to 1444)	109.22 (73.88 to 161.94)	1579 (1054 to 2342)	91.58 (58.78 to 146.99)	-58.97 (-65.96 to -51.97)
36	Chad	1886 (1454 to 2493)	69.78 (53.61 to 92.4)	2761 (2143 to 3486)	52.82 (40.86 to 65.42)	-94.73 (-102.63 to -86.83)
37	Chile	2781 (2444 to 2956)	32.28 (28.09 to 34.53)	6389 (4943 to 7227)	26.87 (20.81 to 30.37)	-63.21 (-81.51 to -44.88)
38	China	1301224 (955216 to 1458961)	226.43 (170.16 to 251.43)	1085273 (929797 to 1320157)	67.98 (57.8 to 83.43)	-420.31 (-456.49 to -383.99)
39	Colombia	6211 (5414 to 6638)	41.82 (36.49 to 44.92)	17772 (12952 to 22724)	31.9 (23.4 to 40.81)	-123.24 (-141.15 to -105.3)
40	Comoros	129 (80 to 168)	62.14 (41.96 to 79.47)	167 (131 to 208)	38.28 (30.52 to 47.36)	-159.94 (-178.8 to -141.05)
41	Congo	789 (568 to 1089)	90.3 (63.54 to 132.36)	997 (723 to 1305)	51.39 (37.85 to 68.2)	-188.09 (-202.59 to -173.57)
42	Cook Islands	8 (6 to 9)	71.88 (60.06 to 82.58)	7 (6 to 9)	32.74 (27.05 to 39.98)	-264.15 (-284.38 to -243.87)
43	Costa Rica	477 (420 to 526)	29.57 (25.9 to 32.79)	1425 (1086 to 1794)	27.59 (21.1 to 34.87)	-14.71 (-70.18 to 41.07)
44	Croatia	1282 (1173 to 1410)	21.97 (19.97 to 24.1)	1878 (1467 to 2322)	19.53 (15.31 to 24.14)	-29.79 (-73.11 to 13.72)
45	Cuba	1866 (1712 to 1989)	18.66 (17.09 to 19.98)	4586 (3549 to 5603)	23.29 (17.9 to 28.42)	99.02 (70.66 to 127.47)
46	Cyprus	327 (270 to 374)	57.95 (46.17 to 66.57)	541 (400 to 626)	32.53 (22.62 to 37.96)	-191.79 (-223.96 to -159.52)
47	Czechia	3193 (2968 to 3760)	23.64 (21.87 to 28)	4062 (3295 to 4918)	18.4 (14.9 to 22.28)	-74.38 (-130.21 to -18.23)
48	Côte d'Ivoire	2305 (1790 to 2764)	67.46 (52.91 to 80.4)	3642 (2763 to 4612)	40.43 (32.05 to 49.5)	-180.43 (-194.97 to -165.87)
49	Democratic People's Republic of Korea	19507 (14226 to 25359)	174.31 (126.7 to 231.33)	31704 (25210 to 37877)	112.77 (90.31 to 136.52)	-152.39 (-158.87 to -145.9)
50	Democratic Republic of the Congo	10993 (7447 to 15008)	86.78 (58.21 to 126.81)	19997 (12900 to 32274)	71.96 (45.13 to 121.72)	-67.35 (-77.37 to -57.32)
51	Denmark	3265 (3026 to 3486)	38.24 (35.28 to 40.64)	4572 (3610 to 5186)	36 (28.4 to 40.8)	-20.26 (-40.8 to 0.32)
52	Djibouti	60 (40 to 84)	48.45 (32.72 to 63.64)	146 (97 to 209)	31.66 (21.13 to 44.06)	-151.64 (-161.23 to -142.04)
53	Dominica	17 (15 to 21)	23.28 (20.69 to 27.77)	22 (17 to 27)	24.28 (19.03 to 29.67)	16.72 (8.48 to 24.96)
54	Dominican Republic	915 (774 to 1029)	24.32 (20.63 to 27.38)	1937 (1436 to 2516)	22.19 (16.46 to 28.7)	0.85 (-29.59 to 31.38)
55	Ecuador	1713 (1424 to 1860)	34.95 (30.21 to 37.58)	3670 (2838 to 4523)	29.81 (22.53 to 36.57)	-44.99 (-78.1 to -11.77)
56	Egypt	15225 (13669 to 16935)	58.83 (53.37 to 68.33)	22560 (16449 to 29261)	43.58 (32.27 to 55.42)	-96.27 (-139.42 to -52.94)
57	El Salvador	1042 (885 to 1134)	33.9 (29.33 to 37.23)	1514 (1116 to 1881)	23.1 (17.08 to 28.72)	-131.04 (-171.88 to -90.03)
58	Equatorial Guinea	160 (109 to 223)	93.43 (61.07 to 142.33)	157 (103 to 262)	42.84 (28.57 to 74.23)	-272.28 (-288.85 to -255.68)
59	Eritrea	704 (475 to 908)	71.55 (49.99 to 94.29)	1117 (784 to 1437)	49.95 (34.38 to 62.92)	-119.49 (-132.36 to -106.61)
60	Estonia	332 (308 to 369)	16.6 (15.35 to 18.52)	303 (238 to 388)	10.27 (8.01 to 13.09)	-160.34 (-235.27 to -84.83)
61	Eswatini	251 (185 to 345)	97.63 (71.75 to 135.29)	319 (238 to 417)	65.53 (49.9 to 83.65)	-141.68 (-158.61 to -124.73)
62	Ethiopia	13499 (10819 to 15548)	71.35 (58.57 to 84.83)	13727 (11713 to 15813)	38.43 (32.63 to 44.17)	-218.38 (-227.72 to -209.03)
63	Fiji	400 (320 to 495)	143.05 (115.79 to 177.69)	412 (321 to 534)	73.44 (58.69 to 92.71)	-236.7 (-264.65 to -208.67)
64	Finland	1253 (1163 to 1405)	17.27 (15.97 to 19.48)	2043 (1736 to 2286)	14.6 (12.5 to 16.3)	-60.17 (-84.01 to -36.27)
65	France	22050 (19530 to 24041)	24.91 (21.98 to 27.12)	22060 (18180 to 26355)	12.76 (10.79 to 15.11)	-231.92 (-251.77 to -212.03)
66	Gabon	306 (220 to 386)	63.62 (44.58 to 82.04)	308 (218 to 400)	37.08 (26.2 to 47.01)	-182.92 (-193.57 to -172.26)
67	Gambia	196 (143 to 255)	62.56 (46.95 to 79.47)	424 (325 to 536)	48.78 (37.97 to 61.02)	-97.19 (-125.59 to -68.71)
68	Georgia	1196 (1056 to 1596)	22.53 (19.89 to 30.48)	1222 (975 to 1675)	19.36 (15.5 to 26.07)	-52.14 (-94.58 to -9.52)
69	Germany	39888 (36879 to 45489)	30.3 (27.96 to 34.48)	45165 (39408 to 51730)	20.75 (18.24 to 23.49)	-141.81 (-173.01 to -110.5)
70	Ghana	3076 (1929 to 3784)	55.71 (35.32 to 68.48)	5938 (3587 to 7459)	42.08 (25.74 to 51.96)	-89.14 (-97.52 to -80.74)
71	Greece	2627 (2385 to 2863)	18.25 (16.37 to 19.85)	6399 (4869 to 7428)	20.39 (16.17 to 23.24)	23.17 (-17.15 to 63.66)
72	Greenland	24 (19 to 27)	92.77 (73 to 105.6)	32 (24 to 38)	56.34 (40.93 to 66.46)	-166.96 (-206.62 to -127.13)
73	Grenada	18 (16 to 20)	22.34 (19.59 to 25.35)	19 (16 to 22)	19.1 (16.42 to 21.73)	-73.89 (-128.14 to -19.35)
74	Guam	30 (27 to 34)	60.45 (52.33 to 68.12)	53 (43 to 65)	28.73 (23.49 to 35.23)	-280.91 (-328.86 to -232.73)
75	Guatemala	1627 (1382 to 1819)	45.88 (40.55 to 51.28)	2529 (1988 to 3209)	27.19 (21.66 to 34.14)	-190.7 (-242.84 to -138.28)
76	Guinea	2215 (1776 to 2770)	70.92 (56.81 to 89.72)	2787 (2134 to 3446)	53.06 (41.08 to 65.19)	-97.36 (-102.31 to -92.41)
77	Guinea-Bissau	370 (293 to 452)	96.12 (76.33 to 115.38)	386 (297 to 485)	59.15 (45.8 to 73.57)	-164.97 (-172.29 to -157.64)
78	Guyana	90 (77 to 104)	25.58 (22.02 to 29.55)	119 (92 to 148)	21.57 (16.89 to 26.57)	-47.59 (-114.43 to 19.71)
79	Haiti	2420 (1642 to 3185)	72.44 (44.93 to 105.25)	3420 (2266 to 4792)	54.34 (35 to 77.46)	-96.66 (-101.47 to -91.83)
80	Honduras	1274 (1036 to 1464)	57.71 (43.75 to 68.1)	3536 (2229 to 4628)	68.62 (41.59 to 88.94)	96.07 (56.15 to 136.14)
81	Hungary	5385 (5065 to 6151)	39.1 (36.58 to 44.73)	5936 (4888 to 7093)	29.7 (24.36 to 35.39)	-90.81 (-151.92 to -29.33)
82	Iceland	70 (62 to 80)	23.04 (20.52 to 26.32)	111 (89 to 127)	17.5 (14.24 to 20.02)	-87.36 (-111.21 to -63.44)
83	India	601995 (491310 to 683144)	195.96 (159.48 to 226)	1168381 (899260 to 1363609)	125.11 (95.2 to 145.25)	-160.95 (-190.04 to -131.77)
84	Indonesia	65596 (56281 to 74089)	83.86 (71.34 to 96.81)	100930 (85012 to 113831)	61.93 (52.48 to 70.18)	-105.11 (-119.17 to -91.03)
85	Iran (Islamic Republic of)	8207 (7169 to 9874)	42.64 (36.06 to 52.57)	16835 (14588 to 18193)	26.93 (23.24 to 29.14)	-152.24 (-161.35 to -143.12)
86	Iraq	2101 (1714 to 2584)	28.16 (22.82 to 35.34)	3292 (2577 to 4153)	17.32 (13.82 to 21.98)	-167.75 (-215.77 to -119.49)
87	Ireland	2301 (2043 to 2429)	56.83 (50.44 to 60.09)	2548 (2135 to 2887)	32.41 (27.25 to 36.7)	-190.65 (-208.21 to -173.05)
88	Israel	1328 (1222 to 1429)	29.35 (26.79 to 31.79)	2027 (1763 to 2482)	16.18 (14.17 to 19.79)	-213.37 (-234.8 to -191.89)
89	Italy	24263 (22611 to 25175)	27.24 (25.05 to 28.33)	31345 (26440 to 34246)	16.76 (14.51 to 18.17)	-167.44 (-184.99 to -149.87)
90	Jamaica	345 (310 to 392)	18.45 (16.6 to 21.14)	642 (494 to 800)	20.73 (15.93 to 26.08)	50.35 (-17.3 to 118.46)
91	Japan	29862 (27076 to 31160)	19.46 (17.52 to 20.39)	55794 (45378 to 63876)	11.41 (9.61 to 12.91)	-187.06 (-201.96 to -172.13)
92	Jordan	397 (325 to 469)	38.78 (31.73 to 46.17)	856 (700 to 1028)	17.79 (14.57 to 21.48)	-271.48 (-313.91 to -228.87)
93	Kazakhstan	6905 (6041 to 7412)	60.49 (52.52 to 65.11)	9772 (8198 to 11527)	68.18 (56.63 to 80.18)	86.53 (24.92 to 148.52)
94	Kenya	3501 (2573 to 5301)	47.87 (34.9 to 73.98)	7705 (5822 to 10391)	42.9 (32.45 to 57.47)	-38.92 (-46.95 to -30.88)
95	Kiribati	58 (47 to 70)	184.25 (152.41 to 230)	73 (57 to 90)	144.1 (112.54 to 176.67)	-87.35 (-98.34 to -76.34)
96	Kuwait	81 (70 to 91)	17.21 (14.38 to 19.64)	230 (184 to 277)	12.22 (9.69 to 14.91)	-83.47 (-212.18 to 46.94)
97	Kyrgyzstan	2658 (2017 to 2937)	92.09 (69.32 to 102.1)	1513 (1283 to 1889)	41.08 (34.89 to 51.25)	-299.58 (-357.45 to -241.36)
98	Lao People's Democratic Republic	2563 (1993 to 3123)	135.08 (106.06 to 165.81)	2663 (2092 to 3360)	76.7 (61.34 to 96.08)	-197.86 (-204.48 to -191.23)
99	Latvia	750 (695 to 803)	21.2 (19.63 to 22.64)	433 (350 to 599)	9.92 (7.94 to 13.53)	-250.91 (-325.4 to -175.84)
100	Lebanon	695 (564 to 865)	37.81 (30.6 to 47.38)	1185 (918 to 1499)	23.35 (18.13 to 29.69)	-165.63 (-170.25 to -161)
101	Lesotho	1000 (674 to 1438)	114.66 (77.92 to 164.91)	1116 (787 to 1526)	104.4 (74.25 to 141.45)	-21.78 (-44.78 to 1.27)
102	Liberia	437 (361 to 521)	40.93 (34.27 to 49.57)	534 (398 to 715)	29.75 (23.04 to 39.56)	-96.11 (-135.93 to -56.12)
103	Libya	559 (433 to 722)	33.34 (25.32 to 43.46)	1173 (882 to 1477)	26.61 (19.92 to 33.35)	-74.76 (-132.38 to -16.8)
104	Lithuania	1473 (1256 to 1568)	32.82 (27.97 to 34.93)	779 (631 to 1010)	12.21 (9.9 to 15.8)	-338.09 (-409.67 to -265.98)
105	Luxembourg	176 (163 to 195)	32.59 (29.99 to 36.01)	221 (183 to 260)	19.91 (16.54 to 23.25)	-170.35 (-186.52 to -154.16)
106	Madagascar	4165 (3657 to 4705)	78.35 (68.98 to 90.3)	6030 (4601 to 7698)	65.01 (49.59 to 82.25)	-60.83 (-72.19 to -49.46)
107	Malawi	1816 (1460 to 2165)	50.14 (40.9 to 58.85)	2402 (1967 to 2842)	37.21 (30.74 to 43.72)	-100.76 (-107.36 to -94.16)
108	Malaysia	5101 (4196 to 6029)	65.33 (53.95 to 78.15)	7473 (5862 to 10018)	34.38 (27 to 46.19)	-239.71 (-327.03 to -151.61)
109	Maldives	96 (73 to 113)	143.31 (113.82 to 164.18)	123 (102 to 147)	51.64 (42.42 to 61.43)	-373.79 (-404.47 to -343.01)
110	Mali	2894 (2199 to 3420)	74.45 (57.59 to 87.6)	4574 (3389 to 5877)	56.29 (43.08 to 70.7)	-91.39 (-99.97 to -82.8)
111	Malta	106 (96 to 117)	26.29 (23.72 to 28.86)	157 (132 to 181)	15.4 (12.97 to 17.65)	-197.66 (-211.61 to -183.69)
112	Marshall Islands	22 (18 to 30)	155.34 (124.04 to 214.45)	26 (19 to 35)	104.71 (77.56 to 136.15)	-144.87 (-163.62 to -126.09)
113	Mauritania	526 (380 to 644)	57.35 (41.27 to 70.01)	525 (402 to 670)	28.76 (22.5 to 36.13)	-244.67 (-257.11 to -232.21)
114	Mauritius	450 (398 to 482)	73.83 (64.51 to 79.48)	537 (429 to 678)	34.9 (28.14 to 44.16)	-244.92 (-279.22 to -210.5)
115	Mexico	16910 (15104 to 17646)	49.17 (43.38 to 51.63)	38524 (32632 to 43748)	36.93 (31.2 to 41.88)	-98.5 (-119.5 to -77.44)
116	Micronesia (Federated States of)	68 (53 to 84)	171.54 (133.45 to 219.17)	57 (42 to 73)	108.37 (84.05 to 136.73)	-161.74 (-167.03 to -156.45)
117	Monaco	15 (12 to 19)	18.69 (14.83 to 23.27)	20 (16 to 23)	17.04 (13.67 to 20.12)	-23.57 (-40.94 to -6.17)
118	Mongolia	526 (412 to 622)	56.55 (44.27 to 66.64)	453 (357 to 608)	27.81 (22.73 to 34.98)	-252.94 (-281.18 to -224.63)
119	Montenegro	54 (44 to 63)	9.76 (7.91 to 11.52)	85 (69 to 100)	9.32 (7.48 to 10.91)	8.1 (-4.84 to 21.06)
120	Morocco	4982 (3971 to 6517)	43.72 (34.6 to 59.43)	9373 (7233 to 11682)	37.27 (29.08 to 46.8)	-65.71 (-125.16 to -5.91)
121	Mozambique	2451 (1960 to 2992)	44.61 (36.64 to 54.55)	3759 (2983 to 4746)	38.91 (31.11 to 49.16)	-46.05 (-59.58 to -32.51)
122	Myanmar	37654 (27630 to 46073)	193.65 (139.34 to 233.07)	43284 (33261 to 50185)	115.56 (88.11 to 133.27)	-179.26 (-186.8 to -171.71)
123	Namibia	659 (470 to 905)	102.83 (74.53 to 142)	791 (614 to 1012)	64.34 (49.72 to 82.23)	-152.29 (-164.6 to -139.98)
124	Nauru	5 (4 to 6)	149.05 (121.07 to 179.52)	3 (2 to 4)	98.54 (73.89 to 120.02)	-144 (-153.89 to -134.09)
125	Nepal	19609 (15063 to 23557)	273.02 (213.16 to 326.19)	40800 (30907 to 48383)	231.2 (175.79 to 270.35)	-53.29 (-58.22 to -48.35)
126	Netherlands	6934 (6378 to 7449)	33.47 (30.75 to 35.95)	10766 (8586 to 12240)	28.62 (22.8 to 32.43)	-56.09 (-74.41 to -37.75)
127	New Zealand	1542 (1441 to 1659)	39.27 (36.49 to 42.28)	2396 (2025 to 2686)	28.28 (24.04 to 31.59)	-111.74 (-136.98 to -86.43)
128	Nicaragua	430 (380 to 482)	29.16 (25.49 to 33.87)	1343 (1011 to 1549)	40.05 (29.96 to 46.03)	109.58 (63.96 to 155.41)
129	Niger	1973 (1518 to 2505)	74.46 (57.15 to 98.42)	3619 (2582 to 4954)	52.11 (37.99 to 70.27)	-118.59 (-131.25 to -105.91)
130	Nigeria	17749 (14085 to 21947)	45.48 (36.02 to 56.61)	24506 (19595 to 30356)	33.92 (27.06 to 41.73)	-99.31 (-108.23 to -90.37)
131	Niue	2 (2 to 3)	95.82 (76.13 to 117.27)	1 (1 to 2)	58.07 (44.19 to 73.18)	-173.76 (-179.69 to -167.83)
132	North Macedonia	659 (556 to 726)	42.89 (35.31 to 47.91)	652 (515 to 836)	24.72 (19.85 to 31.66)	-225.51 (-303.73 to -146.66)
133	Northern Mariana Islands	10 (9 to 12)	81.71 (70.41 to 94.96)	17 (15 to 21)	49.27 (42.2 to 58.79)	-168.81 (-186.37 to -151.22)
134	Norway	1523 (1414 to 1785)	20.52 (19.06 to 23.97)	2771 (2117 to 3026)	25.85 (19.7 to 28.18)	85.73 (71.9 to 99.59)
135	Oman	185 (138 to 248)	38.53 (28.77 to 51.86)	244 (191 to 281)	25.45 (19.45 to 29.63)	-151.31 (-202.41 to -99.94)
136	Pakistan	64997 (52751 to 82334)	130.64 (105.33 to 167.5)	82758 (67880 to 102124)	100.39 (83.09 to 122.7)	-86.16 (-92.04 to -80.28)
137	Palau	12 (10 to 16)	153 (123.52 to 193.39)	17 (13 to 21)	107.93 (87.06 to 130.08)	-117.38 (-123.13 to -111.63)
138	Palestine	342 (265 to 448)	44.35 (34.47 to 58.6)	488 (405 to 569)	26.93 (22.32 to 31.45)	-165.94 (-184.94 to -146.9)
139	Panama	349 (312 to 392)	24.17 (21.33 to 27.41)	877 (661 to 1098)	20.31 (15.31 to 25.48)	-54.6 (-84.15 to -24.96)
140	Papua New Guinea	3338 (2739 to 4001)	240.12 (190.92 to 286.42)	7154 (5539 to 9108)	209.49 (162.01 to 259.45)	-49.07 (-53.65 to -44.49)
141	Paraguay	431 (375 to 552)	20.67 (17.7 to 27.05)	1148 (878 to 1464)	22.12 (16.9 to 28.21)	32.8 (-5.94 to 71.69)
142	Peru	3320 (2825 to 4232)	27 (22.75 to 36.91)	6961 (5132 to 8990)	21.31 (15.64 to 27.63)	-64.58 (-106.04 to -22.94)
143	Philippines	20035 (17366 to 22256)	82.95 (72.7 to 93.82)	33229 (27252 to 41083)	50.85 (41.71 to 64.72)	-149.1 (-174.81 to -123.32)
144	Poland	14579 (13622 to 15101)	34.65 (32.14 to 35.99)	11349 (9488 to 13769)	15.37 (12.87 to 18.69)	-298.75 (-322.16 to -275.28)
145	Portugal	4624 (4279 to 5029)	36.33 (33.31 to 39.27)	7052 (5903 to 8062)	23.69 (20.21 to 26.93)	-140.11 (-165.78 to -114.38)
146	Puerto Rico	964 (863 to 1053)	28.05 (24.87 to 30.7)	1832 (1391 to 2281)	21.92 (16.99 to 27.59)	-78.07 (-123.45 to -32.48)
147	Qatar	21 (17 to 30)	32.84 (25.42 to 47.51)	66 (49 to 99)	22.97 (17.71 to 32.41)	-124.01 (-152.83 to -95.12)
148	Republic of Korea	11477 (8398 to 12518)	62.49 (41.58 to 69.62)	15506 (12626 to 17472)	19.16 (15.35 to 21.58)	-406.64 (-434.94 to -378.25)
149	Republic of Moldova	1830 (1501 to 1958)	46.98 (37.85 to 50.47)	971 (823 to 1200)	16.75 (14.2 to 20.71)	-379.03 (-455.97 to -301.48)
150	Romania	14278 (11364 to 15298)	59.46 (46.15 to 64.04)	8106 (6607 to 10101)	20.77 (16.82 to 25.97)	-338.93 (-385.92 to -291.7)
151	Russian Federation	57982 (47061 to 62626)	34.55 (27.49 to 37.36)	39390 (33695 to 46788)	16.7 (14.31 to 19.87)	-233.15 (-317.31 to -148.26)
152	Rwanda	2761 (2064 to 3390)	97.56 (74.5 to 117.55)	2520 (1928 to 3363)	50.27 (39.13 to 66.02)	-235.01 (-249.35 to -220.64)
153	Saint Kitts and Nevis	9 (8 to 10)	24.76 (21.88 to 28.21)	11 (9 to 13)	20.2 (17.06 to 24.03)	-82.01 (-170.58 to 7.35)
154	Saint Lucia	30 (27 to 33)	35.91 (32.55 to 39.66)	59 (48 to 70)	28.94 (23.69 to 34.31)	-78.77 (-108.44 to -49.01)
155	Saint Vincent and the Grenadines	11 (9 to 12)	15.2 (13.41 to 17.44)	20 (17 to 23)	16.12 (13.65 to 18.48)	27.43 (2.66 to 52.27)
156	Samoa	104 (83 to 136)	138.21 (110.64 to 180.52)	105 (85 to 132)	82.52 (67.1 to 103.26)	-173.85 (-180.48 to -167.21)
157	San Marino	5 (4 to 6)	15.82 (13.19 to 19.14)	11 (7 to 14)	13.39 (9.26 to 18.35)	-54.44 (-64.88 to -43.99)
158	Sao Tome and Principe	60 (49 to 69)	102.65 (84.86 to 118.29)	79 (59 to 98)	88.33 (66.73 to 108.64)	-48.49 (-67.77 to -29.17)
159	Saudi Arabia	2561 (1938 to 3534)	55.43 (41.43 to 75.66)	3723 (2953 to 4532)	31.74 (25.73 to 37.64)	-184.49 (-207.8 to -161.12)
160	Senegal	1950 (1499 to 2346)	65.76 (50.94 to 79.08)	2763 (2158 to 3433)	41.77 (33.46 to 50.91)	-157.96 (-196.74 to -119.03)
161	Serbia	3395 (3019 to 3965)	34.01 (30.13 to 40.16)	3865 (3107 to 4773)	25.15 (20.29 to 31.12)	-90.93 (-115.03 to -66.76)
162	Seychelles	26 (23 to 29)	46.9 (40.37 to 51.38)	31 (26 to 35)	32.67 (27.98 to 37.18)	-133.09 (-174.21 to -91.8)
163	Sierra Leone	1186 (911 to 1461)	65.07 (50.5 to 79.24)	1479 (1108 to 1908)	44.74 (34.38 to 56.56)	-124.79 (-136.24 to -113.32)
164	Singapore	958 (824 to 1022)	54.18 (46.25 to 58.02)	750 (627 to 996)	10.58 (8.82 to 14.07)	-585.35 (-617.15 to -553.43)
165	Slovakia	1052 (946 to 1532)	18.39 (16.52 to 26.51)	1147 (901 to 1484)	12.56 (9.9 to 16.2)	-130.77 (-156.75 to -104.72)
166	Slovenia	673 (527 to 837)	28.4 (22.3 to 35.13)	639 (498 to 801)	12.71 (9.9 to 16.07)	-297.53 (-334.16 to -260.77)
167	Solomon Islands	187 (143 to 240)	168.9 (131.64 to 217.12)	347 (275 to 418)	145.87 (118.53 to 169.97)	-49.85 (-71.77 to -27.88)
168	Somalia	2126 (1435 to 3042)	89.31 (62.19 to 133.51)	3992 (2675 to 6428)	66.97 (45.16 to 109.05)	-98.29 (-105.56 to -91.02)
169	South Africa	12236 (10582 to 14044)	62.79 (53.59 to 72.98)	17827 (16467 to 20125)	46.6 (42.43 to 51.97)	-80.75 (-118.98 to -42.38)
170	South Sudan	1396 (917 to 1780)	58.97 (40.41 to 75.45)	1331 (952 to 1814)	40.87 (29.4 to 53.86)	-124.33 (-129.19 to -119.47)
171	Spain	22694 (20391 to 24152)	42.29 (37.58 to 45.18)	36560 (29180 to 42491)	29.05 (24.12 to 33.19)	-121.64 (-142.37 to -100.87)
172	Sri Lanka	9542 (8298 to 10391)	113.98 (99.12 to 124.21)	13597 (9536 to 17634)	65.33 (46 to 83.62)	-153.45 (-200.17 to -106.51)
173	Sudan	6244 (4005 to 8346)	72.74 (45.49 to 100.4)	7191 (4823 to 9718)	45.18 (30.73 to 60.99)	-163.01 (-169.97 to -156.04)
174	Suriname	63 (56 to 73)	25.4 (22.74 to 29.09)	117 (97 to 139)	20.97 (17.35 to 24.94)	-120.56 (-281.64 to 43.18)
175	Sweden	2481 (2271 to 2978)	15.11 (13.86 to 18.05)	4478 (3398 to 5046)	17.85 (13.56 to 20.03)	65.14 (57.88 to 72.4)
176	Switzerland	2537 (2300 to 2744)	22.84 (20.73 to 24.69)	3074 (2563 to 3504)	14.94 (12.58 to 16.87)	-145.49 (-156.42 to -134.55)
177	Syrian Arab Republic	2224 (1804 to 2795)	45.74 (36.85 to 59.76)	3249 (2417 to 4430)	35.02 (26.6 to 46.91)	-96.91 (-124.37 to -69.38)
178	Taiwan (Province of China)	5150 (4562 to 5518)	45.04 (39.14 to 48.76)	9969 (7858 to 12656)	24.42 (19.16 to 31.06)	-202.64 (-224.37 to -180.86)
179	Tajikistan	1682 (1436 to 1852)	61.52 (51.88 to 67.64)	1669 (1337 to 2395)	48.85 (38.61 to 72.69)	-54.72 (-81.14 to -28.22)
180	Thailand	20374 (16503 to 23501)	70.22 (56.47 to 81.16)	23925 (17913 to 31300)	24.83 (18.64 to 32.4)	-364.84 (-407.25 to -322.25)
181	Timor-Leste	244 (184 to 311)	99.34 (74.6 to 127.46)	516 (391 to 651)	77.66 (59.67 to 98.03)	-86.11 (-97.73 to -74.48)
182	Togo	741 (591 to 881)	65.75 (51.99 to 78.37)	1332 (985 to 1729)	43.17 (33.1 to 55.37)	-146.53 (-153.94 to -139.12)
183	Tokelau	2 (1 to 2)	124.05 (101.53 to 153.4)	1 (1 to 1)	63.5 (49.21 to 79.32)	-231.68 (-235.73 to -227.63)
184	Tonga	36 (31 to 42)	79.5 (66.4 to 92.07)	42 (34 to 50)	54.91 (44.13 to 65.8)	-112.02 (-170.17 to -53.53)
185	Trinidad and Tobago	201 (188 to 218)	25.67 (23.78 to 27.97)	271 (201 to 360)	15.58 (11.61 to 20.59)	-165.74 (-202.4 to -128.94)
186	Tunisia	1381 (1119 to 1833)	34.31 (27.61 to 45.45)	2649 (1963 to 3507)	24.02 (17.97 to 31.61)	-122.69 (-130.33 to -115.04)
187	Turkey	18824 (15855 to 21343)	60.16 (50.41 to 68.57)	32981 (22668 to 40823)	40.64 (28.01 to 50.33)	-137.74 (-162.97 to -112.45)
188	Turkmenistan	843 (653 to 912)	50.03 (38.3 to 54.39)	442 (323 to 806)	13.26 (9.64 to 25.01)	-516.07 (-581.81 to -449.87)
189	Tuvalu	10 (8 to 12)	167.79 (132.25 to 215.64)	7 (6 to 10)	87.49 (67.74 to 110.57)	-222.53 (-228.76 to -216.29)
190	Uganda	4164 (2791 to 5910)	68.16 (45.78 to 96.71)	5480 (4037 to 7142)	44.02 (33 to 56.25)	-154.47 (-162.37 to -146.57)
191	Ukraine	33452 (26048 to 36237)	49.76 (38.14 to 54.11)	12181 (9742 to 18471)	15.96 (12.78 to 24.16)	-391.14 (-462.97 to -318.78)
192	United Arab Emirates	310 (232 to 417)	77.58 (61.14 to 104.08)	1778 (1216 to 2383)	45.5 (35.6 to 58.31)	-203.27 (-226.79 to -179.69)
193	United Kingdom	37657 (35478 to 43241)	39.59 (37.28 to 45.62)	51879 (43733 to 55229)	36.54 (30.82 to 38.77)	-20.29 (-34.97 to -5.58)
194	United Republic of Tanzania	4190 (3520 to 4867)	41.44 (35.07 to 48.02)	7001 (5759 to 8305)	31.42 (25.67 to 36.63)	-93.85 (-103.18 to -84.51)
195	United States Virgin Islands	14 (12 to 17)	19.44 (16.36 to 23.27)	31 (25 to 35)	17.62 (14.45 to 20.34)	-22.74 (-48.46 to 3.04)
196	United States of America	106098 (98990 to 124041)	31.61 (29.57 to 36.81)	224988 (181616 to 240468)	37.72 (30.84 to 40.16)	60.48 (54.24 to 66.72)
197	Uruguay	1291 (1174 to 1538)	33.38 (30.34 to 40.06)	2155 (1888 to 2389)	35.61 (31.35 to 39.19)	31.81 (10.72 to 52.94)
198	Uzbekistan	4929 (3868 to 5379)	46.84 (36.58 to 51.27)	3837 (3035 to 5646)	28.98 (23.23 to 47.54)	-208.04 (-264.27 to -151.49)
199	Vanuatu	90 (63 to 123)	166.47 (119 to 227.78)	172 (129 to 228)	121.24 (92.27 to 156.46)	-113.24 (-127.56 to -98.91)
200	Venezuela (Bolivarian Republic of)	2046 (1856 to 2303)	23.29 (20.73 to 26.98)	7062 (5421 to 9045)	26.08 (20.01 to 33.27)	33.38 (-16.65 to 83.66)
201	Viet Nam	26078 (9883 to 33160)	73.93 (27.59 to 93.74)	36229 (14127 to 45192)	47.62 (18.73 to 58.89)	-147.23 (-160.66 to -133.78)
202	Yemen	3341 (2294 to 4736)	79.73 (53.62 to 116.73)	5738 (4433 to 7400)	52.51 (41.42 to 66.84)	-144.48 (-150.65 to -138.31)
203	Zambia	1570 (1283 to 1886)	57.54 (47.35 to 70.37)	2388 (1919 to 2919)	41.65 (33.77 to 50.26)	-117.8 (-127.5 to -108.08)
204	Zimbabwe	1820 (1560 to 2073)	53.07 (45.66 to 60.13)	2891 (2000 to 3774)	49.07 (34.59 to 63.36)	-27.65 (-40.44 to -14.85)
