# Supplementary material for: Global, regional, and national burden of chronic respiratory diseases and associated risk factors, 1990–2019: Results from the Global Burden of Disease Study 2019
Source: Front Med (Lausanne). 2023 Mar 28;10:1066804. doi: 10.3389/fmed.2023.1066804 (PMC10088372; doi:10.3389/fmed.2023.1066804)
Supplement: Supplementary file 2 [file Data_Sheet_2.ZIP › Source data/2.Deaths/Results for Deaths_nation_Pneumoconiosis.csv]

	location	case_1990	ASR_1990	case_2019	ASR_2019	AAPC
1	Afghanistan	6 (2 to 11)	0.1 (0.03 to 0.17)	13 (7 to 21)	0.11 (0.05 to 0.17)	36.71 (14.48 to 58.98)
2	Albania	18 (14 to 22)	0.92 (0.71 to 1.09)	10 (7 to 16)	0.23 (0.16 to 0.36)	-465.78 (-516.59 to -414.69)
3	Algeria	4 (3 to 6)	0.05 (0.03 to 0.07)	12 (9 to 16)	0.05 (0.03 to 0.06)	-5.02 (-15.39 to 5.37)
4	American Samoa	0 (0 to 0)	0.08 (0.06 to 0.1)	0 (0 to 0)	0.03 (0.02 to 0.04)	-422.3 (-605.67 to -235.35)
5	Andorra	0 (0 to 0)	0.42 (0.2 to 0.72)	0 (0 to 1)	0.25 (0.11 to 0.41)	-187.09 (-193.95 to -180.22)
6	Angola	16 (9 to 26)	0.47 (0.27 to 0.75)	21 (14 to 29)	0.23 (0.16 to 0.32)	-246.27 (-261.2 to -231.32)
7	Antigua and Barbuda	0 (0 to 0)	0.13 (0.11 to 0.16)	0 (0 to 0)	0.08 (0.06 to 0.1)	-157.24 (-275.38 to -37.67)
8	Argentina	29 (24 to 34)	0.09 (0.08 to 0.11)	36 (30 to 42)	0.07 (0.05 to 0.08)	-93.02 (-146.17 to -39.59)
9	Armenia	2 (1 to 3)	0.08 (0.06 to 0.11)	2 (1 to 2)	0.04 (0.03 to 0.05)	-331.71 (-392.43 to -270.59)
10	Australia	43 (38 to 49)	0.22 (0.19 to 0.24)	164 (133 to 199)	0.35 (0.28 to 0.42)	174.65 (142.38 to 207.02)
11	Austria	21 (18 to 23)	0.16 (0.15 to 0.18)	20 (17 to 24)	0.1 (0.09 to 0.12)	-153.66 (-270.99 to -34.92)
12	Azerbaijan	1 (1 to 2)	0.02 (0.02 to 0.03)	1 (1 to 2)	0.02 (0.01 to 0.03)	-57.66 (-88.74 to -26.49)
13	Bahamas	0 (0 to 0)	0.09 (0.07 to 0.1)	0 (0 to 0)	0.06 (0.04 to 0.07)	-148.5 (-234.86 to -61.38)
14	Bahrain	0 (0 to 0)	0.1 (0.07 to 0.12)	0 (0 to 1)	0.1 (0.07 to 0.13)	-76.42 (-255.15 to 105.59)
15	Bangladesh	253 (63 to 408)	0.58 (0.14 to 0.93)	185 (61 to 307)	0.15 (0.05 to 0.25)	-424.48 (-478.36 to -370.3)
16	Barbados	0 (0 to 0)	0.02 (0.01 to 0.02)	0 (0 to 0)	0.01 (0.01 to 0.01)	-167.64 (-213.54 to -121.53)
17	Belarus	12 (8 to 17)	0.1 (0.07 to 0.13)	7 (4 to 10)	0.04 (0.03 to 0.06)	-285.64 (-333.33 to -237.71)
18	Belgium	487 (437 to 539)	3.02 (2.71 to 3.35)	96 (78 to 116)	0.35 (0.29 to 0.42)	-717.13 (-758.28 to -675.79)
19	Belize	0 (0 to 0)	0.16 (0.12 to 0.21)	0 (0 to 1)	0.17 (0.14 to 0.21)	57.23 (-80.51 to 196.88)
20	Benin	1 (1 to 2)	0.07 (0.03 to 0.1)	3 (2 to 5)	0.05 (0.03 to 0.08)	-97.09 (-108.72 to -85.46)
21	Bermuda	0 (0 to 0)	0.16 (0.12 to 0.19)	0 (0 to 0)	0.05 (0.04 to 0.06)	-411.06 (-490.55 to -330.9)
22	Bhutan	1 (0 to 1)	0.36 (0.09 to 0.69)	1 (0 to 2)	0.22 (0.07 to 0.39)	-181.93 (-187.78 to -176.07)
23	Bolivia (Plurinational State of)	15 (10 to 21)	0.49 (0.33 to 0.66)	26 (18 to 36)	0.32 (0.22 to 0.45)	-136.55 (-148.43 to -124.66)
24	Bosnia and Herzegovina	1 (0 to 1)	0.03 (0.02 to 0.04)	3 (2 to 4)	0.05 (0.03 to 0.07)	212.55 (67.83 to 359.34)
25	Botswana	4 (2 to 6)	0.76 (0.49 to 1.08)	5 (3 to 8)	0.45 (0.3 to 0.65)	-185.32 (-207.15 to -163.45)
26	Brazil	194 (181 to 208)	0.22 (0.2 to 0.23)	487 (445 to 530)	0.21 (0.19 to 0.23)	-14.78 (-55.78 to 26.39)
27	Brunei Darussalam	0 (0 to 0)	0.09 (0.05 to 0.12)	0 (0 to 0)	0.05 (0.03 to 0.07)	-192.59 (-215.07 to -170.07)
28	Bulgaria	110 (93 to 127)	0.86 (0.73 to 0.98)	32 (24 to 41)	0.21 (0.16 to 0.27)	-556.82 (-603.04 to -510.37)
29	Burkina Faso	2 (1 to 3)	0.04 (0.02 to 0.07)	4 (3 to 6)	0.04 (0.02 to 0.06)	-19.3 (-29.63 to -8.97)
30	Burundi	14 (6 to 24)	0.62 (0.24 to 1.04)	18 (6 to 32)	0.43 (0.14 to 0.76)	-135.08 (-152.44 to -117.7)
31	Cabo Verde	0 (0 to 0)	0.11 (0.06 to 0.17)	0 (0 to 0)	0.03 (0.02 to 0.05)	-454.89 (-497.59 to -412.01)
32	Cambodia	2 (1 to 2)	0.04 (0.02 to 0.06)	3 (2 to 4)	0.03 (0.02 to 0.04)	-115.91 (-120.82 to -110.99)
33	Cameroon	2 (1 to 3)	0.06 (0.03 to 0.08)	8 (4 to 12)	0.05 (0.03 to 0.07)	-48.21 (-70.53 to -25.84)
34	Canada	54 (47 to 60)	0.16 (0.14 to 0.18)	130 (106 to 159)	0.18 (0.14 to 0.21)	32.01 (6.39 to 57.7)
35	Central African Republic	8 (4 to 14)	0.76 (0.4 to 1.25)	12 (5 to 20)	0.6 (0.27 to 0.99)	-84.1 (-97.25 to -70.94)
36	Chad	2 (1 to 3)	0.07 (0.03 to 0.12)	4 (2 to 7)	0.07 (0.04 to 0.1)	-11.55 (-30.84 to 7.79)
37	Chile	112 (97 to 127)	1.22 (1.06 to 1.37)	130 (107 to 161)	0.54 (0.44 to 0.67)	-309.23 (-364.96 to -253.16)
38	China	11070 (7744 to 14056)	1.37 (0.98 to 1.73)	10201 (8050 to 13567)	0.54 (0.43 to 0.71)	-310.34 (-341.65 to -278.94)
39	Colombia	62 (55 to 69)	0.38 (0.33 to 0.42)	72 (53 to 97)	0.13 (0.1 to 0.18)	-359.05 (-454.78 to -262.35)
40	Comoros	1 (0 to 1)	0.41 (0.15 to 0.65)	1 (0 to 2)	0.25 (0.09 to 0.41)	-166.53 (-185.34 to -147.69)
41	Congo	5 (3 to 7)	0.52 (0.32 to 0.75)	6 (4 to 8)	0.27 (0.18 to 0.37)	-231.58 (-246.38 to -216.75)
42	Cook Islands	0 (0 to 0)	0.13 (0.1 to 0.17)	0 (0 to 0)	0.06 (0.04 to 0.09)	-241.66 (-261.73 to -221.55)
43	Costa Rica	0 (0 to 0)	0.01 (0.01 to 0.02)	1 (1 to 2)	0.03 (0.02 to 0.04)	244.4 (133.8 to 356.21)
44	Croatia	3 (3 to 4)	0.05 (0.05 to 0.06)	11 (9 to 14)	0.12 (0.09 to 0.15)	469.36 (294.94 to 646.72)
45	Cuba	1 (1 to 2)	0.01 (0.01 to 0.02)	3 (2 to 4)	0.01 (0.01 to 0.02)	-18.92 (-127.74 to 91.1)
46	Cyprus	2 (1 to 3)	0.39 (0.27 to 0.54)	1 (1 to 2)	0.08 (0.06 to 0.11)	-621.68 (-729.11 to -513)
47	Czechia	185 (167 to 205)	1.31 (1.19 to 1.46)	52 (40 to 66)	0.23 (0.18 to 0.29)	-569.08 (-623.02 to -514.83)
48	Côte d'Ivoire	2 (1 to 4)	0.07 (0.04 to 0.1)	7 (4 to 10)	0.05 (0.03 to 0.07)	-124.03 (-147.41 to -100.59)
49	Democratic People's Republic of Korea	166 (98 to 246)	1.02 (0.61 to 1.47)	274 (150 to 446)	0.85 (0.47 to 1.36)	-57.46 (-62.71 to -52.21)
50	Democratic Republic of the Congo	69 (35 to 108)	0.52 (0.27 to 0.81)	128 (60 to 224)	0.42 (0.2 to 0.72)	-79.81 (-97.73 to -61.86)
51	Denmark	23 (19 to 26)	0.26 (0.22 to 0.3)	15 (12 to 18)	0.12 (0.1 to 0.14)	-275.19 (-330.45 to -219.61)
52	Djibouti	0 (0 to 1)	0.31 (0.13 to 0.5)	1 (0 to 2)	0.2 (0.1 to 0.33)	-147.53 (-160.59 to -134.46)
53	Dominica	0 (0 to 0)	0.04 (0.03 to 0.05)	0 (0 to 0)	0.03 (0.02 to 0.03)	-131.71 (-180.93 to -82.25)
54	Dominican Republic	1 (1 to 1)	0.03 (0.02 to 0.04)	1 (1 to 2)	0.02 (0.01 to 0.02)	-151.52 (-302.26 to 1.55)
55	Ecuador	7 (5 to 8)	0.13 (0.11 to 0.16)	12 (9 to 16)	0.08 (0.06 to 0.11)	-122.71 (-208.51 to -36.16)
56	Egypt	15 (10 to 19)	0.06 (0.04 to 0.07)	46 (31 to 71)	0.08 (0.05 to 0.12)	152.91 (95.53 to 210.62)
57	El Salvador	1 (0 to 1)	0.02 (0.01 to 0.02)	1 (0 to 1)	0.01 (0.01 to 0.01)	-306.88 (-410.2 to -202.45)
58	Equatorial Guinea	1 (1 to 2)	0.65 (0.34 to 1.06)	1 (0 to 1)	0.19 (0.11 to 0.32)	-424.64 (-455.11 to -394.09)
59	Eritrea	5 (2 to 8)	0.49 (0.19 to 0.83)	8 (4 to 14)	0.31 (0.15 to 0.53)	-154.8 (-170.33 to -139.24)
60	Estonia	1 (1 to 1)	0.04 (0.03 to 0.05)	0 (0 to 0)	0.01 (0 to 0.01)	-781.87 (-946.56 to -614.2)
61	Eswatini	3 (2 to 5)	1.12 (0.63 to 1.82)	3 (2 to 5)	0.63 (0.41 to 0.88)	-213.37 (-247.36 to -179.27)
62	Ethiopia	109 (33 to 197)	0.57 (0.17 to 1.02)	85 (24 to 141)	0.23 (0.07 to 0.38)	-319.23 (-335.09 to -303.34)
63	Fiji	0 (0 to 0)	0.02 (0.02 to 0.03)	0 (0 to 0)	0.01 (0.01 to 0.02)	-174.46 (-247.46 to -100.91)
64	Finland	20 (16 to 24)	0.27 (0.22 to 0.32)	31 (25 to 39)	0.22 (0.18 to 0.27)	-60.99 (-136.46 to 15.05)
65	France	815 (735 to 901)	0.95 (0.85 to 1.05)	657 (530 to 816)	0.39 (0.32 to 0.48)	-344.01 (-386.78 to -301.04)
66	Gabon	2 (1 to 3)	0.36 (0.22 to 0.54)	2 (1 to 2)	0.19 (0.13 to 0.27)	-209.52 (-220.4 to -198.64)
67	Gambia	0 (0 to 0)	0.06 (0.03 to 0.09)	1 (0 to 1)	0.06 (0.04 to 0.08)	-34.39 (-128.66 to 60.78)
68	Georgia	2 (1 to 2)	0.03 (0.02 to 0.03)	3 (2 to 4)	0.05 (0.04 to 0.06)	223.14 (13.42 to 437.25)
69	Germany	804 (679 to 941)	0.6 (0.51 to 0.7)	578 (472 to 704)	0.24 (0.2 to 0.29)	-304.36 (-340.48 to -268.1)
70	Ghana	2 (1 to 2)	0.03 (0.02 to 0.05)	3 (2 to 5)	0.02 (0.01 to 0.03)	-126.95 (-147.86 to -106)
71	Greece	5 (4 to 5)	0.03 (0.03 to 0.03)	4 (3 to 4)	0.01 (0.01 to 0.02)	-258.79 (-321.68 to -195.49)
72	Greenland	0 (0 to 0)	0.15 (0.11 to 0.19)	0 (0 to 0)	0.06 (0.05 to 0.08)	-230.57 (-412.42 to -45.26)
73	Grenada	0 (0 to 0)	0.32 (0.24 to 0.42)	0 (0 to 0)	0.14 (0.12 to 0.18)	-350.29 (-453.79 to -245.66)
74	Guam	0 (0 to 0)	0.06 (0.04 to 0.08)	0 (0 to 0)	0.01 (0.01 to 0.02)	-519.5 (-655.39 to -381.64)
75	Guatemala	9 (6 to 11)	0.22 (0.17 to 0.27)	1 (1 to 2)	0.01 (0.01 to 0.01)	-1049.13 (-1201.08 to -894.56)
76	Guinea	2 (1 to 3)	0.06 (0.03 to 0.1)	4 (3 to 7)	0.07 (0.04 to 0.1)	34.43 (15.28 to 53.61)
77	Guinea-Bissau	0 (0 to 1)	0.11 (0.06 to 0.16)	1 (1 to 1)	0.08 (0.05 to 0.12)	-94.35 (-108.66 to -80.02)
78	Guyana	0 (0 to 0)	0.06 (0.05 to 0.07)	0 (0 to 0)	0.03 (0.03 to 0.05)	-158.12 (-244.33 to -71.15)
79	Haiti	8 (3 to 13)	0.28 (0.11 to 0.46)	11 (4 to 21)	0.19 (0.07 to 0.35)	-134.32 (-147.8 to -120.83)
80	Honduras	6 (3 to 8)	0.27 (0.11 to 0.39)	14 (7 to 21)	0.24 (0.12 to 0.37)	-56 (-154.79 to 43.79)
81	Hungary	54 (49 to 60)	0.37 (0.34 to 0.41)	36 (28 to 43)	0.18 (0.14 to 0.21)	-205.92 (-284.96 to -126.23)
82	Iceland	0 (0 to 0)	0.07 (0.06 to 0.08)	0 (0 to 0)	0.02 (0.02 to 0.03)	-437.02 (-490.09 to -383.66)
83	India	2070 (705 to 3154)	0.56 (0.21 to 0.84)	2863 (1688 to 4121)	0.28 (0.17 to 0.4)	-240.04 (-266.24 to -213.76)
84	Indonesia	31 (24 to 37)	0.04 (0.03 to 0.05)	51 (39 to 70)	0.03 (0.02 to 0.04)	-95.93 (-104.82 to -87.03)
85	Iran (Islamic Republic of)	12 (9 to 16)	0.06 (0.04 to 0.07)	68 (59 to 77)	0.1 (0.09 to 0.12)	239.07 (159.43 to 319.34)
86	Iraq	10 (7 to 14)	0.14 (0.09 to 0.2)	27 (20 to 36)	0.14 (0.1 to 0.18)	3.46 (-29.37 to 36.4)
87	Ireland	3 (3 to 4)	0.08 (0.07 to 0.09)	5 (4 to 6)	0.07 (0.05 to 0.08)	-32.08 (-123.9 to 60.58)
88	Israel	2 (2 to 2)	0.05 (0.04 to 0.05)	3 (2 to 3)	0.02 (0.02 to 0.03)	-281.75 (-403.07 to -158.89)
89	Italy	1051 (1005 to 1095)	1.12 (1.07 to 1.17)	498 (431 to 552)	0.27 (0.23 to 0.3)	-494.91 (-523.86 to -465.86)
90	Jamaica	3 (2 to 4)	0.15 (0.11 to 0.21)	1 (0 to 1)	0.02 (0.01 to 0.03)	-714.63 (-958.77 to -463.89)
91	Japan	826 (773 to 887)	0.49 (0.45 to 0.52)	1138 (866 to 1436)	0.24 (0.18 to 0.3)	-262.67 (-296.18 to -229.05)
92	Jordan	0 (0 to 0)	0.01 (0.01 to 0.02)	0 (0 to 0)	0.01 (0.01 to 0.01)	-213.81 (-282.94 to -144.19)
93	Kazakhstan	67 (50 to 85)	0.53 (0.4 to 0.67)	72 (51 to 96)	0.46 (0.33 to 0.61)	8.17 (-107.77 to 125.47)
94	Kenya	20 (10 to 28)	0.26 (0.13 to 0.38)	47 (26 to 68)	0.24 (0.13 to 0.34)	-39.65 (-50.05 to -29.23)
95	Kiribati	0 (0 to 0)	1.16 (0.87 to 1.51)	0 (0 to 1)	1.03 (0.75 to 1.42)	-36.84 (-69.32 to -4.26)
96	Kuwait	0 (0 to 0)	0.03 (0.02 to 0.04)	0 (0 to 0)	0.01 (0 to 0.01)	-441.44 (-622.59 to -256.78)
97	Kyrgyzstan	0 (0 to 0)	0.01 (0.01 to 0.01)	0 (0 to 0)	0.01 (0.01 to 0.01)	-141.71 (-267.57 to -14.22)
98	Lao People's Democratic Republic	1 (1 to 2)	0.07 (0.04 to 0.09)	1 (1 to 2)	0.04 (0.03 to 0.05)	-203.83 (-210.94 to -196.72)
99	Latvia	5 (4 to 6)	0.13 (0.1 to 0.16)	1 (0 to 1)	0.01 (0.01 to 0.02)	-896.51 (-1073.67 to -715.83)
100	Lebanon	1 (0 to 1)	0.04 (0.02 to 0.05)	2 (1 to 4)	0.04 (0.02 to 0.07)	45.33 (34.39 to 56.28)
101	Lesotho	9 (4 to 16)	1.01 (0.45 to 1.69)	10 (6 to 16)	0.86 (0.51 to 1.34)	-50.93 (-63.4 to -38.44)
102	Liberia	0 (0 to 1)	0.03 (0.02 to 0.05)	1 (1 to 2)	0.04 (0.02 to 0.06)	-1.97 (-46.92 to 43.19)
103	Libya	1 (0 to 1)	0.03 (0.02 to 0.04)	2 (1 to 3)	0.04 (0.03 to 0.06)	149.23 (93.99 to 204.77)
104	Lithuania	2 (2 to 2)	0.05 (0.04 to 0.06)	1 (0 to 1)	0.01 (0.01 to 0.01)	-563.01 (-721.41 to -401.91)
105	Luxembourg	2 (1 to 2)	0.3 (0.25 to 0.34)	1 (1 to 1)	0.11 (0.09 to 0.14)	-334.05 (-384.97 to -282.86)
106	Madagascar	25 (10 to 34)	0.5 (0.18 to 0.7)	42 (16 to 71)	0.43 (0.15 to 0.72)	-55.76 (-84.9 to -26.54)
107	Malawi	13 (4 to 19)	0.36 (0.12 to 0.55)	18 (7 to 30)	0.27 (0.1 to 0.45)	-98.95 (-111.57 to -86.3)
108	Malaysia	1 (1 to 2)	0.02 (0.01 to 0.02)	2 (1 to 3)	0.01 (0.01 to 0.01)	-297.26 (-350.8 to -243.42)
109	Maldives	0 (0 to 0)	0.09 (0.05 to 0.13)	0 (0 to 0)	0.01 (0.01 to 0.02)	-643.66 (-705.53 to -581.38)
110	Mali	3 (1 to 5)	0.08 (0.03 to 0.12)	8 (5 to 13)	0.08 (0.04 to 0.12)	7.36 (-7.35 to 22.1)
111	Malta	1 (1 to 1)	0.19 (0.17 to 0.23)	1 (1 to 1)	0.08 (0.06 to 0.09)	-311.05 (-349.26 to -272.68)
112	Marshall Islands	0 (0 to 0)	0.31 (0.15 to 0.45)	0 (0 to 0)	0.22 (0.12 to 0.33)	-125.47 (-151.41 to -99.46)
113	Mauritania	0 (0 to 1)	0.05 (0.03 to 0.07)	1 (0 to 1)	0.03 (0.02 to 0.04)	-161.52 (-184.99 to -138)
114	Mauritius	0 (0 to 0)	0.02 (0.02 to 0.03)	0 (0 to 0)	0 (0 to 0.01)	-523.01 (-599.85 to -445.54)
115	Mexico	162 (153 to 170)	0.42 (0.39 to 0.44)	161 (132 to 194)	0.15 (0.12 to 0.17)	-356.61 (-419.38 to -293.44)
116	Micronesia (Federated States of)	0 (0 to 0)	0.33 (0.2 to 0.48)	0 (0 to 0)	0.22 (0.14 to 0.33)	-150.77 (-159.41 to -142.11)
117	Monaco	0 (0 to 1)	0.59 (0.42 to 0.8)	1 (0 to 1)	0.46 (0.34 to 0.62)	-74.11 (-94.91 to -53.27)
118	Mongolia	2 (1 to 3)	0.25 (0.15 to 0.37)	2 (1 to 3)	0.13 (0.08 to 0.19)	-230.3 (-273.85 to -186.56)
119	Montenegro	1 (1 to 2)	0.2 (0.15 to 0.27)	2 (1 to 3)	0.2 (0.15 to 0.26)	14.3 (-15.98 to 44.66)
120	Morocco	5 (2 to 7)	0.04 (0.02 to 0.06)	17 (11 to 23)	0.06 (0.04 to 0.08)	147.37 (96.93 to 198.06)
121	Mozambique	20 (4 to 35)	0.37 (0.09 to 0.63)	31 (12 to 53)	0.31 (0.11 to 0.5)	-65.48 (-71.16 to -59.79)
122	Myanmar	18 (11 to 26)	0.09 (0.06 to 0.13)	21 (15 to 28)	0.05 (0.04 to 0.07)	-185.39 (-195.01 to -175.75)
123	Namibia	6 (4 to 9)	0.93 (0.57 to 1.33)	6 (4 to 9)	0.51 (0.36 to 0.71)	-198.7 (-212.25 to -185.12)
124	Nauru	0 (0 to 0)	0.28 (0.19 to 0.4)	0 (0 to 0)	0.18 (0.12 to 0.26)	-152.88 (-173.15 to -132.57)
125	Nepal	60 (13 to 103)	0.73 (0.17 to 1.23)	99 (32 to 165)	0.5 (0.17 to 0.82)	-129.93 (-137.59 to -122.26)
126	Netherlands	98 (87 to 108)	0.46 (0.41 to 0.51)	28 (23 to 33)	0.07 (0.06 to 0.09)	-638 (-695.18 to -580.47)
127	New Zealand	3 (3 to 4)	0.08 (0.07 to 0.1)	16 (13 to 19)	0.19 (0.15 to 0.23)	248.5 (183.61 to 313.82)
128	Nicaragua	2 (1 to 2)	0.12 (0.08 to 0.16)	1 (1 to 2)	0.03 (0.03 to 0.04)	-454.16 (-533.72 to -373.93)
129	Niger	2 (1 to 4)	0.08 (0.03 to 0.14)	6 (3 to 10)	0.07 (0.03 to 0.11)	-43.62 (-54.81 to -32.42)
130	Nigeria	16 (8 to 26)	0.04 (0.02 to 0.06)	32 (20 to 45)	0.03 (0.02 to 0.05)	-59.32 (-75.2 to -43.41)
131	Niue	0 (0 to 0)	0.17 (0.12 to 0.23)	0 (0 to 0)	0.11 (0.07 to 0.15)	-159.88 (-167 to -152.77)
132	North Macedonia	4 (3 to 6)	0.24 (0.18 to 0.3)	0 (0 to 1)	0.02 (0.01 to 0.02)	-959.51 (-1050.06 to -868.05)
133	Northern Mariana Islands	0 (0 to 0)	0.15 (0.11 to 0.21)	0 (0 to 0)	0.03 (0.02 to 0.04)	-581.18 (-896.2 to -255.27)
134	Norway	9 (9 to 10)	0.12 (0.11 to 0.13)	11 (10 to 13)	0.11 (0.09 to 0.12)	-58.25 (-131.82 to 15.88)
135	Oman	0 (0 to 1)	0.08 (0.04 to 0.12)	1 (1 to 1)	0.06 (0.04 to 0.09)	-42.04 (-87.29 to 3.41)
136	Pakistan	216 (57 to 341)	0.41 (0.11 to 0.65)	241 (120 to 366)	0.26 (0.13 to 0.38)	-153.4 (-162.73 to -144.07)
137	Palau	0 (0 to 1)	6.16 (4.33 to 8.56)	1 (0 to 1)	4.52 (3.3 to 6.03)	-104.19 (-115.02 to -93.35)
138	Palestine	0 (0 to 0)	0.02 (0.02 to 0.03)	0 (0 to 0)	0.02 (0.01 to 0.03)	-45.73 (-170.57 to 80.7)
139	Panama	0 (0 to 0)	0.02 (0.01 to 0.02)	1 (0 to 1)	0.01 (0.01 to 0.02)	-48.91 (-146.67 to 49.82)
140	Papua New Guinea	5 (2 to 8)	0.43 (0.17 to 0.69)	10 (5 to 16)	0.34 (0.15 to 0.52)	-81.27 (-89.2 to -73.33)
141	Paraguay	10 (8 to 14)	0.42 (0.32 to 0.6)	15 (10 to 21)	0.25 (0.17 to 0.34)	-164.91 (-218.15 to -111.38)
142	Peru	73 (53 to 96)	0.61 (0.44 to 0.79)	84 (57 to 118)	0.26 (0.18 to 0.37)	-218.74 (-493.69 to 64.16)
143	Philippines	11 (9 to 12)	0.05 (0.04 to 0.06)	14 (12 to 18)	0.02 (0.02 to 0.03)	-279.33 (-306.05 to -252.54)
144	Poland	238 (223 to 253)	0.54 (0.5 to 0.57)	52 (42 to 65)	0.07 (0.06 to 0.09)	-703.31 (-758.03 to -648.27)
145	Portugal	159 (142 to 177)	1.12 (1 to 1.24)	102 (85 to 123)	0.39 (0.32 to 0.46)	-368.19 (-423.16 to -312.9)
146	Puerto Rico	1 (1 to 1)	0.03 (0.02 to 0.03)	1 (1 to 2)	0.02 (0.01 to 0.02)	-226.11 (-394.95 to -54.29)
147	Qatar	0 (0 to 0)	0.03 (0.02 to 0.05)	0 (0 to 0)	0.02 (0.01 to 0.03)	-130.08 (-162.66 to -97.38)
148	Republic of Korea	391 (301 to 482)	1.29 (0.99 to 1.58)	426 (345 to 532)	0.48 (0.39 to 0.59)	-347.78 (-366.45 to -329.08)
149	Republic of Moldova	1 (1 to 1)	0.02 (0.01 to 0.02)	0 (0 to 0)	0 (0 to 0.01)	-422.27 (-566.6 to -275.73)
150	Romania	158 (125 to 199)	0.57 (0.45 to 0.7)	33 (25 to 41)	0.09 (0.07 to 0.11)	-651.39 (-706.17 to -596.3)
151	Russian Federation	99 (93 to 107)	0.06 (0.05 to 0.06)	188 (159 to 234)	0.08 (0.07 to 0.1)	114.81 (-35.21 to 267.09)
152	Rwanda	16 (7 to 26)	0.59 (0.24 to 0.95)	15 (6 to 23)	0.27 (0.12 to 0.41)	-278.29 (-295.8 to -260.74)
153	Saint Kitts and Nevis	0 (0 to 0)	0.06 (0.05 to 0.07)	0 (0 to 0)	0.03 (0.02 to 0.04)	-243.06 (-346.34 to -138.68)
154	Saint Lucia	0 (0 to 0)	0.14 (0.11 to 0.18)	0 (0 to 0)	0.04 (0.03 to 0.05)	-441.48 (-534.42 to -347.64)
155	Saint Vincent and the Grenadines	0 (0 to 0)	0.12 (0.1 to 0.14)	0 (0 to 0)	0.14 (0.12 to 0.18)	55.12 (-35.46 to 146.52)
156	Samoa	0 (0 to 0)	0.23 (0.15 to 0.34)	0 (0 to 0)	0.14 (0.1 to 0.2)	-163.49 (-171.05 to -155.92)
157	San Marino	0 (0 to 0)	0.2 (0.15 to 0.28)	0 (0 to 0)	0.17 (0.1 to 0.26)	-62.48 (-74.22 to -50.72)
158	Sao Tome and Principe	0 (0 to 0)	0.08 (0.04 to 0.12)	0 (0 to 0)	0.09 (0.06 to 0.13)	40.65 (15.98 to 65.37)
159	Saudi Arabia	1 (1 to 2)	0.03 (0.02 to 0.04)	3 (2 to 4)	0.02 (0.02 to 0.03)	-60.14 (-102.64 to -17.45)
160	Senegal	2 (1 to 3)	0.06 (0.03 to 0.1)	4 (2 to 6)	0.05 (0.03 to 0.07)	-100.22 (-161.11 to -38.95)
161	Serbia	8 (6 to 11)	0.08 (0.06 to 0.1)	6 (4 to 8)	0.04 (0.03 to 0.05)	-242.91 (-283.66 to -201.99)
162	Seychelles	0 (0 to 0)	0.02 (0.02 to 0.04)	0 (0 to 0)	0.02 (0.01 to 0.04)	-149.85 (-190.31 to -109.21)
163	Sierra Leone	1 (1 to 2)	0.07 (0.03 to 0.1)	3 (2 to 4)	0.06 (0.03 to 0.08)	-48.48 (-64.68 to -32.25)
164	Singapore	1 (1 to 1)	0.04 (0.04 to 0.05)	1 (1 to 1)	0.01 (0.01 to 0.01)	-510.33 (-578.97 to -441.2)
165	Slovakia	23 (18 to 33)	0.38 (0.3 to 0.55)	7 (5 to 9)	0.07 (0.05 to 0.09)	-567.31 (-588.61 to -545.96)
166	Slovenia	5 (4 to 7)	0.21 (0.16 to 0.28)	7 (5 to 9)	0.14 (0.11 to 0.19)	-105.33 (-132.68 to -77.91)
167	Solomon Islands	0 (0 to 1)	0.38 (0.17 to 0.6)	1 (0 to 1)	0.31 (0.18 to 0.48)	-65.02 (-74.91 to -55.13)
168	Somalia	20 (6 to 37)	0.86 (0.23 to 1.6)	42 (10 to 90)	0.67 (0.17 to 1.38)	-80.09 (-86.18 to -74)
169	South Africa	120 (102 to 148)	0.61 (0.52 to 0.75)	188 (165 to 214)	0.47 (0.41 to 0.53)	-45.88 (-94.65 to 3.12)
170	South Sudan	8 (3 to 15)	0.38 (0.14 to 0.7)	8 (3 to 14)	0.24 (0.08 to 0.42)	-151.1 (-158.5 to -143.7)
171	Spain	347 (314 to 381)	0.62 (0.56 to 0.68)	299 (243 to 363)	0.25 (0.21 to 0.3)	-287.12 (-342.14 to -231.79)
172	Sri Lanka	1 (1 to 1)	0.01 (0.01 to 0.01)	1 (1 to 2)	0 (0 to 0.01)	-194.57 (-229.89 to -159.12)
173	Sudan	8 (3 to 14)	0.09 (0.03 to 0.16)	15 (8 to 25)	0.08 (0.04 to 0.14)	-26.5 (-35.81 to -17.19)
174	Suriname	1 (1 to 2)	0.51 (0.41 to 0.64)	1 (1 to 2)	0.21 (0.16 to 0.27)	-333.31 (-419.52 to -246.32)
175	Sweden	24 (21 to 27)	0.14 (0.12 to 0.15)	22 (18 to 26)	0.09 (0.07 to 0.11)	-171.71 (-251.37 to -91.41)
176	Switzerland	36 (29 to 43)	0.31 (0.25 to 0.37)	14 (11 to 17)	0.07 (0.05 to 0.08)	-529.12 (-593.9 to -463.89)
177	Syrian Arab Republic	1 (0 to 1)	0.01 (0.01 to 0.02)	1 (1 to 1)	0.01 (0.01 to 0.02)	-66.02 (-101.84 to -30.07)
178	Taiwan (Province of China)	131 (116 to 147)	0.87 (0.77 to 0.97)	232 (175 to 303)	0.59 (0.44 to 0.77)	-125.9 (-166.09 to -85.54)
179	Tajikistan	0 (0 to 0)	0.01 (0 to 0.01)	0 (0 to 0)	0.01 (0 to 0.01)	-40.59 (-87.09 to 6.13)
180	Thailand	8 (6 to 12)	0.02 (0.02 to 0.03)	8 (6 to 12)	0.01 (0.01 to 0.01)	-357.75 (-412.32 to -302.86)
181	Timor-Leste	0 (0 to 0)	0.04 (0.02 to 0.06)	0 (0 to 0)	0.04 (0.02 to 0.05)	-62.42 (-76.04 to -48.79)
182	Togo	1 (0 to 1)	0.06 (0.04 to 0.08)	2 (1 to 4)	0.05 (0.03 to 0.08)	-26.08 (-38.08 to -14.06)
183	Tokelau	0 (0 to 0)	0.22 (0.13 to 0.31)	0 (0 to 0)	0.12 (0.08 to 0.16)	-221.24 (-235.17 to -207.28)
184	Tonga	0 (0 to 0)	0.17 (0.1 to 0.24)	0 (0 to 0)	0.11 (0.07 to 0.16)	-134.66 (-176.42 to -92.73)
185	Trinidad and Tobago	0 (0 to 0)	0.02 (0.02 to 0.02)	0 (0 to 0)	0.01 (0.01 to 0.01)	-151.23 (-233.99 to -67.76)
186	Tunisia	1 (1 to 2)	0.03 (0.02 to 0.04)	4 (3 to 7)	0.04 (0.03 to 0.06)	73.07 (57.12 to 89.05)
187	Turkey	78 (52 to 107)	0.2 (0.13 to 0.27)	61 (45 to 81)	0.07 (0.05 to 0.1)	-387.01 (-443.94 to -329.74)
188	Turkmenistan	1 (0 to 1)	0.03 (0.02 to 0.05)	0 (0 to 1)	0.01 (0.01 to 0.02)	-362.05 (-570.08 to -149.42)
189	Tuvalu	0 (0 to 0)	0.29 (0.18 to 0.44)	0 (0 to 0)	0.17 (0.1 to 0.26)	-179.7 (-194.83 to -164.54)
190	Uganda	31 (10 to 53)	0.52 (0.17 to 0.89)	38 (17 to 63)	0.3 (0.13 to 0.48)	-197.03 (-205.33 to -188.73)
191	Ukraine	396 (294 to 537)	0.54 (0.41 to 0.73)	83 (64 to 107)	0.11 (0.08 to 0.14)	-550.23 (-756.51 to -339.35)
192	United Arab Emirates	0 (0 to 1)	0.08 (0.03 to 0.16)	5 (3 to 13)	0.09 (0.05 to 0.24)	37.74 (2.17 to 73.43)
193	United Kingdom	337 (320 to 350)	0.34 (0.32 to 0.35)	501 (446 to 554)	0.34 (0.31 to 0.38)	-5.46 (-30.61 to 19.75)
194	United Republic of Tanzania	28 (10 to 42)	0.28 (0.11 to 0.41)	45 (18 to 67)	0.2 (0.08 to 0.29)	-124.84 (-130.68 to -118.98)
195	United States Virgin Islands	0 (0 to 0)	0.15 (0.11 to 0.19)	0 (0 to 0)	0.09 (0.07 to 0.12)	-171.17 (-222.61 to -119.47)
196	United States of America	1229 (1158 to 1291)	0.36 (0.34 to 0.37)	1133 (1026 to 1217)	0.19 (0.17 to 0.2)	-215.68 (-238.55 to -192.76)
197	Uruguay	2 (1 to 2)	0.04 (0.03 to 0.05)	2 (2 to 2)	0.04 (0.03 to 0.04)	40.26 (-90.06 to 172.29)
198	Uzbekistan	6 (4 to 8)	0.06 (0.03 to 0.08)	15 (11 to 20)	0.09 (0.07 to 0.12)	217.1 (39.76 to 397.56)
199	Vanuatu	0 (0 to 0)	0.34 (0.15 to 0.57)	0 (0 to 0)	0.23 (0.12 to 0.36)	-145 (-155.97 to -134.01)
200	Venezuela (Bolivarian Republic of)	5 (4 to 6)	0.06 (0.05 to 0.07)	9 (6 to 12)	0.03 (0.02 to 0.04)	-276.13 (-373.04 to -178.25)
201	Viet Nam	14 (4 to 21)	0.04 (0.01 to 0.06)	20 (7 to 31)	0.03 (0.01 to 0.04)	-142.87 (-149.52 to -136.22)
202	Yemen	3 (1 to 6)	0.08 (0.03 to 0.13)	11 (6 to 17)	0.09 (0.05 to 0.13)	29.07 (-13.2 to 71.53)
203	Zambia	10 (4 to 14)	0.38 (0.17 to 0.54)	17 (10 to 25)	0.28 (0.16 to 0.4)	-115.72 (-142.2 to -89.16)
204	Zimbabwe	4 (3 to 6)	0.12 (0.08 to 0.17)	6 (4 to 9)	0.1 (0.07 to 0.16)	-46.94 (-75.46 to -18.33)
