# Supplementary material for: Global, regional, and national burden of chronic respiratory diseases and associated risk factors, 1990–2019: Results from the Global Burden of Disease Study 2019
Source: Front Med (Lausanne). 2023 Mar 28;10:1066804. doi: 10.3389/fmed.2023.1066804 (PMC10088372; doi:10.3389/fmed.2023.1066804)
Supplement: Supplementary file 2 [file Data_Sheet_2.ZIP › Source data/2.Deaths/Results for Deaths_region_Asthma.csv]

	location	case_1990	ASR_1990	case_2019	ASR_2019	AAPC
1	Global	460012 (342616 to 599601)	11.91 (8.8 to 15.86)	461069 (366580 to 559006)	5.8 (4.62 to 7.03)	-246.76 (-254.77 to -238.74)
2	High SDI	36673 (32602 to 39104)	3.57 (3.17 to 3.81)	17959 (15624 to 20181)	0.96 (0.86 to 1.07)	-447.06 (-467.53 to -426.55)
3	High-middle SDI	53394 (45389 to 64001)	5.5 (4.64 to 6.65)	35675 (30692 to 40377)	1.83 (1.57 to 2.07)	-367.75 (-385.45 to -350.01)
4	Middle SDI	118020 (92350 to 150266)	13.26 (10.19 to 17.46)	116850 (100287 to 131918)	5.33 (4.55 to 6.02)	-312.84 (-318.24 to -307.44)
5	Low-middle SDI	175687 (118671 to 247703)	32.29 (21.25 to 48.01)	200060 (143312 to 257378)	16.29 (11.6 to 21.33)	-230.71 (-251.79 to -209.57)
6	Low SDI	75923 (52687 to 102487)	33.26 (22.16 to 49.06)	90180 (65746 to 127842)	18.94 (13.35 to 28.66)	-200.14 (-207.48 to -192.79)
7	High-income Asia Pacific	12381 (9710 to 13495)	7.03 (5.44 to 7.69)	4948 (3761 to 6267)	0.83 (0.66 to 1.04)	-738.32 (-775.45 to -701.04)
8	High-income North America	5525 (5095 to 6360)	1.65 (1.53 to 1.88)	4373 (3593 to 4701)	0.83 (0.7 to 0.88)	-230.8 (-243.78 to -217.79)
9	Western Europe	17558 (15989 to 19074)	3.11 (2.83 to 3.36)	6902 (5733 to 7827)	0.7 (0.61 to 0.79)	-508.34 (-528.87 to -487.77)
10	Australasia	979 (880 to 1057)	4.33 (3.88 to 4.67)	545 (448 to 636)	1.14 (0.96 to 1.31)	-459 (-478.32 to -439.64)
11	Andean Latin America	1291 (912 to 1615)	4.13 (3.09 to 5.01)	521 (404 to 660)	0.95 (0.73 to 1.19)	-505.6 (-534.38 to -476.73)
12	Tropical Latin America	3284 (2881 to 3590)	3.45 (3.01 to 3.79)	2940 (2613 to 3448)	1.28 (1.14 to 1.5)	-330.2 (-351.41 to -308.95)
13	Central Latin America	5747 (4899 to 6167)	6.52 (5.64 to 7.02)	3419 (2810 to 4047)	1.49 (1.23 to 1.76)	-511.69 (-535.34 to -487.99)
14	Southern Latin America	1256 (1102 to 1408)	2.79 (2.45 to 3.12)	884 (731 to 1006)	1.07 (0.89 to 1.21)	-325.05 (-351.86 to -298.16)
15	Caribbean	2394 (1877 to 2906)	8.06 (6.35 to 10.09)	2233 (1693 to 2832)	4.54 (3.43 to 5.83)	-183.69 (-199.11 to -168.25)
16	Central Europe	6357 (5777 to 6823)	4.63 (4.2 to 5)	1776 (1509 to 2139)	0.81 (0.69 to 0.98)	-590.65 (-605.95 to -575.34)
17	Eastern Europe	11364 (9335 to 12433)	4.2 (3.43 to 4.62)	2326 (1964 to 3410)	0.7 (0.59 to 1.02)	-595.95 (-691.92 to -498.99)
18	Central Asia	4474 (3676 to 5323)	10.26 (8.3 to 12.43)	3342 (2869 to 4053)	5.42 (4.69 to 6.54)	-197.32 (-232.77 to -161.73)
19	North Africa and Middle East	32419 (26002 to 42144)	20.45 (15.9 to 28.03)	32076 (26201 to 38345)	8.39 (6.86 to 9.92)	-301.78 (-311.13 to -292.43)
20	South Asia	185115 (118302 to 278666)	38.82 (24.26 to 61.63)	232188 (160834 to 316297)	18.95 (12.92 to 26.43)	-251.34 (-270.39 to -232.25)
21	Southeast Asia	72711 (55589 to 86985)	30.93 (22.89 to 38.63)	72055 (61159 to 81555)	13.79 (11.64 to 15.64)	-273.44 (-279.92 to -266.96)
22	East Asia	43493 (33085 to 61961)	6.6 (4.92 to 9.65)	27211 (22727 to 33033)	1.59 (1.33 to 1.93)	-491.97 (-508.25 to -475.66)
23	Oceania	1596 (1256 to 2119)	67.94 (51.62 to 94.5)	2556 (1891 to 3446)	46.76 (34.38 to 63.61)	-130.08 (-134.63 to -125.52)
24	Western Sub-Saharan Africa	19946 (15906 to 23957)	23.04 (18.35 to 28.45)	24108 (19908 to 29110)	13.13 (10.95 to 15.72)	-190.64 (-196.34 to -184.94)
25	Eastern Sub-Saharan Africa	18628 (14007 to 22321)	20.73 (15.29 to 28.44)	19765 (15361 to 28237)	11.29 (8.54 to 17.52)	-206.96 (-210.52 to -203.39)
26	Central Sub-Saharan Africa	7099 (4636 to 10330)	31.2 (18.83 to 55.74)	9792 (6176 to 17107)	20.63 (12.04 to 41.64)	-142 (-148.5 to -135.49)
27	Southern Sub-Saharan Africa	6393 (5497 to 7601)	22.72 (19.1 to 27.97)	7109 (6295 to 8293)	13.78 (12.14 to 16.11)	-159.15 (-196.21 to -121.95)
