# Supplementary material for: Global, regional, and national burden of chronic respiratory diseases and associated risk factors, 1990–2019: Results from the Global Burden of Disease Study 2019
Source: Front Med (Lausanne). 2023 Mar 28;10:1066804. doi: 10.3389/fmed.2023.1066804 (PMC10088372; doi:10.3389/fmed.2023.1066804)
Supplement: Supplementary file 2 [file Data_Sheet_2.ZIP › Source data/2.Deaths/Results for Deaths_region_COPD.csv]

	location	case_1990	ASR_1990	case_2019	ASR_2019	AAPC
1	Global	2520219 (2118059 to 2719388)	72.98 (61.55 to 78.75)	3280636 (2902855 to 3572367)	42.52 (37.63 to 46.31)	-193.47 (-202.59 to -184.34)
2	High SDI	256898 (239591 to 282264)	24.01 (22.33 to 26.43)	439505 (384780 to 482160)	20.38 (18.01 to 22.23)	-57.52 (-65.22 to -49.81)
3	High-middle SDI	667826 (531464 to 727084)	72.99 (57.77 to 79.67)	583663 (514683 to 702991)	29.76 (26.19 to 35.75)	-323.17 (-346.56 to -299.71)
4	Middle SDI	900399 (707709 to 991727)	118.54 (94.28 to 129.8)	1040296 (917089 to 1163215)	52.27 (46.05 to 58.7)	-286.44 (-304.25 to -268.61)
5	Low-middle SDI	557184 (476451 to 626208)	123.11 (106.1 to 138.55)	964237 (801637 to 1089101)	86.07 (71.71 to 97.03)	-126.59 (-144.21 to -108.94)
6	Low SDI	137279 (109223 to 159387)	77.15 (60.9 to 90.35)	251742 (214066 to 286667)	64.43 (54.44 to 73.33)	-62.93 (-86.88 to -38.92)
7	High-income Asia Pacific	24348 (22148 to 26103)	14 (12.55 to 15.06)	49303 (37721 to 63059)	8.16 (6.36 to 10.38)	-201.52 (-220.18 to -182.83)
8	High-income North America	98505 (91237 to 111414)	26.48 (24.58 to 29.97)	211434 (173951 to 229899)	31.17 (25.89 to 33.78)	56.43 (50.31 to 62.55)
9	Western Europe	151695 (141500 to 163424)	25.18 (23.35 to 27.19)	212460 (185963 to 233330)	19.25 (17.01 to 21.06)	-91.41 (-102.47 to -80.33)
10	Australasia	7096 (6617 to 7499)	30.32 (28.15 to 32.08)	11398 (9581 to 12979)	20.57 (17.41 to 23.31)	-133.83 (-147.33 to -120.31)
11	Andean Latin America	3682 (3196 to 4181)	20.46 (17.71 to 23.93)	8060 (6395 to 9930)	15.37 (12.18 to 18.95)	-96.16 (-120.2 to -72.05)
12	Tropical Latin America	35653 (32641 to 37392)	49.68 (44.75 to 52.43)	69670 (62026 to 78843)	30.62 (27.19 to 34.65)	-167.97 (-184.51 to -151.4)
13	Central Latin America	22412 (20220 to 23491)	33.44 (29.95 to 35.23)	64353 (54767 to 74217)	29.24 (24.87 to 33.71)	-43.83 (-68.82 to -18.77)
14	Southern Latin America	10905 (10056 to 12006)	25.84 (23.58 to 28.83)	22686 (19735 to 25346)	26.38 (22.97 to 29.48)	3.85 (-31.64 to 39.47)
15	Caribbean	4483 (3990 to 4967)	18.74 (16.79 to 20.82)	10651 (8894 to 12381)	20.56 (17.16 to 23.89)	40.33 (29.13 to 51.53)
16	Central Europe	41393 (38387 to 42759)	30.38 (27.97 to 31.47)	38799 (33680 to 44779)	17.26 (14.99 to 19.88)	-191.46 (-205.98 to -176.92)
17	Eastern Europe	87601 (69923 to 93632)	33.91 (26.6 to 36.36)	52359 (45826 to 66095)	14.98 (13.12 to 18.89)	-280.31 (-349.62 to -210.5)
18	Central Asia	15802 (13515 to 16861)	37.64 (32.2 to 40.26)	17223 (15377 to 20011)	31.46 (27.94 to 36.79)	-33.59 (-78.8 to 11.83)
19	North Africa and Middle East	43173 (37093 to 49741)	31.8 (26.9 to 36.71)	89920 (76785 to 101801)	26.07 (22.22 to 29.5)	-67.46 (-78.8 to -56.1)
20	South Asia	528644 (433171 to 614467)	133.78 (109.71 to 156.28)	1048730 (838382 to 1216097)	93.21 (74.55 to 107.84)	-130.29 (-156.91 to -103.6)
21	Southeast Asia	114489 (89053 to 128621)	58.11 (44.81 to 65)	189004 (160173 to 210432)	38.76 (33.24 to 43.04)	-142.54 (-154.34 to -130.74)
22	East Asia	1264949 (928362 to 1417333)	212.76 (159.42 to 236.62)	1075491 (924684 to 1301425)	64.59 (55.33 to 78.95)	-416.41 (-451.01 to -381.69)
23	Oceania	2813 (2265 to 3426)	127.13 (102.12 to 152.37)	5785 (4503 to 7386)	112.15 (86.8 to 139.9)	-46.9 (-49.7 to -44.1)
24	Western Sub-Saharan Africa	21048 (17374 to 25154)	29.49 (24.4 to 34.8)	35495 (29696 to 40964)	24.34 (20.52 to 27.78)	-67.05 (-76.63 to -57.45)
25	Eastern Sub-Saharan Africa	24221 (20003 to 30111)	40.25 (31.76 to 49.55)	37076 (31613 to 43459)	29.28 (25.07 to 33.71)	-109.89 (-115.78 to -103.99)
26	Central Sub-Saharan Africa	8324 (6053 to 11175)	52.29 (37.81 to 71.89)	15836 (11070 to 23448)	42.58 (29.63 to 66.67)	-75.31 (-82.33 to -68.28)
27	Southern Sub-Saharan Africa	8984 (7603 to 11178)	39.09 (32.77 to 48.37)	14902 (13485 to 16303)	32.39 (28.97 to 35.37)	-40.75 (-64.6 to -16.85)
