# Supplementary material for: Global, regional, and national burden of chronic respiratory diseases and associated risk factors, 1990–2019: Results from the Global Burden of Disease Study 2019
Source: Front Med (Lausanne). 2023 Mar 28;10:1066804. doi: 10.3389/fmed.2023.1066804 (PMC10088372; doi:10.3389/fmed.2023.1066804)
Supplement: Supplementary file 2 [file Data_Sheet_2.ZIP › Source data/2.Deaths/Results for Deaths_region_ILD.csv]

	location	case_1990	ASR_1990	case_2019	ASR_2019	AAPC
1	Global	63697 (50958 to 80625)	1.76 (1.41 to 2.22)	169833 (118756 to 204802)	2.17 (1.5 to 2.62)	72.74 (61.37 to 84.11)
2	High SDI	19866 (17059 to 27310)	1.88 (1.61 to 2.57)	56666 (30161 to 74336)	2.72 (1.52 to 3.5)	135.08 (119.11 to 151.07)
3	High-middle SDI	9818 (8474 to 12954)	1 (0.85 to 1.33)	22488 (16187 to 26416)	1.14 (0.81 to 1.34)	49.26 (39.33 to 59.19)
4	Middle SDI	10593 (8240 to 14597)	1.25 (0.98 to 1.73)	31111 (24950 to 38137)	1.44 (1.14 to 1.74)	48.54 (40.24 to 56.84)
5	Low-middle SDI	17693 (11188 to 27613)	3.46 (2.21 to 5.27)	45510 (30801 to 62865)	3.75 (2.51 to 5.15)	28.7 (15.56 to 41.87)
6	Low SDI	5704 (3301 to 9191)	2.86 (1.65 to 4.53)	13999 (8922 to 19095)	3.24 (2.04 to 4.42)	52.59 (27.56 to 77.69)
7	High-income Asia Pacific	3986 (2730 to 4652)	2.12 (1.45 to 2.49)	15701 (7049 to 22438)	2.87 (1.39 to 3.97)	102.25 (86.61 to 117.91)
8	High-income North America	9064 (7425 to 13653)	2.49 (2.06 to 3.74)	23714 (13349 to 29541)	3.59 (2.08 to 4.43)	132.95 (122.51 to 143.4)
9	Western Europe	7784 (6279 to 12165)	1.3 (1.06 to 2.01)	20520 (10757 to 27206)	2 (1.08 to 2.6)	164.26 (141.74 to 186.83)
10	Australasia	294 (213 to 487)	1.25 (0.9 to 2.07)	1334 (589 to 1961)	2.46 (1.1 to 3.58)	260.17 (227.15 to 293.29)
11	Andean Latin America	1346 (1017 to 2118)	7.4 (5.58 to 11.88)	5167 (3564 to 6605)	9.73 (6.72 to 12.47)	107.61 (84.5 to 130.76)
12	Tropical Latin America	863 (743 to 1190)	1.02 (0.86 to 1.45)	3311 (1950 to 4166)	1.44 (0.84 to 1.81)	127.63 (112.69 to 142.6)
13	Central Latin America	1151 (985 to 1571)	1.46 (1.23 to 2)	4974 (2948 to 6632)	2.18 (1.29 to 2.91)	145.95 (137.1 to 154.81)
14	Southern Latin America	1252 (975 to 1912)	2.87 (2.22 to 4.43)	3610 (2460 to 4328)	4.22 (2.88 to 5.05)	145.96 (135.2 to 156.73)
15	Caribbean	199 (165 to 252)	0.77 (0.64 to 0.98)	555 (372 to 738)	1.08 (0.73 to 1.44)	120.58 (107.87 to 133.3)
16	Central Europe	1555 (1327 to 1957)	1.1 (0.93 to 1.37)	1700 (1364 to 2112)	0.8 (0.64 to 0.99)	-110.62 (-125.5 to -95.71)
17	Eastern Europe	1914 (1232 to 2372)	0.73 (0.46 to 0.89)	1110 (866 to 1639)	0.33 (0.26 to 0.49)	-266.03 (-295.34 to -236.63)
18	Central Asia	822 (646 to 1019)	1.91 (1.5 to 2.4)	932 (749 to 1152)	1.5 (1.18 to 1.86)	-72.89 (-93.89 to -51.84)
19	North Africa and Middle East	1739 (1079 to 3119)	1.18 (0.72 to 2.18)	4728 (3427 to 7703)	1.24 (0.88 to 2.04)	15.92 (-3.95 to 35.84)
20	South Asia	23962 (14452 to 37801)	5.27 (3.22 to 8.18)	65459 (43015 to 90348)	5.35 (3.48 to 7.33)	9.45 (-15.55 to 34.51)
21	Southeast Asia	1673 (981 to 3232)	0.76 (0.44 to 1.49)	3978 (2234 to 7834)	0.74 (0.41 to 1.48)	-14.29 (-22.44 to -6.14)
22	East Asia	3520 (2681 to 5765)	0.47 (0.36 to 0.76)	8627 (6157 to 10749)	0.46 (0.32 to 0.58)	-1.55 (-15.75 to 12.68)
23	Oceania	96 (67 to 143)	2.6 (1.81 to 3.8)	223 (154 to 330)	2.74 (1.87 to 3.88)	15.07 (8.31 to 21.84)
24	Western Sub-Saharan Africa	839 (356 to 1365)	1.07 (0.45 to 1.74)	1112 (719 to 1511)	0.66 (0.42 to 0.9)	-168.22 (-194.99 to -141.37)
25	Eastern Sub-Saharan Africa	731 (252 to 1222)	1.09 (0.37 to 1.81)	1447 (606 to 2329)	0.99 (0.4 to 1.63)	-36.23 (-42.85 to -29.6)
26	Central Sub-Saharan Africa	306 (102 to 562)	1.7 (0.54 to 3.16)	654 (245 to 1263)	1.53 (0.55 to 3.15)	-36.85 (-48.5 to -25.18)
27	Southern Sub-Saharan Africa	602 (373 to 805)	2.48 (1.51 to 3.36)	977 (783 to 1299)	2.01 (1.6 to 2.66)	-70.52 (-87.87 to -53.13)
