# Supplementary material for: Global, regional, and national burden of chronic respiratory diseases and associated risk factors, 1990–2019: Results from the Global Burden of Disease Study 2019
Source: Front Med (Lausanne). 2023 Mar 28;10:1066804. doi: 10.3389/fmed.2023.1066804 (PMC10088372; doi:10.3389/fmed.2023.1066804)
Supplement: Supplementary file 2 [file Data_Sheet_2.ZIP › Source data/2.Deaths/Results for Deaths_region_Other.csv]

	location	case_1990	ASR_1990	case_2019	ASR_2019	AAPC
1	Global	26107 (20542 to 32806)	0.62 (0.49 to 0.76)	39761 (31085 to 46581)	0.5 (0.39 to 0.59)	-64.55 (-80.24 to -48.82)
2	High SDI	2899 (2540 to 3909)	0.31 (0.26 to 0.41)	5191 (4005 to 6261)	0.31 (0.24 to 0.37)	15.86 (-2.62 to 34.37)
3	High-middle SDI	6642 (3910 to 7632)	0.71 (0.37 to 0.82)	4960 (4314 to 6130)	0.27 (0.24 to 0.34)	-324.61 (-341.62 to -307.57)
4	Middle SDI	5768 (4639 to 8363)	0.46 (0.38 to 0.67)	10290 (7923 to 12113)	0.45 (0.34 to 0.52)	-8.6 (-16.94 to -0.26)
5	Low-middle SDI	7265 (4580 to 10413)	1 (0.64 to 1.4)	12552 (9054 to 15827)	0.88 (0.63 to 1.1)	-42.01 (-46.48 to -37.54)
6	Low SDI	3511 (1883 to 5709)	1.02 (0.61 to 1.52)	6732 (4636 to 8760)	0.95 (0.65 to 1.2)	-28.22 (-37.51 to -18.92)
7	High-income Asia Pacific	437 (360 to 517)	0.23 (0.19 to 0.28)	625 (496 to 913)	0.17 (0.14 to 0.23)	-118.31 (-128.19 to -108.43)
8	High-income North America	1067 (931 to 1633)	0.33 (0.29 to 0.5)	2624 (1644 to 2925)	0.47 (0.3 to 0.52)	134.49 (108.93 to 160.13)
9	Western Europe	4027 (1607 to 4625)	0.72 (0.3 to 0.83)	2087 (1742 to 3048)	0.24 (0.21 to 0.35)	-369.61 (-393.87 to -345.29)
10	Australasia	93 (67 to 107)	0.43 (0.31 to 0.5)	142 (114 to 176)	0.34 (0.27 to 0.42)	-86.83 (-103.57 to -70.06)
11	Andean Latin America	474 (255 to 775)	1.27 (0.74 to 1.9)	339 (253 to 455)	0.57 (0.42 to 0.77)	-277.08 (-302.22 to -251.87)
12	Tropical Latin America	679 (559 to 849)	0.57 (0.48 to 0.74)	1276 (957 to 1533)	0.55 (0.42 to 0.66)	-7.71 (-20.62 to 5.21)
13	Central Latin America	808 (629 to 934)	0.61 (0.48 to 0.71)	1576 (1051 to 1961)	0.67 (0.44 to 0.84)	36.79 (-8.43 to 82.2)
14	Southern Latin America	410 (317 to 473)	0.9 (0.68 to 1.04)	546 (410 to 657)	0.7 (0.55 to 0.84)	-84.59 (-99.19 to -69.97)
15	Caribbean	216 (114 to 401)	0.65 (0.38 to 1.12)	306 (209 to 453)	0.65 (0.43 to 0.99)	-1.63 (-13.85 to 10.61)
16	Central Europe	391 (279 to 433)	0.3 (0.21 to 0.34)	248 (201 to 354)	0.14 (0.11 to 0.2)	-264.93 (-287.03 to -242.78)
17	Eastern Europe	1074 (532 to 1254)	0.41 (0.2 to 0.48)	422 (350 to 615)	0.14 (0.12 to 0.21)	-368.31 (-421.31 to -315.02)
18	Central Asia	574 (476 to 670)	1.13 (0.87 to 1.32)	645 (537 to 809)	0.88 (0.68 to 1.06)	-76.73 (-97.52 to -55.9)
19	North Africa and Middle East	695 (467 to 1273)	0.28 (0.2 to 0.48)	1500 (1104 to 1862)	0.32 (0.23 to 0.39)	38.61 (7.87 to 69.45)
20	South Asia	7718 (4411 to 11651)	1.2 (0.71 to 1.75)	13636 (9340 to 17850)	0.96 (0.67 to 1.24)	-76.11 (-88.62 to -63.59)
21	Southeast Asia	1792 (1285 to 3248)	0.52 (0.39 to 0.82)	2688 (2086 to 4096)	0.41 (0.32 to 0.62)	-79.76 (-86.32 to -73.19)
22	East Asia	2553 (1754 to 4736)	0.29 (0.2 to 0.57)	4909 (3102 to 6110)	0.29 (0.18 to 0.36)	-0.4 (-17.58 to 16.82)
23	Oceania	144 (68 to 288)	3.82 (1.75 to 6.91)	363 (177 to 644)	4.35 (2.08 to 7.04)	45.21 (37.64 to 52.77)
24	Western Sub-Saharan Africa	1454 (978 to 2099)	1 (0.69 to 1.33)	3416 (2313 to 4545)	0.98 (0.67 to 1.28)	-2.45 (-16.97 to 12.08)
25	Eastern Sub-Saharan Africa	914 (287 to 1764)	0.67 (0.29 to 1.05)	1508 (836 to 2191)	0.56 (0.33 to 0.82)	-65.5 (-75.56 to -55.42)
26	Central Sub-Saharan Africa	285 (105 to 571)	0.8 (0.38 to 1.27)	520 (283 to 797)	0.69 (0.37 to 1.14)	-54.34 (-59.56 to -49.11)
27	Southern Sub-Saharan Africa	303 (218 to 372)	0.78 (0.58 to 0.94)	386 (319 to 543)	0.59 (0.49 to 0.82)	-94.68 (-112.42 to -76.9)
