# Supplementary material for: Global, regional, and national burden of chronic respiratory diseases and associated risk factors, 1990–2019: Results from the Global Burden of Disease Study 2019
Source: Front Med (Lausanne). 2023 Mar 28;10:1066804. doi: 10.3389/fmed.2023.1066804 (PMC10088372; doi:10.3389/fmed.2023.1066804)
Supplement: Supplementary file 2 [file Data_Sheet_2.ZIP › Source data/2.Deaths/Results for Deaths_region_Overall.csv]

	location	case_1990	ASR_1990	case_2019	ASR_2019	AAPC
1	Global	3093755 (2583800 to 3339171)	87.89 (73.87 to 95.1)	3974315 (3581757 to 4303823)	51.28 (45.9 to 55.51)	-191.96 (-199.87 to -184.03)
2	High SDI	322191 (301748 to 352570)	30.3 (28.3 to 33.21)	525019 (453715 to 559024)	24.64 (21.49 to 26.07)	-73.03 (-79.96 to -66.09)
3	High-middle SDI	744067 (598458 to 810269)	80.81 (64.52 to 87.92)	651323 (580032 to 772576)	33.22 (29.45 to 39.31)	-319.78 (-342.16 to -297.34)
4	Middle SDI	1042205 (817157 to 1147392)	134.26 (106.75 to 147)	1206232 (1062900 to 1340546)	59.82 (52.3 to 66.61)	-282.68 (-298.42 to -266.92)
5	Low-middle SDI	761018 (634082 to 845278)	160.43 (135.86 to 179.49)	1226245 (1031957 to 1380038)	107.29 (90.1 to 120.82)	-136.3 (-157.39 to -115.17)
6	Low SDI	223276 (187251 to 253304)	114.69 (96.34 to 133.08)	363857 (310934 to 403593)	87.82 (74.17 to 97.67)	-94.84 (-116.38 to -73.24)
7	High-income Asia Pacific	42370 (37231 to 44366)	24 (20.85 to 25.25)	72143 (59578 to 81146)	12.31 (10.4 to 13.74)	-236.73 (-251.54 to -221.91)
8	High-income North America	115443 (107761 to 133643)	31.29 (29.23 to 36.15)	243409 (196086 to 260316)	36.24 (29.59 to 38.58)	47.32 (41.35 to 53.29)
9	Western Europe	185311 (173116 to 200615)	31 (28.87 to 33.56)	244861 (210219 to 263528)	22.45 (19.62 to 24.03)	-110.72 (-121.34 to -100.09)
10	Australasia	8508 (7953 to 9006)	36.52 (33.93 to 38.72)	13599 (11348 to 15144)	24.82 (20.92 to 27.5)	-132.75 (-144.46 to -121.04)
11	Andean Latin America	6889 (6131 to 7876)	33.72 (30.1 to 40.56)	14209 (11012 to 17013)	26.84 (20.79 to 32.1)	-73.97 (-96.53 to -51.35)
12	Tropical Latin America	40684 (37275 to 42704)	54.94 (49.56 to 58.05)	77698 (69788 to 86968)	34.1 (30.5 to 38.25)	-165.02 (-180.63 to -149.38)
13	Central Latin America	30365 (27299 to 31656)	42.34 (37.85 to 44.43)	74582 (62845 to 85574)	33.69 (28.27 to 38.66)	-80.39 (-96.9 to -63.84)
14	Southern Latin America	13966 (13014 to 15616)	32.72 (30.22 to 37.11)	27893 (24150 to 30844)	32.56 (28.24 to 35.95)	-3.68 (-35.73 to 28.48)
15	Caribbean	7309 (6432 to 8172)	28.3 (24.92 to 31.68)	13766 (11412 to 16209)	26.87 (22.23 to 31.67)	-5.01 (-21.07 to 11.07)
16	Central Europe	50505 (46626 to 52058)	36.96 (33.94 to 38.21)	42773 (37191 to 49286)	19.12 (16.63 to 22.05)	-221.65 (-237.16 to -206.12)
17	Eastern Europe	102468 (81695 to 109757)	39.44 (30.85 to 42.36)	56496 (49473 to 71897)	16.23 (14.22 to 20.72)	-289.87 (-364.76 to -214.39)
18	Central Asia	21753 (18617 to 22909)	51.12 (43.53 to 54.07)	22237 (20056 to 26149)	39.41 (35.47 to 46.52)	-62.04 (-103.4 to -20.52)
19	North Africa and Middle East	78174 (68863 to 87436)	53.8 (47.11 to 61.58)	128513 (110781 to 144351)	36.1 (30.9 to 40.31)	-138.17 (-150.9 to -125.42)
20	South Asia	748038 (644493 to 838307)	179.62 (154.45 to 204.39)	1363402 (1125162 to 1563756)	118.75 (97.56 to 135.84)	-148.85 (-171.92 to -125.72)
21	Southeast Asia	190752 (151873 to 213268)	90.37 (70.75 to 102.45)	267847 (233250 to 296152)	53.72 (46.49 to 59.45)	-182.78 (-191.87 to -173.68)
22	East Asia	1325881 (975800 to 1485484)	221.48 (166.31 to 246.45)	1126946 (969591 to 1362127)	67.48 (57.8 to 82.27)	-415.01 (-449.35 to -380.54)
23	Oceania	4656 (3880 to 5451)	201.85 (164.72 to 235.52)	8940 (7142 to 11103)	166.28 (133.34 to 202.63)	-68.39 (-71.09 to -65.69)
24	Western Sub-Saharan Africa	43327 (35835 to 50442)	54.64 (45.14 to 63.75)	64223 (54089 to 74359)	39.14 (33.48 to 44.62)	-115.05 (-121.23 to -108.86)
25	Eastern Sub-Saharan Africa	44814 (37876 to 51042)	63.2 (53.59 to 75.14)	60212 (51794 to 69611)	42.4 (36.86 to 48.27)	-139.14 (-143.49 to -134.8)
26	Central Sub-Saharan Africa	16116 (11564 to 21424)	86.5 (60.43 to 123.44)	26972 (18531 to 40753)	65.8 (44.51 to 104.69)	-98.63 (-108.54 to -88.72)
27	Southern Sub-Saharan Africa	16429 (14124 to 19095)	65.65 (55.94 to 77.28)	23593 (21463 to 26023)	49.21 (44.37 to 54.24)	-79.04 (-111.13 to -46.84)
