# Supplementary material for: Global, regional, and national burden of chronic respiratory diseases and associated risk factors, 1990–2019: Results from the Global Burden of Disease Study 2019
Source: Front Med (Lausanne). 2023 Mar 28;10:1066804. doi: 10.3389/fmed.2023.1066804 (PMC10088372; doi:10.3389/fmed.2023.1066804)
Supplement: Supplementary file 2 [file Data_Sheet_2.ZIP › Source data/2.Deaths/Results for Deaths_region_Pneumoconiosis.csv]

	location	case_1990	ASR_1990	case_2019	ASR_2019	AAPC
1	Global	23720 (18392 to 27667)	0.62 (0.49 to 0.72)	23015 (20348 to 26159)	0.29 (0.26 to 0.33)	-259.95 (-273.74 to -246.14)
2	High SDI	5855 (5542 to 6121)	0.54 (0.51 to 0.57)	5698 (4998 to 6448)	0.26 (0.23 to 0.3)	-246.98 (-267.52 to -226.41)
3	High-middle SDI	6386 (5326 to 7276)	0.62 (0.52 to 0.7)	4537 (3884 to 6336)	0.23 (0.19 to 0.32)	-343.15 (-371.98 to -314.23)
4	Middle SDI	7426 (5053 to 9464)	0.74 (0.52 to 0.94)	7685 (6289 to 9407)	0.33 (0.27 to 0.4)	-274.78 (-298.17 to -251.34)
5	Low-middle SDI	3188 (1664 to 4207)	0.57 (0.3 to 0.75)	3886 (2825 to 4923)	0.31 (0.22 to 0.38)	-215.54 (-225.65 to -205.42)
6	Low SDI	860 (298 to 1260)	0.41 (0.14 to 0.59)	1204 (542 to 1721)	0.26 (0.12 to 0.37)	-156.68 (-170.91 to -142.43)
7	High-income Asia Pacific	1218 (1105 to 1333)	0.61 (0.55 to 0.67)	1565 (1249 to 1938)	0.28 (0.23 to 0.35)	-281.49 (-311.57 to -251.32)
8	High-income North America	1282 (1211 to 1345)	0.34 (0.32 to 0.36)	1263 (1135 to 1354)	0.19 (0.17 to 0.2)	-201.46 (-224.86 to -178)
9	Western Europe	4248 (4025 to 4452)	0.69 (0.66 to 0.73)	2891 (2551 to 3210)	0.26 (0.23 to 0.29)	-341.11 (-363.55 to -318.62)
10	Australasia	47 (42 to 52)	0.19 (0.17 to 0.22)	180 (147 to 216)	0.32 (0.27 to 0.39)	184.03 (155.44 to 212.7)
11	Andean Latin America	95 (72 to 117)	0.46 (0.35 to 0.58)	121 (88 to 161)	0.22 (0.16 to 0.3)	-198.22 (-406.03 to 14.09)
12	Tropical Latin America	205 (191 to 219)	0.22 (0.2 to 0.24)	502 (460 to 546)	0.21 (0.19 to 0.23)	-3.65 (-24.4 to 17.15)
13	Central Latin America	246 (230 to 260)	0.32 (0.29 to 0.33)	260 (220 to 307)	0.11 (0.1 to 0.13)	-381.82 (-412.98 to -350.57)
14	Southern Latin America	142 (127 to 157)	0.32 (0.28 to 0.35)	167 (143 to 200)	0.2 (0.17 to 0.23)	-147.78 (-198.08 to -97.22)
15	Caribbean	18 (12 to 23)	0.07 (0.05 to 0.09)	21 (14 to 31)	0.04 (0.03 to 0.06)	-178.71 (-211.63 to -145.67)
16	Central Europe	809 (760 to 860)	0.55 (0.51 to 0.58)	250 (212 to 289)	0.11 (0.09 to 0.13)	-537.09 (-560.03 to -514.11)
17	Eastern Europe	515 (410 to 664)	0.19 (0.15 to 0.24)	279 (239 to 340)	0.08 (0.07 to 0.1)	-342.01 (-387.97 to -295.84)
18	Central Asia	81 (63 to 99)	0.18 (0.14 to 0.21)	96 (75 to 119)	0.15 (0.12 to 0.19)	8.97 (-101.46 to 120.64)
19	North Africa and Middle East	147 (103 to 187)	0.09 (0.06 to 0.11)	289 (244 to 344)	0.07 (0.06 to 0.09)	-61.13 (-75.42 to -46.82)
20	South Asia	2598 (844 to 3830)	0.54 (0.18 to 0.78)	3389 (1941 to 4784)	0.27 (0.16 to 0.37)	-236.95 (-258.4 to -215.45)
21	Southeast Asia	87 (64 to 106)	0.04 (0.03 to 0.05)	122 (101 to 154)	0.02 (0.02 to 0.03)	-194.84 (-207.05 to -182.61)
22	East Asia	11367 (7996 to 14368)	1.36 (0.97 to 1.71)	10708 (8559 to 14012)	0.54 (0.44 to 0.71)	-302.36 (-332.79 to -271.83)
23	Oceania	7 (4 to 10)	0.36 (0.18 to 0.54)	13 (8 to 19)	0.28 (0.15 to 0.4)	-92.09 (-100.9 to -83.28)
24	Western Sub-Saharan Africa	40 (21 to 57)	0.05 (0.03 to 0.07)	93 (66 to 117)	0.04 (0.03 to 0.05)	-51.91 (-69.72 to -34.07)
25	Eastern Sub-Saharan Africa	320 (112 to 483)	0.46 (0.16 to 0.68)	417 (166 to 625)	0.28 (0.11 to 0.41)	-170.1 (-179.13 to -161.06)
26	Central Sub-Saharan Africa	101 (56 to 151)	0.52 (0.3 to 0.76)	169 (90 to 274)	0.37 (0.21 to 0.59)	-117.58 (-131.72 to -103.41)
27	Southern Sub-Saharan Africa	146 (121 to 177)	0.58 (0.48 to 0.7)	219 (195 to 246)	0.44 (0.39 to 0.49)	-54.09 (-96.92 to -11.08)
