# Supplementary material for: Global, regional, and national burden of chronic respiratory diseases and associated risk factors, 1990–2019: Results from the Global Burden of Disease Study 2019
Source: Front Med (Lausanne). 2023 Mar 28;10:1066804. doi: 10.3389/fmed.2023.1066804 (PMC10088372; doi:10.3389/fmed.2023.1066804)
Supplement: Supplementary file 2 [file Data_Sheet_2.ZIP › Source data/3.DALY/Results for DALY_nation_Asthma.csv]

	location	case_1990	ASR_1990	case_2019	ASR_2019	AAPC
1	Afghanistan	105484 (76397 to 136749)	1246.63 (870.02 to 1671.32)	153145 (115193 to 198999)	729.26 (523.15 to 970.06)	-1.76 (-1.87 to -1.66)
2	Albania	7186 (5866 to 8891)	301.94 (248.16 to 364.12)	5376 (3990 to 6982)	165.88 (120.96 to 222.78)	-2.17 (-2.53 to -1.81)
3	Algeria	90377 (71285 to 113539)	560.17 (434.45 to 703.35)	100735 (77473 to 131488)	275.58 (213.56 to 354.19)	-2.42 (-2.54 to -2.3)
4	American Samoa	174 (142 to 216)	554.15 (461.47 to 668.74)	167 (131 to 212)	334.72 (265.12 to 423.51)	-1.61 (-2 to -1.23)
5	Andorra	176 (120 to 252)	316.06 (215.9 to 450.06)	217 (147 to 316)	246.05 (163.97 to 361.1)	-0.88 (-0.97 to -0.79)
6	Angola	77300 (55991 to 104121)	1015.44 (742.56 to 1386.63)	91586 (67635 to 117202)	449.9 (338.18 to 600.93)	-2.83 (-3.02 to -2.65)
7	Antigua and Barbuda	173 (123 to 246)	283 (203.74 to 394.78)	216 (151 to 304)	270.79 (184.99 to 389.57)	-0.15 (-0.35 to 0.06)
8	Argentina	116515 (83460 to 159741)	352.49 (252.88 to 482.76)	137570 (93582 to 198020)	297.63 (200.47 to 433.35)	-0.6 (-0.71 to -0.5)
9	Armenia	3931 (2868 to 5359)	127.15 (94.55 to 167.83)	2782 (1850 to 3988)	91.09 (59.15 to 136.04)	-1.22 (-1.51 to -0.93)
10	Australia	96896 (71449 to 129113)	576.54 (421.26 to 775.18)	88700 (60370 to 126894)	373.83 (245.52 to 549.84)	-1.53 (-1.75 to -1.32)
11	Austria	31623 (23039 to 42774)	343.21 (246.73 to 472.69)	20180 (13439 to 29408)	212.86 (138.33 to 318.2)	-1.76 (-1.94 to -1.58)
12	Azerbaijan	16183 (12998 to 20076)	285.33 (231.56 to 352.08)	15681 (11998 to 21013)	172.37 (131.65 to 235.99)	-1.76 (-1.93 to -1.59)
13	Bahamas	810 (593 to 1118)	328.18 (249.13 to 437.94)	1008 (724 to 1381)	287.65 (202.93 to 409.17)	-0.41 (-0.5 to -0.33)
14	Bahrain	1558 (1259 to 1968)	496.96 (415.84 to 600.09)	2737 (2048 to 3699)	234.15 (178.95 to 310.36)	-2.56 (-2.98 to -2.13)
15	Bangladesh	530595 (398570 to 695694)	870.61 (632.15 to 1225.37)	336581 (253569 to 491856)	243.4 (181.94 to 362.6)	-4.21 (-4.44 to -3.97)
16	Barbados	968 (727 to 1281)	378.73 (282.91 to 505.69)	999 (731 to 1339)	345.01 (240.35 to 482.98)	-0.37 (-0.53 to -0.21)
17	Belarus	43147 (33703 to 55114)	365.96 (283.16 to 470.24)	15367 (10345 to 21798)	152.27 (100.85 to 222.09)	-3 (-3.25 to -2.74)
18	Belgium	43120 (31724 to 58381)	364.92 (265.7 to 501.47)	23702 (16433 to 33248)	196.05 (131.16 to 285.57)	-2.24 (-2.68 to -1.79)
19	Belize	752 (551 to 1019)	361.52 (274.48 to 480.1)	1292 (924 to 1793)	313.66 (227.91 to 430.01)	-0.44 (-0.6 to -0.28)
20	Benin	26060 (20666 to 31822)	834.14 (656.64 to 1018.2)	38634 (29284 to 50621)	457.36 (352.45 to 589.59)	-2.04 (-2.15 to -1.93)
21	Bermuda	168 (123 to 227)	302.16 (216.88 to 414.27)	128 (89 to 181)	254.94 (165.99 to 380.98)	-0.53 (-0.63 to -0.42)
22	Bhutan	2700 (1678 to 4071)	839.55 (514.81 to 1398.09)	2004 (1450 to 2871)	341.82 (247.77 to 490.24)	-3.08 (-3.16 to -3)
23	Bolivia (Plurinational State of)	45257 (29287 to 64151)	556.27 (390.32 to 751.54)	28563 (19505 to 40944)	227.69 (160.47 to 320.08)	-3.14 (-3.33 to -2.94)
24	Bosnia and Herzegovina	9673 (6654 to 13670)	226.53 (158.65 to 317.3)	7074 (4809 to 9974)	189.79 (125.73 to 278.98)	-0.64 (-0.72 to -0.56)
25	Botswana	6945 (5061 to 9401)	907.97 (656.17 to 1252.58)	8548 (5978 to 11451)	479.47 (335.39 to 639.26)	-2.22 (-2.36 to -2.07)
26	Brazil	524951 (372391 to 753508)	343.06 (253.11 to 477.37)	448965 (310381 to 661636)	226.7 (154.22 to 339.01)	-1.46 (-1.56 to -1.37)
27	Brunei Darussalam	852 (662 to 1075)	681.43 (534.11 to 818.08)	966 (719 to 1315)	327.48 (255.87 to 419.8)	-2.5 (-2.63 to -2.38)
28	Bulgaria	21141 (15574 to 28268)	213.74 (153.77 to 294.39)	11039 (7404 to 15928)	149.87 (96.64 to 220.62)	-1.28 (-1.5 to -1.07)
29	Burkina Faso	39695 (30394 to 50383)	548.41 (436.74 to 662.13)	66573 (50923 to 86897)	389.52 (311.84 to 483.67)	-1.07 (-1.24 to -0.9)
30	Burundi	55095 (37754 to 74435)	1171.56 (825.74 to 1498.76)	53167 (38665 to 73604)	590.55 (423.09 to 865.37)	-2.4 (-2.56 to -2.23)
31	Cabo Verde	1497 (1055 to 1807)	559.42 (379.48 to 667.03)	1123 (876 to 1435)	224.17 (176 to 283.66)	-3.37 (-3.66 to -3.07)
32	Cambodia	49435 (37804 to 60138)	696.57 (531.05 to 827.62)	48945 (39096 to 60142)	368.41 (296.96 to 448.67)	-2.17 (-2.22 to -2.11)
33	Cameroon	48518 (39383 to 58616)	760.35 (624.51 to 913.54)	76875 (57784 to 99462)	395.85 (301.77 to 514.71)	-2.28 (-2.38 to -2.17)
34	Canada	68556 (49185 to 95588)	254.23 (178.76 to 361.32)	69838 (47224 to 100710)	201.86 (133.08 to 301)	-0.93 (-1.31 to -0.55)
35	Central African Republic	23404 (16771 to 29743)	1277.2 (883.06 to 1818.08)	33206 (22905 to 46078)	985.01 (641.63 to 1640.9)	-0.85 (-0.89 to -0.8)
36	Chad	34125 (26017 to 43350)	852.89 (645.6 to 1100.22)	56303 (43375 to 71511)	563.02 (436.18 to 719.98)	-1.39 (-1.48 to -1.29)
37	Chile	31782 (22709 to 44409)	265.98 (193.15 to 364.44)	42644 (29418 to 60267)	221.58 (150.75 to 318.99)	-0.62 (-0.81 to -0.43)
38	China	2004544 (1501975 to 2635017)	209.24 (159.57 to 272.33)	1413152 (1052301 to 1918822)	102.81 (72.3 to 147.42)	-2.22 (-2.64 to -1.8)
39	Colombia	90058 (65357 to 124850)	297.96 (227.57 to 395.44)	68843 (45646 to 101423)	153.13 (100.59 to 230.3)	-2.3 (-2.5 to -2.1)
40	Comoros	2722 (1546 to 3793)	734.19 (446.71 to 1001.37)	2603 (1951 to 3391)	418.34 (319.26 to 542.97)	-1.81 (-2.28 to -1.33)
41	Congo	15281 (11762 to 19737)	955.97 (702.93 to 1382.29)	17377 (12767 to 22648)	457.92 (333.99 to 597.6)	-2.46 (-2.65 to -2.28)
42	Cook Islands	70 (54 to 88)	456.84 (359.38 to 566.11)	48 (35 to 63)	243.64 (176.51 to 322.48)	-2.1 (-2.32 to -1.87)
43	Costa Rica	10400 (7080 to 14990)	346.09 (244.49 to 481.51)	11233 (7626 to 16170)	248.29 (165.9 to 364.91)	-1.09 (-1.26 to -0.92)
44	Croatia	15592 (11554 to 20822)	282.08 (205.99 to 382.42)	7981 (5381 to 11339)	166.32 (109.02 to 248.94)	-1.93 (-2.17 to -1.7)
45	Cuba	42090 (29965 to 57741)	392.59 (279.22 to 550.06)	33006 (23467 to 45686)	325.93 (221.63 to 471.37)	-0.63 (-0.77 to -0.49)
46	Cyprus	3095 (2175 to 4273)	406.71 (289.04 to 558.36)	4237 (2832 to 6127)	299.36 (199.19 to 439.94)	-1.09 (-1.18 to -1.01)
47	Czechia	19864 (15127 to 26233)	179.79 (134.39 to 243.02)	14941 (10281 to 20862)	133.94 (88.49 to 197.11)	-0.98 (-1.11 to -0.85)
48	Côte d'Ivoire	56170 (44146 to 69227)	792.78 (620.76 to 964.82)	80170 (60968 to 102255)	444.6 (352.98 to 555.64)	-2.02 (-2.29 to -1.76)
49	Democratic People's Republic of Korea	64340 (47510 to 83425)	361.75 (268.32 to 468.76)	73232 (53619 to 95448)	256.52 (188.64 to 336.46)	-1.2 (-1.27 to -1.14)
50	Democratic Republic of the Congo	241368 (167618 to 315851)	873.54 (583.96 to 1305.15)	330098 (227077 to 486932)	605.29 (386.94 to 1036.18)	-1.26 (-1.35 to -1.18)
51	Denmark	18923 (14008 to 25206)	318.11 (231.69 to 432.14)	12226 (8319 to 17633)	201.83 (133.39 to 295.31)	-1.71 (-2.19 to -1.23)
52	Djibouti	2405 (1788 to 3196)	654.77 (480.38 to 845.73)	3729 (2643 to 4931)	379.96 (264.6 to 497.39)	-1.86 (-2.01 to -1.72)
53	Dominica	324 (248 to 428)	435.67 (336.84 to 566.39)	280 (214 to 362)	410.41 (308.81 to 540.34)	-0.2 (-0.29 to -0.12)
54	Dominican Republic	36592 (27854 to 45465)	501.97 (397.24 to 607.86)	31385 (23320 to 40764)	297.9 (221.65 to 385.06)	-1.66 (-2.01 to -1.31)
55	Ecuador	46458 (31764 to 62289)	381.81 (268.41 to 501.26)	30722 (19606 to 47864)	174.67 (112.01 to 270.78)	-2.71 (-2.94 to -2.48)
56	Egypt	344227 (273802 to 410983)	825.97 (662.19 to 993.53)	329754 (248869 to 426179)	427.6 (321.75 to 554.64)	-2.16 (-2.28 to -2.05)
57	El Salvador	35687 (25820 to 47340)	644.16 (485.4 to 825.36)	16627 (11631 to 23503)	268.2 (188 to 376.92)	-3.1 (-3.39 to -2.8)
58	Equatorial Guinea	3294 (2296 to 4278)	1092.63 (739.42 to 1657.26)	3055 (2104 to 4292)	329.14 (225.86 to 516.34)	-4.17 (-4.43 to -3.91)
59	Eritrea	23890 (16456 to 31724)	1046.46 (722.06 to 1349.62)	27914 (20649 to 36723)	566.11 (412.56 to 744.46)	-2.11 (-2.21 to -2.01)
60	Estonia	3730 (3049 to 4557)	208.25 (166.86 to 258.14)	1537 (1145 to 2026)	103.88 (72.29 to 147.07)	-2.4 (-2.83 to -1.97)
61	Eswatini	4842 (3713 to 6217)	1026.81 (783.64 to 1366.13)	5235 (4002 to 6617)	653.37 (501.29 to 834.43)	-1.58 (-1.72 to -1.44)
62	Ethiopia	315569 (222614 to 393205)	804.38 (595.58 to 999.14)	257986 (196330 to 339515)	314.01 (245.38 to 431.58)	-3.24 (-3.36 to -3.12)
63	Fiji	8980 (7294 to 10925)	2081.4 (1684.12 to 2534.03)	7347 (5824 to 9217)	979.87 (780.24 to 1226.82)	-2.57 (-2.77 to -2.38)
64	Finland	16159 (11233 to 22817)	294.12 (201.33 to 422.74)	16007 (10916 to 22499)	250.26 (163.9 to 365.94)	-0.55 (-0.7 to -0.39)
65	France	289899 (205938 to 396711)	442.74 (311.18 to 615.72)	195295 (132743 to 280865)	272.36 (180.15 to 401.39)	-1.86 (-2.32 to -1.41)
66	Gabon	4608 (3551 to 5712)	627.59 (481.72 to 801.55)	4223 (3112 to 5476)	307.1 (230.42 to 392.63)	-2.43 (-2.56 to -2.29)
67	Gambia	4220 (3154 to 5494)	729.6 (547.58 to 944.71)	6881 (5142 to 8786)	478.28 (365.18 to 607.3)	-1.45 (-1.94 to -0.95)
68	Georgia	13772 (11501 to 16262)	236.04 (196.96 to 281.59)	5102 (3991 to 6522)	125.32 (95.62 to 167.92)	-1.91 (-3.13 to -0.69)
69	Germany	390373 (299289 to 513744)	391.17 (295.58 to 523.01)	160821 (111735 to 226619)	177.2 (117.38 to 258.59)	-2.91 (-3.37 to -2.46)
70	Ghana	64240 (43138 to 79170)	669.94 (447.8 to 817.76)	92271 (65882 to 116018)	408.19 (292.65 to 512.89)	-1.69 (-1.92 to -1.47)
71	Greece	30026 (20529 to 43045)	253.14 (170.53 to 370.4)	23783 (15568 to 34956)	212.91 (137.76 to 320.58)	-0.59 (-0.68 to -0.5)
72	Greenland	281 (208 to 380)	580.9 (435.29 to 772.26)	181 (131 to 248)	316.82 (225.1 to 441.04)	-2.17 (-2.31 to -2.03)
73	Grenada	361 (262 to 492)	413.58 (308 to 545.8)	329 (229 to 469)	337.91 (229.6 to 486.8)	-0.81 (-0.96 to -0.67)
74	Guam	324 (240 to 441)	316.23 (247.66 to 404.34)	365 (267 to 490)	210.93 (153.96 to 285.97)	-1.23 (-1.72 to -0.75)
75	Guatemala	61770 (45391 to 76484)	680.43 (522.21 to 817.67)	31633 (22429 to 44389)	184.36 (136.18 to 249.6)	-4.63 (-4.95 to -4.3)
76	Guinea	44062 (35175 to 53924)	945.42 (748.55 to 1157.9)	54345 (41602 to 69593)	622.83 (485.41 to 780.62)	-1.42 (-1.52 to -1.33)
77	Guinea-Bissau	8015 (6169 to 10008)	1290.23 (1011.22 to 1587.9)	7901 (6146 to 9913)	675.56 (521.88 to 841.49)	-2.2 (-2.28 to -2.12)
78	Guyana	3492 (2669 to 4573)	503.31 (403.26 to 633.61)	2952 (2180 to 3919)	389.57 (289.54 to 517.48)	-0.8 (-0.94 to -0.67)
79	Haiti	87014 (57119 to 118813)	1286.29 (915.71 to 1690.44)	88556 (63397 to 116228)	737.41 (524.8 to 978.64)	-1.89 (-2 to -1.78)
80	Honduras	35149 (25655 to 45356)	647.48 (492.28 to 806.48)	27762 (19766 to 37524)	306.8 (221.33 to 402.59)	-2.55 (-2.64 to -2.47)
81	Hungary	25451 (19410 to 33619)	218.87 (162.22 to 296.71)	14627 (10149 to 20479)	143.64 (95.95 to 212.33)	-1.56 (-1.74 to -1.37)
82	Iceland	1090 (755 to 1541)	423.32 (292.89 to 595.69)	1048 (685 to 1564)	293.81 (189.02 to 442.92)	-1.12 (-1.45 to -0.79)
83	India	4946070 (3335325 to 6747399)	977.17 (630.47 to 1427.56)	5838765 (4244934 to 7429628)	498.52 (357.5 to 639.83)	-2.31 (-2.78 to -1.83)
84	Indonesia	1116448 (914322 to 1293965)	797.62 (661.05 to 954.67)	1044984 (853096 to 1263065)	455.62 (372.92 to 549.47)	-1.94 (-2.01 to -1.88)
85	Iran (Islamic Republic of)	200080 (159763 to 248232)	529.31 (430.99 to 651.97)	178733 (141139 to 230621)	232.27 (184.98 to 299.31)	-2.87 (-2.99 to -2.75)
86	Iraq	67949 (53875 to 85199)	543.22 (438.29 to 661.67)	88873 (65706 to 119965)	255.94 (197.61 to 329.54)	-2.59 (-3.09 to -2.09)
87	Ireland	18201 (13036 to 24793)	490.56 (348.5 to 672.35)	14421 (9722 to 21046)	286.28 (190.41 to 424.02)	-1.99 (-2.31 to -1.66)
88	Israel	17424 (12721 to 23551)	357 (261.29 to 481.84)	20568 (14044 to 29635)	216.41 (146.36 to 314.47)	-1.86 (-2.09 to -1.62)
89	Italy	185488 (133570 to 253609)	260.13 (185.04 to 360.52)	105665 (70050 to 154388)	163.71 (103.94 to 245.59)	-1.46 (-2.07 to -0.86)
90	Jamaica	9802 (7173 to 13222)	395.46 (296.79 to 521.21)	7966 (5657 to 10947)	300.78 (210.77 to 425.02)	-0.89 (-1.11 to -0.67)
91	Japan	556143 (406081 to 752328)	401.27 (289.81 to 546.61)	222042 (151711 to 311870)	161.15 (104.8 to 241.75)	-3.29 (-3.54 to -3.05)
92	Jordan	9784 (7325 to 13300)	369.14 (293.36 to 460.63)	22670 (15491 to 32674)	212.33 (151.09 to 293.61)	-1.87 (-2.01 to -1.74)
93	Kazakhstan	40587 (32385 to 50665)	301.61 (238.79 to 378.23)	37623 (29571 to 46982)	221.01 (173.52 to 275.57)	-0.85 (-1.38 to -0.3)
94	Kenya	75338 (56426 to 99647)	456.64 (327.21 to 682.62)	129123 (94816 to 180149)	347.84 (251.59 to 523.64)	-0.92 (-0.98 to -0.85)
95	Kiribati	1228 (1022 to 1460)	2630.86 (2187.96 to 3178.83)	1362 (1088 to 1704)	1795.09 (1411.44 to 2242.16)	-1.35 (-1.45 to -1.25)
96	Kuwait	4160 (3043 to 5748)	299.52 (230.07 to 388.5)	7773 (5138 to 11225)	193.6 (128.76 to 279.04)	-1.32 (-1.88 to -0.76)
97	Kyrgyzstan	9754 (7538 to 12453)	263.48 (207.6 to 330.59)	7744 (5436 to 11034)	126.35 (91.46 to 175.84)	-2.53 (-2.73 to -2.32)
98	Lao People's Democratic Republic	51694 (36878 to 67653)	1554.24 (1146.86 to 1932.48)	30179 (22655 to 38817)	561.99 (421.88 to 729.9)	-3.47 (-3.53 to -3.41)
99	Latvia	9526 (7454 to 12148)	309.35 (238.33 to 401.4)	2997 (2124 to 4115)	144.01 (97.39 to 206.98)	-2.76 (-3.16 to -2.35)
100	Lebanon	12523 (9551 to 15986)	475.43 (368.33 to 607.44)	14283 (10620 to 18865)	277.31 (205.82 to 366.03)	-1.86 (-1.95 to -1.78)
101	Lesotho	11034 (7318 to 16937)	921.25 (597.58 to 1432.61)	12086 (8029 to 17091)	792.64 (527.03 to 1135.15)	-0.37 (-0.66 to -0.08)
102	Liberia	10128 (7620 to 13053)	586.9 (470.38 to 708.08)	11003 (7890 to 14832)	321.78 (236.48 to 432.45)	-1.96 (-2.16 to -1.77)
103	Libya	13366 (10141 to 17361)	464.11 (353.27 to 589.46)	17393 (13105 to 22497)	298.07 (226.85 to 386.8)	-1.43 (-1.63 to -1.22)
104	Lithuania	7953 (6079 to 10339)	197.5 (148.63 to 260.16)	3561 (2535 to 4922)	121.04 (82.44 to 176.8)	-1.8 (-2.11 to -1.49)
105	Luxembourg	1998 (1454 to 2764)	464.24 (332.46 to 649.33)	1902 (1286 to 2714)	286.67 (190.6 to 415.18)	-1.75 (-1.89 to -1.6)
106	Madagascar	148679 (120822 to 180648)	1317.19 (1084.31 to 1569.41)	168468 (128492 to 217803)	783.82 (593.06 to 1003.59)	-1.82 (-1.91 to -1.73)
107	Malawi	52596 (36843 to 70072)	644.93 (482.11 to 791.18)	57674 (43990 to 75180)	410.96 (317.01 to 522.12)	-1.57 (-1.66 to -1.49)
108	Malaysia	66041 (53604 to 78907)	531.04 (439.86 to 623.84)	56919 (43122 to 73572)	192.92 (146.17 to 251.06)	-3.48 (-3.75 to -3.22)
109	Maldives	1200 (832 to 1644)	686.58 (485.22 to 902.7)	660 (485 to 900)	167.46 (125.38 to 222.35)	-5 (-5.45 to -4.55)
110	Mali	52572 (41056 to 63362)	979.23 (688.44 to 1202.1)	77598 (57560 to 103189)	602.77 (429.35 to 813.25)	-1.62 (-1.74 to -1.51)
111	Malta	1582 (1096 to 2209)	399.61 (276.77 to 564.16)	1425 (941 to 2024)	287.08 (185.95 to 424.18)	-1.21 (-1.32 to -1.1)
112	Marshall Islands	286 (222 to 384)	1163.81 (891.36 to 1631.5)	299 (216 to 400)	707.37 (507.63 to 938.82)	-1.68 (-1.84 to -1.52)
113	Mauritania	11168 (8424 to 13855)	805.48 (607.41 to 987.25)	11761 (8592 to 15663)	375.99 (280.75 to 481.52)	-2.64 (-2.75 to -2.54)
114	Mauritius	7648 (6717 to 8566)	940.21 (825.24 to 1044.36)	4249 (3386 to 5326)	301.65 (237.5 to 374.22)	-3.82 (-4.6 to -3.04)
115	Mexico	210448 (160471 to 281254)	285.39 (232.44 to 358.25)	172041 (120406 to 249530)	142.86 (100 to 206.56)	-2.48 (-2.72 to -2.24)
116	Micronesia (Federated States of)	828 (638 to 1046)	1333.27 (1019.54 to 1786.14)	535 (379 to 711)	689.57 (503.94 to 921.35)	-2.3 (-2.4 to -2.19)
117	Monaco	89 (61 to 127)	262.51 (174.98 to 387.38)	101 (68 to 144)	247.95 (163.5 to 366.14)	-0.18 (-0.23 to -0.13)
118	Mongolia	5445 (4275 to 6822)	426.48 (337.6 to 534.85)	5112 (3851 to 6787)	197.24 (152.5 to 257.36)	-2.8 (-3.04 to -2.57)
119	Montenegro	869 (569 to 1280)	139.08 (91.45 to 205.41)	946 (616 to 1393)	148.37 (94.72 to 223.34)	0.29 (0.13 to 0.45)
120	Morocco	93676 (72706 to 120107)	540.9 (422.58 to 734.4)	107938 (83304 to 135378)	336.9 (263.88 to 424.49)	-1.63 (-1.77 to -1.48)
121	Mozambique	75192 (52647 to 102538)	631.36 (464.23 to 788.33)	105284 (78682 to 135903)	469.54 (359.79 to 600.07)	-1.02 (-1.14 to -0.9)
122	Myanmar	547269 (399441 to 696313)	1859.79 (1293.91 to 2341.73)	313651 (238291 to 390682)	664.49 (500.43 to 822.04)	-3.53 (-3.64 to -3.42)
123	Namibia	8057 (5871 to 11015)	900.62 (659.01 to 1274.99)	7388 (5573 to 9542)	429.39 (328.18 to 551.78)	-2.43 (-2.58 to -2.29)
124	Nauru	62 (46 to 79)	975.76 (733.1 to 1212.48)	41 (28 to 54)	591.65 (395.65 to 770.18)	-1.74 (-2.03 to -1.45)
125	Nepal	149258 (94001 to 199509)	1429.52 (877.35 to 2060.26)	165507 (108363 to 230018)	740.99 (482.28 to 1040.92)	-2.21 (-2.29 to -2.12)
126	Netherlands	56489 (37082 to 83274)	347.79 (228.53 to 515.46)	53135 (34850 to 77424)	278.6 (178.48 to 410.28)	-0.67 (-0.88 to -0.46)
127	New Zealand	23865 (17124 to 32926)	681.69 (485.37 to 951.8)	12366 (8615 to 17552)	283.87 (193.01 to 416.2)	-3.03 (-3.21 to -2.86)
128	Nicaragua	18974 (13891 to 25274)	434.61 (336.74 to 554.42)	12925 (8932 to 18681)	206.2 (147.17 to 289.03)	-2.7 (-2.93 to -2.47)
129	Niger	53954 (39946 to 68550)	996.36 (749.03 to 1252)	85130 (61579 to 113712)	572.37 (412.71 to 780.65)	-1.87 (-1.99 to -1.76)
130	Nigeria	401313 (315839 to 498448)	613.18 (484.56 to 760.11)	573192 (431716 to 739975)	375.79 (297.44 to 460.28)	-1.67 (-1.76 to -1.58)
131	Niue	14 (11 to 17)	625.36 (475.67 to 769.43)	7 (5 to 9)	349.16 (244.68 to 460.23)	-1.93 (-2.04 to -1.82)
132	North Macedonia	7807 (5691 to 10565)	417.89 (306.01 to 561.18)	5716 (4059 to 7896)	234.59 (163.12 to 335.18)	-2.07 (-2.23 to -1.91)
133	Northern Mariana Islands	128 (96 to 165)	416.95 (336.23 to 514.13)	105 (79 to 135)	254.49 (192.34 to 335.97)	-1.82 (-2.27 to -1.37)
134	Norway	28197 (20830 to 37569)	539.59 (389.99 to 737.07)	15879 (10652 to 22942)	282.87 (185.7 to 420.22)	-2.19 (-2.37 to -2.01)
135	Oman	2763 (1813 to 4143)	160.28 (112.27 to 223.96)	7004 (4433 to 10629)	169.94 (110.29 to 252.49)	0.31 (0.07 to 0.56)
136	Pakistan	477239 (367948 to 660567)	700.36 (510.04 to 1039.02)	564729 (453492 to 709475)	414.78 (330.09 to 544.54)	-1.75 (-1.83 to -1.67)
137	Palau	71 (56 to 90)	613.02 (487.24 to 763.78)	70 (55 to 87)	375.76 (300.06 to 462.94)	-1.67 (-1.75 to -1.58)
138	Palestine	5707 (4278 to 7514)	413.65 (317.07 to 524.51)	9079 (6532 to 12744)	227.22 (175.59 to 296.42)	-2.09 (-2.26 to -1.92)
139	Panama	8526 (6244 to 11493)	342.69 (258.56 to 453.35)	9095 (6300 to 12865)	220.69 (152.51 to 312.79)	-1.5 (-1.64 to -1.36)
140	Papua New Guinea	41834 (32424 to 54217)	1716.79 (1319.01 to 2334.88)	73541 (55513 to 96924)	1250.25 (941.24 to 1697.62)	-1.11 (-1.17 to -1.05)
141	Paraguay	10789 (7416 to 15568)	242.42 (174.17 to 337.9)	17030 (11265 to 25471)	250 (167.02 to 370.7)	0.15 (0.07 to 0.23)
142	Peru	91945 (63881 to 128009)	353.15 (253.11 to 482.09)	62325 (39485 to 96673)	189.8 (119.9 to 295.31)	-2.24 (-2.42 to -2.06)
143	Philippines	497293 (412758 to 594828)	989.6 (858.59 to 1143.55)	576673 (479743 to 693346)	589 (493.03 to 696.54)	-1.74 (-1.98 to -1.5)
144	Poland	213272 (158931 to 285072)	516.38 (381.61 to 697.27)	94665 (64842 to 135619)	226.36 (149.09 to 333.73)	-2.97 (-3.13 to -2.8)
145	Portugal	58509 (41226 to 83138)	513.21 (356.97 to 726.81)	44273 (29445 to 64047)	364.35 (236.94 to 545.41)	-1.58 (-2.15 to -1.02)
146	Puerto Rico	20029 (14446 to 27584)	557.51 (400.36 to 766.54)	11604 (8135 to 16141)	382.7 (253.66 to 557.44)	-1.27 (-1.48 to -1.06)
147	Qatar	788 (576 to 1086)	235.04 (173.1 to 318.72)	3684 (2461 to 5454)	160.9 (109.3 to 230.91)	-1.3 (-1.45 to -1.14)
148	Republic of Korea	173435 (132845 to 210584)	645.6 (465.16 to 764.32)	103987 (76946 to 139187)	178.52 (126.09 to 251.8)	-4.52 (-4.77 to -4.28)
149	Republic of Moldova	9826 (7391 to 12868)	218.38 (164.07 to 285.92)	4484 (3061 to 6340)	120.4 (79.16 to 179.03)	-2.03 (-2.29 to -1.77)
150	Romania	65715 (48626 to 87952)	260.51 (190.79 to 354.12)	36814 (25024 to 52757)	176.01 (114.22 to 260.57)	-1.24 (-1.5 to -0.98)
151	Russian Federation	523864 (415102 to 660889)	312.45 (244.22 to 399.65)	176661 (126447 to 243570)	118.41 (81.22 to 172.5)	-3.33 (-3.61 to -3.04)
152	Rwanda	85844 (61935 to 111542)	1430.29 (1064.2 to 1804.8)	67353 (48880 to 90616)	637.61 (471.79 to 860.02)	-2.82 (-3.01 to -2.63)
153	Saint Kitts and Nevis	157 (117 to 212)	380.92 (288.23 to 503.45)	148 (102 to 208)	275.26 (186.59 to 395.95)	-1.03 (-1.16 to -0.9)
154	Saint Lucia	689 (523 to 903)	531.15 (418.81 to 673.75)	658 (498 to 860)	391.14 (288.63 to 523.39)	-1.04 (-1.12 to -0.95)
155	Saint Vincent and the Grenadines	400 (293 to 550)	366.49 (279.87 to 485.97)	340 (253 to 456)	311.56 (224.16 to 427.69)	-0.52 (-0.64 to -0.4)
156	Samoa	981 (743 to 1331)	929.85 (695.65 to 1286.59)	838 (646 to 1072)	507.54 (399.31 to 644.89)	-2 (-2.12 to -1.88)
157	San Marino	62 (41 to 89)	249.62 (165.3 to 368.55)	83 (56 to 122)	238.18 (156.31 to 355.51)	-0.13 (-0.18 to -0.09)
158	Sao Tome and Principe	962 (763 to 1159)	1130.85 (908.5 to 1362.81)	1000 (765 to 1259)	723.67 (550.15 to 907.36)	-1.46 (-1.65 to -1.26)
159	Saudi Arabia	39716 (30157 to 52261)	416.2 (308.33 to 573.12)	62888 (48237 to 81570)	228.29 (179.74 to 290.52)	-2.13 (-2.26 to -2)
160	Senegal	37610 (28973 to 45884)	767.97 (589.62 to 940.06)	43109 (32903 to 55927)	412.37 (323.4 to 524.38)	-2.18 (-2.47 to -1.89)
161	Serbia	24716 (19473 to 31463)	245.99 (193.15 to 316.53)	15683 (11886 to 20508)	149.18 (107.35 to 206.23)	-1.73 (-1.89 to -1.56)
162	Seychelles	238 (197 to 293)	379.13 (313.51 to 471.15)	237 (184 to 299)	232.33 (178.5 to 296)	-1.64 (-1.89 to -1.39)
163	Sierra Leone	21831 (16131 to 27890)	796.92 (596.64 to 986.22)	28664 (21537 to 36841)	490.65 (378.4 to 626.41)	-1.65 (-1.75 to -1.54)
164	Singapore	11510 (8764 to 15034)	415.84 (319.01 to 536.92)	8838 (5943 to 12757)	159.05 (104.46 to 235.47)	-3.32 (-3.47 to -3.17)
165	Slovakia	8679 (6393 to 11939)	159.34 (115.97 to 220.82)	7225 (4956 to 10217)	127.09 (83.99 to 186.67)	-0.74 (-0.82 to -0.66)
166	Slovenia	5901 (4142 to 8135)	275.45 (191.33 to 384.75)	4241 (2797 to 6139)	187.58 (120.42 to 281.13)	-1.33 (-1.42 to -1.24)
167	Solomon Islands	2389 (1854 to 3077)	1292.61 (961.08 to 1676.54)	3779 (2890 to 4772)	933.13 (688.95 to 1182.34)	-1.13 (-1.23 to -1.02)
168	Somalia	65284 (42058 to 88797)	1201.81 (757.36 to 1627.73)	112049 (77922 to 162913)	816 (540.35 to 1313.42)	-1.3 (-1.42 to -1.18)
169	South Africa	228742 (192890 to 275224)	756.16 (643.75 to 891.52)	209098 (169509 to 265380)	414.35 (342.25 to 518.4)	-1.87 (-2.35 to -1.39)
170	South Sudan	38767 (27015 to 52909)	770.56 (547.02 to 994.52)	34557 (25851 to 46294)	465.95 (343.37 to 659.65)	-1.7 (-1.82 to -1.58)
171	Spain	102579 (74288 to 141430)	233.74 (166.45 to 329.55)	99636 (69160 to 140373)	189.85 (126.03 to 277.08)	-0.77 (-0.92 to -0.63)
172	Sri Lanka	166276 (142216 to 186780)	1524.52 (1308.93 to 1708.21)	166925 (124625 to 211782)	726.95 (539.66 to 914.93)	-2.39 (-2.76 to -2.02)
173	Sudan	141641 (101448 to 184017)	970.19 (657.05 to 1386.03)	132501 (95277 to 175172)	464.32 (335.03 to 638.6)	-2.5 (-2.56 to -2.44)
174	Suriname	1385 (1023 to 1872)	362.35 (275.89 to 479.15)	1636 (1190 to 2217)	291.66 (209.97 to 401.61)	-0.69 (-1.08 to -0.3)
175	Sweden	52973 (37183 to 74473)	500.65 (343.54 to 719.42)	33946 (22213 to 49834)	309.33 (197.73 to 464.87)	-1.66 (-1.9 to -1.42)
176	Switzerland	30074 (21131 to 41582)	384.25 (267.68 to 544.6)	24986 (16467 to 36203)	268.58 (172.02 to 399.05)	-1.28 (-1.39 to -1.17)
177	Syrian Arab Republic	55133 (45092 to 67419)	627 (504.01 to 770.29)	49560 (39102 to 62444)	383.15 (305.03 to 480.9)	-1.66 (-2 to -1.31)
178	Taiwan (Province of China)	69494 (57199 to 85758)	418.56 (351.15 to 503.58)	41696 (30471 to 56440)	168.76 (117.5 to 238.02)	-3.32 (-3.58 to -3.07)
179	Tajikistan	11604 (9015 to 15151)	347.14 (265.7 to 450.81)	12762 (9476 to 17028)	224.27 (175.23 to 279.02)	-1.45 (-1.64 to -1.25)
180	Thailand	201758 (160922 to 246728)	469.84 (377.04 to 565.82)	171925 (131779 to 222441)	225.57 (170.55 to 298.53)	-2.56 (-2.79 to -2.32)
181	Timor-Leste	6805 (4358 to 9732)	1096 (789.16 to 1414.05)	5657 (3989 to 7397)	542.73 (394.04 to 724.39)	-2.42 (-2.62 to -2.23)
182	Togo	18256 (14774 to 22474)	847.12 (680.05 to 1037.93)	27595 (20937 to 35929)	496.91 (380.36 to 632.54)	-1.83 (-1.96 to -1.7)
183	Tokelau	13 (10 to 17)	904.26 (684.46 to 1193.67)	5 (4 to 7)	410.83 (307.67 to 530.69)	-2.65 (-2.75 to -2.56)
184	Tonga	384 (304 to 497)	552.91 (448.25 to 697.14)	326 (248 to 411)	360.69 (278.44 to 446.81)	-1.38 (-1.7 to -1.07)
185	Trinidad and Tobago	4621 (3771 to 5756)	405.74 (339.14 to 493.57)	3668 (2714 to 4901)	280.49 (201.61 to 389.02)	-1.15 (-1.41 to -0.88)
186	Tunisia	27407 (21872 to 35101)	426.32 (340.76 to 554.81)	29858 (22707 to 38757)	255.82 (192.65 to 333.93)	-1.78 (-1.85 to -1.71)
187	Turkey	214973 (165138 to 281292)	435.17 (338.41 to 553.26)	203951 (147952 to 277543)	253.49 (182.6 to 347.09)	-1.81 (-1.94 to -1.69)
188	Turkmenistan	10615 (8151 to 13172)	384.23 (294.25 to 473.39)	5536 (3855 to 7774)	113.65 (78.77 to 159.23)	-4.13 (-5.13 to -3.12)
189	Tuvalu	100 (75 to 128)	1324.72 (975.46 to 1752.18)	59 (45 to 76)	567.65 (435.1 to 730.31)	-2.82 (-2.99 to -2.65)
190	Uganda	111661 (78565 to 147702)	784.91 (540.29 to 1064.4)	154512 (114191 to 206703)	482.3 (364.43 to 648.81)	-1.7 (-1.84 to -1.57)
191	Ukraine	126303 (88273 to 173074)	227.61 (157.9 to 318.44)	56159 (37711 to 81009)	138.87 (90.21 to 208.95)	-1.66 (-1.85 to -1.46)
192	United Arab Emirates	11271 (8436 to 15311)	1061.78 (784.41 to 1505.99)	46367 (32309 to 66889)	554.11 (397.5 to 778.3)	-2.32 (-2.56 to -2.07)
193	United Kingdom	389187 (274703 to 546054)	623.19 (433.44 to 880.48)	275562 (188370 to 395026)	387.04 (255.47 to 566.1)	-1.85 (-2.27 to -1.44)
194	United Republic of Tanzania	134353 (103621 to 172519)	604 (472.37 to 742.66)	227460 (167651 to 300831)	455.66 (347.11 to 587.01)	-0.97 (-1.02 to -0.92)
195	United States of America	1051197 (733341 to 1478601)	417.47 (287.93 to 591.91)	1414555 (974634 to 1957880)	436.01 (298.1 to 616.08)	0.33 (-0.17 to 0.83)
196	United States Virgin Islands	327 (246 to 443)	317.49 (242.4 to 426.28)	286 (215 to 380)	277.12 (194.39 to 392.66)	-0.43 (-0.52 to -0.34)
197	Uruguay	14080 (10980 to 17948)	412.59 (319.25 to 530.08)	10355 (7630 to 14023)	273.98 (195.85 to 382.17)	-1.43 (-1.54 to -1.32)
198	Uzbekistan	62922 (48490 to 79005)	446.94 (347.32 to 553.2)	68396 (52527 to 88502)	265.51 (209.66 to 351.74)	-1.75 (-2.1 to -1.4)
199	Vanuatu	1021 (708 to 1448)	1147.56 (778.29 to 1712.62)	1659 (1219 to 2287)	791.35 (577.48 to 1103.54)	-1.38 (-1.66 to -1.09)
200	Venezuela (Bolivarian Republic of)	58069 (42469 to 80256)	292.93 (222.02 to 394.76)	53765 (37501 to 75761)	197.75 (135.98 to 282.61)	-1.34 (-1.49 to -1.19)
201	Viet Nam	247687 (136441 to 322503)	508.24 (248.38 to 680.44)	254205 (164896 to 324342)	282.28 (183.46 to 357.84)	-2.01 (-2.2 to -1.82)
202	Yemen	80746 (59122 to 105899)	1033.32 (719.28 to 1502.71)	107152 (82283 to 139677)	531.23 (404.62 to 689.11)	-2.28 (-2.36 to -2.21)
203	Zambia	39897 (28492 to 52688)	643.4 (504.96 to 777)	47524 (36795 to 60497)	365.36 (285.13 to 457.51)	-1.99 (-2.09 to -1.9)
204	Zimbabwe	34070 (28550 to 39917)	640.11 (536.59 to 742.38)	56616 (40569 to 75382)	631.76 (441.96 to 844.09)	-0.06 (-0.2 to 0.08)
