# Supplementary material for: Global, regional, and national burden of chronic respiratory diseases and associated risk factors, 1990–2019: Results from the Global Burden of Disease Study 2019
Source: Front Med (Lausanne). 2023 Mar 28;10:1066804. doi: 10.3389/fmed.2023.1066804 (PMC10088372; doi:10.3389/fmed.2023.1066804)
Supplement: Supplementary file 2 [file Data_Sheet_2.ZIP › Source data/3.DALY/Results for DALY_nation_COPD.csv]

	location	case_1990	ASR_1990	case_2019	ASR_2019	AAPC
1	Afghanistan	82231 (55748 to 107273)	1122.38 (745.1 to 1458.81)	137887 (100493 to 173594)	964.49 (681.8 to 1203.24)	-104.65 (-115.36 to -93.93)
2	Albania	14779 (11325 to 16072)	772.51 (574.77 to 841.49)	12594 (10071 to 15613)	303.9 (244.95 to 372.34)	-272.84 (-296.18 to -249.45)
3	Algeria	68470 (56013 to 82527)	579.13 (472.65 to 697.36)	148252 (124597 to 175872)	465.11 (390.83 to 547.97)	-135.16 (-139.14 to -131.18)
4	American Samoa	313 (270 to 355)	1391.19 (1206.7 to 1565.81)	396 (336 to 478)	877.46 (751.85 to 1060.51)	-149.59 (-160.64 to -138.53)
5	Andorra	331 (271 to 411)	644.7 (531.84 to 792.82)	716 (595 to 851)	505.38 (417.54 to 600.2)	-73.88 (-80.69 to -67.07)
6	Angola	44820 (35172 to 57766)	1094.17 (862.97 to 1392.63)	82532 (68281 to 97993)	729.29 (596.77 to 874.1)	-197.82 (-212.03 to -183.58)
7	Antigua and Barbuda	87 (78 to 98)	154.72 (138.32 to 173.86)	170 (143 to 199)	178.16 (150.46 to 207.49)	10.1 (-4.74 to 24.95)
8	Argentina	188334 (173709 to 204094)	593.7 (547.28 to 645.1)	333875 (299295 to 371566)	619.79 (555.08 to 690.21)	-9.14 (-19.71 to 1.45)
9	Armenia	22950 (20143 to 24705)	898.83 (774.05 to 965.48)	23032 (19507 to 26673)	572.33 (485.31 to 660.24)	-150.4 (-191.01 to -109.63)
10	Australia	141977 (131208 to 151583)	720.14 (665.35 to 769.35)	211129 (186252 to 235273)	497.14 (440.36 to 552.95)	-122.68 (-129.39 to -115.96)
11	Austria	45539 (41533 to 50498)	385.86 (349.89 to 427.33)	70373 (61776 to 77955)	399.15 (351.57 to 444.71)	-57.63 (-70.09 to -45.16)
12	Azerbaijan	37874 (34203 to 41195)	730.3 (658.84 to 799.41)	44064 (36883 to 57745)	531.24 (437.86 to 722.01)	-115.32 (-133.68 to -96.92)
13	Bahamas	364 (321 to 410)	230.52 (202.5 to 259.26)	854 (713 to 1020)	225.62 (188.53 to 268.23)	-17.91 (-28.28 to -7.53)
14	Bahrain	1707 (1503 to 1914)	1147.52 (996.18 to 1290.98)	4014 (3426 to 4797)	561.71 (484.62 to 662.08)	-238.89 (-309.51 to -167.76)
15	Bangladesh	1103052 (906138 to 1402845)	2404.45 (1954.79 to 3144.56)	1446698 (1165734 to 2142116)	1144.2 (921.62 to 1732.7)	-277.71 (-344.42 to -210.53)
16	Barbados	467 (413 to 524)	154.39 (136.46 to 173.52)	844 (707 to 985)	177.68 (150.48 to 206.9)	-0.1 (-17.37 to 17.2)
17	Belarus	117825 (92876 to 129772)	922.07 (722.65 to 1015.44)	52243 (41990 to 72527)	337.71 (272.83 to 461.97)	-337.74 (-385.66 to -289.57)
18	Belgium	114475 (105812 to 122577)	741.01 (684.6 to 794.77)	142937 (127035 to 155837)	621.92 (554.34 to 680.38)	-118.76 (-135.22 to -102.28)
19	Belize	336 (294 to 380)	338.49 (294.28 to 384.58)	1276 (1106 to 1472)	457.45 (394.6 to 530.39)	70.45 (41.95 to 99.03)
20	Benin	19631 (16407 to 23274)	909.68 (761.92 to 1075.44)	37517 (31435 to 45489)	692.6 (581.25 to 841.62)	-136.14 (-145.46 to -126.81)
21	Bermuda	152 (133 to 173)	249.32 (217.4 to 283.36)	245 (204 to 295)	194.1 (163.14 to 231.42)	-57.68 (-62.92 to -52.43)
22	Bhutan	5824 (4368 to 7511)	2568.78 (1927.57 to 3318.01)	10178 (8024 to 13379)	1952.52 (1540.22 to 2564.49)	-131.57 (-136.46 to -126.68)
23	Bolivia (Plurinational State of)	29249 (21598 to 36600)	820.12 (652.97 to 966.38)	47595 (37950 to 58962)	590.66 (472.24 to 724.92)	-144.24 (-147.41 to -141.07)
24	Bosnia and Herzegovina	26095 (23609 to 28016)	692.53 (620.07 to 739.99)	25407 (21206 to 30002)	439.99 (370.57 to 517)	-135.69 (-184.49 to -86.64)
25	Botswana	7422 (5567 to 10502)	1304.79 (969.67 to 1854.44)	13356 (10115 to 16596)	997.8 (761.26 to 1235.69)	-134.55 (-145.7 to -123.4)
26	Brazil	831746 (775724 to 880031)	978.76 (907.37 to 1035.1)	1434009 (1320385 to 1576595)	618.75 (568.64 to 681.17)	-150.13 (-163.82 to -136.42)
27	Brunei Darussalam	1175 (916 to 1327)	1547.7 (1135.58 to 1751.14)	1791 (1583 to 2043)	842.76 (746.26 to 941.78)	-212.81 (-234.13 to -191.45)
28	Bulgaria	83332 (75725 to 89590)	704.45 (640.03 to 756.73)	68587 (56919 to 82904)	501.69 (416.71 to 600.89)	-112.05 (-123.94 to -100.14)
29	Burkina Faso	27063 (22310 to 32247)	571.37 (475.15 to 682.63)	55148 (46638 to 65580)	523.94 (448.25 to 609.76)	-52.8 (-68.07 to -37.5)
30	Burundi	36935 (28047 to 46061)	1419.11 (1108.03 to 1755.14)	47998 (37842 to 61419)	996.43 (796.98 to 1258.51)	-171.45 (-187.77 to -155.11)
31	Cabo Verde	2030 (1510 to 2279)	849.93 (634.87 to 954.47)	2127 (1848 to 2566)	482.14 (416.69 to 585.94)	-257.91 (-286.96 to -228.77)
32	Cambodia	44503 (37839 to 51295)	1001.38 (840.31 to 1155.73)	94588 (78433 to 109751)	851.3 (706.68 to 979.32)	-108.15 (-112.14 to -104.16)
33	Cameroon	43436 (35987 to 50519)	939.61 (775.71 to 1094.34)	93436 (73645 to 113581)	713.86 (564.33 to 865.51)	-136.52 (-146.35 to -126.67)
34	Canada	179469 (165834 to 192015)	546.74 (505.92 to 585.33)	324035 (285829 to 360471)	457.28 (404.8 to 507.74)	-52.02 (-60.11 to -43.93)
35	Central African Republic	16801 (12747 to 22281)	1419.63 (1055.86 to 1931.91)	26883 (19794 to 35677)	1233.71 (901.67 to 1651.85)	-63.83 (-70.42 to -57.23)
36	Chad	26112 (21082 to 34577)	865.75 (696.16 to 1167.03)	47902 (39157 to 58698)	766.12 (616.54 to 947.36)	-78.24 (-86.46 to -70.01)
37	Chile	45427 (40525 to 49197)	470.12 (418.84 to 508.48)	83191 (72595 to 96438)	352.1 (307.24 to 406.92)	-67.5 (-84.63 to -50.35)
38	China	26118525 (19585434 to 29356350)	3611.81 (2710.98 to 4026.49)	19922948 (17355633 to 23704974)	1102.77 (962.93 to 1309.04)	-392.81 (-417.26 to -368.29)
39	Colombia	119442 (104166 to 128460)	707.78 (614.9 to 760.44)	284836 (227823 to 347276)	532.68 (425.08 to 649.45)	-130.93 (-152.38 to -109.44)
40	Comoros	2042 (1387 to 2632)	880.83 (619.67 to 1130.97)	3098 (2568 to 3777)	631.41 (521.14 to 768.85)	-137.49 (-169.33 to -105.54)
41	Congo	13270 (10213 to 16935)	1242.54 (945.76 to 1588.88)	21129 (16849 to 25517)	831.98 (668.08 to 997.66)	-176 (-193.86 to -158.11)
42	Cook Islands	157 (133 to 176)	1257.46 (1065.8 to 1414.42)	169 (146 to 192)	713.48 (616.57 to 808.43)	-186.83 (-200.75 to -172.89)
43	Costa Rica	7902 (7103 to 8674)	456.97 (409.12 to 500.01)	20162 (16364 to 24296)	398.34 (322.29 to 480.93)	-51.89 (-83.28 to -20.4)
44	Croatia	26821 (24431 to 29112)	431.49 (392.8 to 468.24)	38369 (32134 to 45055)	434.63 (366 to 509.38)	-51.51 (-55.89 to -47.12)
45	Cuba	36958 (33793 to 39871)	359.01 (327.72 to 387.65)	93410 (74346 to 111373)	497.58 (397.41 to 591.58)	40.3 (26.93 to 53.7)
46	Cyprus	5113 (4405 to 5861)	728.97 (626.39 to 827.07)	8761 (7550 to 10063)	477.92 (409.3 to 547.15)	-125.06 (-141.87 to -108.21)
47	Czechia	66585 (61623 to 73825)	495.93 (458.62 to 547.39)	90123 (76767 to 104574)	443.29 (377.22 to 513.69)	-30.99 (-52.09 to -9.85)
48	Côte d'Ivoire	38907 (31503 to 47028)	891.82 (721.84 to 1059.15)	75749 (62556 to 91224)	647.12 (536.91 to 778.84)	-146.16 (-159.92 to -132.37)
49	Democratic People's Republic of Korea	412939 (306714 to 519472)	3003.32 (2262.95 to 3799.1)	622217 (508284 to 726186)	2030.87 (1665.44 to 2365.85)	-129.99 (-137.19 to -122.79)
50	Democratic Republic of the Congo	178728 (133611 to 233225)	1138.19 (849.16 to 1502.23)	364725 (270262 to 492832)	1042.12 (757.7 to 1493.17)	-67.75 (-77.46 to -58.02)
51	Denmark	68826 (61968 to 73640)	853.42 (761.69 to 912.82)	90486 (75704 to 100150)	771.86 (648.15 to 852.86)	-59.41 (-75.85 to -42.95)
52	Djibouti	1140 (852 to 1599)	703.63 (507.84 to 920.94)	3402 (2634 to 4475)	549 (409.07 to 721.32)	-129.93 (-143.09 to -116.75)
53	Dominica	224 (198 to 262)	304.15 (269.59 to 356.19)	305 (248 to 365)	340.92 (277.64 to 408.53)	12.75 (6.42 to 19.07)
54	Dominican Republic	10126 (8858 to 11700)	255.37 (223.48 to 297.85)	31322 (24266 to 39293)	337.56 (262.94 to 423.88)	-42.26 (-76.42 to -7.98)
55	Ecuador	25112 (20699 to 27730)	443.03 (377.08 to 480.91)	46294 (37666 to 55603)	334.55 (273.52 to 402.96)	-133.99 (-148.14 to -119.81)
56	Egypt	230577 (184415 to 266825)	717.64 (560.92 to 836.68)	499452 (378041 to 615259)	776.4 (583.12 to 954.91)	-71.92 (-97.4 to -46.37)
57	El Salvador	13156 (11646 to 14640)	419.88 (369.58 to 469.7)	20881 (16632 to 25301)	336.92 (266.89 to 410.01)	-193.1 (-216.76 to -169.38)
58	Equatorial Guinea	2388 (1752 to 3170)	1194.84 (867.93 to 1621.92)	3457 (2671 to 4636)	699.51 (522.3 to 993.65)	-270.91 (-290.02 to -251.77)
59	Eritrea	12239 (9019 to 15739)	1058.89 (784.7 to 1338.32)	24248 (19456 to 29408)	840.57 (651.82 to 1021.51)	-133.39 (-143.09 to -123.67)
60	Estonia	6141 (5636 to 6676)	305.4 (280.75 to 331.83)	5579 (4641 to 6728)	218.16 (180.79 to 261.74)	-159.47 (-199.74 to -119.04)
61	Eswatini	4180 (3264 to 5483)	1403.72 (1085.83 to 1866.37)	6411 (5181 to 7935)	1092.71 (881.93 to 1347.71)	-115.01 (-129.09 to -100.92)
62	Ethiopia	249815 (205094 to 299132)	1139.55 (936.25 to 1350.51)	276051 (235783 to 319003)	629.09 (524.55 to 724.2)	-242.75 (-252.59 to -232.89)
63	Fiji	3263 (2579 to 4208)	908.51 (728.35 to 1167.97)	3830 (3006 to 4918)	552.51 (438.47 to 693.81)	-218.04 (-238.93 to -197.11)
64	Finland	26189 (23707 to 28468)	370.59 (333.94 to 403.36)	37658 (33213 to 42289)	311.04 (273.47 to 348.92)	-49.43 (-55.68 to -43.17)
65	France	306519 (267873 to 341280)	359.71 (315.17 to 400.68)	323744 (279313 to 373113)	228.3 (198.11 to 262.92)	-162.9 (-178.6 to -147.17)
66	Gabon	5041 (3807 to 6054)	906.74 (684.32 to 1088.05)	6425 (5079 to 7848)	623.82 (487.78 to 758.42)	-162.83 (-172.54 to -153.12)
67	Gambia	3253 (2562 to 4168)	844.51 (670.33 to 1079.55)	8039 (6571 to 9807)	779.13 (637.89 to 943.57)	-79.32 (-109.8 to -48.75)
68	Georgia	19395 (16997 to 24418)	334.02 (293.93 to 424.36)	24689 (20728 to 30835)	433.32 (365.4 to 532.97)	5.31 (-27.29 to 38.02)
69	Germany	726416 (668759 to 796818)	575.67 (527.61 to 632.3)	973415 (871716 to 1074527)	519.02 (465.71 to 573.6)	-108.79 (-118.35 to -99.22)
70	Ghana	46511 (33864 to 55553)	687.21 (487.13 to 831.61)	115490 (83960 to 136317)	669.96 (473.3 to 792.96)	-61.08 (-69.87 to -52.29)
71	Greece	61152 (54936 to 66433)	416.15 (372.71 to 452.34)	119485 (103967 to 132861)	466.38 (412.74 to 517.83)	21.35 (7.95 to 34.77)
72	Greenland	507 (425 to 571)	1699.76 (1403.18 to 1915.94)	690 (563 to 796)	1070.85 (864.48 to 1235.02)	-158.18 (-184.31 to -131.99)
73	Grenada	244 (216 to 277)	325.94 (288.07 to 370.56)	355 (312 to 404)	326.57 (287.77 to 371.79)	-40.59 (-59.06 to -22.09)
74	Guam	576 (513 to 644)	839.36 (745.38 to 936.42)	859 (726 to 1029)	464.07 (392.37 to 554.91)	-163.01 (-187.22 to -138.74)
75	Guatemala	18142 (15696 to 20966)	482.99 (425.4 to 552.27)	38203 (30919 to 47693)	348.68 (282.84 to 439.59)	-262.54 (-305.01 to -219.88)
76	Guinea	30595 (25173 to 37957)	879.68 (723.77 to 1096.8)	48426 (39829 to 58650)	810.05 (660.49 to 977.13)	-75.3 (-81.27 to -69.32)
77	Guinea-Bissau	5465 (4418 to 6665)	1243.09 (998.98 to 1512.81)	7369 (5932 to 9016)	911.24 (727.62 to 1115.28)	-151.94 (-158.51 to -145.37)
78	Guyana	1189 (1016 to 1381)	312.27 (268.35 to 359.83)	2085 (1649 to 2539)	336.62 (268.73 to 405.77)	-22.7 (-37.45 to -7.93)
79	Haiti	29691 (19262 to 40919)	867.29 (558.64 to 1186.94)	52104 (34340 to 70789)	754.48 (500.48 to 1035.9)	-117.51 (-123.85 to -111.17)
80	Honduras	21157 (16868 to 25349)	864.37 (676.83 to 1022.94)	60866 (41210 to 77490)	1047.69 (689.49 to 1326.8)	-24.15 (-35.29 to -13)
81	Hungary	114284 (107113 to 127245)	809.37 (758.83 to 897.76)	136316 (117131 to 156685)	745.99 (639.36 to 860.06)	-52.86 (-93.86 to -11.7)
82	Iceland	1490 (1343 to 1644)	515.54 (464.47 to 569.85)	2401 (2106 to 2665)	426.48 (374.92 to 471.75)	-77.69 (-90.62 to -64.74)
83	India	11200912 (9494539 to 12757312)	2881.6 (2439.95 to 3292.2)	21230554 (17441993 to 24388925)	2000.64 (1644.13 to 2301.81)	-144.82 (-163.66 to -125.94)
84	Indonesia	1143698 (990321 to 1273612)	1210.9 (1051.59 to 1348.61)	1987915 (1691657 to 2259347)	998.15 (852.71 to 1123.25)	-108.43 (-115.12 to -101.73)
85	Iran (Islamic Republic of)	153371 (138121 to 176277)	555.86 (495.01 to 646.61)	372569 (338458 to 404911)	517.21 (470.98 to 560.83)	-114.91 (-125.21 to -104.6)
86	Iraq	29997 (25199 to 35564)	345.2 (289.3 to 412.85)	65299 (54269 to 76574)	265.17 (221.28 to 311.16)	-165.44 (-192.58 to -138.23)
87	Ireland	43260 (38591 to 46107)	1038.59 (926.83 to 1109.04)	44786 (39741 to 49995)	589.31 (523.87 to 657.02)	-179.39 (-191.2 to -167.56)
88	Israel	23265 (21365 to 25210)	490.37 (449.8 to 531.53)	39412 (34992 to 45367)	339.36 (301.64 to 388.23)	-147.8 (-160.02 to -135.56)
89	Italy	427450 (395128 to 458757)	481.89 (444.11 to 517.36)	504846 (447328 to 553424)	324.98 (290.28 to 358.56)	-147.7 (-161.7 to -133.69)
90	Jamaica	5934 (5382 to 6597)	322.63 (291.8 to 359.4)	11641 (9288 to 14267)	390.21 (311.46 to 478.42)	-16.57 (-55.98 to 23)
91	Japan	509378 (462787 to 553626)	315 (286.04 to 341.84)	787117 (656931 to 940623)	203.73 (173.74 to 239.48)	-206.42 (-220.1 to -192.73)
92	Jordan	8223 (6955 to 9496)	597.21 (502.28 to 693.83)	22410 (19437 to 25914)	341.23 (297.14 to 392.87)	-175.43 (-197.02 to -153.8)
93	Kazakhstan	139190 (125012 to 150335)	1098.14 (986.08 to 1188.41)	190213 (162352 to 222406)	1163.52 (996.18 to 1355.02)	36.6 (-14.25 to 87.71)
94	Kenya	68658 (55950 to 95972)	776.75 (626.12 to 1132.03)	172424 (143232 to 211306)	752.84 (625.16 to 933.25)	-34.7 (-41.74 to -27.65)
95	Kiribati	628 (503 to 759)	1597.46 (1293.11 to 1898.5)	817 (633 to 1023)	1198.66 (938.91 to 1474.32)	-119.75 (-133.58 to -105.91)
96	Kuwait	1850 (1594 to 2098)	245.07 (214.33 to 272.81)	6186 (5236 to 7195)	215.71 (185.67 to 249.7)	-64.46 (-137.24 to 8.85)
97	Kyrgyzstan	56771 (46653 to 61764)	1861.81 (1518.08 to 2029.76)	35383 (30648 to 42816)	815.04 (711.15 to 981.89)	-312.99 (-371.29 to -254.35)
98	Lao People's Democratic Republic	37463 (29056 to 46312)	1781.25 (1393.29 to 2173.19)	50347 (41619 to 60639)	1203.81 (1004.05 to 1444.92)	-214.47 (-221.89 to -207.04)
99	Latvia	13198 (12075 to 14179)	376.22 (343.98 to 404.09)	8147 (6812 to 10151)	216.14 (180.2 to 264.59)	-215.81 (-255.94 to -175.52)
100	Lebanon	11965 (10017 to 14161)	541.88 (453.27 to 639.45)	27283 (22613 to 31817)	525.64 (436.78 to 612.62)	-72.25 (-75.98 to -68.53)
101	Lesotho	16362 (12103 to 22410)	1676.64 (1234.81 to 2265.87)	20889 (15992 to 27111)	1676.72 (1289.23 to 2156.05)	-5.55 (-27.15 to 16.1)
102	Liberia	6735 (5564 to 8267)	553.18 (466.47 to 657.96)	11591 (9538 to 14466)	503.46 (408.81 to 634.67)	-95.1 (-123.82 to -66.29)
103	Libya	9586 (7969 to 11266)	467.41 (383.15 to 557.42)	28042 (23234 to 33105)	531.53 (440.83 to 630.64)	-25.09 (-42.26 to -7.89)
104	Lithuania	30676 (27035 to 32827)	682.73 (601.26 to 731.44)	15275 (12925 to 18303)	276.14 (232.64 to 328.02)	-267.84 (-342.38 to -192.73)
105	Luxembourg	3386 (3097 to 3691)	623.55 (568.79 to 678.11)	4637 (4042 to 5262)	457.48 (397.77 to 520.56)	-129.47 (-138.7 to -120.23)
106	Madagascar	65102 (55330 to 78709)	1120.12 (970.1 to 1304.23)	119475 (95573 to 147713)	1039.45 (817.84 to 1299.49)	-99.99 (-105.65 to -94.34)
107	Malawi	31644 (26492 to 39357)	743.07 (618.96 to 902.16)	49926 (42580 to 58025)	630.23 (535.38 to 730.8)	-92.01 (-98.53 to -85.48)
108	Malaysia	86576 (74279 to 98707)	1007.84 (863.88 to 1158.52)	168843 (142131 to 205648)	670.26 (566.05 to 815.43)	-192.15 (-223.54 to -160.66)
109	Maldives	2124 (1595 to 2644)	2303.76 (1802.42 to 2726.88)	2596 (2260 to 2943)	897.56 (780.7 to 1022.17)	-351.57 (-376.82 to -326.26)
110	Mali	45556 (35933 to 55029)	1030.94 (820.3 to 1234.8)	88731 (70285 to 109098)	942.25 (750.02 to 1149.85)	-82.91 (-94.7 to -71.12)
111	Malta	2019 (1831 to 2197)	481.21 (435.37 to 523.81)	2904 (2513 to 3293)	313.74 (272.15 to 354.23)	-120.06 (-129.67 to -110.44)
112	Marshall Islands	399 (321 to 536)	2214.43 (1761.11 to 2985.69)	519 (388 to 682)	1512.16 (1150.78 to 1968.36)	-143.85 (-161.08 to -126.59)
113	Mauritania	8295 (6512 to 9752)	784.73 (610.71 to 927.12)	11199 (9319 to 13247)	513.45 (428.11 to 607.56)	-196.91 (-205.38 to -188.44)
114	Mauritius	5308 (4780 to 5721)	738.9 (663.7 to 796.83)	8127 (6894 to 9730)	499.83 (425.62 to 596.28)	-211.48 (-231.89 to -191.04)
115	Mexico	274200 (251037 to 289744)	669.71 (610.72 to 707.12)	623207 (541012 to 715652)	559.67 (487.29 to 641.04)	-92.79 (-110.74 to -74.8)
116	Micronesia (Federated States of)	1222 (972 to 1505)	2443.09 (1947.02 to 2998.17)	1087 (786 to 1402)	1587.04 (1200.21 to 2006.78)	-170.67 (-178.24 to -163.09)
117	Monaco	299 (255 to 346)	419.68 (358.78 to 486)	371 (318 to 418)	383.09 (329.57 to 434.69)	-22.33 (-26 to -18.64)
118	Mongolia	8736 (7119 to 10397)	769.85 (635.04 to 902.72)	9153 (7442 to 11796)	411.34 (339.17 to 516.69)	-234.68 (-262.46 to -206.82)
119	Montenegro	1197 (1046 to 1350)	200.75 (175.02 to 226.28)	1827 (1560 to 2070)	197.37 (169.63 to 222.71)	13.28 (-20.08 to 46.75)
120	Morocco	72430 (58330 to 87827)	509.3 (406.71 to 627.4)	172958 (141768 to 203952)	577.51 (476.17 to 680.62)	-36.49 (-54.95 to -17.99)
121	Mozambique	41161 (33562 to 52867)	636.24 (495.97 to 808.99)	79251 (65153 to 95983)	658.92 (534 to 804.13)	-35.33 (-43.94 to -26.7)
122	Myanmar	554127 (431812 to 682396)	2481.84 (1924.28 to 3012.84)	762174 (613913 to 876044)	1784.39 (1428.38 to 2039.83)	-193.61 (-201.63 to -185.6)
123	Namibia	10306 (7761 to 13254)	1419.07 (1076.37 to 1845.59)	14596 (11774 to 17719)	1054.81 (845.9 to 1283.65)	-138.96 (-150.33 to -127.58)
124	Nauru	100 (73 to 127)	2372.28 (1793.1 to 2925.79)	74 (56 to 92)	1645.03 (1301.58 to 1972.11)	-134.17 (-147.45 to -120.87)
125	Nepal	335639 (241715 to 409560)	3931.02 (2817.15 to 4759.34)	675303 (519278 to 799155)	3318.41 (2546.49 to 3889.6)	-88.66 (-95.37 to -81.95)
126	Netherlands	143192 (132036 to 153054)	708.34 (652.82 to 758.31)	223466 (192796 to 249805)	645.85 (557.57 to 721.82)	-34.52 (-44.07 to -24.96)
127	New Zealand	31230 (28957 to 33541)	789.49 (731.07 to 848.79)	46673 (41621 to 51152)	591.7 (528.47 to 646.77)	-170.19 (-182.19 to -158.18)
128	Nicaragua	6010 (5405 to 6758)	390.46 (348.85 to 440.3)	21927 (17556 to 25173)	563.33 (445.21 to 643.44)	-18.02 (-49.47 to 13.53)
129	Niger	28841 (22698 to 38930)	910.23 (721.19 to 1224)	64941 (51345 to 84879)	751.52 (594.04 to 991.4)	-116.79 (-127.12 to -106.44)
130	Nigeria	293612 (246938 to 352950)	639.9 (532.2 to 768.44)	479461 (397882 to 566250)	523.05 (430.68 to 623.28)	-111.73 (-118.65 to -104.81)
131	Niue	35 (29 to 42)	1573.15 (1295.83 to 1878.9)	22 (18 to 27)	1068.38 (871.18 to 1272.92)	-143.64 (-150.25 to -137.02)
132	North Macedonia	11809 (10506 to 12741)	674.76 (596.75 to 728.54)	13682 (11244 to 16812)	460.95 (382.16 to 562.86)	-150.29 (-176.68 to -123.83)
133	Northern Mariana Islands	243 (199 to 292)	1282.29 (1099.35 to 1484.04)	338 (291 to 402)	756.09 (658.31 to 887.87)	-168.2 (-181.58 to -154.8)
134	Norway	27158 (24645 to 29651)	396.15 (358.48 to 433.63)	53398 (43501 to 58789)	548.61 (447.84 to 605.34)	-35.7 (-42.9 to -28.5)
135	Oman	4386 (3429 to 5769)	673.78 (517.41 to 879.08)	7193 (6122 to 8214)	453.92 (363.51 to 514.45)	-92.86 (-118.71 to -66.94)
136	Pakistan	1109116 (886952 to 1380747)	2013.27 (1591.39 to 2533.18)	1705556 (1428513 to 2046702)	1682.72 (1409.67 to 2024.89)	-79.53 (-84.73 to -74.33)
137	Palau	199 (162 to 248)	2075.19 (1693.6 to 2580.4)	285 (236 to 344)	1500.37 (1252.82 to 1786.4)	-111.04 (-121.24 to -100.83)
138	Palestine	5537 (4473 to 7193)	605.13 (485.66 to 801.55)	9932 (8572 to 11625)	414.26 (359.15 to 492.46)	-137.05 (-149.01 to -125.08)
139	Panama	5710 (5168 to 6310)	376.6 (339.4 to 418.38)	12773 (10256 to 15500)	304.78 (244.09 to 370.58)	-85.48 (-99.43 to -71.52)
140	Papua New Guinea	59782 (48790 to 73478)	3272.47 (2624.19 to 3944.86)	130156 (100852 to 167224)	2902.74 (2264.54 to 3716)	-59.01 (-64.85 to -53.16)
141	Paraguay	7817 (6896 to 9421)	332.77 (291.27 to 421.15)	20610 (16499 to 25744)	376.1 (299.12 to 469.86)	33.15 (12.21 to 54.13)
142	Peru	41846 (34009 to 50651)	289.81 (241.31 to 345.75)	61902 (49366 to 77238)	189.63 (150.87 to 238.03)	-140.39 (-176.88 to -103.76)
143	Philippines	306137 (271272 to 345370)	1058.46 (939.06 to 1198.68)	680613 (587464 to 788321)	892.96 (766.35 to 1039.35)	-89.51 (-117.52 to -61.42)
144	Poland	276260 (258942 to 291867)	636.15 (595.62 to 672.57)	262634 (228150 to 300747)	384.14 (333.52 to 438.9)	-217.75 (-234.35 to -201.13)
145	Portugal	84498 (77184 to 92262)	634.14 (579.15 to 687.88)	109804 (97283 to 123301)	428.82 (381.15 to 483.73)	-142.67 (-167.39 to -117.89)
146	Puerto Rico	15037 (13685 to 16317)	419.26 (380.34 to 455.78)	26948 (22083 to 32776)	375.73 (305.84 to 455.19)	-69.1 (-96.43 to -41.7)
147	Qatar	774 (659 to 922)	593.7 (502.87 to 768.46)	3730 (3055 to 4557)	410.87 (345.62 to 522.73)	-140.79 (-203.45 to -77.73)
148	Republic of Korea	122624 (106554 to 135352)	479.94 (402.59 to 535.85)	263784 (231186 to 295758)	313.85 (275.17 to 351.29)	-267.87 (-280.38 to -255.34)
149	Republic of Moldova	43435 (37419 to 46461)	1001.86 (855.57 to 1070.15)	21659 (18717 to 25834)	383.1 (331.51 to 455.25)	-318.4 (-383.12 to -253.24)
150	Romania	272989 (235029 to 292495)	1027.54 (875.78 to 1098.47)	170192 (144041 to 199898)	481.1 (406.92 to 565.52)	-227.2 (-250.14 to -204.21)
151	Russian Federation	1182475 (1023412 to 1268712)	666.5 (573.05 to 715.09)	880444 (765845 to 1008291)	386.61 (336.71 to 442.15)	-212.84 (-265.04 to -160.37)
152	Rwanda	46528 (35271 to 57464)	1453.4 (1129.82 to 1769.41)	52643 (43660 to 64294)	849.68 (703.71 to 1037.75)	-228.93 (-247.55 to -210.27)
153	Saint Kitts and Nevis	132 (118 to 149)	349.89 (312.87 to 395.12)	219 (186 to 258)	350.82 (302.25 to 407.43)	-42.33 (-61.18 to -23.45)
154	Saint Lucia	426 (386 to 474)	483.92 (437.72 to 537.16)	981 (819 to 1144)	465.45 (389.4 to 541.88)	-45.92 (-58.21 to -33.61)
155	Saint Vincent and the Grenadines	138 (122 to 157)	186.48 (165.3 to 212.1)	316 (270 to 363)	241.41 (206.68 to 276.67)	11.12 (2.07 to 20.19)
156	Samoa	1688 (1346 to 2216)	1907.53 (1538.48 to 2487.93)	1655 (1322 to 2073)	1160.08 (942.91 to 1436.97)	-172.86 (-177.86 to -167.87)
157	San Marino	127 (110 to 144)	387.28 (338.56 to 438.55)	229 (183 to 280)	349.02 (279.2 to 425.04)	-22.97 (-26.4 to -19.54)
158	Sao Tome and Principe	854 (701 to 992)	1312.57 (1091.48 to 1518.35)	1461 (1187 to 1713)	1408.77 (1148.71 to 1656.63)	-35.08 (-50.23 to -19.9)
159	Saudi Arabia	39029 (30653 to 52588)	680.08 (532.63 to 940.96)	91982 (77925 to 107172)	508.16 (434.85 to 581.58)	-114.98 (-130.2 to -99.73)
160	Senegal	29029 (23666 to 35510)	845.68 (688.19 to 1040.28)	51815 (43596 to 61521)	657.45 (549.41 to 779.03)	-140.53 (-187.24 to -93.59)
161	Serbia	68243 (61522 to 76726)	625.33 (563.66 to 708.12)	82442 (68968 to 97327)	535.83 (449.41 to 627.55)	-70.67 (-88.74 to -52.56)
162	Seychelles	441 (369 to 494)	767.46 (642.84 to 857.48)	664 (572 to 754)	632.78 (546.29 to 713.61)	-97.03 (-124.88 to -69.11)
163	Sierra Leone	17000 (13680 to 20613)	841.1 (678.84 to 1012.44)	28363 (22972 to 35037)	716.03 (578.02 to 878.68)	-96.37 (-105.47 to -87.26)
164	Singapore	18677 (16605 to 20008)	943.11 (833.44 to 1009.38)	18515 (16192 to 21538)	247.36 (216.72 to 288.26)	-399.95 (-420.3 to -379.55)
165	Slovakia	22061 (20061 to 29619)	376.6 (343.44 to 502.03)	27020 (22647 to 32343)	306.04 (257.43 to 364.99)	-68.42 (-80.14 to -56.68)
166	Slovenia	13440 (10945 to 16218)	556.73 (454.09 to 671.63)	12268 (10240 to 14729)	278.52 (233.16 to 333.38)	-191.14 (-204.91 to -177.36)
167	Solomon Islands	3656 (2742 to 4999)	2538.71 (1931.82 to 3526.61)	6805 (5286 to 8556)	2178.62 (1719.53 to 2655.79)	-65.81 (-82.69 to -48.9)
168	Somalia	33380 (24450 to 51628)	1213.55 (893.93 to 1856.49)	69971 (48897 to 107425)	957.11 (668.99 to 1413.26)	-99.1 (-103.87 to -94.32)
169	South Africa	215656 (193734 to 246068)	999.08 (892.01 to 1151.21)	361520 (330346 to 393541)	825.51 (758.58 to 898.15)	-97.02 (-130.48 to -63.45)
170	South Sudan	22714 (16046 to 30122)	857.89 (625.57 to 1116.05)	25802 (20171 to 32891)	643.9 (492.78 to 821.01)	-126.79 (-133.32 to -120.26)
171	Spain	373115 (345015 to 399010)	686.67 (633.21 to 735.57)	507703 (444859 to 567845)	482.56 (427.09 to 536.1)	-113.44 (-124.58 to -102.29)
172	Sri Lanka	78648 (68255 to 87904)	730.79 (628.45 to 821.07)	144962 (113982 to 178176)	601.87 (476.48 to 738.67)	-165.44 (-195.75 to -135.05)
173	Sudan	90846 (58643 to 130472)	849.16 (551.67 to 1164.02)	137492 (102426 to 179883)	682.29 (500.33 to 897.56)	-147.89 (-155.4 to -140.37)
174	Suriname	955 (856 to 1074)	369.1 (329.51 to 413.17)	2014 (1705 to 2363)	343.82 (291.76 to 402.75)	-63.7 (-79.59 to -47.78)
175	Sweden	53208 (47467 to 59276)	358.48 (316.66 to 398.24)	90488 (77220 to 100835)	418.42 (359.11 to 467.84)	-44.81 (-52.86 to -36.75)
176	Switzerland	48929 (44614 to 52969)	469.1 (426.16 to 508.88)	60128 (53078 to 66472)	339.97 (300.65 to 377.45)	-114.89 (-121.28 to -108.5)
177	Syrian Arab Republic	33833 (27944 to 40202)	562.71 (456.65 to 705.2)	64521 (52675 to 80806)	546.77 (448.01 to 686.75)	-73.12 (-100.7 to -45.47)
178	Taiwan (Province of China)	80496 (73443 to 86484)	581.08 (524.64 to 623.07)	141867 (118372 to 174849)	365.02 (306.01 to 448.92)	-199.14 (-214.88 to -183.36)
179	Tajikistan	28280 (23882 to 31431)	949.53 (806.61 to 1069.99)	35185 (28959 to 46360)	703.41 (571.27 to 1012.8)	-100.23 (-114.24 to -86.21)
180	Thailand	438987 (380175 to 493817)	1246.22 (1063.49 to 1408.57)	509714 (419824 to 614928)	524.57 (434.18 to 631.8)	-279.97 (-308.7 to -251.14)
181	Timor-Leste	3658 (2832 to 4668)	1281.06 (989.61 to 1633.77)	9152 (7249 to 11329)	1175.44 (941.14 to 1450.17)	-107.37 (-122.14 to -92.57)
182	Togo	11962 (9979 to 14002)	870.6 (721.52 to 1014.68)	28098 (23026 to 34501)	713.36 (583.86 to 876.19)	-113.93 (-120.53 to -107.32)
183	Tokelau	26 (21 to 32)	1901.42 (1574.77 to 2354.4)	14 (12 to 17)	1111.79 (908.75 to 1335.39)	-201.46 (-208.78 to -194.14)
184	Tonga	591 (496 to 695)	1112.8 (938.66 to 1302.2)	619 (507 to 746)	787.18 (646.18 to 944.42)	-106.23 (-152.98 to -59.26)
185	Trinidad and Tobago	2713 (2493 to 2941)	318 (292.4 to 344.19)	4268 (3268 to 5472)	239.23 (183.72 to 303.92)	-88.53 (-117.77 to -59.2)
186	Tunisia	22554 (19137 to 27793)	453.22 (382.34 to 563.07)	54631 (44085 to 67863)	454.67 (367.81 to 562.99)	-67.29 (-72.99 to -61.59)
187	Turkey	389298 (338506 to 434352)	1099.03 (953.2 to 1230.2)	733647 (575036 to 858889)	855.17 (667.5 to 1000.35)	-108.2 (-122.53 to -93.85)
188	Turkmenistan	16783 (13712 to 18671)	846.79 (688.15 to 939.22)	11888 (9520 to 17910)	295.94 (235.99 to 467.45)	-416.03 (-471.37 to -360.38)
189	Tuvalu	177 (144 to 217)	2549.75 (2084.5 to 3136.77)	140 (112 to 176)	1409.9 (1140.87 to 1772.07)	-221.38 (-230.68 to -212.07)
190	Uganda	69165 (51588 to 99202)	983.8 (732.39 to 1452.87)	111246 (88850 to 137926)	726.62 (576.72 to 899.49)	-128.76 (-139.44 to -118.07)
191	Ukraine	730890 (615390 to 789357)	1042.2 (875.3 to 1126.85)	286978 (238049 to 379419)	397.74 (331.36 to 518.86)	-281.24 (-329.65 to -232.59)
192	United Arab Emirates	7028 (4614 to 9077)	1001.43 (738.81 to 1279.26)	59161 (39649 to 78876)	886.15 (698.82 to 1101.29)	-127.04 (-140.9 to -113.16)
193	United Kingdom	726174 (679846 to 776060)	788.53 (737.36 to 841.96)	891037 (803053 to 974746)	696.1 (628 to 760.01)	-81.01 (-93.12 to -68.89)
194	United Republic of Tanzania	75804 (64691 to 91836)	634.57 (530.24 to 749.12)	145131 (124452 to 168085)	541.21 (461.26 to 624.9)	-69.91 (-75.7 to -64.12)
195	United States Virgin Islands	201 (172 to 236)	249.11 (213.32 to 295.29)	463 (385 to 533)	259.11 (216.68 to 295.71)	-4.33 (-26.51 to 17.9)
196	United States of America	2704619 (2498892 to 2918098)	843.49 (779.04 to 907.55)	5021538 (4512795 to 5344914)	895.99 (806.78 to 954.48)	22.42 (8.67 to 36.19)
197	Uruguay	21875 (19852 to 24239)	566.63 (514.77 to 628.05)	36401 (32598 to 39873)	679.61 (608.7 to 744.81)	-6.13 (-17.05 to 4.81)
198	Uzbekistan	82954 (63412 to 95637)	711.2 (543.73 to 821.5)	77321 (64452 to 98384)	407.28 (337.33 to 580.79)	-177.98 (-263.38 to -91.82)
199	Vanuatu	1603 (1153 to 2187)	2338.76 (1689.68 to 3174.84)	3033 (2297 to 3999)	1735.44 (1326.72 to 2253.6)	-107.99 (-126.21 to -89.74)
200	Venezuela (Bolivarian Republic of)	37521 (34211 to 41541)	383.13 (347.23 to 427.62)	131889 (104357 to 164405)	467.16 (370.43 to 578.56)	-2.54 (-29.19 to 24.18)
201	Viet Nam	399420 (199002 to 490240)	1021.74 (495.78 to 1246.58)	708830 (396458 to 852726)	826.07 (451.52 to 990.91)	-106.28 (-119.38 to -93.16)
202	Yemen	50586 (35978 to 68098)	919.13 (641.41 to 1247.76)	112389 (90488 to 140804)	785.1 (634.15 to 975.96)	-129.17 (-134.29 to -124.06)
203	Zambia	26655 (22401 to 32721)	844.47 (691.56 to 1026.68)	51995 (43565 to 60762)	720 (599.7 to 842.31)	-110.5 (-124.6 to -96.38)
204	Zimbabwe	28850 (24994 to 33054)	690.11 (590.58 to 792.9)	47680 (38959 to 56099)	664.13 (531.95 to 787.36)	-5.55 (-16.95 to 5.86)
