# Supplementary material for: Global, regional, and national burden of chronic respiratory diseases and associated risk factors, 1990–2019: Results from the Global Burden of Disease Study 2019
Source: Front Med (Lausanne). 2023 Mar 28;10:1066804. doi: 10.3389/fmed.2023.1066804 (PMC10088372; doi:10.3389/fmed.2023.1066804)
Supplement: Supplementary file 2 [file Data_Sheet_2.ZIP › Source data/3.DALY/Results for DALY_nation_ILD.csv]

	location	case_1990	ASR_1990	case_2019	ASR_2019	AAPC
1	Afghanistan	1937 (841 to 4274)	26.2 (10.92 to 57.64)	4032 (2180 to 7386)	27.05 (12.67 to 52.65)	0.1 (0 to 0.21)
2	Albania	751 (514 to 906)	33.78 (21.83 to 41.65)	816 (595 to 1089)	21.1 (15.4 to 27.92)	-1.65 (-1.79 to -1.51)
3	Algeria	2885 (1470 to 5863)	21.52 (10.1 to 45.48)	8097 (4580 to 15371)	23.39 (12.84 to 45.43)	0.25 (0.11 to 0.4)
4	American Samoa	22 (16 to 28)	50.64 (38.32 to 63.13)	20 (15 to 27)	39.51 (29.47 to 52.07)	-0.89 (-1.08 to -0.69)
5	Andorra	25 (16 to 37)	44.61 (29.4 to 66.2)	75 (38 to 125)	55.26 (28.02 to 91.8)	0.79 (0.71 to 0.86)
6	Angola	1399 (517 to 2577)	30.67 (11.51 to 55.21)	3229 (1654 to 4858)	24.91 (12.02 to 38.73)	-0.73 (-0.85 to -0.61)
7	Antigua and Barbuda	5 (4 to 8)	10.1 (7.96 to 14.42)	16 (11 to 21)	16.32 (10.96 to 21.05)	1.62 (1.3 to 1.93)
8	Argentina	18785 (14574 to 28028)	58.34 (45.09 to 87.4)	38578 (31511 to 48278)	72.07 (59.12 to 89.86)	0.76 (0.66 to 0.87)
9	Armenia	1359 (1047 to 1865)	49.9 (39.09 to 66.01)	1988 (1215 to 2747)	49.95 (31.06 to 68.87)	-0.04 (-0.47 to 0.4)
10	Australia	5227 (3907 to 8110)	26.47 (19.76 to 41.23)	20093 (10470 to 27861)	48 (25.49 to 65.69)	2.26 (1.97 to 2.56)
11	Austria	2210 (1832 to 3013)	20.03 (16.72 to 26.41)	3653 (2478 to 4483)	22.55 (15.5 to 27.54)	0.46 (0.27 to 0.66)
12	Azerbaijan	2167 (1629 to 2775)	39.68 (30.27 to 51)	2537 (1886 to 3669)	27.23 (20.64 to 39.51)	-1.25 (-1.41 to -1.08)
13	Bahamas	61 (48 to 84)	35.01 (27.19 to 49.38)	176 (124 to 230)	44.9 (32.04 to 58.41)	0.87 (0.77 to 0.98)
14	Bahrain	90 (64 to 150)	44.39 (32.62 to 75.61)	465 (356 to 618)	53.95 (38.22 to 68.66)	0.58 (0.12 to 1.05)
15	Bangladesh	45812 (26269 to 72515)	91.56 (51.84 to 145.62)	85011 (55295 to 127432)	63.95 (41.42 to 96.75)	-1.19 (-1.33 to -1.04)
16	Barbados	60 (47 to 87)	21.2 (16.52 to 30.43)	141 (102 to 179)	31.09 (22.61 to 39.58)	1.3 (1.13 to 1.47)
17	Belarus	2915 (2117 to 3673)	23.36 (17 to 29.26)	1643 (1131 to 2551)	11.86 (8.15 to 18.24)	-2.36 (-2.67 to -2.05)
18	Belgium	3792 (3172 to 5121)	25.47 (21.31 to 34.11)	7192 (4232 to 9426)	33.28 (20.36 to 42.85)	1.04 (0.89 to 1.19)
19	Belize	83 (64 to 116)	65.73 (49.11 to 94.72)	391 (287 to 493)	122.21 (89.35 to 152.97)	2.28 (1.71 to 2.85)
20	Benin	591 (282 to 913)	26.58 (12.35 to 42.52)	923 (618 to 1327)	15.02 (9.83 to 21.47)	-1.97 (-2.15 to -1.8)
21	Bermuda	46 (35 to 63)	73.57 (55.67 to 102.15)	86 (64 to 110)	75.28 (56.66 to 95.04)	0.15 (0.05 to 0.26)
22	Bhutan	192 (122 to 282)	75.31 (48.78 to 106.37)	461 (312 to 639)	83.02 (56.41 to 114.31)	0.32 (0.22 to 0.42)
23	Bolivia (Plurinational State of)	4839 (3200 to 8051)	146.76 (96.85 to 243.03)	16257 (11846 to 21403)	194.36 (143.02 to 254.45)	1 (0.86 to 1.13)
24	Bosnia and Herzegovina	1040 (677 to 1341)	25.95 (16.08 to 34.04)	862 (667 to 1131)	16.57 (12.76 to 21.56)	-1.69 (-1.96 to -1.41)
25	Botswana	355 (167 to 565)	58.45 (27.15 to 93.73)	619 (363 to 916)	41.8 (24.78 to 61.51)	-1.15 (-1.26 to -1.03)
26	Brazil	27589 (23333 to 35612)	26.69 (22.87 to 35.18)	73306 (47761 to 88621)	31.51 (20.39 to 38.15)	0.65 (0.53 to 0.77)
27	Brunei Darussalam	132 (102 to 169)	113.21 (81.66 to 148.94)	236 (188 to 283)	81.91 (62.36 to 98.91)	-1.08 (-1.19 to -0.97)
28	Bulgaria	1936 (1395 to 2339)	16.72 (12.26 to 20.1)	1472 (1091 to 2018)	12.75 (9.51 to 17.44)	-0.88 (-1.06 to -0.7)
29	Burkina Faso	780 (382 to 1196)	15.72 (7.42 to 24.96)	1338 (879 to 1852)	11.19 (7.29 to 15.54)	-1.13 (-1.49 to -0.77)
30	Burundi	960 (300 to 1887)	32.57 (10.83 to 59.13)	1512 (656 to 2601)	26.8 (11.15 to 47.01)	-0.7 (-0.91 to -0.5)
31	Cabo Verde	39 (27 to 49)	16.45 (11.08 to 20.54)	47 (37 to 65)	10.31 (8.16 to 14.21)	-1.75 (-2.16 to -1.34)
32	Cambodia	562 (293 to 1113)	11.83 (5.84 to 23.58)	1655 (842 to 3357)	13.86 (6.95 to 28.4)	0.54 (0.5 to 0.59)
33	Cameroon	1590 (778 to 2471)	32.91 (15.56 to 51.77)	2662 (1696 to 3872)	18.19 (11.22 to 27.09)	-2.1 (-2.28 to -1.92)
34	Canada	15827 (13433 to 21360)	49.23 (41.79 to 66.55)	42840 (27153 to 56534)	65.1 (42.83 to 84.43)	1.06 (0.96 to 1.16)
35	Central African Republic	558 (196 to 1084)	44.13 (15.64 to 83.34)	894 (378 to 1711)	37.93 (15.68 to 70.59)	-0.51 (-0.62 to -0.41)
36	Chad	881 (389 to 1485)	28.63 (12.44 to 49.05)	1314 (841 to 1950)	18.73 (11.66 to 28.99)	-1.5 (-1.61 to -1.39)
37	Chile	8896 (7625 to 11440)	89.23 (76.13 to 112.89)	29027 (17255 to 37525)	121.49 (72.83 to 156.56)	1.16 (0.89 to 1.42)
38	China	119336 (93659 to 172370)	13.22 (10.38 to 19.37)	240576 (189934 to 299740)	12.36 (9.78 to 15.4)	-0.18 (-0.32 to -0.04)
39	Colombia	2514 (1702 to 3961)	12.08 (7.96 to 19.63)	13166 (6576 to 20320)	25.55 (12.72 to 39.73)	2.87 (2.43 to 3.31)
40	Comoros	68 (23 to 121)	27.13 (9.37 to 48.35)	114 (53 to 183)	22 (10.03 to 35.31)	-0.61 (-0.96 to -0.27)
41	Congo	483 (185 to 849)	42.12 (16.01 to 74.29)	846 (414 to 1331)	30.06 (14.44 to 47.64)	-1.12 (-1.34 to -0.91)
42	Cook Islands	12 (9 to 16)	66.37 (51.25 to 89.34)	8 (6 to 11)	37.91 (27.17 to 52.29)	-1.82 (-2.02 to -1.63)
43	Costa Rica	1149 (856 to 1373)	54.67 (41.29 to 67.19)	3536 (2593 to 4658)	70.31 (51.46 to 92.24)	0.86 (0.08 to 1.63)
44	Croatia	753 (604 to 989)	12.52 (10.11 to 16.23)	928 (700 to 1195)	13.63 (10.18 to 17.69)	0.3 (0.13 to 0.47)
45	Cuba	985 (783 to 1239)	9.46 (7.51 to 12)	1781 (1368 to 2289)	11.36 (8.59 to 14.45)	0.66 (0.49 to 0.82)
46	Cyprus	582 (365 to 785)	71.45 (43.8 to 97.93)	1252 (657 to 1716)	64.25 (34.34 to 87.12)	-0.57 (-0.81 to -0.34)
47	Czechia	2156 (1551 to 3582)	16.75 (12.12 to 27.33)	5457 (2751 to 8216)	29.15 (15.36 to 42.94)	2.05 (1.64 to 2.46)
48	Côte d'Ivoire	1217 (591 to 1840)	26.67 (11.88 to 42.1)	1830 (1191 to 2558)	13.79 (8.78 to 19.33)	-2.32 (-2.54 to -2.1)
49	Democratic People's Republic of Korea	2758 (1907 to 4085)	16.32 (11.49 to 24.55)	4452 (3197 to 6461)	14.06 (10.15 to 20.38)	-0.55 (-0.61 to -0.49)
50	Democratic Republic of the Congo	6631 (2456 to 12123)	37.82 (13.51 to 69.34)	14101 (6094 to 26299)	35.98 (14.4 to 71.56)	-0.16 (-0.35 to 0.04)
51	Denmark	2660 (2192 to 3707)	35.79 (29.07 to 48.46)	4005 (2973 to 4848)	38.17 (28.43 to 45.8)	0.26 (0.21 to 0.3)
52	Djibouti	51 (19 to 90)	26.12 (9.79 to 44.28)	154 (71 to 258)	22.1 (10.1 to 37.73)	-0.61 (-0.72 to -0.5)
53	Dominica	15 (11 to 20)	20.42 (15.95 to 28.7)	26 (18 to 34)	30.49 (20.77 to 39.62)	1.47 (1.36 to 1.57)
54	Dominican Republic	551 (447 to 762)	11.05 (8.91 to 15.02)	1670 (1013 to 2414)	16.86 (10.23 to 24.3)	1.46 (1.13 to 1.79)
55	Ecuador	3916 (2824 to 6222)	67.33 (47.67 to 108.96)	16034 (10153 to 21726)	109.1 (68.35 to 147.64)	1.75 (1.36 to 2.14)
56	Egypt	9191 (4608 to 19800)	27.36 (13 to 61.75)	24015 (12146 to 46462)	34.55 (16.57 to 69.31)	0.81 (0.64 to 0.99)
57	El Salvador	1264 (988 to 1792)	33.81 (26.99 to 47.3)	2553 (1573 to 3556)	42.44 (26.28 to 59.22)	0.75 (0.54 to 0.97)
58	Equatorial Guinea	80 (28 to 164)	37.54 (13.39 to 73.06)	182 (89 to 330)	33.08 (15.52 to 60.46)	-0.45 (-0.76 to -0.13)
59	Eritrea	376 (123 to 756)	28.38 (9.93 to 52.43)	826 (372 to 1275)	25.1 (10.72 to 39.49)	-0.38 (-0.49 to -0.26)
60	Estonia	448 (378 to 573)	23.67 (20 to 29.94)	393 (298 to 510)	19.26 (14.69 to 24.98)	-0.55 (-1.47 to 0.37)
61	Eswatini	182 (88 to 287)	56.27 (26.79 to 90.53)	250 (148 to 364)	39.61 (23.3 to 56.73)	-1.18 (-1.27 to -1.09)
62	Ethiopia	5752 (1991 to 11047)	23.71 (8.22 to 44.24)	10002 (5018 to 16336)	20.09 (9.15 to 34.29)	-0.55 (-0.61 to -0.5)
63	Fiji	188 (139 to 252)	29.12 (22.06 to 38.13)	255 (188 to 334)	29.45 (21.78 to 38.55)	0.02 (-0.3 to 0.33)
64	Finland	2282 (1591 to 2908)	32.56 (23.16 to 41.25)	4926 (2625 to 6830)	40.6 (23.34 to 54.37)	0.83 (0.67 to 1)
65	France	19976 (16210 to 28303)	24.99 (20.41 to 34.77)	38221 (26045 to 47237)	29.49 (21.11 to 35.6)	0.65 (0.52 to 0.79)
66	Gabon	204 (81 to 326)	34.78 (13.62 to 55.35)	296 (147 to 455)	26.74 (13.04 to 40.88)	-0.95 (-1.09 to -0.8)
67	Gambia	100 (46 to 162)	24.86 (10.79 to 41.3)	185 (118 to 258)	16.24 (10.01 to 23.16)	-1.49 (-1.82 to -1.16)
68	Georgia	1487 (1217 to 2051)	24.69 (20.16 to 34.12)	1520 (1108 to 1986)	28.07 (20.21 to 36.18)	0.51 (0.28 to 0.74)
69	Germany	39153 (31139 to 53908)	32.44 (25.73 to 44.57)	58167 (40467 to 71724)	32.27 (23.15 to 39.05)	0 (-0.14 to 0.15)
70	Ghana	2345 (1028 to 3380)	34.82 (13.75 to 51.53)	3970 (2684 to 5760)	21.54 (14.31 to 31.44)	-1.6 (-1.79 to -1.42)
71	Greece	1788 (1246 to 2820)	12.28 (8.7 to 19.18)	6297 (2980 to 9218)	28.21 (14.27 to 40.19)	3.08 (2.78 to 3.38)
72	Greenland	37 (26 to 46)	107.58 (69.54 to 136.58)	71 (45 to 93)	107.8 (68.09 to 142.24)	-0.08 (-0.68 to 0.52)
73	Grenada	17 (13 to 24)	23.11 (18.19 to 33.21)	35 (26 to 43)	32.39 (23.69 to 39.59)	1.22 (1.07 to 1.37)
74	Guam	161 (131 to 191)	146.11 (118.37 to 175.22)	211 (171 to 267)	120.24 (97.86 to 152.2)	-0.81 (-0.87 to -0.75)
75	Guatemala	2658 (1890 to 4437)	56.14 (42.1 to 79.19)	6307 (4261 to 8526)	52.45 (34.34 to 71.69)	-0.21 (-0.9 to 0.48)
76	Guinea	851 (406 to 1333)	23.94 (10.83 to 38.02)	1044 (665 to 1499)	15.85 (9.88 to 23.14)	-1.41 (-1.56 to -1.26)
77	Guinea-Bissau	138 (58 to 256)	30.53 (12.34 to 58.61)	153 (98 to 231)	16.94 (10.39 to 26.28)	-2.06 (-2.27 to -1.85)
78	Guyana	121 (83 to 158)	26.74 (18.97 to 34.59)	239 (161 to 329)	35.51 (24.4 to 48.04)	1.01 (0.8 to 1.23)
79	Haiti	1918 (1041 to 3798)	46.64 (27.97 to 72.88)	4406 (2634 to 7113)	52.01 (30.24 to 80.11)	0.42 (0.35 to 0.49)
80	Honduras	1703 (1182 to 2193)	60.29 (42.45 to 78.38)	5656 (3081 to 9062)	87.23 (46.87 to 141.55)	1.3 (1.12 to 1.49)
81	Hungary	3788 (3068 to 4894)	27.72 (22.46 to 35.54)	4396 (3126 to 5475)	26.44 (18.97 to 32.93)	-0.12 (-0.28 to 0.03)
82	Iceland	66 (49 to 102)	23.41 (17.38 to 35.93)	169 (110 to 217)	32.28 (21.35 to 41.03)	1.24 (1.13 to 1.35)
83	India	528506 (330517 to 837064)	119.65 (74.44 to 187.85)	1313254 (869048 to 1821813)	116.62 (76.48 to 161.59)	-0.03 (-0.37 to 0.31)
84	Indonesia	18424 (10381 to 35683)	17.71 (9.57 to 35.15)	42989 (21718 to 88428)	19.5 (9.65 to 40.55)	0.31 (0.23 to 0.38)
85	Iran (Islamic Republic of)	3977 (3121 to 4908)	13.15 (10.12 to 16.31)	11389 (7941 to 13899)	14.74 (10.31 to 17.72)	0.5 (0.27 to 0.74)
86	Iraq	1515 (1106 to 2215)	15.7 (10.53 to 25.82)	5695 (4306 to 7407)	21.38 (15.61 to 30.54)	1.04 (0.88 to 1.2)
87	Ireland	1880 (1569 to 2639)	45.56 (38.19 to 64.3)	5286 (2668 to 7485)	71.24 (36.85 to 100.05)	1.54 (1.36 to 1.71)
88	Israel	1407 (1128 to 2040)	28.77 (23.32 to 40.96)	3026 (2277 to 3633)	27.08 (20.36 to 32.4)	-0.28 (-0.46 to -0.1)
89	Italy	13401 (8082 to 22649)	16.28 (10.15 to 26.79)	39121 (22226 to 51218)	30.37 (17.29 to 39.49)	2.34 (2.01 to 2.68)
90	Jamaica	260 (205 to 340)	13.5 (10.84 to 17.69)	635 (424 to 864)	21.56 (14.42 to 29.33)	1.97 (1.45 to 2.49)
91	Japan	95692 (71479 to 113538)	58.24 (44.33 to 68.21)	239915 (138965 to 320481)	68.61 (44.71 to 87.54)	0.55 (0.44 to 0.66)
92	Jordan	1073 (826 to 1369)	73.06 (55.3 to 96.04)	4274 (3362 to 5291)	61.97 (48.6 to 77.3)	-0.55 (-0.65 to -0.46)
93	Kazakhstan	3165 (2588 to 3884)	22.82 (18.84 to 29.11)	5228 (3781 to 6785)	29.23 (21.54 to 37.73)	1.21 (0.67 to 1.76)
94	Kenya	2375 (1040 to 4049)	23.65 (9.63 to 41.92)	6623 (3226 to 10934)	25.93 (12.08 to 44.28)	0.29 (0.17 to 0.4)
95	Kiribati	36 (23 to 51)	57.15 (40.24 to 77.34)	49 (33 to 70)	46.62 (32.73 to 63.85)	-0.8 (-1.11 to -0.5)
96	Kuwait	262 (214 to 322)	38.84 (31.05 to 48.64)	1136 (911 to 1432)	43.91 (34.63 to 55.06)	0.44 (-0.06 to 0.95)
97	Kyrgyzstan	489 (296 to 646)	14.71 (8.97 to 19.48)	477 (364 to 671)	9.22 (7.1 to 13.02)	-1.83 (-2.53 to -1.13)
98	Lao People's Democratic Republic	465 (224 to 1010)	20.78 (9.7 to 45.14)	953 (464 to 2086)	20.75 (9.86 to 45.79)	-0.02 (-0.1 to 0.06)
99	Latvia	1147 (702 to 1523)	33.73 (20.91 to 44.38)	487 (374 to 672)	15.55 (11.74 to 21.35)	-2.45 (-3.14 to -1.76)
100	Lebanon	484 (246 to 965)	20.95 (10.37 to 42.61)	1122 (621 to 2119)	21.43 (11.82 to 40.44)	0.09 (0.03 to 0.14)
101	Lesotho	511 (240 to 933)	49.93 (23.16 to 91.78)	538 (316 to 848)	41.04 (23.83 to 65.04)	-0.71 (-0.79 to -0.62)
102	Liberia	182 (93 to 275)	14.64 (7.31 to 22.41)	273 (176 to 384)	10.24 (6.55 to 14.24)	-1.27 (-1.52 to -1.02)
103	Libya	461 (235 to 910)	21.97 (10.4 to 44.72)	1385 (777 to 2616)	25.52 (13.92 to 49.17)	0.48 (0.34 to 0.62)
104	Lithuania	613 (488 to 750)	14.38 (11.43 to 17.53)	516 (397 to 660)	11.61 (8.97 to 14.71)	-0.45 (-1.06 to 0.17)
105	Luxembourg	116 (88 to 174)	21.7 (16.56 to 32.44)	267 (169 to 344)	28.12 (17.84 to 35.81)	1.03 (0.8 to 1.27)
106	Madagascar	2416 (891 to 3998)	35.14 (14.51 to 55.41)	4605 (2184 to 7295)	32.9 (15.46 to 53.71)	-0.25 (-0.36 to -0.14)
107	Malawi	1031 (407 to 1772)	21.77 (8.92 to 35.82)	1891 (946 to 2966)	21.59 (10.25 to 35.12)	-0.04 (-0.36 to 0.27)
108	Malaysia	2207 (1781 to 3023)	22.56 (17.84 to 32.04)	6896 (5101 to 10318)	25.28 (18.54 to 38.42)	0.17 (-0.16 to 0.5)
109	Maldives	214 (139 to 334)	213.25 (137.87 to 324.4)	465 (364 to 587)	143.81 (112.27 to 187.74)	-1.43 (-1.57 to -1.3)
110	Mali	1346 (589 to 2110)	29.63 (12.46 to 46.96)	2188 (1256 to 3133)	21.62 (11.93 to 31.21)	-1.14 (-1.37 to -0.91)
111	Malta	194 (158 to 279)	45.48 (37.16 to 65.66)	521 (331 to 682)	58.84 (37.71 to 76.36)	0.97 (0.85 to 1.1)
112	Marshall Islands	33 (23 to 49)	90.82 (65.6 to 129.42)	42 (29 to 58)	81.5 (57.42 to 115.04)	-0.44 (-0.55 to -0.32)
113	Mauritania	272 (131 to 429)	24.99 (11.66 to 39.73)	304 (208 to 402)	12.86 (8.7 to 17.12)	-2.32 (-2.44 to -2.21)
114	Mauritius	486 (361 to 749)	67.76 (50.18 to 104.78)	1815 (1161 to 2429)	107.33 (68.07 to 143.72)	1.78 (1.05 to 2.52)
115	Mexico	22786 (19777 to 30324)	46.43 (40.34 to 61.04)	76759 (48045 to 100399)	65.03 (40.39 to 85.19)	1.19 (1.1 to 1.27)
116	Micronesia (Federated States of)	94 (64 to 133)	104.76 (73.76 to 147.99)	73 (44 to 105)	80.19 (50.32 to 116.51)	-0.91 (-0.98 to -0.85)
117	Monaco	23 (17 to 31)	35.7 (27.05 to 47.1)	32 (23 to 41)	36.6 (26.61 to 46.87)	0.15 (0.03 to 0.27)
118	Mongolia	1534 (455 to 2686)	73.47 (33.24 to 112.2)	938 (592 to 1269)	33.79 (21.65 to 44.52)	-2.76 (-3 to -2.51)
119	Montenegro	66 (51 to 84)	10.37 (8.13 to 13.21)	90 (70 to 116)	10.32 (8.01 to 13.4)	0.03 (-0.04 to 0.1)
120	Morocco	2687 (1217 to 5393)	18.49 (7.82 to 38.72)	7674 (4122 to 14708)	24.89 (13.08 to 49.11)	1.06 (0.89 to 1.22)
121	Mozambique	1200 (507 to 1998)	17.04 (7.36 to 28.15)	2542 (1275 to 4005)	18.5 (9.18 to 30.05)	0.32 (0.21 to 0.42)
122	Myanmar	7244 (3590 to 14824)	30.41 (14.96 to 62.2)	15474 (7917 to 31761)	33.66 (17.06 to 69.74)	0.3 (0.22 to 0.38)
123	Namibia	443 (215 to 721)	58.78 (28.28 to 96.92)	651 (385 to 967)	43.99 (26.16 to 64.89)	-0.96 (-1.04 to -0.88)
124	Nauru	12 (8 to 18)	117.45 (79.54 to 169.29)	9 (6 to 13)	93.06 (62.3 to 130.68)	-0.82 (-0.96 to -0.68)
125	Nepal	14231 (8105 to 22358)	153.55 (86.01 to 238.02)	42524 (26307 to 60197)	195.14 (119.64 to 274.6)	0.81 (0.72 to 0.91)
126	Netherlands	3147 (2116 to 5272)	16.2 (11.09 to 26.74)	10855 (4992 to 15717)	32.95 (15.73 to 47.07)	2.66 (2.37 to 2.95)
127	New Zealand	1200 (989 to 1709)	30.39 (25.1 to 43.16)	3047 (1866 to 3944)	39.55 (24.72 to 50.73)	0.83 (0.63 to 1.04)
128	Nicaragua	344 (260 to 534)	17.03 (12.57 to 27)	1526 (916 to 2031)	33.09 (19.82 to 43.79)	2.44 (2.16 to 2.73)
129	Niger	1076 (460 to 1909)	33.7 (13.46 to 62.13)	1980 (1182 to 3132)	20.13 (12.01 to 32.4)	-1.63 (-1.93 to -1.33)
130	Nigeria	10499 (5283 to 17530)	22.18 (10.72 to 37.73)	16147 (11166 to 22547)	15.86 (10.7 to 22.03)	-1.22 (-1.39 to -1.06)
131	Niue	2 (1 to 3)	90.17 (65.45 to 125.14)	1 (1 to 2)	68.86 (48.13 to 94.72)	-0.95 (-1 to -0.9)
132	North Macedonia	248 (178 to 311)	12.62 (9.15 to 15.67)	325 (246 to 410)	11.05 (8.44 to 13.98)	-0.31 (-0.52 to -0.1)
133	Northern Mariana Islands	48 (35 to 63)	127.1 (96.78 to 164.08)	47 (37 to 63)	102.35 (79.81 to 138.4)	-0.71 (-0.82 to -0.61)
134	Norway	2186 (1807 to 3030)	33.79 (27.98 to 46.29)	3598 (2216 to 4364)	40.26 (25.29 to 48.69)	0.69 (0.4 to 0.99)
135	Oman	288 (142 to 629)	32.84 (14.45 to 75.1)	640 (368 to 1169)	27.82 (14.99 to 54.94)	-0.55 (-0.79 to -0.31)
136	Pakistan	45383 (27265 to 67258)	77.41 (45.24 to 113.04)	78350 (55182 to 113446)	69.05 (48.47 to 98.3)	-0.39 (-0.46 to -0.32)
137	Palau	21 (15 to 30)	161 (115.16 to 222.06)	27 (18 to 36)	131.13 (91.02 to 172.58)	-0.72 (-0.88 to -0.56)
138	Palestine	1030 (674 to 1471)	110.77 (73 to 156.09)	2443 (1693 to 3001)	97.52 (66.28 to 120.09)	-0.5 (-0.75 to -0.26)
139	Panama	507 (399 to 709)	29.48 (23.44 to 41.38)	1995 (1269 to 2770)	48 (30.54 to 66.71)	1.75 (1.51 to 1.99)
140	Papua New Guinea	3692 (2313 to 6517)	103.47 (68.78 to 156.51)	9391 (6269 to 15176)	110.6 (76.3 to 162.23)	0.24 (0.03 to 0.45)
141	Paraguay	440 (352 to 614)	16.52 (13.31 to 22.77)	1353 (802 to 1909)	23.56 (13.65 to 33.62)	1.47 (1.26 to 1.68)
142	Peru	22511 (17532 to 32551)	174.87 (137.16 to 258.54)	61037 (42253 to 79479)	190.13 (131.18 to 248.09)	0.44 (0.1 to 0.77)
143	Philippines	2763 (2296 to 3769)	8.36 (6.71 to 12.28)	5727 (4488 to 7938)	6.78 (5.21 to 9.93)	-0.72 (-0.82 to -0.62)
144	Poland	10837 (8320 to 12749)	25.33 (19.54 to 29.72)	13062 (9995 to 15967)	21.54 (16.53 to 26.21)	-0.51 (-0.6 to -0.41)
145	Portugal	3223 (1957 to 5732)	24.02 (14.99 to 41.95)	9804 (5471 to 12794)	44.1 (24.95 to 56.96)	2.31 (2.15 to 2.47)
146	Puerto Rico	1210 (952 to 1547)	33.39 (26.24 to 42.83)	3178 (1843 to 4587)	51.07 (32.43 to 70.86)	1.49 (1.23 to 1.75)
147	Qatar	34 (25 to 49)	19.86 (14.28 to 32.86)	233 (163 to 339)	17.49 (11.77 to 28.62)	-0.43 (-0.67 to -0.18)
148	Republic of Korea	9211 (7458 to 13146)	28.95 (23.68 to 39.79)	37186 (23326 to 47190)	43.07 (27.9 to 54.21)	1.37 (1.25 to 1.5)
149	Republic of Moldova	521 (411 to 692)	11.45 (9.07 to 15.16)	531 (406 to 733)	10.4 (7.99 to 14.14)	-0.35 (-0.65 to -0.05)
150	Romania	20100 (16455 to 26536)	75.54 (62.17 to 96.57)	12239 (7897 to 19993)	37.97 (25.22 to 60.51)	-2.35 (-2.57 to -2.13)
151	Russian Federation	26388 (16861 to 34914)	15.09 (9.72 to 19.83)	22394 (17738 to 28025)	10.92 (8.64 to 13.8)	-1.04 (-1.36 to -0.72)
152	Rwanda	1204 (404 to 2360)	32.75 (11.79 to 60.02)	1948 (929 to 3418)	27.28 (12.64 to 47.83)	-0.67 (-0.86 to -0.48)
153	Saint Kitts and Nevis	12 (9 to 16)	31.56 (24.11 to 42.78)	25 (17 to 33)	39.58 (27.19 to 51.21)	0.83 (0.41 to 1.25)
154	Saint Lucia	32 (26 to 44)	33.34 (26.86 to 45.17)	101 (69 to 128)	49.2 (33.93 to 62.32)	1.33 (1.19 to 1.46)
155	Saint Vincent and the Grenadines	9 (5 to 18)	12.11 (6.88 to 22.48)	33 (23 to 43)	25.43 (17.68 to 32.84)	2.56 (2.13 to 2.99)
156	Samoa	141 (99 to 206)	98.84 (70.99 to 139.76)	123 (84 to 173)	67.97 (47.04 to 95.61)	-1.15 (-1.24 to -1.06)
157	San Marino	3 (3 to 4)	10.39 (7.98 to 13.12)	7 (4 to 9)	11.37 (7.67 to 16.1)	0.34 (0.29 to 0.39)
158	Sao Tome and Principe	31 (15 to 49)	44.44 (20.51 to 70.89)	40 (26 to 56)	34.69 (21.49 to 48.68)	-0.8 (-1 to -0.59)
159	Saudi Arabia	6084 (4238 to 9405)	102.85 (71.78 to 153.4)	18582 (14190 to 24605)	105.62 (76.24 to 136.29)	0.02 (-0.21 to 0.25)
160	Senegal	965 (439 to 1507)	27.17 (11.9 to 43.47)	1357 (896 to 1816)	15.71 (10.01 to 21.12)	-1.89 (-2.2 to -1.58)
161	Serbia	1785 (1350 to 2194)	16.18 (12.29 to 19.84)	2080 (1513 to 2665)	15.12 (11.05 to 19.2)	-0.12 (-0.26 to 0.02)
162	Seychelles	8 (4 to 17)	14.09 (7.2 to 29.45)	15 (7 to 32)	13.51 (6.51 to 29.44)	-0.19 (-0.37 to -0.01)
163	Sierra Leone	471 (214 to 763)	22.68 (10.1 to 37.2)	616 (390 to 895)	13.89 (8.57 to 20.4)	-1.72 (-1.79 to -1.64)
164	Singapore	737 (585 to 922)	28.98 (23.52 to 36.86)	2007 (1578 to 2537)	27.05 (21.09 to 33.65)	-0.12 (-0.57 to 0.33)
165	Slovakia	1092 (871 to 1721)	18.94 (15.2 to 29.49)	1897 (1319 to 2471)	23.22 (16.26 to 30.44)	0.74 (0.61 to 0.88)
166	Slovenia	376 (285 to 511)	16.05 (12.18 to 21.68)	866 (469 to 1306)	22.65 (13.36 to 32.76)	1.29 (1.05 to 1.53)
167	Solomon Islands	172 (102 to 277)	67.87 (43.29 to 106.19)	380 (248 to 554)	73.85 (49.77 to 103.2)	0.31 (-0.06 to 0.69)
168	Somalia	1017 (315 to 2246)	31.85 (10.26 to 63.23)	2201 (901 to 4427)	26.11 (10.47 to 49.54)	-0.7 (-0.82 to -0.57)
169	South Africa	13700 (9302 to 16717)	60.08 (41.22 to 74.69)	21587 (17873 to 28972)	47.62 (39.56 to 63.87)	-0.87 (-1.06 to -0.68)
170	South Sudan	909 (326 to 1749)	31.02 (11.66 to 54.61)	1058 (509 to 1721)	23.9 (11.23 to 39.05)	-0.93 (-1.04 to -0.81)
171	Spain	24054 (19291 to 35832)	44.97 (36.19 to 66.8)	56917 (33820 to 75155)	59.67 (38.54 to 74.87)	1.02 (0.91 to 1.14)
172	Sri Lanka	2216 (1759 to 2927)	18.42 (14.39 to 25.19)	4161 (2783 to 6154)	16.48 (11.1 to 24.26)	-0.46 (-0.75 to -0.16)
173	Sudan	2853 (1244 to 5854)	27.09 (11.28 to 56.17)	6536 (3484 to 12282)	30.69 (15.21 to 60.76)	0.43 (0.37 to 0.49)
174	Suriname	78 (61 to 109)	27.36 (21.78 to 38.36)	223 (157 to 285)	37.46 (26.38 to 47.85)	1.04 (0.79 to 1.28)
175	Sweden	4603 (3922 to 6251)	31.54 (26.93 to 42.16)	8385 (4907 to 10684)	40.82 (25.04 to 50.8)	0.96 (0.68 to 1.23)
176	Switzerland	3142 (2553 to 4234)	31.39 (25.56 to 42.27)	5073 (3453 to 6252)	30.46 (21.31 to 36.82)	-0.08 (-0.26 to 0.1)
177	Syrian Arab Republic	1614 (1002 to 2703)	27.22 (15.99 to 47.57)	4117 (2759 to 6561)	33.21 (22.09 to 53.44)	0.64 (0.55 to 0.73)
178	Taiwan (Province of China)	1554 (1215 to 2243)	9.44 (7.35 to 13.77)	6434 (3598 to 9431)	17.29 (9.73 to 25.34)	2.27 (2.04 to 2.5)
179	Tajikistan	3313 (2505 to 4118)	115 (83.15 to 144.8)	4199 (3190 to 5571)	84.09 (62.77 to 113.59)	-1.03 (-1.29 to -0.77)
180	Thailand	4128 (3038 to 5988)	10.67 (7.68 to 16.15)	8863 (6157 to 13527)	9.18 (6.56 to 13.53)	-0.61 (-0.7 to -0.52)
181	Timor-Leste	58 (29 to 115)	18.4 (8.92 to 38.24)	178 (85 to 378)	21.11 (9.74 to 45.24)	0.45 (0.28 to 0.63)
182	Togo	370 (178 to 560)	25.39 (11.4 to 39.42)	671 (440 to 974)	14.96 (9.57 to 21.86)	-1.84 (-1.96 to -1.71)
183	Tokelau	1 (1 to 2)	85.27 (58.54 to 121.66)	1 (1 to 1)	61.8 (42.98 to 86.09)	-1.16 (-1.39 to -0.92)
184	Tonga	46 (34 to 61)	54.88 (40.17 to 73.45)	48 (33 to 66)	50.81 (35.78 to 70.25)	-0.27 (-0.47 to -0.07)
185	Trinidad and Tobago	362 (292 to 459)	38.72 (31.49 to 50.01)	746 (477 to 1047)	43.23 (27.71 to 60.21)	0.36 (0.05 to 0.68)
186	Tunisia	1065 (556 to 2101)	19.64 (9.79 to 40.05)	2769 (1488 to 5311)	22.24 (11.91 to 42.8)	0.45 (0.39 to 0.51)
187	Turkey	13286 (10231 to 18404)	32.01 (23.85 to 46.65)	26581 (20307 to 35334)	30.11 (23.19 to 40.55)	-0.18 (-0.41 to 0.05)
188	Turkmenistan	713 (557 to 1032)	30.94 (23.85 to 46.1)	617 (429 to 1195)	13.93 (9.55 to 28.16)	-3.07 (-3.82 to -2.31)
189	Tuvalu	11 (7 to 16)	113.83 (81.06 to 160.54)	8 (6 to 12)	74.33 (53.53 to 104.43)	-1.47 (-1.64 to -1.29)
190	Uganda	2749 (957 to 5198)	34.32 (11.56 to 60.54)	5170 (2460 to 8539)	29.21 (13.78 to 47.02)	-0.58 (-0.72 to -0.44)
191	Ukraine	27191 (20780 to 38683)	40.34 (30.88 to 56.56)	10953 (8427 to 18268)	17.2 (13.22 to 27.89)	-2.78 (-3.3 to -2.25)
192	United Arab Emirates	381 (198 to 847)	40.08 (18.36 to 94.83)	3734 (1988 to 7198)	41.69 (20.47 to 85.6)	0.07 (-0.05 to 0.19)
193	United Kingdom	41303 (34904 to 60577)	46.59 (39.36 to 67.47)	94940 (47820 to 125959)	76.69 (40.23 to 100.22)	1.87 (1.69 to 2.04)
194	United Republic of Tanzania	2731 (1174 to 4344)	20.6 (8.94 to 33.25)	6111 (3038 to 9586)	20.25 (9.88 to 32.64)	-0.07 (-0.13 to -0.01)
195	United States of America	201375 (171832 to 274015)	65.04 (55.9 to 87.04)	426787 (283469 to 505373)	79.87 (54.81 to 93.69)	0.72 (0.63 to 0.81)
196	United States Virgin Islands	39 (30 to 56)	44.5 (34.09 to 62.86)	100 (75 to 123)	58.02 (43.43 to 71.42)	1.15 (0.7 to 1.59)
197	Uruguay	1330 (722 to 2656)	34.79 (19.17 to 69.24)	2530 (1876 to 3032)	48.6 (35.65 to 58.2)	1.35 (1.19 to 1.52)
198	Uzbekistan	8540 (5686 to 10893)	69.17 (46.79 to 90.93)	10031 (7719 to 13312)	45.48 (35.51 to 64.89)	-1.4 (-1.82 to -0.97)
199	Vanuatu	114 (71 to 169)	89.17 (57.97 to 127.27)	228 (156 to 326)	87.72 (60.15 to 124.23)	-0.1 (-0.71 to 0.52)
200	Venezuela (Bolivarian Republic of)	2679 (2167 to 3683)	23.39 (18.85 to 32.41)	9165 (6495 to 12463)	31.86 (22.56 to 43)	1.12 (0.82 to 1.41)
201	Viet Nam	7023 (3783 to 15086)	17.33 (9.15 to 37.54)	14910 (7822 to 31833)	16.37 (8.43 to 35.3)	-0.23 (-0.29 to -0.17)
202	Yemen	1349 (622 to 2942)	24.02 (10.33 to 54.53)	3994 (2218 to 7544)	25.91 (13.3 to 51.8)	0.28 (0.17 to 0.39)
203	Zambia	939 (374 to 1615)	26.34 (10.86 to 42.58)	2108 (1055 to 3225)	24.99 (12.46 to 39)	-0.16 (-0.33 to 0.02)
204	Zimbabwe	911 (554 to 1232)	19.16 (11.95 to 25.64)	1415 (901 to 1944)	17.39 (11.25 to 24.13)	-0.36 (-0.47 to -0.26)
