# Supplementary material for: Global, regional, and national burden of chronic respiratory diseases and associated risk factors, 1990–2019: Results from the Global Burden of Disease Study 2019
Source: Front Med (Lausanne). 2023 Mar 28;10:1066804. doi: 10.3389/fmed.2023.1066804 (PMC10088372; doi:10.3389/fmed.2023.1066804)
Supplement: Supplementary file 2 [file Data_Sheet_2.ZIP › Source data/3.DALY/Results for DALY_nation_Other.csv]

	location	case_1990	ASR_1990	case_2019	ASR_2019	AAPC
1	Afghanistan	2080 (1231 to 4931)	19.34 (11.9 to 41.77)	10750 (8145 to 14621)	30.21 (23.01 to 40.61)	1.64 (1.49 to 1.79)
2	Albania	1371 (1040 to 1606)	48.83 (34.61 to 57.48)	861 (636 to 1194)	29.25 (21.8 to 40.18)	-1.85 (-2.35 to -1.35)
3	Algeria	3516 (2498 to 6108)	14.19 (10.2 to 23.63)	9927 (8111 to 11892)	23.55 (19.21 to 28.26)	1.86 (1.71 to 2.02)
4	American Samoa	47 (35 to 66)	121.68 (91.37 to 176.69)	63 (48 to 83)	117.04 (89.52 to 154.97)	-0.23 (-0.5 to 0.05)
5	Andorra	10 (7 to 14)	19.38 (13.27 to 26.95)	21 (16 to 28)	20.69 (16.04 to 27.08)	0.27 (0.12 to 0.42)
6	Angola	4392 (1794 to 11788)	42.63 (20.99 to 89.8)	11151 (8319 to 15012)	39.1 (29.68 to 48.79)	-0.29 (-0.4 to -0.17)
7	Antigua and Barbuda	15 (13 to 18)	27.16 (22.4 to 31.46)	31 (25 to 39)	34.58 (27.59 to 42.96)	0.97 (0.45 to 1.49)
8	Argentina	16594 (13816 to 19084)	49.85 (41.62 to 57.31)	18269 (15726 to 21652)	39.79 (34.27 to 47.22)	-0.95 (-1.39 to -0.51)
9	Armenia	392 (329 to 457)	11.59 (9.8 to 13.5)	388 (314 to 476)	12.96 (10.39 to 16.08)	0.44 (0.16 to 0.71)
10	Australia	3240 (2740 to 3677)	18.56 (15.73 to 21.12)	5759 (4924 to 6896)	21.1 (17.86 to 25.38)	0.43 (0.29 to 0.57)
11	Austria	930 (777 to 1071)	11.09 (9.22 to 12.86)	1470 (1222 to 1727)	14.96 (12.22 to 17.81)	1.13 (0.95 to 1.3)
12	Azerbaijan	2585 (2088 to 3311)	36.44 (29.56 to 47.7)	2941 (2280 to 4057)	27.04 (21.3 to 35.82)	-1.02 (-1.15 to -0.9)
13	Bahamas	91 (74 to 109)	39.01 (31.5 to 47.06)	168 (130 to 212)	42.61 (33.08 to 54.5)	0.37 (-0.07 to 0.81)
14	Bahrain	137 (92 to 176)	28.72 (19.67 to 36.1)	341 (273 to 429)	24.33 (19.84 to 30.28)	-0.51 (-0.73 to -0.28)
15	Bangladesh	44604 (28285 to 67801)	54 (32.8 to 80)	69541 (54245 to 88334)	44.37 (34.4 to 56.92)	-0.62 (-1.02 to -0.23)
16	Barbados	39 (33 to 48)	15.62 (13.01 to 18.96)	74 (59 to 91)	22.61 (18.08 to 27.64)	1.28 (1.17 to 1.39)
17	Belarus	2546 (1523 to 3227)	22.15 (13.63 to 27.84)	1367 (1090 to 1722)	13.98 (11.07 to 17.41)	-1.6 (-1.82 to -1.38)
18	Belgium	1983 (1593 to 2240)	17.87 (14.1 to 20.32)	2956 (2486 to 3425)	22.18 (18.59 to 25.94)	0.73 (0.39 to 1.07)
19	Belize	72 (49 to 95)	35 (25.7 to 43.24)	155 (127 to 190)	38.41 (31.44 to 47.17)	0.28 (0.04 to 0.52)
20	Benin	3178 (2098 to 4928)	69.08 (49.28 to 93.47)	9572 (6593 to 13826)	77.73 (54.32 to 109.24)	0.42 (0.3 to 0.54)
21	Bermuda	13 (10 to 16)	22.21 (16.38 to 27.13)	13 (10 to 16)	19.35 (15.68 to 24.25)	-0.57 (-0.85 to -0.3)
22	Bhutan	258 (155 to 467)	55.71 (33.42 to 95.98)	392 (302 to 515)	54.65 (41.26 to 72.21)	-0.04 (-0.17 to 0.09)
23	Bolivia (Plurinational State of)	6598 (2674 to 15662)	84.72 (40.01 to 183.31)	5205 (3562 to 7587)	43.58 (30.81 to 61.98)	-2.29 (-2.35 to -2.23)
24	Bosnia and Herzegovina	449 (368 to 538)	9.86 (8.02 to 11.86)	461 (367 to 551)	13.97 (10.95 to 16.99)	1.21 (1.07 to 1.35)
25	Botswana	591 (434 to 790)	51.5 (36.91 to 70.58)	1362 (1041 to 1776)	58.99 (45.03 to 76.42)	0.48 (0.34 to 0.62)
26	Brazil	42788 (35890 to 50215)	29.84 (25.15 to 35.46)	66565 (56923 to 77148)	30.45 (26.07 to 35.19)	0.13 (0.04 to 0.22)
27	Brunei Darussalam	118 (87 to 164)	57.56 (41.68 to 80.3)	174 (143 to 224)	39.26 (32.59 to 49.9)	-1.31 (-1.36 to -1.27)
28	Bulgaria	1814 (1545 to 2461)	19.44 (16.75 to 25.2)	1718 (1365 to 2349)	22.41 (17.83 to 29.54)	0.59 (0.31 to 0.87)
29	Burkina Faso	4883 (2748 to 8811)	46.83 (30.42 to 71.14)	16475 (10338 to 27185)	66.44 (44.95 to 96.35)	1.29 (1.11 to 1.46)
30	Burundi	3424 (1139 to 7861)	57.63 (23.95 to 113.55)	5924 (3752 to 8896)	51.51 (34.07 to 70.94)	-0.49 (-0.72 to -0.26)
31	Cabo Verde	345 (222 to 438)	122.05 (75.78 to 156.08)	354 (279 to 443)	61.57 (48.63 to 78.04)	-2.23 (-2.64 to -1.83)
32	Cambodia	2143 (1371 to 4704)	21.95 (14.89 to 41.78)	4958 (3933 to 6402)	29.9 (23.91 to 38.6)	1.14 (0.99 to 1.3)
33	Cameroon	6402 (4594 to 9050)	70.11 (50.99 to 96.06)	21835 (15683 to 28794)	78.99 (56.4 to 105.43)	0.47 (0.25 to 0.68)
34	Canada	3821 (3221 to 4451)	13.46 (11.49 to 15.8)	6866 (5694 to 7965)	16.15 (13.43 to 18.97)	0.65 (0.45 to 0.85)
35	Central African Republic	1118 (527 to 2161)	45.73 (23.59 to 77.94)	2541 (1644 to 4100)	51.97 (34.38 to 79)	0.47 (0.39 to 0.54)
36	Chad	3690 (2378 to 6036)	64.11 (44.49 to 88.95)	13188 (9177 to 18913)	83.29 (58.74 to 112.66)	0.95 (0.83 to 1.07)
37	Chile	2168 (1787 to 2506)	16.83 (13.55 to 19.37)	2789 (2338 to 3343)	14.93 (12.32 to 18.06)	-0.43 (-0.74 to -0.11)
38	China	245853 (198234 to 344354)	21.87 (17.52 to 31.08)	335180 (271904 to 393163)	22.56 (18.52 to 26.54)	0.1 (0.03 to 0.17)
39	Colombia	7838 (6557 to 10657)	24.66 (21.09 to 33.36)	19281 (14075 to 24478)	40.4 (29.73 to 51.35)	2.04 (1.65 to 2.43)
40	Comoros	157 (76 to 284)	35.61 (18.05 to 55.98)	281 (209 to 369)	39.58 (29.22 to 51.8)	0.29 (-0.54 to 1.13)
41	Congo	889 (484 to 1489)	43.19 (24.13 to 66.47)	2034 (1587 to 2573)	40.79 (31.59 to 52.12)	-0.23 (-0.55 to 0.09)
42	Cook Islands	12 (8 to 21)	74.83 (49.59 to 125.92)	12 (9 to 17)	59.75 (45.19 to 84.1)	-0.62 (-0.88 to -0.36)
43	Costa Rica	325 (267 to 432)	10.38 (8.71 to 13.55)	883 (676 to 1107)	18.56 (14.48 to 23.28)	2.1 (1.68 to 2.52)
44	Croatia	558 (461 to 644)	10.51 (8.7 to 12.25)	568 (455 to 682)	13.61 (10.67 to 16.65)	1.07 (0.86 to 1.29)
45	Cuba	1742 (1344 to 2031)	16.21 (12.86 to 18.67)	2113 (1686 to 2547)	17.41 (13.93 to 20.95)	0.19 (0.05 to 0.32)
46	Cyprus	175 (128 to 223)	22.55 (16.54 to 28.79)	304 (244 to 356)	21.38 (16.9 to 25.19)	-0.2 (-0.37 to -0.02)
47	Czechia	1293 (1092 to 1481)	11.98 (10.08 to 13.78)	1833 (1484 to 2175)	16.62 (13.31 to 19.92)	1.19 (1.03 to 1.34)
48	Côte d'Ivoire	7385 (4972 to 10239)	69.22 (48 to 94.45)	18560 (13427 to 24961)	72.95 (52.71 to 98.83)	0.15 (0.04 to 0.27)
49	Democratic People's Republic of Korea	5903 (4480 to 7948)	28.76 (22.22 to 38.13)	10064 (8155 to 12425)	35.3 (28.7 to 42.9)	0.75 (0.69 to 0.81)
50	Democratic Republic of the Congo	14943 (7277 to 31606)	41.3 (22.94 to 68.84)	37678 (27802 to 49666)	48.15 (34.89 to 64.64)	0.51 (0.42 to 0.6)
51	Denmark	603 (508 to 696)	11.02 (9.14 to 12.79)	1042 (857 to 1219)	16.25 (13.08 to 19.48)	1.37 (1.3 to 1.44)
52	Djibouti	150 (78 to 279)	31.37 (18.57 to 48.12)	432 (320 to 593)	35.45 (26.16 to 48.42)	0.35 (0.13 to 0.58)
53	Dominica	25 (20 to 32)	35.97 (28.18 to 45.53)	34 (25 to 46)	48.95 (35.29 to 64.96)	1.13 (0.99 to 1.26)
54	Dominican Republic	2291 (1034 to 3902)	26.99 (14.43 to 42.94)	2884 (1985 to 3914)	26.48 (18.1 to 35.8)	0.23 (-0.02 to 0.48)
55	Ecuador	5455 (3319 to 8338)	47.63 (30.55 to 69.09)	4094 (3188 to 5510)	23.43 (18.3 to 31.62)	-2.66 (-2.9 to -2.41)
56	Egypt	10105 (6481 to 19378)	17.65 (11.93 to 31.77)	29713 (24216 to 36306)	30.2 (24.53 to 36.88)	1.94 (1.81 to 2.07)
57	El Salvador	3567 (1971 to 5841)	58.33 (31.5 to 90.85)	1264 (994 to 1661)	20.21 (15.83 to 26.73)	-3.78 (-4.05 to -3.5)
58	Equatorial Guinea	161 (73 to 357)	40.68 (20.73 to 72.71)	480 (364 to 646)	37.71 (27.47 to 54.1)	-0.33 (-0.56 to -0.09)
59	Eritrea	1327 (540 to 2997)	43.65 (21.14 to 83.31)	3034 (2174 to 4187)	46.42 (33.05 to 62.47)	0.2 (-0.05 to 0.44)
60	Estonia	203 (144 to 248)	12.14 (8.87 to 14.6)	146 (117 to 178)	11.64 (9.14 to 14.51)	-0.19 (-0.9 to 0.52)
61	Eswatini	387 (289 to 532)	54.53 (41.58 to 71.98)	689 (537 to 894)	63.25 (49 to 82.2)	0.56 (0.45 to 0.66)
62	Ethiopia	20551 (8266 to 43074)	40.79 (18.82 to 76.54)	37158 (27550 to 47269)	35.66 (26.85 to 46.93)	-0.49 (-0.61 to -0.36)
63	Fiji	546 (401 to 712)	87.18 (62.18 to 114.12)	674 (503 to 921)	75.71 (56.57 to 102.72)	-0.54 (-0.87 to -0.2)
64	Finland	539 (434 to 627)	9.76 (7.98 to 11.45)	822 (640 to 978)	13.11 (10.37 to 15.97)	1.04 (0.87 to 1.21)
65	France	12425 (9755 to 14353)	19.34 (14.96 to 22.25)	14899 (12440 to 18818)	18.25 (15.35 to 22.22)	-0.18 (-0.27 to -0.09)
66	Gabon	297 (171 to 461)	33.93 (20.17 to 49.19)	595 (469 to 749)	34.85 (27.12 to 44.42)	0.07 (-0.05 to 0.18)
67	Gambia	553 (367 to 814)	62.56 (43.03 to 86.35)	1660 (1218 to 2302)	78.98 (57.37 to 106.94)	0.68 (-0.48 to 1.85)
68	Georgia	1537 (1235 to 1878)	26.17 (21.12 to 31.66)	1428 (1174 to 1742)	35.52 (29.42 to 42.69)	1.15 (-0.04 to 2.35)
69	Germany	11303 (9542 to 13135)	12.64 (10.61 to 14.59)	17023 (14317 to 19642)	17.29 (14.17 to 20.49)	1.16 (1.05 to 1.26)
70	Ghana	8527 (5611 to 11733)	62.96 (40.02 to 88.04)	27602 (15031 to 37825)	92.53 (48.78 to 128.79)	1.42 (1.27 to 1.57)
71	Greece	1138 (890 to 1320)	10.25 (8.27 to 11.93)	1666 (1372 to 1957)	16.14 (12.97 to 19.38)	1.72 (1.46 to 1.97)
72	Greenland	7 (6 to 10)	13.79 (10.97 to 18.99)	12 (10 to 14)	19.56 (15.75 to 23.64)	1.25 (1.16 to 1.34)
73	Grenada	43 (35 to 53)	54.37 (43.37 to 65.8)	59 (49 to 73)	54.77 (45.68 to 66.35)	0 (-0.2 to 0.19)
74	Guam	42 (32 to 60)	34.82 (26.44 to 50.32)	72 (57 to 93)	41.01 (32.71 to 52.54)	0.48 (0.13 to 0.83)
75	Guatemala	8779 (4951 to 12746)	96.73 (56.88 to 131.02)	6494 (5040 to 8385)	36.48 (28.16 to 47.45)	-3.92 (-4.59 to -3.24)
76	Guinea	4507 (2771 to 7712)	71.18 (47.71 to 104.15)	11235 (7716 to 16409)	89.75 (62.69 to 125.64)	0.91 (0.76 to 1.06)
77	Guinea-Bissau	806 (450 to 1333)	90.06 (52.61 to 138.74)	1636 (1169 to 2235)	94.33 (66.78 to 132.7)	0.19 (0.06 to 0.33)
78	Guyana	200 (131 to 252)	29.2 (18.65 to 36.4)	256 (198 to 333)	33.26 (25.66 to 43.2)	0.38 (0.04 to 0.71)
79	Haiti	7544 (1945 to 21037)	97.8 (33.36 to 237.98)	11037 (5511 to 21342)	85.94 (45.32 to 154.89)	-0.43 (-0.53 to -0.32)
80	Honduras	4850 (2023 to 9105)	80.28 (36.26 to 135.38)	4940 (2863 to 7421)	51.3 (29.29 to 76.56)	-1.61 (-1.8 to -1.42)
81	Hungary	3097 (1925 to 3582)	26.79 (16.86 to 30.92)	2753 (2177 to 3256)	25.77 (20.54 to 30.4)	-0.31 (-0.61 to -0.02)
82	Iceland	36 (24 to 42)	13.85 (9.59 to 16.23)	52 (42 to 62)	14.78 (11.84 to 17.8)	0.2 (0.11 to 0.29)
83	India	366093 (257844 to 512813)	52.97 (36.63 to 73.28)	762860 (626807 to 897703)	56.45 (46.24 to 66.66)	0.19 (0.11 to 0.28)
84	Indonesia	55272 (36635 to 113223)	30.85 (21 to 59.2)	101390 (80153 to 140253)	37.61 (29.69 to 52)	0.71 (0.64 to 0.78)
85	Iran (Islamic Republic of)	7557 (5760 to 11412)	13.45 (10.82 to 18.22)	22800 (16969 to 27606)	26.75 (19.56 to 32.5)	2.5 (2.25 to 2.75)
86	Iraq	6477 (4349 to 9188)	39.82 (27.12 to 54.34)	15974 (12677 to 19885)	40.51 (32.03 to 50.48)	0.06 (-0.1 to 0.22)
87	Ireland	922 (727 to 1046)	25.51 (20.11 to 28.92)	1163 (961 to 1497)	21.43 (17.72 to 26.76)	-0.62 (-0.87 to -0.37)
88	Israel	921 (728 to 1103)	18.62 (14.9 to 22.28)	1674 (1392 to 1986)	17.97 (14.8 to 21.35)	-0.18 (-0.76 to 0.41)
89	Italy	23149 (9325 to 26519)	31.11 (14.18 to 35.64)	9349 (7386 to 14948)	13.27 (10.15 to 19.48)	-3.04 (-3.45 to -2.64)
90	Jamaica	643 (446 to 827)	25.98 (19.15 to 32.39)	782 (606 to 1035)	28.24 (21.79 to 37.27)	0.31 (0.16 to 0.47)
91	Japan	18380 (15625 to 20933)	13.89 (11.43 to 15.72)	20413 (17380 to 25414)	15 (12.51 to 17.88)	0.25 (0.16 to 0.34)
92	Jordan	403 (320 to 490)	11.21 (9.11 to 13.33)	2021 (1593 to 2492)	16.56 (13.18 to 20.24)	1.35 (1.22 to 1.47)
93	Kazakhstan	5414 (4628 to 7263)	37.82 (31.84 to 47.4)	7906 (6364 to 10138)	44.01 (35.09 to 55.25)	0.74 (0.32 to 1.16)
94	Kenya	6584 (3983 to 9494)	32.15 (20.66 to 45.08)	20886 (15985 to 26651)	43.99 (33.03 to 58.32)	1.12 (1.02 to 1.23)
95	Kiribati	128 (76 to 216)	210.84 (130.81 to 355.6)	187 (122 to 287)	177.8 (116.7 to 270.88)	-0.63 (-0.77 to -0.48)
96	Kuwait	196 (158 to 233)	11.3 (9.31 to 13.35)	757 (598 to 917)	16.73 (13.2 to 20.45)	1.42 (1.16 to 1.68)
97	Kyrgyzstan	982 (604 to 1156)	24.44 (14.29 to 29.03)	1278 (1054 to 1511)	19.33 (15.98 to 22.82)	-1.08 (-1.57 to -0.58)
98	Lao People's Democratic Republic	1635 (810 to 4141)	40.11 (22.02 to 89.56)	3035 (2245 to 4250)	42.94 (32.03 to 60.76)	0.24 (0.16 to 0.33)
99	Latvia	350 (292 to 462)	12.29 (10.28 to 15.74)	266 (215 to 321)	13.7 (10.9 to 16.74)	0.28 (-0.31 to 0.86)
100	Lebanon	432 (332 to 603)	13.93 (10.73 to 19.45)	1308 (1062 to 1551)	25.05 (20.27 to 29.77)	2.12 (1.99 to 2.26)
101	Lesotho	961 (642 to 1407)	57.43 (38.44 to 85.9)	1497 (1066 to 2138)	74.27 (51.87 to 106.78)	0.88 (0.76 to 1.01)
102	Liberia	1378 (726 to 2675)	60.15 (37.23 to 101.89)	3086 (2090 to 5313)	61.6 (42.22 to 97.57)	-0.03 (-0.2 to 0.15)
103	Libya	534 (392 to 824)	13.25 (9.87 to 19.57)	1825 (1499 to 2172)	25.87 (21.19 to 30.94)	2.38 (2.29 to 2.47)
104	Lithuania	680 (454 to 811)	17.2 (11.71 to 20.38)	376 (302 to 453)	13.4 (10.59 to 16.34)	-0.81 (-1.17 to -0.46)
105	Luxembourg	48 (36 to 55)	11.08 (8.57 to 12.95)	85 (68 to 103)	13.08 (10.25 to 16.08)	0.64 (0.52 to 0.76)
106	Madagascar	8237 (3220 to 15734)	64.05 (30.15 to 103.95)	17035 (11596 to 26695)	64.69 (44.98 to 91.69)	-0.04 (-0.21 to 0.12)
107	Malawi	3349 (1492 to 6835)	33.7 (18.04 to 55.71)	7154 (5349 to 9363)	40.24 (29.83 to 51.58)	0.68 (0.53 to 0.83)
108	Malaysia	4351 (3270 to 5597)	27.64 (20.17 to 35.2)	10828 (8620 to 13420)	33.74 (26.81 to 42.11)	0.72 (0.56 to 0.88)
109	Maldives	224 (95 to 491)	88.21 (44.74 to 171.61)	206 (169 to 252)	41.63 (34.28 to 50.6)	-2.82 (-3.63 to -2)
110	Mali	5139 (3413 to 8635)	75.39 (50.32 to 104.63)	16794 (12045 to 22449)	96.77 (65.26 to 136.81)	0.86 (0.63 to 1.09)
111	Malta	57 (40 to 66)	14.42 (10.3 to 16.83)	60 (49 to 77)	13.11 (10.33 to 16.45)	-0.28 (-0.42 to -0.13)
112	Marshall Islands	43 (25 to 75)	132.31 (73.23 to 231.46)	70 (44 to 108)	132.11 (83.33 to 206.17)	-0.08 (-0.21 to 0.05)
113	Mauritania	1015 (694 to 1454)	55.5 (37.58 to 75.91)	1952 (1470 to 2506)	50.44 (37.74 to 64.98)	-0.25 (-0.47 to -0.02)
114	Mauritius	562 (435 to 664)	52.35 (40.02 to 61.57)	630 (502 to 833)	49.97 (39.82 to 65.46)	-0.05 (-0.89 to 0.79)
115	Mexico	26300 (22480 to 33633)	31.36 (27.18 to 38.87)	42531 (36534 to 50052)	34.66 (29.73 to 40.74)	0.43 (0.12 to 0.74)
116	Micronesia (Federated States of)	123 (65 to 222)	153.66 (79.92 to 279.35)	130 (77 to 206)	134.35 (79.7 to 214.22)	-0.46 (-0.48 to -0.45)
117	Monaco	10 (7 to 13)	22.82 (17.77 to 29.12)	14 (10 to 18)	25.57 (20.24 to 30.96)	0.4 (0.31 to 0.5)
118	Mongolia	1424 (807 to 2181)	57.06 (38.2 to 81.9)	915 (674 to 1363)	26.99 (20.59 to 38.29)	-2.59 (-2.76 to -2.41)
119	Montenegro	61 (49 to 73)	9.47 (7.66 to 11.36)	83 (66 to 100)	13.16 (10.5 to 16.06)	1.19 (1.06 to 1.33)
120	Morocco	3142 (2216 to 5220)	12.72 (9.03 to 20.39)	8860 (7201 to 10528)	24.39 (19.92 to 28.98)	2.3 (2.15 to 2.44)
121	Mozambique	4002 (1874 to 8980)	28.51 (15.97 to 52.32)	11290 (8279 to 15978)	39.33 (29.51 to 51.26)	1.2 (1.02 to 1.38)
122	Myanmar	17584 (9480 to 45479)	45.84 (26.18 to 103.69)	28114 (21485 to 39370)	51.04 (39.05 to 71.36)	0.4 (0.33 to 0.47)
123	Namibia	619 (440 to 839)	50.64 (36.41 to 69.69)	1311 (1002 to 1717)	57.08 (43.8 to 75.56)	0.49 (0.16 to 0.82)
124	Nauru	13 (7 to 25)	156.91 (81.32 to 299.72)	13 (8 to 20)	139.89 (88.56 to 218.55)	-0.39 (-0.57 to -0.21)
125	Nepal	9819 (5625 to 16614)	70.05 (38.93 to 116.73)	19980 (14849 to 25479)	74.43 (53.45 to 96.91)	0.25 (0.19 to 0.31)
126	Netherlands	2158 (1867 to 2486)	13.68 (11.69 to 15.82)	3631 (3043 to 4174)	18.01 (14.88 to 21.24)	1.08 (0.82 to 1.34)
127	New Zealand	1086 (709 to 1246)	31.26 (20.44 to 35.92)	1374 (1138 to 1573)	28.69 (23.88 to 33.03)	-0.46 (-0.69 to -0.22)
128	Nicaragua	560 (292 to 934)	11.31 (7.18 to 16.88)	1387 (817 to 2035)	20.81 (12.27 to 30.49)	2.35 (2.11 to 2.58)
129	Niger	6212 (3276 to 12933)	75.19 (45 to 123.45)	18526 (11244 to 29870)	79.21 (52.35 to 115.25)	0.26 (0.03 to 0.49)
130	Nigeria	39852 (26791 to 64845)	46.73 (32.7 to 67.23)	106096 (80652 to 138507)	50.86 (39.78 to 65.56)	0.27 (0.11 to 0.44)
131	Niue	2 (1 to 4)	107.64 (67.33 to 180.81)	2 (1 to 3)	98.26 (70.26 to 143.48)	-0.37 (-0.44 to -0.29)
132	North Macedonia	222 (161 to 272)	11.01 (7.93 to 13.62)	286 (227 to 352)	13.44 (10.6 to 16.56)	0.63 (0.42 to 0.84)
133	Northern Mariana Islands	19 (12 to 32)	46.01 (29.52 to 79.24)	26 (19 to 35)	52.37 (40.68 to 69.31)	0.33 (0 to 0.67)
134	Norway	381 (320 to 448)	8.53 (7.08 to 10.02)	829 (683 to 975)	14.57 (11.88 to 17.29)	1.89 (1.78 to 2)
135	Oman	674 (289 to 1064)	44.92 (16.47 to 75.64)	1438 (790 to 2061)	30.99 (17.66 to 43.95)	-1.13 (-1.75 to -0.5)
136	Pakistan	41506 (28858 to 59127)	46.89 (31.29 to 63.82)	111304 (88691 to 139443)	55.81 (43.59 to 71.31)	0.63 (0.57 to 0.68)
137	Palau	88 (65 to 116)	669.3 (501.88 to 888.43)	116 (85 to 154)	530.93 (398.93 to 694.75)	-0.79 (-0.9 to -0.69)
138	Palestine	299 (220 to 405)	16.22 (12.27 to 20.9)	1223 (837 to 1566)	29.49 (16.75 to 39.58)	2.28 (1.98 to 2.58)
139	Panama	411 (324 to 537)	16.88 (13.65 to 21.53)	916 (725 to 1151)	22 (17.39 to 27.67)	0.95 (0.57 to 1.34)
140	Papua New Guinea	5018 (2182 to 12438)	152.69 (63.48 to 320.38)	14575 (7705 to 29043)	182.32 (89.82 to 320.09)	0.62 (0.52 to 0.71)
141	Paraguay	886 (521 to 1316)	18.62 (11.92 to 25.78)	1125 (840 to 1432)	16.01 (11.95 to 20.39)	-0.71 (-1.57 to 0.15)
142	Peru	22032 (11123 to 37338)	86.93 (46.35 to 141.13)	10860 (7977 to 14370)	31.75 (23.39 to 42.44)	-3.46 (-3.95 to -2.96)
143	Philippines	15696 (12510 to 21127)	26.15 (21.51 to 32.38)	41004 (35287 to 46878)	36.35 (31.29 to 41.46)	1.18 (1.09 to 1.27)
144	Poland	6751 (5197 to 7563)	17.17 (13.28 to 19.3)	5752 (4535 to 7915)	15.08 (11.78 to 19.69)	-0.39 (-0.59 to -0.19)
145	Portugal	4513 (1712 to 5444)	38.99 (15.82 to 46.8)	2070 (1738 to 2658)	15.74 (12.59 to 20.14)	-3.05 (-3.74 to -2.36)
146	Puerto Rico	778 (616 to 912)	21.92 (17.32 to 25.87)	812 (649 to 1029)	22.34 (18.02 to 28.36)	0.06 (-0.32 to 0.44)
147	Qatar	90 (71 to 114)	25.15 (18.71 to 31.78)	641 (511 to 800)	26.55 (20.1 to 33.31)	0.19 (0.05 to 0.33)
148	Republic of Korea	7052 (4635 to 9283)	15.99 (10.4 to 21.16)	8219 (6738 to 10022)	14.88 (11.93 to 18.28)	-0.08 (-0.35 to 0.2)
149	Republic of Moldova	573 (479 to 669)	12.73 (10.61 to 14.89)	545 (441 to 661)	14.42 (11.56 to 17.62)	0.43 (0.19 to 0.67)
150	Romania	3598 (2772 to 4253)	14.77 (11.46 to 17.35)	2871 (2328 to 3440)	14.89 (11.92 to 18.13)	0.04 (-0.17 to 0.24)
151	Russian Federation	33171 (18724 to 37992)	20.13 (11.74 to 23.05)	24235 (20197 to 29364)	16.05 (13.25 to 19.33)	-0.79 (-1.18 to -0.4)
152	Rwanda	4341 (1534 to 9745)	58.76 (24.67 to 113.49)	6454 (4466 to 9733)	51.7 (36.32 to 78.93)	-0.42 (-0.88 to 0.03)
153	Saint Kitts and Nevis	23 (17 to 28)	61.5 (43.95 to 75.03)	31 (21 to 41)	49.1 (33.73 to 65.79)	-0.39 (-0.65 to -0.13)
154	Saint Lucia	54 (41 to 66)	42.26 (32.88 to 50.13)	86 (68 to 108)	47.86 (38.04 to 60.95)	0.41 (0.16 to 0.66)
155	Saint Vincent and the Grenadines	26 (18 to 32)	25.35 (17.89 to 30.96)	34 (27 to 41)	28.71 (23.25 to 35.46)	0.49 (0.33 to 0.64)
156	Samoa	170 (106 to 293)	127.29 (76.12 to 224.38)	194 (135 to 291)	102.1 (70.57 to 154.05)	-0.74 (-0.78 to -0.7)
157	San Marino	8 (6 to 10)	27.63 (22.08 to 34.61)	14 (10 to 20)	30.07 (21.68 to 41.79)	0.31 (0.09 to 0.52)
158	Sao Tome and Principe	116 (80 to 168)	105.14 (70.83 to 145.25)	241 (176 to 331)	125.23 (89.51 to 175.04)	0.7 (0.44 to 0.97)
159	Saudi Arabia	2158 (1594 to 2776)	15.84 (11.81 to 20.73)	8274 (6375 to 10312)	21.84 (17.16 to 26.97)	1.11 (1.04 to 1.18)
160	Senegal	4731 (3166 to 6921)	65.81 (46.37 to 90.61)	10352 (7621 to 13447)	71.47 (51.46 to 93.5)	0.28 (-0.62 to 1.18)
161	Serbia	1123 (905 to 1516)	11.28 (9.07 to 15.1)	1690 (1322 to 2052)	17.99 (14.34 to 21.81)	1.67 (1.54 to 1.79)
162	Seychelles	15 (11 to 22)	21.42 (16.07 to 32.72)	33 (26 to 44)	30.25 (24 to 40.06)	1.2 (1.02 to 1.37)
163	Sierra Leone	2442 (1463 to 4162)	66.77 (43.54 to 100.58)	6848 (4714 to 9836)	82.94 (57.92 to 116.45)	0.8 (0.63 to 0.97)
164	Singapore	628 (406 to 730)	21.09 (13.78 to 24.31)	863 (718 to 1073)	13.49 (10.86 to 17.03)	-1.44 (-2.09 to -0.79)
165	Slovakia	825 (635 to 1013)	15.32 (11.85 to 18.75)	951 (739 to 1237)	16.73 (13.01 to 21.21)	0.24 (-0.03 to 0.51)
166	Slovenia	199 (162 to 238)	9.51 (7.72 to 11.34)	239 (191 to 294)	11.98 (9.23 to 14.95)	0.77 (0.63 to 0.91)
167	Solomon Islands	284 (150 to 583)	121.27 (62.27 to 237.31)	736 (466 to 1200)	143 (90.56 to 229.85)	0.62 (0.45 to 0.78)
168	Somalia	3200 (1274 to 7359)	44.95 (21.09 to 87.93)	9146 (5667 to 15813)	47.18 (30.86 to 75.21)	0.24 (0.14 to 0.34)
169	South Africa	17453 (12696 to 21428)	48.41 (35.97 to 57.66)	25574 (21822 to 30699)	45.3 (38.83 to 54.68)	-0.17 (-0.38 to 0.04)
170	South Sudan	2393 (1029 to 5094)	39.91 (20.61 to 69.87)	3689 (2610 to 5340)	40.27 (29.9 to 53.03)	0.02 (-0.16 to 0.2)
171	Spain	29561 (9228 to 35117)	59.08 (21.39 to 69.36)	9631 (7724 to 14603)	16.35 (12.66 to 24.46)	-4.54 (-4.75 to -4.34)
172	Sri Lanka	10504 (6828 to 14329)	63.76 (41.29 to 87.01)	11047 (8017 to 14764)	47.94 (35.76 to 63.2)	-0.96 (-1.55 to -0.36)
173	Sudan	3571 (2100 to 8615)	17.87 (11.52 to 35.69)	11049 (8739 to 13848)	27.62 (21.96 to 34.56)	1.58 (1.42 to 1.75)
174	Suriname	237 (159 to 316)	64.18 (44.68 to 83.81)	371 (296 to 472)	63.64 (50.69 to 81.55)	-0.26 (-0.39 to -0.12)
175	Sweden	978 (825 to 1130)	10.32 (8.66 to 11.95)	1748 (1456 to 2033)	15.76 (12.86 to 18.64)	1.47 (1.36 to 1.58)
176	Switzerland	975 (838 to 1167)	12.85 (10.98 to 15.14)	1631 (1367 to 1930)	16.34 (13.44 to 19.41)	0.84 (0.65 to 1.04)
177	Syrian Arab Republic	1740 (1311 to 2356)	13.39 (10.46 to 17.04)	3400 (2689 to 4116)	23.94 (18.8 to 29.08)	2.13 (1.99 to 2.27)
178	Taiwan (Province of China)	4191 (3097 to 4793)	21.53 (15.9 to 24.56)	5064 (4059 to 6586)	19.56 (15.65 to 24.81)	-0.26 (-0.37 to -0.15)
179	Tajikistan	4375 (3424 to 6180)	110.09 (86.17 to 146.03)	6719 (5085 to 9551)	85.77 (66.41 to 114.39)	-0.83 (-0.94 to -0.73)
180	Thailand	18277 (13315 to 22963)	32.63 (23.82 to 40.41)	21111 (17121 to 27262)	29.91 (24.43 to 37.55)	-0.31 (-0.46 to -0.15)
181	Timor-Leste	259 (136 to 616)	32.45 (19.15 to 65.31)	504 (372 to 729)	40.05 (29.7 to 57.47)	0.81 (0.58 to 1.04)
182	Togo	2231 (1575 to 3252)	65.43 (48.23 to 87.04)	6005 (4473 to 7988)	78.28 (57.2 to 104.04)	0.65 (0.54 to 0.75)
183	Tokelau	2 (1 to 3)	104.7 (59.52 to 187.54)	1 (1 to 2)	92.14 (64.99 to 141.72)	-0.37 (-0.47 to -0.28)
184	Tonga	56 (33 to 96)	72.51 (40.98 to 127.81)	72 (50 to 113)	77.42 (52.61 to 123.74)	0.27 (0.08 to 0.47)
185	Trinidad and Tobago	196 (147 to 234)	16.49 (12.65 to 19.6)	289 (208 to 373)	20.52 (15.11 to 26.31)	0.83 (-0.02 to 1.68)
186	Tunisia	1017 (742 to 1535)	12.19 (9.03 to 18.07)	2539 (2025 to 3122)	21.63 (17.3 to 26.64)	2.07 (1.93 to 2.22)
187	Turkey	20129 (14034 to 30959)	33.17 (23.65 to 49.36)	25433 (21658 to 29740)	30.69 (26 to 36.24)	-0.16 (-0.33 to 0.02)
188	Turkmenistan	1188 (852 to 1502)	35.81 (26.63 to 44.42)	1040 (821 to 1438)	19.81 (15.63 to 27.38)	-2.25 (-2.87 to -1.62)
189	Tuvalu	13 (7 to 24)	151.75 (81.48 to 264)	14 (10 to 21)	121.01 (83.82 to 181.27)	-0.76 (-0.84 to -0.69)
190	Uganda	7095 (3168 to 14607)	41 (22.31 to 66.95)	17713 (12560 to 25370)	45.21 (32.62 to 61.32)	0.29 (0.06 to 0.53)
191	Ukraine	13332 (11139 to 16575)	22.75 (19.19 to 27.88)	8070 (6595 to 10251)	17.9 (14.5 to 22.47)	-0.78 (-1 to -0.56)
192	United Arab Emirates	439 (301 to 739)	23.97 (16.19 to 41.05)	4606 (3281 to 6616)	38.89 (29.06 to 52.93)	1.71 (1.61 to 1.82)
193	United Kingdom	12288 (10497 to 14322)	19.73 (16.5 to 21.93)	16313 (14038 to 19905)	21.25 (18.09 to 24.94)	0.25 (-0.13 to 0.62)
194	United Republic of Tanzania	7854 (3973 to 13897)	30.08 (17.62 to 44.37)	22817 (15778 to 36380)	39.56 (28.81 to 55.25)	1.04 (0.9 to 1.17)
195	United States of America	58768 (51120 to 74519)	22.71 (19.75 to 28.53)	117545 (95039 to 129006)	31.81 (26.3 to 35.11)	1.25 (1.03 to 1.47)
196	United States Virgin Islands	34 (25 to 42)	32.37 (24.03 to 40.92)	36 (28 to 48)	30.1 (23.34 to 40.02)	-0.18 (-0.32 to -0.05)
197	Uruguay	1262 (771 to 1484)	40.57 (24.7 to 47.78)	896 (758 to 1056)	27.37 (22.78 to 32.42)	-1.6 (-1.85 to -1.34)
198	Uzbekistan	8432 (6750 to 10728)	52.5 (41.09 to 67.26)	10980 (8772 to 16333)	33.67 (26.92 to 49.8)	-1.54 (-1.94 to -1.14)
199	Vanuatu	161 (82 to 286)	140.58 (68.86 to 254.85)	393 (245 to 605)	154.33 (93.04 to 237.96)	0.34 (0.09 to 0.59)
200	Venezuela (Bolivarian Republic of)	2851 (1968 to 3583)	14.44 (10.42 to 17.61)	4474 (3538 to 5497)	16.01 (12.58 to 19.75)	0.54 (0.28 to 0.8)
201	Viet Nam	12243 (9032 to 18441)	20.27 (14.85 to 30.67)	27666 (21181 to 36150)	27.22 (21.09 to 35.08)	1.03 (0.95 to 1.1)
202	Yemen	2196 (1354 to 5060)	16.99 (11.26 to 33.02)	8442 (6512 to 10893)	27.7 (21.8 to 35.62)	1.81 (1.67 to 1.96)
203	Zambia	3069 (1339 to 6657)	37.87 (19.88 to 65.41)	7610 (5646 to 10438)	43.9 (32.77 to 56.56)	0.55 (0.43 to 0.67)
204	Zimbabwe	3034 (2334 to 4185)	36.28 (28.82 to 49.7)	6807 (5249 to 9050)	49.21 (38.37 to 65.21)	1.07 (0.97 to 1.17)
