# Supplementary material for: Global, regional, and national burden of chronic respiratory diseases and associated risk factors, 1990–2019: Results from the Global Burden of Disease Study 2019
Source: Front Med (Lausanne). 2023 Mar 28;10:1066804. doi: 10.3389/fmed.2023.1066804 (PMC10088372; doi:10.3389/fmed.2023.1066804)
Supplement: Supplementary file 2 [file Data_Sheet_2.ZIP › Source data/3.DALY/Results for DALY_nation_Overall.csv]

	location	case_1990	ASR_1990	case_2019	ASR_2019	AAPC
1	Afghanistan	191923 (160093 to 226504)	2417.04 (2022.96 to 2856.97)	306361 (250838 to 369967)	1754.03 (1422.52 to 2077.07)	-104.65 (-115.36 to -93.93)
2	Albania	24582 (19699 to 27109)	1179.92 (906.55 to 1288.31)	19951 (16193 to 24255)	527.32 (430.71 to 642.15)	-272.84 (-296.18 to -249.45)
3	Algeria	165365 (135560 to 199553)	1175.93 (960.21 to 1417.9)	267335 (226065 to 317522)	788.59 (668.69 to 929.8)	-135.16 (-139.14 to -131.18)
4	American Samoa	556 (491 to 628)	2119.32 (1866.76 to 2360.45)	646 (552 to 771)	1370.04 (1177.28 to 1643.94)	-149.59 (-160.64 to -138.53)
5	Andorra	546 (444 to 669)	1031.39 (851.66 to 1251.41)	1034 (861 to 1218)	830.99 (679.8 to 993.13)	-73.88 (-80.69 to -67.07)
6	Angola	128386 (97462 to 166379)	2194.06 (1705.3 to 2779.55)	189114 (153309 to 226499)	1248.5 (1016.23 to 1527.07)	-197.82 (-212.03 to -183.58)
7	Antigua and Barbuda	282 (227 to 357)	477.73 (391.06 to 595.16)	435 (354 to 534)	501.45 (398.66 to 628.48)	10.1 (-4.74 to 24.95)
8	Argentina	341074 (298946 to 392042)	1057 (927.6 to 1211.3)	529348 (461244 to 602800)	1031.28 (893.04 to 1194.09)	-9.14 (-19.71 to 1.45)
9	Armenia	28691 (25357 to 31103)	1089.63 (949.69 to 1174.05)	28248 (24106 to 32467)	727.73 (619.41 to 836.92)	-150.4 (-191.01 to -109.63)
10	Australia	248171 (215375 to 283528)	1345.83 (1152.48 to 1561.33)	328077 (283933 to 374683)	945.42 (786.39 to 1138.96)	-122.68 (-129.39 to -115.96)
11	Austria	80706 (69820 to 93342)	763.56 (646.99 to 909.3)	96019 (82912 to 109715)	651.41 (543.85 to 777.17)	-57.63 (-70.09 to -45.16)
12	Azerbaijan	58855 (53533 to 64425)	1092.61 (996.32 to 1190.98)	65300 (54935 to 85407)	758.76 (636.6 to 1026.08)	-115.32 (-133.68 to -96.92)
13	Bahamas	1329 (1092 to 1658)	634.76 (539.75 to 749.99)	2211 (1822 to 2689)	602.2 (491.01 to 746.09)	-17.91 (-28.28 to -7.53)
14	Bahrain	3496 (3048 to 4029)	1719.55 (1532.53 to 1932.05)	7571 (6382 to 9052)	875.79 (751.56 to 1030.56)	-238.89 (-309.51 to -167.76)
15	Bangladesh	1730648 (1505307 to 2053533)	3434.42 (2989 to 4181.58)	1942679 (1593316 to 2790908)	1499.65 (1228.5 to 2192.86)	-277.71 (-344.42 to -210.53)
16	Barbados	1536 (1262 to 1850)	570.34 (461.06 to 699.11)	2059 (1703 to 2482)	576.69 (457.07 to 731.58)	-0.1 (-17.37 to 17.2)
17	Belarus	166780 (137666 to 184151)	1336.23 (1099.21 to 1481.99)	70914 (57600 to 94487)	517.73 (413.95 to 669.25)	-337.74 (-385.66 to -289.57)
18	Belgium	172781 (156122 to 191834)	1208.83 (1073.49 to 1371.05)	178071 (157984 to 198309)	878.54 (763.04 to 1011.86)	-118.76 (-135.22 to -102.28)
19	Belize	1247 (1022 to 1530)	804.34 (689.78 to 931.21)	3128 (2620 to 3733)	935.94 (793.63 to 1092.21)	70.45 (41.95 to 99.03)
20	Benin	49497 (41198 to 57766)	1841.12 (1542.65 to 2124.84)	86780 (70383 to 107612)	1244.48 (1030.23 to 1517.17)	-136.14 (-145.46 to -126.81)
21	Bermuda	381 (326 to 445)	650.54 (550.43 to 772.73)	473 (399 to 561)	544.71 (435.41 to 681.55)	-57.68 (-62.92 to -52.43)
22	Bhutan	8996 (6735 to 11533)	3547.71 (2710.15 to 4520.09)	13059 (10397 to 17104)	2436.44 (1953.52 to 3190)	-131.57 (-136.46 to -126.68)
23	Bolivia (Plurinational State of)	86366 (63562 to 108920)	1619.83 (1317.49 to 1905.41)	98267 (79671 to 118546)	1063.53 (870.16 to 1274.71)	-144.24 (-147.41 to -141.07)
24	Bosnia and Herzegovina	37307 (32454 to 41834)	956.12 (834.57 to 1062.25)	33919 (28376 to 40118)	662.32 (551.63 to 786.31)	-135.69 (-184.49 to -86.64)
25	Botswana	15417 (11746 to 20252)	2340.52 (1789.23 to 3114.17)	24044 (19002 to 29777)	1589.19 (1266.81 to 1956.25)	-134.55 (-145.7 to -123.4)
26	Brazil	1436485 (1254143 to 1671651)	1387.29 (1257.26 to 1538.71)	2042184 (1835929 to 2300990)	915.42 (813.67 to 1043.39)	-150.13 (-163.82 to -136.42)
27	Brunei Darussalam	2280 (1887 to 2587)	2401.96 (1859.45 to 2691.4)	3171 (2761 to 3657)	1292.76 (1146.28 to 1451.17)	-212.81 (-234.13 to -191.45)
28	Bulgaria	111059 (100061 to 121998)	975.71 (876.51 to 1082.37)	83661 (70107 to 99653)	692.69 (575.69 to 818.51)	-112.05 (-123.94 to -100.14)
29	Burkina Faso	72472 (59101 to 86609)	1183.41 (997.84 to 1370.14)	139722 (114073 to 168460)	992.47 (844.37 to 1155.76)	-52.8 (-68.07 to -37.5)
30	Burundi	96798 (71433 to 120785)	2696 (2050.63 to 3261.29)	109117 (85848 to 144244)	1675.53 (1324.13 to 2118.8)	-171.45 (-187.77 to -155.11)
31	Cabo Verde	3924 (2850 to 4395)	1552.88 (1102.67 to 1724.71)	3659 (3162 to 4414)	779.55 (675.18 to 939.7)	-257.91 (-286.96 to -228.77)
32	Cambodia	96700 (81427 to 111358)	1732.93 (1475.95 to 1972.2)	150283 (125987 to 172225)	1264.58 (1062.21 to 1439.33)	-108.15 (-112.14 to -104.16)
33	Cameroon	100022 (85165 to 116074)	1804.48 (1519.81 to 2091.54)	195154 (155381 to 240340)	1208.68 (975.49 to 1491.33)	-136.52 (-146.35 to -126.67)
34	Canada	269100 (239674 to 302712)	867.97 (763.01 to 993.29)	446332 (388801 to 499640)	744.36 (640.9 to 860.93)	-52.02 (-60.11 to -43.93)
35	Central African Republic	42125 (32682 to 52085)	2805.54 (2101.05 to 3690.39)	63887 (47596 to 84358)	2323.42 (1683.25 to 3319.25)	-63.83 (-70.42 to -57.23)
36	Chad	64860 (52434 to 80819)	1813.07 (1456.23 to 2315.09)	118887 (97016 to 144239)	1433.32 (1165.05 to 1745.24)	-78.24 (-86.46 to -70.01)
37	Chile	90726 (78355 to 104594)	867.05 (756.8 to 982.71)	160293 (136186 to 184274)	721.04 (609.75 to 845.92)	-67.5 (-84.63 to -50.35)
38	China	28992086 (22016545 to 32387823)	3910.13 (2991.37 to 4343.33)	22520549 (19719779 to 26416880)	1269.95 (1114 to 1473.89)	-392.81 (-417.26 to -368.29)
39	Colombia	221546 (192564 to 259032)	1051.5 (935.26 to 1167.54)	388120 (318756 to 468217)	755.57 (620.82 to 916.63)	-130.93 (-152.38 to -109.44)
40	Comoros	5011 (3119 to 6449)	1687.06 (1108.38 to 2125.52)	6125 (5018 to 7320)	1117.08 (929.59 to 1338.07)	-137.49 (-169.33 to -105.54)
41	Congo	30065 (23633 to 37234)	2296.31 (1751.8 to 2988.05)	41550 (32629 to 50463)	1366.85 (1078.72 to 1657.67)	-176 (-193.86 to -158.11)
42	Cook Islands	251 (218 to 283)	1858.19 (1627.8 to 2078.91)	237 (206 to 272)	1056.56 (910.17 to 1218.17)	-186.83 (-200.75 to -172.89)
43	Costa Rica	19793 (16010 to 24528)	868.95 (742.05 to 1017.37)	35890 (29338 to 43173)	736.98 (601.24 to 891.75)	-51.89 (-83.28 to -20.4)
44	Croatia	43882 (38232 to 50018)	739.08 (635.6 to 849.86)	48168 (40609 to 56093)	632.04 (523.86 to 747.77)	-51.51 (-55.89 to -47.12)
45	Cuba	81812 (67823 to 98774)	777.63 (645.23 to 940.95)	130377 (105524 to 154175)	852.63 (683.81 to 1038.33)	40.3 (26.93 to 53.7)
46	Cyprus	9000 (7592 to 10499)	1235.1 (1042.66 to 1425.41)	14574 (12169 to 17064)	864.13 (706.84 to 1027.72)	-125.06 (-141.87 to -108.21)
47	Czechia	93750 (85082 to 104446)	731.97 (658.15 to 820.93)	113490 (96194 to 130424)	628.4 (528.72 to 728.31)	-30.99 (-52.09 to -9.85)
48	Côte d'Ivoire	103762 (84357 to 122857)	1782.18 (1463.58 to 2095.61)	176611 (141403 to 213456)	1180.16 (969 to 1416.73)	-146.16 (-159.92 to -132.37)
49	Democratic People's Republic of Korea	492235 (373486 to 607475)	3444.24 (2634.15 to 4285.68)	720735 (597373 to 834077)	2369.28 (1964.03 to 2733.79)	-129.99 (-137.19 to -122.79)
50	Democratic Republic of the Congo	443580 (331043 to 558209)	2102.43 (1518.79 to 2817.96)	750175 (563758 to 1015026)	1741.07 (1252.3 to 2575.29)	-67.75 (-77.46 to -58.02)
51	Denmark	91406 (81771 to 100480)	1223.06 (1076.41 to 1369.1)	107984 (91084 to 120280)	1029.97 (867.05 to 1167.13)	-59.41 (-75.85 to -42.95)
52	Djibouti	3757 (2856 to 5002)	1423.01 (1057.09 to 1817.38)	7748 (6028 to 9966)	991.33 (769.16 to 1272.1)	-129.93 (-143.09 to -116.75)
53	Dominica	589 (496 to 708)	797.06 (673.31 to 948.72)	646 (524 to 769)	831.4 (674.39 to 1007.7)	12.75 (6.42 to 19.07)
54	Dominican Republic	49587 (40660 to 58989)	796.05 (681.21 to 912.39)	67306 (52759 to 83322)	679.24 (532.55 to 834.95)	-42.26 (-76.42 to -7.98)
55	Ecuador	81140 (63436 to 98798)	943.15 (794.22 to 1082.32)	97494 (80361 to 118125)	644.03 (535.17 to 774.65)	-133.99 (-148.14 to -119.81)
56	Egypt	594520 (524693 to 666379)	1589.94 (1440.74 to 1751.93)	884313 (708469 to 1070559)	1270.71 (1014.44 to 1541.9)	-71.92 (-97.4 to -46.37)
57	El Salvador	53702 (42947 to 65598)	1157.09 (980.65 to 1346.2)	41373 (33438 to 50576)	668.58 (539.1 to 817.76)	-193.1 (-216.76 to -169.38)
58	Equatorial Guinea	5958 (4536 to 7633)	2381.51 (1736.71 to 3250.74)	7195 (5420 to 9639)	1103.59 (826.8 to 1607.34)	-270.91 (-290.02 to -251.77)
59	Eritrea	37985 (26950 to 47687)	2190.23 (1610.23 to 2720.81)	56264 (44944 to 69334)	1486.04 (1145.96 to 1810.97)	-133.39 (-143.09 to -123.67)
60	Estonia	10555 (9505 to 11570)	551.06 (491.78 to 609.58)	7683 (6425 to 9162)	354.15 (293.97 to 425.71)	-159.47 (-199.74 to -119.04)
61	Eswatini	9669 (7644 to 12233)	2567.68 (2024.54 to 3346.08)	12687 (10225 to 15714)	1865.46 (1513.24 to 2300.5)	-115.01 (-129.09 to -100.92)
62	Ethiopia	594895 (476397 to 692924)	2022.89 (1689.55 to 2298.69)	583465 (497646 to 687520)	1004.1 (879.6 to 1141)	-242.75 (-252.59 to -232.89)
63	Fiji	12981 (10558 to 15857)	3107.18 (2537.09 to 3785.36)	12115 (9745 to 15187)	1638.61 (1326.91 to 2043.92)	-218.04 (-238.93 to -197.11)
64	Finland	45526 (39129 to 52947)	711.85 (602.61 to 851.53)	59869 (51556 to 69115)	618.38 (511.65 to 755.88)	-49.43 (-55.68 to -43.17)
65	France	644105 (544033 to 765279)	865.31 (717.7 to 1057.94)	580693 (490981 to 684074)	554.08 (444.88 to 691.92)	-162.9 (-178.6 to -147.17)
66	Gabon	10198 (8018 to 12230)	1611.35 (1248.04 to 1942.56)	11586 (9247 to 14008)	996.96 (794.31 to 1208.8)	-162.83 (-172.54 to -153.12)
67	Gambia	8132 (6320 to 10235)	1663.05 (1293.18 to 2068.73)	16791 (13418 to 20480)	1354.49 (1087.06 to 1634.15)	-79.32 (-109.8 to -48.75)
68	Georgia	36241 (32218 to 42939)	621.73 (553.53 to 738.61)	32827 (27856 to 39909)	623.69 (529.29 to 747.17)	5.31 (-27.29 to 38.02)
69	Germany	1181832 (1057004 to 1327524)	1023.23 (902.1 to 1168.36)	1217222 (1083445 to 1348839)	749.37 (650.76 to 856.59)	-108.79 (-118.35 to -99.22)
70	Ghana	121681 (82827 to 146473)	1455.82 (999.14 to 1750.96)	239465 (170901 to 288741)	1192.88 (834.42 to 1431.63)	-61.08 (-69.87 to -52.29)
71	Greece	94188 (80621 to 109089)	692.36 (582.91 to 824.23)	151294 (130379 to 169123)	723.94 (610.8 to 843.16)	21.35 (7.95 to 34.77)
72	Greenland	833 (712 to 949)	2405.96 (2043.29 to 2700.57)	955 (794 to 1102)	1517.2 (1259.38 to 1749.89)	-158.18 (-184.31 to -131.99)
73	Grenada	671 (555 to 810)	824.18 (693.24 to 972.63)	782 (654 to 941)	754.76 (622.74 to 917.92)	-40.59 (-59.06 to -22.09)
74	Guam	1104 (966 to 1256)	1337.99 (1184.06 to 1495.38)	1510 (1288 to 1770)	837.35 (712.17 to 979.48)	-163.01 (-187.22 to -138.74)
75	Guatemala	91697 (72527 to 106949)	1323.22 (1142.04 to 1492.29)	82744 (67098 to 100857)	622.87 (507.02 to 759.79)	-262.54 (-305.01 to -219.88)
76	Guinea	80069 (67038 to 94696)	1921.76 (1600.86 to 2298.83)	115231 (93276 to 139979)	1540.77 (1264.49 to 1839.41)	-75.3 (-81.27 to -69.32)
77	Guinea-Bissau	14437 (11741 to 17365)	2656.75 (2176.25 to 3195.94)	17097 (13895 to 20747)	1701.01 (1381.12 to 2046.35)	-151.94 (-158.51 to -145.37)
78	Guyana	5008 (4090 to 6144)	872.81 (739.91 to 1023.33)	5538 (4391 to 6820)	795.91 (635.68 to 974.81)	-22.7 (-37.45 to -7.93)
79	Haiti	126401 (86503 to 162759)	2304.34 (1696.67 to 2922.25)	156415 (113032 to 200312)	1633.86 (1183.35 to 2135.55)	-117.51 (-123.85 to -111.17)
80	Honduras	63037 (49732 to 74940)	1659.67 (1403.08 to 1883.01)	99588 (74639 to 126629)	1498.78 (1071.53 to 1919.43)	-24.15 (-35.29 to -13)
81	Hungary	148035 (136759 to 164797)	1092.48 (999.47 to 1213.87)	159071 (137391 to 182155)	947.13 (815.59 to 1099.23)	-52.86 (-93.86 to -11.7)
82	Iceland	2686 (2268 to 3183)	977.39 (820.23 to 1170.11)	3672 (3122 to 4296)	767.73 (634.88 to 936.22)	-77.69 (-90.62 to -64.74)
83	India	17098713 (14491559 to 18978574)	4044.09 (3399.27 to 4546.31)	29220636 (24324295 to 33209303)	2678.84 (2208 to 3047.93)	-144.82 (-163.66 to -125.94)
84	Indonesia	2335848 (2062938 to 2573683)	2058.88 (1811.97 to 2280.67)	3181366 (2768328 to 3576092)	1512.61 (1319.37 to 1687.81)	-108.43 (-115.12 to -101.73)
85	Iran (Islamic Republic of)	365429 (315783 to 425585)	1113.2 (983.72 to 1275.37)	587911 (521418 to 661392)	794.09 (705.19 to 886.5)	-114.91 (-125.21 to -104.6)
86	Iraq	106190 (87980 to 126871)	946.97 (804.13 to 1126.3)	176572 (142693 to 214791)	585.93 (485.28 to 699.67)	-165.44 (-192.58 to -138.23)
87	Ireland	64325 (56142 to 72334)	1601.67 (1391.26 to 1819.78)	65745 (57265 to 74881)	969.44 (829.83 to 1127.54)	-179.39 (-191.2 to -167.56)
88	Israel	43068 (37291 to 49997)	895.85 (777.46 to 1037.58)	64747 (55570 to 76231)	601.45 (510.63 to 717.34)	-147.8 (-160.02 to -135.56)
89	Italy	676664 (602868 to 761843)	818.9 (717.73 to 936.68)	668768 (592133 to 744430)	538.61 (454.14 to 635.23)	-147.7 (-161.7 to -133.69)
90	Jamaica	16691 (13734 to 20334)	760.43 (640.49 to 901.62)	21039 (17078 to 25549)	741.27 (597.89 to 906.47)	-16.57 (-55.98 to 23)
91	Japan	1203935 (1018866 to 1429729)	802.54 (666.83 to 967.96)	1291053 (1128961 to 1448931)	453.68 (377.58 to 548.18)	-206.42 (-220.1 to -192.73)
92	Jordan	19490 (16198 to 23472)	1051.06 (893.42 to 1214.8)	51394 (41508 to 62913)	632.36 (530.8 to 747.82)	-175.43 (-197.02 to -153.8)
93	Kazakhstan	190127 (170415 to 204355)	1473.59 (1317.08 to 1583.94)	242743 (209318 to 281893)	1468.09 (1261.48 to 1693.92)	36.6 (-14.25 to 87.71)
94	Kenya	153497 (123474 to 197372)	1295.37 (1017.78 to 1794.06)	330427 (269943 to 416175)	1176.36 (957.51 to 1487.63)	-34.7 (-41.74 to -27.65)
95	Kiribati	2030 (1701 to 2388)	4520.24 (3759.2 to 5400.78)	2429 (1952 to 2979)	3237.78 (2610.18 to 3956.69)	-119.75 (-133.58 to -105.91)
96	Kuwait	6473 (5196 to 8224)	595.51 (501.65 to 697.73)	15860 (12443 to 19931)	470.22 (383.06 to 575.58)	-64.46 (-137.24 to 8.85)
97	Kyrgyzstan	68013 (56838 to 74356)	2164.99 (1791.48 to 2357.1)	44911 (38756 to 53271)	970.61 (847.42 to 1152.83)	-312.99 (-371.29 to -254.35)
98	Lao People's Democratic Republic	91298 (71047 to 112879)	3398.25 (2733.25 to 4076.63)	84579 (69439 to 102747)	1830.87 (1507.08 to 2206.29)	-214.47 (-221.89 to -207.04)
99	Latvia	24359 (21720 to 27359)	735.43 (646.66 to 839.61)	11944 (10091 to 14647)	390.72 (320.13 to 483.54)	-215.81 (-255.94 to -175.52)
100	Lebanon	25423 (21230 to 30184)	1053 (886.82 to 1241.34)	44044 (36701 to 51407)	850.36 (708.08 to 992.94)	-72.25 (-75.98 to -68.53)
101	Lesotho	29104 (21004 to 40316)	2728.92 (1963.29 to 3813.15)	35314 (26312 to 45969)	2607.47 (1964.63 to 3409.82)	-5.55 (-27.15 to 16.1)
102	Liberia	18433 (15055 to 22313)	1215.79 (1037.37 to 1422.74)	25994 (20577 to 33147)	898.33 (723.65 to 1121.09)	-95.1 (-123.82 to -66.29)
103	Libya	23961 (19678 to 28954)	967.42 (794.64 to 1157.98)	48710 (40076 to 57385)	882.12 (730.68 to 1036.09)	-25.09 (-42.26 to -7.89)
104	Lithuania	40019 (35097 to 43651)	914.05 (800.73 to 1001.67)	19809 (16838 to 23648)	423.71 (353 to 510.45)	-267.84 (-342.38 to -192.73)
105	Luxembourg	5580 (4859 to 6451)	1126.21 (963.29 to 1321.33)	6910 (5878 to 8100)	787.26 (652.59 to 952.64)	-129.47 (-138.7 to -120.23)
106	Madagascar	225171 (195310 to 260405)	2548.77 (2271.12 to 2875.95)	310879 (251715 to 378782)	1931.12 (1584.73 to 2324.51)	-99.99 (-105.65 to -94.34)
107	Malawi	88967 (71313 to 109066)	1451.86 (1222.93 to 1668.23)	117159 (97771 to 139293)	1109.58 (941.12 to 1277.91)	-92.01 (-98.53 to -85.48)
108	Malaysia	159246 (136871 to 179176)	1589.83 (1359.52 to 1807.18)	243721 (204326 to 295877)	923.05 (779.27 to 1122.18)	-192.15 (-223.54 to -160.66)
109	Maldives	3766 (2882 to 4515)	3295.06 (2643.55 to 3753.12)	3932 (3422 to 4499)	1251.62 (1093.22 to 1428.3)	-351.57 (-376.82 to -326.26)
110	Mali	104714 (87110 to 120527)	2117.31 (1648.62 to 2446.72)	185663 (146048 to 231443)	1666.14 (1286.29 to 2063.31)	-82.91 (-94.7 to -71.12)
111	Malta	3866 (3278 to 4567)	944.24 (799.33 to 1120.6)	4923 (4167 to 5696)	674.06 (547.47 to 827.54)	-120.06 (-129.67 to -110.44)
112	Marshall Islands	763 (633 to 997)	3607.81 (2957.83 to 4816.12)	932 (699 to 1204)	2437.95 (1843.7 to 3132.91)	-143.85 (-161.08 to -126.59)
113	Mauritania	20764 (16462 to 24606)	1671.97 (1311.74 to 1971.37)	25241 (20276 to 30321)	953.71 (781.65 to 1132.57)	-196.91 (-205.38 to -188.44)
114	Mauritius	14010 (12688 to 15205)	1800.01 (1627.79 to 1940.25)	14833 (12562 to 17740)	959.5 (811.31 to 1145.42)	-211.48 (-231.89 to -191.04)
115	Mexico	539409 (478217 to 617994)	1045.51 (956.27 to 1130.53)	921455 (805716 to 1050776)	808.02 (707.27 to 918.8)	-92.79 (-110.74 to -74.8)
116	Micronesia (Federated States of)	2271 (1840 to 2732)	4041.83 (3233.56 to 4939.22)	1827 (1342 to 2316)	2495.98 (1902.41 to 3120.58)	-170.67 (-178.24 to -163.09)
117	Monaco	429 (364 to 496)	751.48 (618.14 to 907.32)	525 (450 to 602)	701.14 (575.07 to 845.54)	-22.33 (-26 to -18.64)
118	Mongolia	17187 (13526 to 20015)	1331.79 (1090.99 to 1543.38)	16175 (13255 to 20591)	672.17 (555.91 to 841.33)	-234.68 (-262.46 to -206.82)
119	Montenegro	2222 (1830 to 2704)	364.47 (300.8 to 444.6)	2995 (2478 to 3559)	374.22 (302.81 to 459.92)	13.28 (-20.08 to 46.75)
120	Morocco	172070 (141597 to 209674)	1082.32 (904.65 to 1337.96)	297876 (247894 to 353540)	965.09 (805.93 to 1141.42)	-36.49 (-54.95 to -17.99)
121	Mozambique	122092 (96499 to 153147)	1321.68 (1117.44 to 1568.84)	199282 (162627 to 239083)	1193.89 (992.18 to 1410.93)	-35.33 (-43.94 to -26.7)
122	Myanmar	1126818 (893021 to 1359951)	4420.3 (3432.26 to 5345.8)	1120191 (921733 to 1292963)	2535.23 (2080.64 to 2902.55)	-193.61 (-201.63 to -185.6)
123	Namibia	19575 (14624 to 25344)	2449.73 (1837.77 to 3228.2)	24113 (19505 to 29791)	1597.14 (1299.12 to 1966.11)	-138.96 (-150.33 to -127.58)
124	Nauru	187 (151 to 230)	3628.07 (2957.84 to 4377.91)	137 (104 to 169)	2473.76 (1933.43 to 2977.84)	-134.17 (-147.45 to -120.87)
125	Nepal	510478 (404327 to 609172)	5600.28 (4407.04 to 6661.39)	905564 (714069 to 1063113)	4339.27 (3410.62 to 5078.79)	-88.66 (-95.37 to -81.95)
126	Netherlands	206630 (181190 to 237410)	1093.86 (946.83 to 1285.22)	291490 (249108 to 329972)	976.53 (815.97 to 1135.57)	-34.52 (-44.07 to -24.96)
127	New Zealand	57479 (49253 to 67609)	1535.21 (1303.38 to 1829.5)	63774 (56093 to 71426)	947.62 (813.7 to 1101.44)	-170.19 (-182.19 to -158.18)
128	Nicaragua	25931 (20646 to 32308)	856.12 (737.55 to 987.85)	37819 (30981 to 44773)	824.65 (678.4 to 955.9)	-18.02 (-49.47 to 13.53)
129	Niger	90145 (71839 to 110150)	2017.4 (1613.68 to 2505.16)	170827 (132508 to 219776)	1425.37 (1114.92 to 1841.05)	-116.79 (-127.12 to -106.44)
130	Nigeria	745809 (617826 to 886421)	1323.09 (1105.61 to 1569.69)	1176176 (972553 to 1399369)	966.64 (804.95 to 1134.86)	-111.73 (-118.65 to -104.81)
131	Niue	54 (45 to 63)	2399.83 (2005.67 to 2868.9)	32 (26 to 39)	1587.23 (1298.13 to 1913.78)	-143.64 (-150.25 to -137.02)
132	North Macedonia	20215 (17497 to 23349)	1122.86 (969.96 to 1287.27)	20063 (16658 to 24068)	721.7 (597.09 to 866.69)	-150.29 (-176.68 to -123.83)
133	Northern Mariana Islands	438 (359 to 520)	1875.4 (1642.43 to 2165.69)	516 (442 to 619)	1166.72 (1009.36 to 1374.94)	-168.2 (-181.58 to -154.8)
134	Norway	58177 (48808 to 68757)	981.69 (805.77 to 1202.82)	73971 (60676 to 83738)	889.16 (718.54 to 1049)	-35.7 (-42.9 to -28.5)
135	Oman	8126 (6543 to 10229)	913.67 (721.46 to 1173.12)	16302 (13092 to 20686)	683.99 (569.69 to 800.27)	-92.86 (-118.71 to -66.94)
136	Pakistan	1678455 (1419798 to 2015331)	2847.06 (2384.8 to 3463.67)	2466319 (2104167 to 2917861)	2228.12 (1901.41 to 2641.9)	-79.53 (-84.73 to -74.33)
137	Palau	391 (318 to 482)	3630.02 (2999.85 to 4442.41)	512 (421 to 618)	2618.33 (2176.05 to 3131.23)	-111.04 (-121.24 to -100.83)
138	Palestine	12579 (10210 to 15554)	1146.34 (938.8 to 1421.36)	22688 (18987 to 27095)	768.9 (661.91 to 877.97)	-137.05 (-149.01 to -125.08)
139	Panama	15167 (12684 to 18219)	766.51 (672 to 888.65)	24816 (20028 to 29883)	596.38 (480.84 to 718.21)	-85.48 (-99.43 to -71.52)
140	Papua New Guinea	110461 (91952 to 132702)	5253.32 (4384.2 to 6225.41)	227961 (181012 to 289239)	4452.56 (3566 to 5534.57)	-59.01 (-64.85 to -53.16)
141	Paraguay	20351 (16531 to 25786)	626.18 (535.51 to 755.77)	40774 (32439 to 50703)	676.13 (541.35 to 828.95)	33.15 (12.21 to 54.13)
142	Peru	180501 (148122 to 219116)	920.39 (783.36 to 1088.71)	198155 (156432 to 246443)	607.61 (478.38 to 758.05)	-140.39 (-176.88 to -103.76)
143	Philippines	822278 (722434 to 929023)	2083.82 (1858.2 to 2306.83)	1304851 (1126317 to 1507925)	1526.09 (1326.46 to 1767.27)	-89.51 (-117.52 to -61.42)
144	Poland	514265 (447901 to 590217)	1211.04 (1046.79 to 1400.49)	378424 (323377 to 440435)	650.55 (541.22 to 782.91)	-217.75 (-234.35 to -201.13)
145	Portugal	154174 (132584 to 180964)	1234.74 (1047.71 to 1471.14)	167668 (145033 to 194773)	860.68 (706.23 to 1063.77)	-142.67 (-167.39 to -117.89)
146	Puerto Rico	37075 (30798 to 44826)	1032.67 (856.9 to 1254.03)	42568 (35116 to 51183)	832.26 (658.67 to 1035.07)	-69.1 (-96.43 to -41.7)
147	Qatar	1686 (1380 to 2046)	874.35 (731.7 to 1100.32)	8291 (6537 to 10538)	616.18 (512.26 to 760.84)	-140.79 (-203.45 to -77.73)
148	Republic of Korea	323117 (273813 to 361755)	1203.64 (961.4 to 1332.47)	421655 (367033 to 477127)	559.69 (476.76 to 651.98)	-267.87 (-280.38 to -255.34)
149	Republic of Moldova	54404 (47048 to 59368)	1245.52 (1069.54 to 1357.83)	27287 (23472 to 32012)	529.53 (451.13 to 623.45)	-318.4 (-383.12 to -253.24)
150	Romania	366550 (317075 to 400441)	1392.7 (1188.92 to 1527.6)	223367 (189888 to 265123)	713.51 (601.51 to 851.18)	-227.2 (-250.14 to -204.21)
151	Russian Federation	1769632 (1520141 to 1961919)	1016.24 (866.32 to 1135.89)	1110124 (973894 to 1280631)	534.8 (465.43 to 621.45)	-212.84 (-265.04 to -160.37)
152	Rwanda	138387 (107694 to 169594)	2989.74 (2395.21 to 3553.83)	128814 (102494 to 162327)	1572.67 (1290.79 to 1948.23)	-228.93 (-247.55 to -210.27)
153	Saint Kitts and Nevis	325 (278 to 384)	825.22 (715.45 to 954.63)	424 (347 to 505)	715.49 (583.67 to 865.02)	-42.33 (-61.18 to -23.45)
154	Saint Lucia	1204 (1017 to 1427)	1093.55 (951.62 to 1249.78)	1828 (1536 to 2126)	954.6 (793.38 to 1128.33)	-45.92 (-58.21 to -33.61)
155	Saint Vincent and the Grenadines	575 (461 to 731)	593.12 (492.68 to 714.73)	727 (608 to 863)	610.3 (502.46 to 731.12)	11.12 (2.07 to 20.19)
156	Samoa	2984 (2385 to 3843)	3068.12 (2469.57 to 3951.06)	2815 (2259 to 3521)	1840.93 (1493.79 to 2277.71)	-172.86 (-177.86 to -167.87)
157	San Marino	200 (167 to 237)	678.23 (559.29 to 815.46)	334 (271 to 407)	631.29 (502.09 to 782.23)	-22.97 (-26.4 to -19.54)
158	Sao Tome and Principe	1965 (1630 to 2279)	2594.99 (2162.7 to 2968.34)	2747 (2227 to 3281)	2295.2 (1849.34 to 2720.41)	-35.08 (-50.23 to -19.9)
159	Saudi Arabia	87021 (68645 to 110235)	1215.53 (950.91 to 1598.42)	181824 (152170 to 214761)	864.42 (740.51 to 998.32)	-114.98 (-130.2 to -99.73)
160	Senegal	72390 (58186 to 84503)	1708.16 (1377.95 to 2007.53)	106791 (87089 to 128948)	1158.57 (957.28 to 1377.87)	-140.53 (-187.24 to -93.59)
161	Serbia	96149 (85697 to 108584)	901.21 (802.27 to 1024.6)	102236 (86318 to 120279)	720.34 (610.25 to 845.25)	-70.67 (-88.74 to -52.56)
162	Seychelles	702 (621 to 771)	1182.94 (1041.78 to 1290.33)	950 (841 to 1061)	909.81 (805.02 to 1017.67)	-97.03 (-124.88 to -69.11)
163	Sierra Leone	41777 (33168 to 50833)	1729.06 (1381.1 to 2077.61)	64602 (51089 to 79811)	1305.5 (1052.3 to 1607.99)	-96.37 (-105.47 to -87.26)
164	Singapore	31581 (27407 to 35904)	1410.44 (1236.58 to 1567.27)	30288 (25413 to 36181)	447.81 (368.68 to 541.34)	-399.95 (-420.3 to -379.55)
165	Slovakia	33221 (29196 to 42387)	579.56 (505.63 to 726.19)	37385 (31286 to 44631)	476.27 (394.83 to 569.09)	-68.42 (-80.14 to -56.68)
166	Slovenia	20064 (16557 to 23905)	863.78 (710.2 to 1029.94)	17807 (14869 to 21158)	505.38 (407.2 to 613.37)	-191.14 (-204.91 to -177.36)
167	Solomon Islands	6511 (5155 to 8114)	4028.39 (3174.83 to 5090.34)	11721 (9642 to 14034)	3335.25 (2738.79 to 3951.13)	-65.81 (-82.69 to -48.9)
168	Somalia	103476 (73131 to 138014)	2513.1 (1837.87 to 3481.53)	194653 (143795 to 280218)	1863.13 (1356.91 to 2767.97)	-99.1 (-103.87 to -94.32)
169	South Africa	479227 (426106 to 534391)	1880.02 (1677.76 to 2092.35)	623481 (561739 to 700310)	1345.32 (1214.69 to 1499.14)	-97.02 (-130.48 to -63.45)
170	South Sudan	65003 (46298 to 83048)	1708.18 (1266.9 to 2104.18)	65324 (51926 to 83602)	1179.6 (927.38 to 1501.67)	-126.79 (-133.32 to -120.26)
171	Spain	536664 (490051 to 587746)	1037.8 (939.03 to 1153.47)	677881 (594319 to 757799)	752.27 (648.9 to 863.05)	-113.44 (-124.58 to -102.29)
172	Sri Lanka	257721 (227928 to 279938)	2338.14 (2057.33 to 2527.79)	327289 (255635 to 405215)	1393.98 (1090.84 to 1714.16)	-165.44 (-195.75 to -135.05)
173	Sudan	239123 (171885 to 309440)	1866.38 (1321.64 to 2410.56)	288029 (218412 to 365973)	1206.9 (905.47 to 1549.02)	-147.89 (-155.4 to -140.37)
174	Suriname	2689 (2238 to 3229)	834.49 (713.01 to 969.07)	4273 (3554 to 5068)	741.6 (614.33 to 882.15)	-63.7 (-79.59 to -47.78)
175	Sweden	112148 (92088 to 136021)	903.35 (718.67 to 1137.7)	134877 (112002 to 156084)	785.78 (633.87 to 962.57)	-44.81 (-52.86 to -36.75)
176	Switzerland	83694 (72360 to 96772)	902.79 (761.49 to 1080.07)	92008 (79093 to 106710)	656.39 (537.07 to 802.01)	-114.89 (-121.28 to -108.5)
177	Syrian Arab Republic	92338 (77640 to 109945)	1230.64 (1033.36 to 1467.65)	121633 (100657 to 148876)	987.36 (817.04 to 1210.57)	-73.12 (-100.7 to -45.47)
178	Taiwan (Province of China)	159745 (141383 to 178089)	1054.82 (941.41 to 1157.29)	200315 (167988 to 242314)	584.07 (491.26 to 710.32)	-199.14 (-214.88 to -183.36)
179	Tajikistan	47585 (42706 to 51647)	1522.24 (1349.94 to 1647.89)	58894 (49440 to 74023)	1098.22 (914.19 to 1473.98)	-100.23 (-114.24 to -86.21)
180	Thailand	663556 (575080 to 746389)	1760.37 (1521.24 to 1980.29)	712558 (588733 to 856110)	790.13 (651.65 to 944.73)	-279.97 (-308.7 to -251.14)
181	Timor-Leste	10784 (7961 to 14335)	2429.2 (1905.75 to 2982.08)	15501 (12040 to 18954)	1780.7 (1406.14 to 2175.63)	-107.37 (-122.14 to -92.57)
182	Togo	32841 (27567 to 38497)	1810 (1508.91 to 2107.14)	62476 (50227 to 76320)	1305.42 (1067.3 to 1593.16)	-113.93 (-120.53 to -107.32)
183	Tokelau	42 (34 to 50)	3000.02 (2467.41 to 3658.85)	22 (18 to 27)	1679.38 (1375.06 to 2043.15)	-201.46 (-208.78 to -194.14)
184	Tonga	1079 (920 to 1247)	1796.27 (1541 to 2062.85)	1067 (881 to 1282)	1278.57 (1051.84 to 1523.03)	-106.23 (-152.98 to -59.26)
185	Trinidad and Tobago	7897 (6962 to 9093)	779.45 (702.49 to 872.79)	8977 (7099 to 11326)	583.86 (457.87 to 732.26)	-88.53 (-117.77 to -59.2)
186	Tunisia	52078 (43700 to 63685)	912.04 (773.7 to 1118.8)	89905 (73278 to 108784)	755.24 (615.25 to 910.36)	-67.29 (-72.99 to -61.59)
187	Turkey	640771 (552746 to 728335)	1606.03 (1403.96 to 1789.8)	991743 (817495 to 1153652)	1171.86 (962.55 to 1368.26)	-108.2 (-122.53 to -93.85)
188	Turkmenistan	29320 (24113 to 32381)	1298.8 (1064.06 to 1409.21)	19112 (15425 to 27119)	444.13 (356.39 to 662.39)	-416.03 (-471.37 to -360.38)
189	Tuvalu	301 (249 to 365)	4146.3 (3403.65 to 5071.49)	221 (179 to 276)	2176.63 (1760.3 to 2704.82)	-221.38 (-230.68 to -212.07)
190	Uganda	191490 (142007 to 251051)	1855.93 (1354.36 to 2507.3)	289725 (229300 to 360361)	1290.38 (1037.07 to 1564.41)	-128.76 (-139.44 to -118.07)
191	Ukraine	908328 (765428 to 990023)	1347.43 (1127.91 to 1486.14)	364900 (305132 to 474322)	575.38 (476.25 to 733.55)	-281.24 (-329.65 to -232.59)
192	United Arab Emirates	19135 (15018 to 24141)	2129.25 (1751.4 to 2671.37)	114082 (83258 to 144089)	1523.29 (1249.5 to 1828.38)	-127.04 (-140.9 to -113.16)
193	United Kingdom	1175413 (1031508 to 1346135)	1484.8 (1260.16 to 1763.28)	1285743 (1113883 to 1444486)	1186.87 (1004.04 to 1391.89)	-81.01 (-93.12 to -68.89)
194	United Republic of Tanzania	221522 (185317 to 261605)	1295.95 (1123.31 to 1471.33)	402769 (327202 to 491766)	1061.49 (895.07 to 1228.74)	-69.91 (-75.7 to -64.12)
195	United States Virgin Islands	604 (501 to 730)	646.68 (544.52 to 768.96)	890 (751 to 1029)	626.26 (514.03 to 759)	-4.33 (-26.51 to 17.9)
196	United States of America	4042277 (3568362 to 4568025)	1356.65 (1179.7 to 1568.64)	7003710 (6141549 to 7768072)	1447.79 (1244.52 to 1654.94)	22.42 (8.67 to 36.19)
197	Uruguay	38594 (34176 to 43782)	1055.78 (931.5 to 1207.46)	50257 (44652 to 55705)	1031.17 (898.5 to 1167.96)	-6.13 (-17.05 to 4.81)
198	Uzbekistan	163058 (136019 to 183276)	1281.6 (1058.13 to 1421.38)	167293 (138562 to 212306)	754.56 (626.44 to 1032.19)	-177.98 (-263.38 to -91.82)
199	Vanuatu	2903 (2093 to 3871)	3722.66 (2699.7 to 4977.16)	5321 (4093 to 6810)	2773.85 (2115.77 to 3561.04)	-107.99 (-126.21 to -89.74)
200	Venezuela (Bolivarian Republic of)	101302 (84035 to 123651)	715.63 (626.9 to 820.98)	199669 (162614 to 243276)	714.07 (579.89 to 870.03)	-2.54 (-29.19 to 24.18)
201	Viet Nam	666814 (354562 to 817379)	1568.66 (775.89 to 1931.88)	1006629 (595014 to 1204734)	1152.99 (671.78 to 1371.06)	-106.28 (-119.38 to -93.16)
202	Yemen	134978 (101601 to 175241)	1995.27 (1467.33 to 2689.31)	232325 (190069 to 284442)	1372.07 (1130.82 to 1678.74)	-129.17 (-134.29 to -124.06)
203	Zambia	70835 (57194 to 87067)	1561.05 (1327.53 to 1823.62)	109754 (91801 to 129345)	1161.24 (981.02 to 1366.06)	-110.5 (-124.6 to -96.38)
204	Zimbabwe	66984 (58726 to 75034)	1388.72 (1217.15 to 1544.58)	112703 (88552 to 139199)	1365.33 (1060.79 to 1683.98)	-5.55 (-16.95 to 5.86)
