# Supplementary material for: Global, regional, and national burden of chronic respiratory diseases and associated risk factors, 1990–2019: Results from the Global Burden of Disease Study 2019
Source: Front Med (Lausanne). 2023 Mar 28;10:1066804. doi: 10.3389/fmed.2023.1066804 (PMC10088372; doi:10.3389/fmed.2023.1066804)
Supplement: Supplementary file 2 [file Data_Sheet_2.ZIP › Source data/3.DALY/Results for DALY_nation_Pneumoconiosis.csv]

	location	case_1990	ASR_1990	case_2019	ASR_2019	AAPC
1	Afghanistan	190 (87 to 315)	2.48 (1.09 to 4.11)	546 (328 to 813)	3.02 (1.74 to 4.47)	0.71 (0.42 to 0.99)
2	Albania	495 (410 to 581)	22.86 (18.72 to 26.94)	304 (212 to 425)	7.2 (5.03 to 10.03)	-3.91 (-4.35 to -3.47)
3	Algeria	117 (85 to 164)	0.93 (0.68 to 1.28)	323 (243 to 418)	0.96 (0.73 to 1.24)	0.17 (0.09 to 0.26)
4	American Samoa	0 (0 to 0)	1.65 (1.32 to 2.06)	1 (0 to 1)	1.31 (0.93 to 1.79)	-1.32 (-2.41 to -0.22)
5	Andorra	4 (2 to 6)	6.64 (3.04 to 11.3)	5 (2 to 8)	3.62 (1.7 to 5.88)	-2.12 (-2.28 to -1.95)
6	Angola	475 (262 to 753)	11.15 (6.35 to 17.68)	616 (422 to 839)	5.31 (3.7 to 7.19)	-2.56 (-2.73 to -2.4)
7	Antigua and Barbuda	2 (1 to 2)	2.75 (2.32 to 3.27)	2 (1 to 2)	1.6 (1.29 to 2)	-1.84 (-2.78 to -0.88)
8	Argentina	846 (717 to 993)	2.62 (2.23 to 3.09)	1056 (880 to 1276)	1.99 (1.67 to 2.4)	-0.83 (-1.27 to -0.39)
9	Armenia	59 (45 to 74)	2.16 (1.68 to 2.7)	58 (46 to 75)	1.4 (1.1 to 1.79)	-1.67 (-2.7 to -0.62)
10	Australia	831 (743 to 927)	4.11 (3.69 to 4.56)	2396 (2000 to 2848)	5.35 (4.47 to 6.36)	0.89 (0.56 to 1.22)
11	Austria	403 (355 to 453)	3.38 (2.99 to 3.81)	343 (290 to 405)	1.89 (1.6 to 2.24)	-1.85 (-2.99 to -0.69)
12	Azerbaijan	46 (34 to 62)	0.85 (0.64 to 1.1)	77 (55 to 106)	0.88 (0.63 to 1.18)	0.09 (-0.12 to 0.29)
13	Bahamas	4 (3 to 4)	2.04 (1.71 to 2.42)	6 (4 to 7)	1.41 (1.11 to 1.79)	-1.1 (-1.85 to -0.35)
14	Bahrain	4 (3 to 5)	1.95 (1.58 to 2.41)	14 (10 to 19)	1.65 (1.26 to 2.15)	-1.27 (-2.64 to 0.13)
15	Bangladesh	6586 (1873 to 10886)	13.8 (3.84 to 22.54)	4848 (2121 to 7712)	3.73 (1.66 to 5.83)	-4.22 (-4.61 to -3.82)
16	Barbados	1 (1 to 1)	0.39 (0.32 to 0.46)	1 (1 to 2)	0.3 (0.24 to 0.37)	-1.1 (-1.56 to -0.63)
17	Belarus	346 (257 to 469)	2.69 (1.99 to 3.62)	294 (215 to 397)	1.9 (1.38 to 2.57)	-1.26 (-1.58 to -0.94)
18	Belgium	9411 (8400 to 10474)	59.56 (53.18 to 66.65)	1285 (1064 to 1537)	5.12 (4.26 to 6.1)	-8.23 (-8.74 to -7.71)
19	Belize	4 (3 to 6)	3.59 (2.7 to 4.73)	14 (12 to 18)	4.2 (3.44 to 5.11)	0.72 (-0.34 to 1.8)
20	Benin	37 (21 to 54)	1.64 (0.93 to 2.38)	134 (78 to 224)	1.77 (1.1 to 2.78)	0.27 (0.04 to 0.51)
21	Bermuda	2 (2 to 2)	3.28 (2.62 to 4.02)	1 (1 to 1)	1.03 (0.83 to 1.28)	-4.07 (-4.77 to -3.36)
22	Bhutan	21 (6 to 41)	8.37 (2.24 to 15.8)	24 (10 to 43)	4.44 (1.77 to 7.94)	-2.2 (-2.25 to -2.15)
23	Bolivia (Plurinational State of)	423 (287 to 596)	11.96 (8.15 to 16.62)	647 (454 to 880)	7.24 (5.09 to 9.78)	-1.7 (-1.82 to -1.58)
24	Bosnia and Herzegovina	50 (36 to 67)	1.25 (0.89 to 1.65)	115 (84 to 158)	2 (1.45 to 2.72)	1.74 (1.4 to 2.07)
25	Botswana	104 (67 to 152)	17.81 (11.74 to 25.73)	159 (109 to 230)	11.14 (7.77 to 15.73)	-1.63 (-1.84 to -1.42)
26	Brazil	9411 (8203 to 10978)	8.93 (7.81 to 10.44)	19338 (16724 to 22690)	8.01 (6.93 to 9.38)	-0.5 (-0.67 to -0.33)
27	Brunei Darussalam	2 (1 to 2)	2.06 (1.47 to 2.72)	3 (2 to 4)	1.35 (1.04 to 1.73)	-1.38 (-1.5 to -1.26)
28	Bulgaria	2837 (2409 to 3273)	21.36 (18.22 to 24.47)	845 (654 to 1053)	5.97 (4.66 to 7.42)	-4.55 (-5.65 to -3.43)
29	Burkina Faso	51 (27 to 74)	1.09 (0.54 to 1.58)	188 (115 to 288)	1.38 (0.87 to 2)	0.96 (0.71 to 1.21)
30	Burundi	385 (177 to 646)	15.13 (6.53 to 25.73)	515 (187 to 925)	10.24 (3.67 to 18.13)	-1.42 (-1.6 to -1.24)
31	Cabo Verde	12 (7 to 20)	5.03 (2.91 to 8.05)	8 (5 to 13)	1.36 (0.87 to 2.14)	-4.77 (-5.25 to -4.29)
32	Cambodia	57 (39 to 76)	1.2 (0.82 to 1.6)	137 (102 to 183)	1.11 (0.84 to 1.48)	-0.27 (-0.39 to -0.15)
33	Cameroon	76 (48 to 106)	1.5 (0.93 to 2.08)	347 (199 to 566)	1.79 (1.09 to 2.74)	0.72 (0.49 to 0.95)
34	Canada	1427 (1225 to 1672)	4.31 (3.72 to 5.03)	2754 (2307 to 3291)	3.97 (3.35 to 4.73)	-0.28 (-0.45 to -0.11)
35	Central African Republic	244 (117 to 405)	18.85 (9.33 to 31.07)	362 (153 to 630)	14.8 (6.59 to 24.9)	-0.83 (-0.97 to -0.7)
36	Chad	52 (26 to 86)	1.69 (0.82 to 2.76)	181 (101 to 291)	2.16 (1.25 to 3.34)	0.96 (0.71 to 1.2)
37	Chile	2453 (2150 to 2771)	24.89 (21.83 to 28.06)	2642 (2217 to 3173)	10.94 (9.18 to 13.13)	-3 (-3.44 to -2.55)
38	China	503828 (380498 to 624469)	53.98 (41.08 to 66.73)	608694 (473558 to 779381)	29.45 (22.95 to 37.61)	-2.12 (-2.25 to -1.99)
39	Colombia	1694 (1510 to 1874)	9.02 (8.04 to 9.98)	1994 (1522 to 2558)	3.81 (2.9 to 4.87)	-3.02 (-4.07 to -1.96)
40	Comoros	21 (9 to 35)	9.31 (3.69 to 14.94)	29 (13 to 47)	5.76 (2.52 to 9.38)	-1.54 (-1.84 to -1.23)
41	Congo	143 (87 to 202)	12.5 (7.82 to 17.64)	163 (106 to 227)	6.1 (4.13 to 8.42)	-2.46 (-2.67 to -2.25)
42	Cook Islands	0 (0 to 0)	2.69 (2.15 to 3.36)	0 (0 to 1)	1.78 (1.32 to 2.38)	-1.37 (-1.6 to -1.15)
43	Costa Rica	16 (13 to 21)	0.84 (0.65 to 1.1)	76 (59 to 98)	1.48 (1.14 to 1.9)	2.11 (1.29 to 2.94)
44	Croatia	158 (123 to 202)	2.46 (1.93 to 3.15)	323 (254 to 405)	3.85 (3 to 4.84)	2.48 (1.37 to 3.6)
45	Cuba	37 (31 to 43)	0.36 (0.3 to 0.42)	67 (52 to 85)	0.36 (0.28 to 0.46)	0.12 (-1.01 to 1.27)
46	Cyprus	34 (24 to 45)	5.41 (3.93 to 7.09)	20 (15 to 26)	1.22 (0.95 to 1.55)	-5.84 (-6.82 to -4.85)
47	Czechia	3852 (3437 to 4323)	27.52 (24.58 to 30.84)	1137 (893 to 1404)	5.39 (4.23 to 6.7)	-5.39 (-5.84 to -4.93)
48	Côte d'Ivoire	83 (53 to 124)	1.69 (1.07 to 2.46)	302 (183 to 479)	1.69 (1.12 to 2.48)	-0.02 (-0.33 to 0.3)
49	Democratic People's Republic of Korea	6296 (3931 to 9143)	34.09 (22.04 to 48.97)	10771 (6802 to 16310)	32.52 (20.75 to 48.97)	-0.19 (-0.26 to -0.12)
50	Democratic Republic of the Congo	1909 (1002 to 3009)	11.58 (6.19 to 17.76)	3573 (1725 to 6228)	9.52 (4.69 to 16.3)	-0.72 (-0.9 to -0.54)
51	Denmark	393 (335 to 462)	4.72 (4.01 to 5.53)	226 (185 to 274)	1.86 (1.53 to 2.26)	-3.26 (-3.81 to -2.7)
52	Djibouti	11 (6 to 18)	7.11 (3.4 to 11.32)	30 (16 to 49)	4.81 (2.63 to 7.78)	-1.33 (-1.48 to -1.18)
53	Dominica	1 (0 to 1)	0.86 (0.68 to 1.1)	1 (0 to 1)	0.64 (0.48 to 0.82)	-1.08 (-1.47 to -0.69)
54	Dominican Republic	27 (21 to 34)	0.67 (0.53 to 0.85)	43 (31 to 63)	0.45 (0.32 to 0.65)	-0.81 (-2.07 to 0.45)
55	Ecuador	199 (163 to 242)	3.36 (2.77 to 4.11)	349 (269 to 465)	2.28 (1.77 to 3.01)	-1.66 (-2.37 to -0.95)
56	Egypt	420 (300 to 550)	1.32 (0.95 to 1.73)	1380 (930 to 2072)	1.97 (1.35 to 2.9)	1.71 (1.25 to 2.18)
57	El Salvador	28 (22 to 36)	0.9 (0.71 to 1.16)	48 (34 to 65)	0.8 (0.57 to 1.09)	-0.42 (-0.67 to -0.17)
58	Equatorial Guinea	34 (16 to 57)	15.83 (7.81 to 26.49)	20 (12 to 32)	4.16 (2.59 to 6.63)	-4.7 (-5.04 to -4.36)
59	Eritrea	153 (66 to 261)	12.84 (5.35 to 21.42)	241 (125 to 424)	7.83 (4.08 to 13.46)	-1.63 (-1.84 to -1.42)
60	Estonia	33 (26 to 41)	1.6 (1.27 to 2.02)	29 (19 to 42)	1.21 (0.79 to 1.8)	-0.98 (-1.64 to -0.31)
61	Eswatini	78 (44 to 129)	26.35 (15.09 to 42.5)	102 (68 to 146)	16.51 (11.21 to 23.07)	-1.7 (-1.99 to -1.4)
62	Ethiopia	3208 (1103 to 5689)	14.46 (4.83 to 25.5)	2268 (802 to 3628)	5.25 (1.84 to 8.44)	-3.5 (-3.66 to -3.34)
63	Fiji	4 (3 to 5)	0.97 (0.73 to 1.31)	8 (5 to 11)	1.06 (0.73 to 1.49)	0.3 (0.13 to 0.48)
64	Finland	357 (292 to 431)	4.81 (3.94 to 5.82)	456 (367 to 569)	3.37 (2.73 to 4.19)	-1.28 (-1.96 to -0.6)
65	France	15287 (13849 to 16904)	18.53 (16.68 to 20.51)	8534 (6983 to 10360)	5.69 (4.71 to 6.88)	-3.85 (-4.32 to -3.37)
66	Gabon	48 (30 to 72)	8.31 (5.21 to 12.4)	47 (32 to 67)	4.45 (3.14 to 6.19)	-2.16 (-2.2 to -2.11)
67	Gambia	6 (4 to 10)	1.52 (0.88 to 2.32)	26 (16 to 42)	1.86 (1.2 to 2.8)	0.64 (0.08 to 1.2)
68	Georgia	50 (41 to 62)	0.81 (0.66 to 1)	88 (69 to 109)	1.45 (1.15 to 1.82)	2.36 (1.25 to 3.48)
69	Germany	14587 (12376 to 17100)	11.3 (9.62 to 13.23)	7796 (6498 to 9269)	3.59 (3.02 to 4.24)	-3.98 (-4.33 to -3.63)
70	Ghana	58 (38 to 77)	0.88 (0.58 to 1.19)	131 (81 to 196)	0.66 (0.43 to 0.94)	-0.89 (-1.26 to -0.52)
71	Greece	84 (73 to 97)	0.55 (0.48 to 0.63)	63 (52 to 75)	0.31 (0.25 to 0.37)	-2.27 (-3.1 to -1.44)
72	Greenland	1 (1 to 1)	3.93 (3.07 to 4.9)	1 (1 to 2)	2.17 (1.65 to 2.79)	-1.82 (-2.79 to -0.84)
73	Grenada	5 (4 to 7)	7.18 (5.69 to 9)	3 (3 to 4)	3.13 (2.56 to 3.88)	-3.36 (-4.37 to -2.35)
74	Guam	1 (1 to 1)	1.48 (1.17 to 1.84)	2 (1 to 3)	1.1 (0.74 to 1.6)	-0.89 (-1.64 to -0.14)
75	Guatemala	348 (262 to 431)	6.93 (5.32 to 8.43)	107 (79 to 142)	0.88 (0.64 to 1.17)	-7.51 (-8.72 to -6.28)
76	Guinea	55 (31 to 82)	1.53 (0.87 to 2.33)	181 (113 to 281)	2.28 (1.47 to 3.38)	1.51 (1.24 to 1.79)
77	Guinea-Bissau	13 (8 to 21)	2.84 (1.74 to 4.35)	37 (23 to 60)	2.94 (1.88 to 4.53)	0.18 (-0.01 to 0.36)
78	Guyana	6 (5 to 7)	1.3 (1.08 to 1.55)	7 (5 to 9)	0.95 (0.73 to 1.24)	-0.78 (-1.55 to 0.01)
79	Haiti	236 (99 to 377)	6.33 (2.6 to 10.21)	313 (132 to 566)	4.02 (1.64 to 7.3)	-1.56 (-1.7 to -1.42)
80	Honduras	178 (99 to 250)	7.25 (3.78 to 10.16)	365 (220 to 534)	5.76 (3.42 to 8.51)	-0.95 (-1.49 to -0.41)
81	Hungary	1415 (1265 to 1580)	9.72 (8.69 to 10.8)	979 (789 to 1200)	5.3 (4.22 to 6.46)	-1.81 (-2.31 to -1.3)
82	Iceland	4 (3 to 4)	1.28 (1.05 to 1.55)	2 (2 to 3)	0.39 (0.32 to 0.47)	-4.16 (-4.39 to -3.92)
83	India	57133 (22305 to 85664)	12.71 (5.05 to 18.78)	75204 (47642 to 105400)	6.6 (4.21 to 9.18)	-2.34 (-2.43 to -2.24)
84	Indonesia	2005 (1503 to 2708)	1.8 (1.37 to 2.38)	4088 (2940 to 5505)	1.74 (1.28 to 2.31)	-0.1 (-0.48 to 0.28)
85	Iran (Islamic Republic of)	443 (342 to 546)	1.44 (1.11 to 1.78)	2422 (2010 to 2890)	3.13 (2.63 to 3.71)	2.74 (2.26 to 3.24)
86	Iraq	252 (179 to 353)	3.04 (2.15 to 4.3)	731 (521 to 994)	2.93 (2.16 to 3.91)	-0.18 (-0.39 to 0.03)
87	Ireland	62 (53 to 72)	1.45 (1.25 to 1.68)	89 (70 to 111)	1.18 (0.93 to 1.48)	-0.67 (-1.58 to 0.25)
88	Israel	51 (43 to 59)	1.1 (0.92 to 1.29)	66 (54 to 80)	0.63 (0.52 to 0.77)	-2.65 (-4.06 to -1.22)
89	Italy	27176 (24183 to 31110)	29.48 (26.17 to 33.8)	9787 (8412 to 11353)	6.28 (5.39 to 7.38)	-5.35 (-5.64 to -5.05)
90	Jamaica	52 (40 to 68)	2.86 (2.16 to 3.74)	14 (11 to 19)	0.48 (0.37 to 0.63)	-6.28 (-8.3 to -4.22)
91	Japan	24341 (21326 to 28140)	14.13 (12.37 to 16.35)	21566 (17362 to 26501)	5.19 (4.18 to 6.36)	-3.66 (-3.95 to -3.37)
92	Jordan	7 (6 to 10)	0.43 (0.33 to 0.55)	20 (16 to 25)	0.26 (0.21 to 0.33)	-1.78 (-2.07 to -1.49)
93	Kazakhstan	1772 (1318 to 2287)	13.19 (9.99 to 16.67)	1773 (1292 to 2328)	10.33 (7.68 to 13.54)	-0.35 (-1.53 to 0.85)
94	Kenya	542 (301 to 754)	6.18 (3.35 to 8.7)	1371 (828 to 1968)	5.76 (3.42 to 8.15)	-0.28 (-0.38 to -0.17)
95	Kiribati	10 (7 to 14)	23.92 (18.02 to 30.72)	13 (9 to 19)	19.62 (14.25 to 26.43)	-0.67 (-0.9 to -0.43)
96	Kuwait	5 (4 to 6)	0.77 (0.6 to 0.98)	8 (6 to 11)	0.27 (0.2 to 0.34)	-3.41 (-5.21 to -1.57)
97	Kyrgyzstan	17 (13 to 22)	0.55 (0.42 to 0.72)	29 (21 to 41)	0.67 (0.47 to 0.95)	0.77 (0.54 to 1.01)
98	Lao People's Democratic Republic	42 (28 to 56)	1.87 (1.25 to 2.51)	64 (46 to 87)	1.38 (1 to 1.87)	-1.04 (-1.12 to -0.96)
99	Latvia	138 (111 to 171)	3.84 (3.1 to 4.76)	47 (33 to 67)	1.32 (0.9 to 1.93)	-3.85 (-4.57 to -3.14)
100	Lebanon	19 (13 to 27)	0.81 (0.57 to 1.16)	48 (32 to 82)	0.94 (0.63 to 1.58)	0.56 (0.43 to 0.68)
101	Lesotho	237 (105 to 385)	23.67 (10.82 to 38.57)	304 (191 to 462)	22.79 (14.37 to 33.88)	-0.07 (-0.21 to 0.06)
102	Liberia	11 (6 to 15)	0.92 (0.51 to 1.26)	41 (22 to 70)	1.25 (0.74 to 1.97)	0.92 (0.64 to 1.21)
103	Libya	14 (10 to 20)	0.68 (0.47 to 0.98)	65 (44 to 90)	1.14 (0.78 to 1.57)	1.84 (1.34 to 2.34)
104	Lithuania	98 (76 to 124)	2.24 (1.76 to 2.84)	81 (56 to 114)	1.52 (1.05 to 2.14)	-1.38 (-1.92 to -0.84)
105	Luxembourg	31 (27 to 37)	5.64 (4.81 to 6.64)	19 (15 to 24)	1.92 (1.51 to 2.41)	-3.62 (-4.01 to -3.22)
106	Madagascar	737 (372 to 1001)	12.26 (5.51 to 17.07)	1296 (564 to 2117)	10.26 (4.1 to 16.93)	-0.57 (-0.69 to -0.45)
107	Malawi	347 (139 to 536)	8.39 (3.19 to 12.74)	514 (218 to 855)	6.56 (2.7 to 10.81)	-0.86 (-0.99 to -0.73)
108	Malaysia	71 (52 to 95)	0.74 (0.55 to 0.99)	235 (152 to 355)	0.85 (0.55 to 1.28)	0.5 (0.26 to 0.74)
109	Maldives	4 (2 to 5)	3.25 (2.15 to 4.63)	4 (3 to 6)	1.17 (0.82 to 1.63)	-3.7 (-4.13 to -3.26)
110	Mali	100 (52 to 153)	2.11 (1.06 to 3.21)	351 (193 to 595)	2.74 (1.58 to 4.26)	0.93 (0.78 to 1.09)
111	Malta	15 (13 to 18)	3.51 (3.01 to 4.09)	12 (10 to 15)	1.29 (1.05 to 1.57)	-3.3 (-3.61 to -2.99)
112	Marshall Islands	1 (1 to 2)	6.44 (3.62 to 9.18)	2 (1 to 2)	4.81 (3.18 to 6.91)	-1.11 (-1.35 to -0.87)
113	Mauritania	14 (9 to 19)	1.28 (0.79 to 1.74)	26 (15 to 41)	0.98 (0.62 to 1.51)	-0.86 (-1.1 to -0.62)
114	Mauritius	6 (5 to 8)	0.78 (0.63 to 0.98)	13 (8 to 20)	0.72 (0.44 to 1.12)	-0.29 (-0.5 to -0.09)
115	Mexico	5675 (5008 to 6421)	12.62 (11.18 to 14.3)	6918 (5577 to 8527)	5.8 (4.69 to 7.12)	-2.76 (-3.14 to -2.39)
116	Micronesia (Federated States of)	4 (2 to 5)	7.07 (4.54 to 10.2)	3 (2 to 5)	4.83 (3.33 to 6.94)	-1.35 (-1.47 to -1.23)
117	Monaco	8 (5 to 10)	10.77 (7.71 to 14.63)	8 (5 to 10)	7.93 (5.68 to 10.37)	-1.01 (-1.17 to -0.85)
118	Mongolia	48 (30 to 70)	4.93 (3.1 to 7.11)	57 (40 to 83)	2.82 (2.03 to 4.05)	-1.93 (-2.31 to -1.55)
119	Montenegro	30 (23 to 38)	4.81 (3.78 to 6.19)	49 (39 to 61)	5 (3.99 to 6.21)	0.29 (0.07 to 0.5)
120	Morocco	136 (73 to 194)	0.92 (0.49 to 1.33)	446 (303 to 614)	1.4 (0.97 to 1.91)	1.46 (1.2 to 1.71)
121	Mozambique	537 (138 to 949)	8.53 (2.24 to 14.77)	915 (396 to 1546)	7.6 (3.2 to 12.65)	-0.41 (-0.49 to -0.34)
122	Myanmar	594 (405 to 821)	2.41 (1.63 to 3.34)	778 (570 to 1038)	1.65 (1.23 to 2.16)	-1.35 (-1.43 to -1.27)
123	Namibia	150 (93 to 219)	20.61 (12.96 to 29.66)	167 (121 to 231)	11.86 (8.64 to 16.1)	-1.82 (-1.94 to -1.69)
124	Nauru	0 (0 to 0)	5.68 (4.07 to 8.01)	0 (0 to 0)	4.13 (2.93 to 5.49)	-1.15 (-1.34 to -0.96)
125	Nepal	1531 (372 to 2616)	16.13 (4.01 to 27.42)	2251 (816 to 3758)	10.29 (3.78 to 16.9)	-1.56 (-1.64 to -1.48)
126	Netherlands	1644 (1465 to 1826)	7.85 (7 to 8.72)	404 (333 to 479)	1.11 (0.92 to 1.31)	-6.85 (-7.42 to -6.28)
127	New Zealand	98 (83 to 116)	2.39 (2.03 to 2.83)	313 (261 to 368)	3.81 (3.17 to 4.49)	1.36 (0.89 to 1.82)
128	Nicaragua	42 (33 to 55)	2.72 (2.12 to 3.49)	54 (40 to 69)	1.2 (0.91 to 1.53)	-3.07 (-3.66 to -2.47)
129	Niger	62 (28 to 107)	1.92 (0.83 to 3.28)	250 (143 to 435)	2.15 (1.23 to 3.56)	0.48 (0.35 to 0.62)
130	Nigeria	533 (311 to 781)	1.11 (0.64 to 1.63)	1280 (831 to 1809)	1.07 (0.73 to 1.46)	-0.09 (-0.38 to 0.2)
131	Niue	0 (0 to 0)	3.51 (2.55 to 4.61)	0 (0 to 0)	2.56 (1.89 to 3.38)	-1.11 (-1.18 to -1.03)
132	North Macedonia	130 (102 to 162)	6.59 (5.25 to 8.21)	54 (38 to 76)	1.68 (1.19 to 2.38)	-4.92 (-5.56 to -4.27)
133	Northern Mariana Islands	1 (0 to 1)	3.06 (2.36 to 3.94)	1 (0 to 1)	1.42 (1.04 to 1.92)	-3.28 (-4.84 to -1.68)
134	Norway	255 (220 to 300)	3.63 (3.1 to 4.29)	267 (227 to 318)	2.85 (2.39 to 3.43)	-0.96 (-1.41 to -0.49)
135	Oman	15 (9 to 23)	1.84 (1.06 to 2.9)	27 (19 to 37)	1.31 (0.93 to 1.76)	-1.1 (-1.4 to -0.8)
136	Pakistan	5211 (1627 to 8074)	9.14 (2.81 to 14.16)	6379 (3380 to 9593)	5.76 (3.06 to 8.49)	-1.52 (-1.61 to -1.43)
137	Palau	11 (8 to 16)	111.51 (80.93 to 154.38)	15 (11 to 20)	80.14 (58.29 to 107.47)	-1.12 (-1.23 to -1.02)
138	Palestine	6 (4 to 8)	0.56 (0.4 to 0.76)	11 (8 to 14)	0.42 (0.32 to 0.53)	-0.86 (-1.81 to 0.09)
139	Panama	14 (10 to 18)	0.86 (0.66 to 1.11)	38 (27 to 51)	0.91 (0.66 to 1.23)	0.27 (-0.04 to 0.58)
140	Papua New Guinea	135 (71 to 204)	7.91 (3.84 to 12.14)	299 (179 to 446)	6.64 (3.75 to 9.51)	-0.64 (-0.72 to -0.56)
141	Paraguay	421 (324 to 531)	15.85 (12.2 to 20.35)	655 (477 to 860)	10.47 (7.62 to 13.73)	-1.38 (-1.85 to -0.9)
142	Peru	2166 (1593 to 2799)	15.62 (11.28 to 20.26)	2031 (1461 to 2799)	6.3 (4.52 to 8.66)	-3.71 (-5.39 to -1.99)
143	Philippines	390 (322 to 469)	1.25 (1.03 to 1.5)	835 (646 to 1100)	1 (0.78 to 1.3)	-0.7 (-0.98 to -0.42)
144	Poland	7145 (6438 to 7976)	16.01 (14.39 to 17.9)	2311 (1811 to 2921)	3.43 (2.67 to 4.36)	-5.25 (-5.69 to -4.81)
145	Portugal	3431 (3053 to 3823)	24.38 (21.76 to 27.02)	1717 (1444 to 2044)	7.67 (6.41 to 9.29)	-3.98 (-4.46 to -3.5)
146	Puerto Rico	21 (18 to 25)	0.59 (0.51 to 0.69)	26 (20 to 32)	0.41 (0.32 to 0.52)	-1.37 (-2.51 to -0.2)
147	Qatar	1 (0 to 1)	0.6 (0.43 to 0.82)	3 (2 to 4)	0.38 (0.28 to 0.51)	-1.56 (-2.2 to -0.91)
148	Republic of Korea	10796 (8311 to 13326)	33.16 (25.78 to 40.57)	8479 (6923 to 10566)	9.37 (7.68 to 11.63)	-4.51 (-4.97 to -4.05)
149	Republic of Moldova	49 (36 to 65)	1.11 (0.82 to 1.46)	68 (44 to 99)	1.21 (0.78 to 1.76)	0.32 (-0.03 to 0.66)
150	Romania	4148 (3270 to 5166)	14.36 (11.42 to 17.66)	1251 (972 to 1574)	3.54 (2.74 to 4.49)	-4.73 (-5.17 to -4.28)
151	Russian Federation	3733 (3176 to 4452)	2.08 (1.76 to 2.48)	6390 (5212 to 7846)	2.8 (2.28 to 3.44)	0.94 (-0.1 to 2)
152	Rwanda	469 (220 to 748)	14.53 (6.49 to 23.04)	415 (191 to 646)	6.4 (2.93 to 9.75)	-2.87 (-3.06 to -2.68)
153	Saint Kitts and Nevis	0 (0 to 1)	1.34 (1.13 to 1.61)	0 (0 to 1)	0.73 (0.58 to 0.91)	-2.05 (-2.86 to -1.23)
154	Saint Lucia	3 (2 to 3)	2.88 (2.21 to 3.54)	2 (2 to 2)	0.95 (0.75 to 1.16)	-3.92 (-4.79 to -3.04)
155	Saint Vincent and the Grenadines	2 (2 to 3)	2.69 (2.29 to 3.16)	4 (3 to 5)	3.2 (2.63 to 3.84)	0.55 (-0.3 to 1.4)
156	Samoa	4 (3 to 5)	4.61 (3.17 to 6.36)	5 (3 to 6)	3.24 (2.41 to 4.18)	-1.25 (-1.33 to -1.17)
157	San Marino	1 (1 to 1)	3.31 (2.48 to 4.32)	2 (1 to 3)	2.65 (1.63 to 4.15)	-0.7 (-0.83 to -0.58)
158	Sao Tome and Principe	1 (1 to 2)	1.99 (1.04 to 2.94)	4 (2 to 7)	2.83 (1.79 to 4.38)	1.33 (0.97 to 1.7)
159	Saudi Arabia	34 (21 to 52)	0.56 (0.34 to 0.89)	97 (72 to 129)	0.52 (0.39 to 0.67)	-0.25 (-0.55 to 0.05)
160	Senegal	54 (32 to 79)	1.52 (0.89 to 2.22)	159 (100 to 240)	1.57 (1.01 to 2.33)	0.19 (-0.34 to 0.72)
161	Serbia	281 (215 to 358)	2.44 (1.89 to 3.05)	341 (252 to 454)	2.22 (1.63 to 2.97)	-0.19 (-0.43 to 0.06)
162	Seychelles	0 (0 to 1)	0.83 (0.61 to 1.25)	1 (1 to 2)	0.94 (0.64 to 1.4)	0.46 (0.3 to 0.62)
163	Sierra Leone	33 (19 to 49)	1.58 (0.89 to 2.39)	111 (65 to 173)	1.99 (1.23 to 2.96)	0.9 (0.69 to 1.11)
164	Singapore	30 (25 to 36)	1.42 (1.16 to 1.71)	65 (46 to 90)	0.86 (0.62 to 1.21)	-1.71 (-2.11 to -1.31)
165	Slovakia	565 (457 to 770)	9.36 (7.63 to 12.64)	291 (218 to 380)	3.19 (2.38 to 4.15)	-3.73 (-3.89 to -3.56)
166	Slovenia	147 (115 to 186)	6.03 (4.71 to 7.66)	192 (148 to 242)	4.65 (3.58 to 5.96)	-0.87 (-1.01 to -0.74)
167	Solomon Islands	11 (6 to 17)	7.94 (4.48 to 12.18)	21 (14 to 31)	6.66 (4.39 to 9.66)	-0.62 (-0.73 to -0.51)
168	Somalia	595 (186 to 1111)	20.94 (6.22 to 38.47)	1286 (344 to 2754)	16.74 (4.49 to 34.97)	-0.69 (-0.89 to -0.49)
169	South Africa	3676 (3150 to 4365)	16.29 (13.87 to 19.41)	5702 (5021 to 6581)	12.53 (11 to 14.38)	-0.68 (-0.99 to -0.38)
170	South Sudan	220 (93 to 400)	8.8 (3.61 to 15.96)	218 (87 to 367)	5.57 (2.26 to 9.28)	-1.57 (-1.65 to -1.48)
171	Spain	7354 (6618 to 8097)	13.34 (12.02 to 14.71)	3994 (3337 to 4749)	3.84 (3.26 to 4.55)	-4.07 (-4.5 to -3.65)
172	Sri Lanka	76 (55 to 107)	0.65 (0.47 to 0.92)	194 (121 to 288)	0.75 (0.48 to 1.1)	0.5 (0.36 to 0.64)
173	Sudan	213 (80 to 361)	2.08 (0.76 to 3.57)	450 (235 to 776)	1.98 (1.04 to 3.38)	-0.13 (-0.25 to -0.01)
174	Suriname	33 (26 to 42)	11.5 (9.25 to 14.29)	30 (22 to 38)	5.02 (3.77 to 6.47)	-3.17 (-4.02 to -2.31)
175	Sweden	385 (344 to 433)	2.36 (2.13 to 2.63)	310 (262 to 364)	1.44 (1.24 to 1.67)	-1.55 (-1.9 to -1.21)
176	Switzerland	573 (467 to 686)	5.19 (4.27 to 6.17)	191 (157 to 231)	1.03 (0.86 to 1.23)	-5.59 (-6.24 to -4.94)
177	Syrian Arab Republic	18 (12 to 24)	0.32 (0.22 to 0.45)	35 (26 to 47)	0.3 (0.22 to 0.4)	-0.41 (-0.64 to -0.18)
178	Taiwan (Province of China)	4010 (3511 to 4577)	24.21 (21.32 to 27.49)	5255 (4094 to 6504)	13.44 (10.51 to 16.59)	-2.3 (-2.6 to -2.01)
179	Tajikistan	13 (9 to 18)	0.48 (0.34 to 0.66)	30 (20 to 42)	0.67 (0.45 to 0.97)	1.21 (1.13 to 1.28)
180	Thailand	406 (297 to 541)	1.02 (0.76 to 1.32)	944 (629 to 1373)	0.91 (0.6 to 1.31)	-0.55 (-0.92 to -0.18)
181	Timor-Leste	4 (3 to 5)	1.28 (0.84 to 1.72)	11 (8 to 15)	1.36 (0.98 to 1.84)	0.18 (0.05 to 0.31)
182	Togo	22 (15 to 31)	1.47 (1.02 to 2)	107 (62 to 174)	1.91 (1.17 to 2.97)	0.98 (0.81 to 1.16)
183	Tokelau	0 (0 to 0)	4.37 (2.87 to 6)	0 (0 to 0)	2.82 (2.05 to 3.79)	-1.48 (-1.59 to -1.36)
184	Tonga	2 (1 to 2)	3.16 (2.1 to 4.21)	2 (1 to 3)	2.47 (1.77 to 3.38)	-0.73 (-1.06 to -0.39)
185	Trinidad and Tobago	5 (4 to 6)	0.5 (0.43 to 0.59)	6 (5 to 8)	0.37 (0.28 to 0.49)	-0.86 (-1.74 to 0.03)
186	Tunisia	35 (24 to 48)	0.67 (0.47 to 0.93)	109 (72 to 159)	0.89 (0.6 to 1.28)	0.96 (0.81 to 1.1)
187	Turkey	3085 (2117 to 4307)	6.65 (4.62 to 9.11)	2132 (1659 to 2699)	2.39 (1.86 to 3.03)	-3.91 (-4.47 to -3.35)
188	Turkmenistan	20 (15 to 26)	1.03 (0.78 to 1.34)	30 (22 to 41)	0.8 (0.57 to 1.09)	-0.82 (-1.55 to -0.1)
189	Tuvalu	0 (0 to 1)	6.25 (3.96 to 9.04)	0 (0 to 1)	3.74 (2.63 to 5.33)	-1.69 (-1.82 to -1.55)
190	Uganda	819 (289 to 1385)	11.91 (4.01 to 19.99)	1083 (510 to 1748)	7.03 (3.26 to 11.29)	-1.84 (-1.96 to -1.73)
191	Ukraine	10612 (8000 to 13975)	14.53 (11.06 to 18.98)	2740 (2159 to 3481)	3.68 (2.92 to 4.69)	-4.74 (-5.71 to -3.76)
192	United Arab Emirates	17 (7 to 31)	1.99 (0.86 to 3.85)	215 (109 to 505)	2.46 (1.35 to 6.01)	0.76 (0.5 to 1.02)
193	United Kingdom	6460 (6044 to 6903)	6.75 (6.31 to 7.22)	7891 (7102 to 8697)	5.79 (5.22 to 6.38)	-0.64 (-0.94 to -0.34)
194	United Republic of Tanzania	779 (316 to 1146)	6.7 (2.65 to 9.76)	1250 (569 to 1841)	4.8 (2.17 to 7.01)	-1.18 (-1.24 to -1.11)
195	United States of America	26317 (24189 to 28616)	7.95 (7.29 to 8.66)	23286 (20620 to 25983)	4.1 (3.63 to 4.6)	-2.27 (-2.43 to -2.1)
196	United States Virgin Islands	3 (2 to 4)	3.21 (2.43 to 4.12)	3 (2 to 4)	1.91 (1.45 to 2.5)	-1.73 (-2.24 to -1.22)
197	Uruguay	46 (38 to 55)	1.19 (1 to 1.41)	75 (60 to 92)	1.62 (1.32 to 1.96)	1.7 (0.66 to 2.75)
198	Uzbekistan	209 (152 to 264)	1.79 (1.29 to 2.27)	564 (446 to 709)	2.62 (2.09 to 3.4)	1.99 (0.58 to 3.43)
199	Vanuatu	4 (2 to 7)	6.59 (3.48 to 10.43)	9 (5 to 13)	5.01 (3.12 to 7.47)	-1.03 (-1.18 to -0.89)
200	Venezuela (Bolivarian Republic of)	183 (148 to 214)	1.75 (1.42 to 2.04)	376 (286 to 485)	1.29 (0.99 to 1.68)	-1.33 (-1.85 to -0.82)
201	Viet Nam	440 (222 to 623)	1.08 (0.54 to 1.53)	1018 (646 to 1434)	1.05 (0.66 to 1.48)	-0.06 (-0.12 to 0.01)
202	Yemen	101 (49 to 173)	1.82 (0.86 to 3.16)	348 (218 to 528)	2.12 (1.31 to 3.2)	0.37 (-0.04 to 0.78)
203	Zambia	275 (142 to 379)	8.98 (4.41 to 12.35)	516 (328 to 736)	6.99 (4.4 to 9.8)	-0.99 (-1.27 to -0.71)
204	Zimbabwe	118 (88 to 155)	3.06 (2.33 to 3.98)	185 (133 to 254)	2.83 (2.05 to 3.91)	-0.22 (-0.38 to -0.05)
