# Supplementary material for: Global, regional, and national burden of chronic respiratory diseases and associated risk factors, 1990–2019: Results from the Global Burden of Disease Study 2019
Source: Front Med (Lausanne). 2023 Mar 28;10:1066804. doi: 10.3389/fmed.2023.1066804 (PMC10088372; doi:10.3389/fmed.2023.1066804)
Supplement: Supplementary file 2 [file Data_Sheet_2.ZIP › Source data/3.DALY/Results for DALY_region_Asthma.csv]

	location	case_1990	ASR_1990	case_2019	ASR_2019	AAPC
1	Global	22321084 (17909501 to 27344230)	476.28 (378.49 to 579.59)	21550977 (17141587 to 26971997)	273.63 (216.71 to 343.38)	-193.66 (-206.74 to -180.55)
2	High SDI	3572724 (2631002 to 4836496)	409.25 (295.92 to 561.89)	3002226 (2091655 to 4202058)	293.69 (200.72 to 419.44)	-118.48 (-144.6 to -92.28)
3	High-middle SDI	3163145 (2458707 to 4106995)	286.79 (224.27 to 369.4)	2353926 (1761732 to 3168080)	158.33 (114 to 220.25)	-200.39 (-221.95 to -178.78)
4	Middle SDI	5665089 (4635917 to 6912160)	419.94 (341.9 to 508.8)	5429478 (4363001 to 6758390)	230.64 (183.79 to 290.27)	-205.9 (-214.26 to -197.53)
5	Low-middle SDI	6478626 (4865662 to 8029063)	859.43 (615.47 to 1143.21)	6558233 (5191112 to 7974147)	445.9 (348.53 to 546.29)	-226.44 (-257.36 to -195.41)
6	Low SDI	3423410 (2640397 to 4076914)	958.7 (705.09 to 1243.84)	4188658 (3320170 to 5258768)	553.9 (434.74 to 726.78)	-190.05 (-197.62 to -182.48)
7	High-income Asia Pacific	741940 (558145 to 981375)	409.49 (306.25 to 543.25)	335832 (237183 to 464856)	160.29 (105.89 to 237.58)	-334.7 (-358.64 to -310.69)
8	High-income North America	1120060 (783832 to 1576500)	401.62 (276.72 to 570.29)	1484598 (1021841 to 2057307)	412.95 (282.52 to 584.39)	25.43 (-22.4 to 73.5)
9	Western Europe	1768804 (1290273 to 2415171)	396.41 (284.2 to 551.61)	1150103 (785822 to 1641190)	245.62 (162.85 to 361.91)	-179.45 (-214.04 to -144.75)
10	Australasia	120760 (88983 to 162236)	593.53 (433.65 to 802.06)	101067 (69220 to 144907)	359.99 (239.04 to 527.64)	-176.76 (-197.42 to -156.05)
11	Andean Latin America	183661 (131155 to 246268)	396.37 (290.64 to 521.9)	121611 (78553 to 185551)	192.28 (124.91 to 291.95)	-258.61 (-277.75 to -239.44)
12	Tropical Latin America	535740 (379824 to 768918)	340.11 (250.73 to 473.47)	465996 (321847 to 685484)	227.28 (154.5 to 339.89)	-141.94 (-151.59 to -132.27)
13	Central Latin America	529081 (405211 to 699805)	337.68 (271.21 to 429.32)	403923 (283108 to 574650)	166.15 (116.28 to 237.45)	-251.53 (-269.82 to -233.21)
14	Southern Latin America	162383 (117151 to 221208)	333.79 (242.27 to 454.37)	190578 (130424 to 271189)	275.77 (188.18 to 399.41)	-66.96 (-76.12 to -57.78)
15	Caribbean	217396 (162932 to 275565)	608.76 (462.11 to 763.86)	192996 (146202 to 249879)	422.79 (315.68 to 553.54)	-122.28 (-129.56 to -114.98)
16	Central Europe	425867 (321545 to 569652)	317.67 (236.94 to 429.27)	226328 (157240 to 318448)	180.45 (119.9 to 263.92)	-206.02 (-222.76 to -189.25)
17	Eastern Europe	724349 (565591 to 926981)	288.54 (221.46 to 374.87)	260765 (184395 to 363884)	124.09 (84.15 to 182.59)	-284.62 (-307.87 to -261.32)
18	Central Asia	174813 (143587 to 212412)	324.22 (270.15 to 387.1)	160741 (126601 to 204693)	197.95 (160.01 to 246.02)	-160.79 (-178.53 to -143.01)
19	North Africa and Middle East	1524354 (1244481 to 1826907)	618.12 (513.67 to 757.56)	1677783 (1318052 to 2122631)	324.16 (259.23 to 397.53)	-221.16 (-226.69 to -215.64)
20	South Asia	6105862 (4284553 to 8208067)	935.82 (632.71 to 1352.04)	6907586 (5205633 to 8695263)	472 (350.52 to 601.23)	-235.08 (-274.17 to -195.84)
21	Southeast Asia	2963731 (2454784 to 3411031)	860.93 (699.29 to 995.38)	2678719 (2252869 to 3164506)	433.23 (365.45 to 509.73)	-232.54 (-239.36 to -225.72)
22	East Asia	2138378 (1608332 to 2801495)	215.9 (165.88 to 279.9)	1528079 (1141964 to 2062500)	106.42 (75.33 to 152.05)	-223.43 (-262.59 to -184.12)
23	Oceania	62337 (51098 to 77908)	1610.92 (1286.27 to 2090.81)	95043 (74135 to 122199)	1102.21 (863.7 to 1431.32)	-133.53 (-139.72 to -127.32)
24	Western Sub-Saharan Africa	934430 (771817 to 1103902)	704.15 (582.61 to 830.73)	1340150 (1080864 to 1670430)	425.22 (354.05 to 508.79)	-174.61 (-183.07 to -166.14)
25	Eastern Sub-Saharan Africa	1228194 (961250 to 1495573)	790.39 (622.07 to 947.47)	1450564 (1120595 to 1856696)	450.86 (356.42 to 582.77)	-194.4 (-198.86 to -189.93)
26	Central Sub-Saharan Africa	365254 (258843 to 452881)	920.05 (640.15 to 1325.52)	479544 (341410 to 658749)	572.95 (389.25 to 907.95)	-164.65 (-171.39 to -157.91)
27	Southern Sub-Saharan Africa	293689 (250064 to 349249)	744.87 (640.15 to 871.84)	298971 (249019 to 366217)	446.49 (378.51 to 530.69)	-154.49 (-193.55 to -115.26)
