# Supplementary material for: Global, regional, and national burden of chronic respiratory diseases and associated risk factors, 1990–2019: Results from the Global Burden of Disease Study 2019
Source: Front Med (Lausanne). 2023 Mar 28;10:1066804. doi: 10.3389/fmed.2023.1066804 (PMC10088372; doi:10.3389/fmed.2023.1066804)
Supplement: Supplementary file 2 [file Data_Sheet_2.ZIP › Source data/3.DALY/Results for DALY_region_COPD.csv]

	location	case_1990	ASR_1990	case_2019	ASR_2019	AAPC
1	Global	59241939 (51208419 to 63591584)	1537.72 (1330.69 to 1647.46)	74432367 (68204127 to 80193347)	926.08 (848.76 to 997.67)	-182.13 (-190.34 to -173.92)
2	High SDI	6529781 (6083300 to 6944344)	622.94 (579.97 to 662.16)	10325962 (9454715 to 11087406)	543.53 (499.18 to 582.88)	-48.82 (-53.82 to -43.82)
3	High-middle SDI	14298024 (11900966 to 15494207)	1405.33 (1161.51 to 1521.66)	12296158 (11209647 to 14149674)	617.69 (562.78 to 708.9)	-299.24 (-319.69 to -278.75)
4	Middle SDI	20610434 (16597424 to 22619454)	2207.64 (1778.71 to 2412)	22912855 (20886169 to 25230287)	1007.2 (915.7 to 1112.45)	-274.71 (-290.64 to -258.75)
5	Low-middle SDI	13953599 (12149513 to 15478724)	2504.97 (2177.41 to 2776.72)	22149215 (19029823 to 24617826)	1728.64 (1488.81 to 1923.71)	-129.89 (-140.63 to -119.14)
6	Low SDI	3833658 (3282321 to 4366733)	1666.94 (1378.03 to 1894.34)	6718242 (5937181 to 7471716)	1364.11 (1201.64 to 1522.56)	-71.39 (-89.59 to -53.16)
7	High-income Asia Pacific	651853 (594512 to 705280)	342.47 (312.8 to 370.12)	1071208 (912742 to 1249683)	224.49 (193.59 to 258.41)	-148.38 (-161.45 to -135.3)
8	High-income North America	2884661 (2668157 to 3103137)	814.77 (752.27 to 875.25)	5346347 (4812349 to 5695195)	848.43 (765.9 to 903.04)	14.21 (10.36 to 18.06)
9	Western Europe	3314883 (3092068 to 3539729)	569.7 (530.61 to 608.76)	4306940 (3887584 to 4666233)	460.78 (418.27 to 499.58)	-73.43 (-80.01 to -66.84)
10	Australasia	173207 (161240 to 184157)	731.73 (679.41 to 778.27)	257802 (228535 to 285031)	512.07 (455.06 to 564.8)	-125.61 (-137.68 to -113.51)
11	Andean Latin America	96207 (80469 to 109755)	408.21 (351.58 to 457.38)	155790 (130465 to 184251)	281.86 (236.05 to 335.07)	-126.43 (-144.94 to -107.89)
12	Tropical Latin America	839562 (783787 to 887661)	961.51 (893.35 to 1016.53)	1454619 (1339057 to 1596900)	613.23 (563.89 to 674.01)	-154.9 (-167.76 to -142.03)
13	Central Latin America	503240 (464527 to 531934)	614.72 (567.28 to 649.52)	1214743 (1059509 to 1391028)	529.96 (461.49 to 605.57)	-52.25 (-70.17 to -34.31)
14	Southern Latin America	255646 (237577 to 274552)	562.15 (521.26 to 605.6)	453490 (409533 to 500735)	544.81 (493.05 to 601.24)	-9.47 (-20.21 to 1.29)
15	Caribbean	109006 (96930 to 122154)	411.29 (368.23 to 456.73)	237878 (205525 to 270360)	463.2 (400.14 to 527.69)	49.62 (41.03 to 58.22)
16	Central Europe	997895 (936556 to 1045222)	692.41 (649.07 to 725.42)	941462 (839379 to 1046989)	452.77 (402.69 to 504.13)	-140.81 (-152.34 to -129.27)
17	Eastern Europe	2124641 (1822434 to 2267885)	775.31 (660.65 to 828.23)	1270326 (1122357 to 1498737)	381.51 (336.85 to 448.43)	-234.36 (-306.32 to -161.87)
18	Central Asia	412933 (362876 to 439217)	873.78 (765.32 to 929.69)	450927 (408701 to 509389)	662.79 (602.45 to 747.77)	-82.45 (-113.28 to -51.53)
19	North Africa and Middle East	1315162 (1164472 to 1461299)	736.13 (648.73 to 818.54)	2761836 (2436839 to 3062623)	649.08 (574.58 to 717.67)	-43.23 (-49.57 to -36.89)
20	South Asia	13754543 (11735759 to 15663386)	2717.45 (2304.65 to 3087.83)	25068288 (21179021 to 28364363)	1915.92 (1617.03 to 2171.73)	-119.61 (-136.64 to -102.56)
21	Southeast Asia	3105217 (2579765 to 3419385)	1252.46 (1025.46 to 1380.59)	5135252 (4483301 to 5641295)	895.56 (785.02 to 981.38)	-118.56 (-126.3 to -110.8)
22	East Asia	26611959 (19952797 to 29859633)	3541.2 (2661.54 to 3946.42)	20687032 (18186559 to 24532635)	1100.02 (964.12 to 1299.38)	-408.39 (-435.49 to -381.22)
23	Oceania	79030 (66152 to 95202)	2648.47 (2189.23 to 3169.04)	158295 (125658 to 199295)	2309.94 (1847.48 to 2874.57)	-47.34 (-55.19 to -39.48)
24	Western Sub-Saharan Africa	684909 (590018 to 794427)	737.09 (633.94 to 857.37)	1256880 (1101974 to 1409706)	619.02 (542.83 to 692.7)	-59.62 (-68.4 to -50.82)
25	Eastern Sub-Saharan Africa	783557 (666616 to 956135)	955.23 (810.51 to 1150.17)	1233648 (1081820 to 1417063)	707.54 (622.49 to 801.74)	-103.96 (-110.56 to -97.36)
26	Central Sub-Saharan Africa	261049 (203772 to 331860)	1142.2 (888.17 to 1471.58)	505152 (395965 to 652963)	964.51 (743.67 to 1321.27)	-61.76 (-67.66 to -55.86)
27	Southern Sub-Saharan Africa	282777 (250450 to 328101)	1001.78 (885.86 to 1170.24)	464451 (427686 to 502682)	838.57 (772.56 to 907.81)	-54.8 (-88.95 to -20.54)
