# Supplementary material for: Global, regional, and national burden of chronic respiratory diseases and associated risk factors, 1990–2019: Results from the Global Burden of Disease Study 2019
Source: Front Med (Lausanne). 2023 Mar 28;10:1066804. doi: 10.3389/fmed.2023.1066804 (PMC10088372; doi:10.3389/fmed.2023.1066804)
Supplement: Supplementary file 2 [file Data_Sheet_2.ZIP › Source data/3.DALY/Results for DALY_region_ILD.csv]

	location	case_1990	ASR_1990	case_2019	ASR_2019	AAPC
1	Global	1691993 (1378827 to 2120371)	41.57 (33.93 to 51.92)	3770894 (2864234 to 4468319)	46.45 (35.12 to 54.98)	43.94 (30.28 to 57.62)
2	High SDI	474679 (413360 to 611223)	46.53 (40.6 to 59.84)	1073005 (692334 to 1328516)	58.79 (39.65 to 71.48)	88.77 (78.94 to 98.62)
3	High-middle SDI	277831 (241571 to 342087)	25.71 (22.3 to 31.86)	510617 (403186 to 590336)	26 (20.53 to 30.04)	4.41 (-3.45 to 12.29)
4	Middle SDI	304771 (243696 to 402588)	28.17 (22.34 to 37.42)	759325 (638983 to 914411)	31.2 (26.09 to 37.34)	35.76 (25.8 to 45.74)
5	Low-middle SDI	475398 (310898 to 732949)	76.83 (49.93 to 117.15)	1072335 (746811 to 1462512)	78.56 (54.31 to 107.04)	15.37 (-11.79 to 42.6)
6	Low SDI	158567 (97250 to 250920)	62.94 (38.18 to 98.7)	353937 (240997 to 473513)	66.6 (44.1 to 89.25)	27.16 (7.89 to 46.47)
7	High-income Asia Pacific	105773 (81761 to 123873)	53.91 (41.96 to 62.66)	279344 (168647 to 368660)	62.5 (41.53 to 79.52)	50.87 (42.35 to 59.39)
8	High-income North America	217244 (186017 to 295338)	63.51 (54.54 to 85.11)	469705 (310486 to 559845)	78.28 (53.48 to 92.3)	74.24 (65.98 to 82.5)
9	Western Europe	171360 (143285 to 249553)	30.7 (25.78 to 44.45)	362101 (218849 to 453575)	41.51 (26.17 to 51.19)	115.25 (99.05 to 131.48)
10	Australasia	6428 (4904 to 9822)	27.12 (20.66 to 41.56)	23140 (12264 to 31607)	46.67 (25.34 to 62.94)	205.17 (179.16 to 231.24)
11	Andean Latin America	31266 (24227 to 45752)	142.48 (110.07 to 211.96)	93329 (68153 to 117536)	168.85 (122.93 to 212.42)	68.97 (45.66 to 92.34)
12	Tropical Latin America	28028 (23830 to 36026)	26.44 (22.74 to 34.66)	74659 (48680 to 90110)	31.31 (20.31 to 37.85)	65.74 (53.6 to 77.89)
13	Central Latin America	35604 (30813 to 47259)	36.21 (31.29 to 47.59)	120663 (78646 to 154059)	50.61 (32.92 to 64.75)	120.19 (111.83 to 128.57)
14	Southern Latin America	29012 (23508 to 41749)	62.73 (50.69 to 90.67)	70139 (51433 to 81156)	84.66 (62.31 to 97.99)	111.78 (102.85 to 120.72)
15	Caribbean	6066 (4900 to 8494)	20.95 (17.2 to 27.98)	14500 (10383 to 18966)	28.96 (20.66 to 38.26)	118.57 (109.05 to 128.09)
16	Central Europe	44928 (38669 to 54520)	31.63 (27.11 to 37.94)	44491 (36782 to 53547)	23.87 (19.78 to 28.54)	-96.76 (-106.75 to -86.76)
17	Eastern Europe	59222 (42651 to 71841)	22.03 (15.96 to 26.73)	36917 (29761 to 49821)	12.43 (10.03 to 16.67)	-188.78 (-211.24 to -166.27)
18	Central Asia	22766 (17839 to 26153)	45.08 (35.96 to 52.99)	27535 (22525 to 32915)	35.79 (29.4 to 43.19)	-70.2 (-82.75 to -57.63)
19	North Africa and Middle East	52578 (36471 to 86645)	27.32 (18.2 to 46.08)	139054 (106524 to 204975)	30.01 (22.72 to 45.25)	36.25 (30.16 to 42.34)
20	South Asia	634124 (400799 to 987816)	111.98 (70.55 to 173.07)	1519600 (1044339 to 2064965)	109.24 (74.08 to 148.96)	-4.23 (-33.16 to 24.78)
21	Southeast Asia	45861 (29269 to 81941)	17.1 (10.61 to 31.15)	104237 (65157 to 188383)	16.96 (10.47 to 31.01)	-7.46 (-15.98 to 1.07)
22	East Asia	123647 (97461 to 178884)	13.2 (10.38 to 19.29)	251462 (199637 to 310743)	12.49 (9.96 to 15.35)	-13.89 (-26.98 to -0.78)
23	Oceania	5087 (3476 to 8117)	91.25 (65.42 to 133.66)	11461 (8012 to 17819)	97.9 (69.85 to 142.17)	24.32 (-1.09 to 49.8)
24	Western Sub-Saharan Africa	23743 (11877 to 36387)	24.79 (11.96 to 38.87)	37042 (26505 to 48306)	16.49 (11.37 to 21.83)	-148.06 (-161.47 to -134.63)
25	Eastern Sub-Saharan Africa	23797 (9277 to 40273)	25.77 (10.36 to 41.92)	46906 (23434 to 69579)	23.57 (11.37 to 36.17)	-33.16 (-42.99 to -23.32)
26	Central Sub-Saharan Africa	9356 (3542 to 16683)	37.02 (13.78 to 65.2)	19549 (9019 to 33804)	33.28 (14.24 to 61.26)	-36.86 (-44.01 to -29.71)
27	Southern Sub-Saharan Africa	16103 (10655 to 19930)	53.73 (35.7 to 68.5)	25061 (20945 to 32356)	43.53 (36.12 to 56.35)	-73.06 (-91.16 to -54.93)
