# Supplementary material for: Global, regional, and national burden of chronic respiratory diseases and associated risk factors, 1990–2019: Results from the Global Burden of Disease Study 2019
Source: Front Med (Lausanne). 2023 Mar 28;10:1066804. doi: 10.3389/fmed.2023.1066804 (PMC10088372; doi:10.3389/fmed.2023.1066804)
Supplement: Supplementary file 2 [file Data_Sheet_2.ZIP › Source data/3.DALY/Results for DALY_region_Other.csv]

	location	case_1990	ASR_1990	case_2019	ASR_2019	AAPC
1	Global	1619972 (1330531 to 2032597)	32.06 (26.59 to 39.43)	2859792 (2461295 to 3217791)	36.48 (31.41 to 41.1)	45.46 (39.84 to 51.07)
2	High SDI	152299 (135352 to 175814)	17.78 (15.82 to 20.3)	253581 (220120 to 281835)	22.39 (19.42 to 25)	84 (75.98 to 92.03)
3	High-middle SDI	303770 (259333 to 340321)	27.59 (23.01 to 30.99)	343436 (298812 to 389741)	23.1 (19.96 to 26.23)	-60.64 (-68.32 to -52.96)
4	Middle SDI	459373 (385074 to 606951)	28.26 (23.8 to 37.09)	790676 (693913 to 895867)	32.37 (28.37 to 36.43)	49.06 (42.57 to 55.55)
5	Low-middle SDI	459685 (335901 to 625399)	47.54 (34.37 to 63.17)	882039 (739773 to 1015616)	51.9 (43.21 to 59.92)	32.43 (22.17 to 42.7)
6	Low SDI	243585 (144737 to 389725)	51.66 (33.89 to 75.11)	587801 (462330 to 721639)	57.58 (45.79 to 69.12)	39.88 (35.57 to 44.18)
7	High-income Asia Pacific	26179 (21967 to 29845)	14.53 (12.04 to 16.55)	29669 (25177 to 35634)	14.99 (12.56 to 17.57)	11.56 (3.36 to 19.77)
8	High-income North America	62598 (54595 to 78647)	21.8 (19.01 to 27.15)	124425 (100864 to 136499)	30.24 (24.99 to 33.3)	121.29 (99.95 to 142.68)
9	Western Europe	105199 (62486 to 117321)	22.55 (14.28 to 25.12)	88544 (76270 to 108721)	17.34 (14.61 to 20.55)	-87.89 (-98.3 to -77.48)
10	Australasia	4325 (3487 to 4866)	20.67 (16.72 to 23.34)	7133 (6172 to 8387)	22.24 (19.14 to 26.16)	28.11 (19.38 to 36.85)
11	Andean Latin America	34086 (18063 to 58115)	76.24 (42.19 to 123.09)	20159 (15929 to 25834)	31.78 (25.06 to 40.78)	-297.21 (-316.74 to -277.64)
12	Tropical Latin America	43674 (36541 to 50954)	29.56 (24.81 to 34.79)	67690 (57936 to 78207)	30.02 (25.71 to 34.61)	8.97 (1.19 to 16.74)
13	Central Latin America	55481 (43910 to 63477)	32.7 (26.27 to 36.84)	82170 (68279 to 95942)	33.54 (27.48 to 39.18)	15.5 (-9.38 to 40.44)
14	Southern Latin America	20025 (16585 to 22667)	40.55 (33.6 to 45.68)	21955 (19087 to 25705)	32.37 (28.07 to 37.75)	-90.98 (-128.59 to -53.23)
15	Caribbean	14552 (7261 to 29562)	39.61 (20.99 to 76.53)	19939 (13568 to 31132)	44.15 (29.1 to 70.89)	41.99 (32.01 to 51.98)
16	Central Europe	21361 (17536 to 23571)	16.63 (13.74 to 18.38)	20066 (16782 to 23799)	16.99 (14.03 to 19.97)	3.31 (-3.96 to 10.59)
17	Eastern Europe	50856 (33640 to 57954)	20.49 (13.96 to 23.35)	35005 (29509 to 42466)	16.24 (13.48 to 19.59)	-74.46 (-105.22 to -43.6)
18	Central Asia	26329 (23424 to 31331)	43.16 (38.29 to 51.2)	33594 (28232 to 44025)	36.9 (31.34 to 46.14)	-49.69 (-62.32 to -37.05)
19	North Africa and Middle East	66939 (50197 to 105384)	19.77 (15.23 to 29.36)	171495 (146350 to 197712)	28.19 (23.91 to 32.49)	125.79 (118.77 to 132.81)
20	South Asia	462279 (323311 to 644785)	52.58 (36.15 to 72.29)	964077 (799166 to 1127515)	55.78 (45.84 to 65.65)	18.38 (11.52 to 25.25)
21	Southeast Asia	138950 (104758 to 238720)	31.5 (24.62 to 49.82)	250854 (210194 to 313559)	36.08 (30.19 to 45.45)	49.68 (42.57 to 56.79)
22	East Asia	255947 (207550 to 355886)	22.01 (17.76 to 30.97)	350308 (285959 to 410212)	22.72 (18.72 to 26.68)	12.17 (4.74 to 19.59)
23	Oceania	7163 (3763 to 15553)	137.9 (70.06 to 266.4)	18209 (10600 to 34090)	161.79 (90.64 to 280.06)	54.63 (46.96 to 62.3)
24	Western Sub-Saharan Africa	103396 (72376 to 149980)	57.05 (41.99 to 75.52)	292020 (221970 to 364887)	66.62 (51.32 to 81.69)	58.77 (44.91 to 72.65)
25	Eastern Sub-Saharan Africa	75788 (33485 to 139618)	39.73 (20.55 to 63.25)	170760 (126011 to 223638)	42.82 (31.94 to 53.53)	27.61 (19.03 to 36.2)
26	Central Sub-Saharan Africa	21800 (10338 to 44081)	41.74 (22.82 to 69.06)	54480 (40954 to 69999)	45.72 (33.74 to 58.79)	29.52 (21.24 to 37.81)
27	Southern Sub-Saharan Africa	23045 (17916 to 27393)	46.34 (36.66 to 54.05)	37240 (32037 to 44600)	47.48 (40.96 to 57.21)	0 (-13.28 to 13.3)
