# Supplementary material for: Global, regional, and national burden of chronic respiratory diseases and associated risk factors, 1990–2019: Results from the Global Burden of Disease Study 2019
Source: Front Med (Lausanne). 2023 Mar 28;10:1066804. doi: 10.3389/fmed.2023.1066804 (PMC10088372; doi:10.3389/fmed.2023.1066804)
Supplement: Supplementary file 2 [file Data_Sheet_2.ZIP › Source data/3.DALY/Results for DALY_region_Overall.csv]

	location	case_1990	ASR_1990	case_2019	ASR_2019	AAPC
1	Global	85701654 (74882447 to 92675585)	2107.59 (1836.22 to 2266.19)	103533107 (94792077 to 112266452)	1293.74 (1182.99 to 1403.57)	-171.61 (-178.15 to -165.07)
2	High SDI	10863283 (9549816 to 12375949)	1109.21 (961.09 to 1283.53)	14764858 (13146962 to 16366860)	924.07 (797.2 to 1067.03)	-62.54 (-68.03 to -57.04)
3	High-middle SDI	18281363 (15646583 to 19951921)	1767.21 (1507.45 to 1926.22)	15743868 (14247302 to 17869088)	837 (750.92 to 948.78)	-267.33 (-288.14 to -246.47)
4	Middle SDI	27366629 (22629047 to 29928439)	2712.23 (2230.86 to 2951.54)	30297497 (27620574 to 33345421)	1316.93 (1199.96 to 1449.4)	-253.4 (-265.13 to -241.65)
5	Low-middle SDI	21470643 (18532330 to 23437402)	3504.76 (2997.35 to 3836.69)	30792248 (27029274 to 34056139)	2314.24 (2029.67 to 2562.08)	-144.16 (-168.46 to -119.81)
6	Low SDI	7683083 (6649910 to 8553763)	2749.84 (2370.45 to 3068.74)	11882206 (10516270 to 13218432)	2048.37 (1802.01 to 2247.14)	-104.97 (-120.9 to -89.01)
7	High-income Asia Pacific	1560914 (1332053 to 1825283)	837.64 (713.06 to 984.42)	1746166 (1535587 to 1955982)	468.37 (392.53 to 561.9)	-207.08 (-218.77 to -195.37)
8	High-income North America	4312309 (3807518 to 4869085)	1309.32 (1138.88 to 1514.62)	7451116 (6536326 to 8268824)	1374 (1180.95 to 1570.24)	16.41 (3.25 to 29.58)
9	Western Europe	5448330 (4829714 to 6171813)	1034.21 (899.3 to 1205.75)	5951210 (5260861 to 6622182)	769.63 (660.74 to 900.99)	-106.12 (-115.71 to -96.52)
10	Australasia	305649 (264599 to 351338)	1376.88 (1179.57 to 1606.72)	391851 (340881 to 445018)	946.08 (793.37 to 1128.11)	-130.85 (-137.81 to -123.89)
11	Andean Latin America	348007 (286044 to 410810)	1035.12 (903.56 to 1176.3)	393916 (323481 to 472210)	680.12 (559.51 to 811.82)	-144.6 (-159.95 to -129.21)
12	Tropical Latin America	1456836 (1271255 to 1697408)	1366.72 (1238.72 to 1516.07)	2082958 (1870585 to 2347497)	909.91 (808.6 to 1037.21)	-146.56 (-159.92 to -133.17)
13	Central Latin America	1131583 (987165 to 1310849)	1030.45 (936.74 to 1132.59)	1831475 (1599897 to 2086032)	784.43 (686.77 to 890.61)	-96.8 (-110.38 to -83.2)
14	Southern Latin America	470413 (414337 to 537764)	1006.41 (889.66 to 1149.56)	739935 (648037 to 840683)	942.1 (817.88 to 1086.82)	-20.06 (-30.05 to -10.07)
15	Caribbean	347478 (286973 to 414111)	1082.25 (917.66 to 1261.62)	465876 (389501 to 539116)	960.2 (797.86 to 1118.46)	-34.82 (-42.12 to -27.51)
16	Central Europe	1511302 (1366472 to 1674472)	1072.36 (963.33 to 1197.13)	1240537 (1091708 to 1395421)	678.01 (583.53 to 787.39)	-156.73 (-163.55 to -149.91)
17	Eastern Europe	2974077 (2537563 to 3275914)	1111.67 (943.64 to 1234.04)	1612662 (1425088 to 1898858)	537.15 (467.11 to 633.55)	-239.76 (-285.2 to -194.1)
18	Central Asia	639076 (569393 to 692146)	1290.81 (1147.5 to 1380.62)	675503 (604277 to 764579)	937.22 (847.05 to 1056.72)	-98.57 (-124.3 to -72.78)
19	North Africa and Middle East	2964169 (2615504 to 3338882)	1403.74 (1252.64 to 1560.45)	4759606 (4142498 to 5361709)	1033.42 (906.68 to 1149.27)	-103.34 (-112.93 to -93.74)
20	South Asia	21027290 (18425676 to 23151814)	3830.22 (3350.24 to 4261.91)	34548257 (29879421 to 38832883)	2559.27 (2206.93 to 2879.03)	-139.51 (-154.78 to -124.21)
21	Southeast Asia	6257860 (5435239 to 6867517)	2163.45 (1822.55 to 2373.96)	8177396 (7253985 to 8958447)	1383.12 (1235.32 to 1511.65)	-157.41 (-164.16 to -150.66)
22	East Asia	29644067 (22556379 to 33046668)	3845.41 (2938.76 to 4279.44)	23441600 (20675834 to 27335346)	1270.89 (1120.48 to 1470.61)	-386.93 (-410.48 to -363.32)
23	Oceania	153816 (131582 to 180254)	4495.51 (3837.12 to 5182.71)	283407 (230257 to 352567)	3677.62 (3020.87 to 4477.19)	-72.12 (-77.07 to -67.16)
24	Western Sub-Saharan Africa	1747750 (1506295 to 1992185)	1524.38 (1310.15 to 1739.37)	2929955 (2498580 to 3377354)	1128.76 (986.27 to 1272.71)	-102.34 (-109.85 to -94.83)
25	Eastern Sub-Saharan Africa	2120442 (1807690 to 2414021)	1822.22 (1588.45 to 2047.46)	2913833 (2462881 to 3464028)	1231.52 (1082.84 to 1392.41)	-136.62 (-141.5 to -131.73)
26	Central Sub-Saharan Africa	660311 (507263 to 803590)	2152.87 (1630.09 to 2792.55)	1063506 (826873 to 1368014)	1625 (1229.32 to 2246.8)	-100.98 (-110.54 to -91.41)
27	Southern Sub-Saharan Africa	619977 (548657 to 691134)	1861.61 (1647.57 to 2094.22)	832342 (752858 to 922070)	1387.64 (1263.76 to 1520.81)	-93.7 (-113.44 to -73.91)
