# Supplementary material for: Global, regional, and national burden of chronic respiratory diseases and associated risk factors, 1990–2019: Results from the Global Burden of Disease Study 2019
Source: Front Med (Lausanne). 2023 Mar 28;10:1066804. doi: 10.3389/fmed.2023.1066804 (PMC10088372; doi:10.3389/fmed.2023.1066804)
Supplement: Supplementary file 2 [file Data_Sheet_2.ZIP › Source data/3.DALY/Results for DALY_region_Pneumoconiosis.csv]

	location	case_1990	ASR_1990	case_2019	ASR_2019	AAPC
1	Global	826667 (657350 to 979169)	19.96 (15.93 to 23.55)	919077 (761478 to 1116127)	11.1 (9.23 to 13.45)	-203.21 (-219.31 to -187.09)
2	High SDI	133800 (124183 to 143097)	12.7 (11.78 to 13.61)	110083 (97110 to 124427)	5.67 (5 to 6.44)	-285.28 (-303.08 to -267.45)
3	High-middle SDI	238592 (199697 to 281623)	21.79 (18.26 to 25.68)	239730 (186629 to 304684)	11.88 (9.26 to 15.09)	-222.98 (-245.11 to -200.81)
4	Middle SDI	326963 (243103 to 405566)	28.21 (21 to 34.99)	405163 (322401 to 510435)	15.52 (12.39 to 19.44)	-216.09 (-235.29 to -196.85)
5	Low-middle SDI	103334 (63118 to 131554)	16 (9.65 to 20.37)	130426 (101136 to 159257)	9.24 (7.17 to 11.26)	-191.96 (-204.37 to -179.55)
6	Low SDI	23862 (9500 to 34090)	9.6 (3.72 to 13.77)	33568 (17076 to 46884)	6.17 (3.09 to 8.6)	-156.72 (-167.13 to -146.29)
7	High-income Asia Pacific	35168 (30854 to 39523)	17.24 (15.12 to 19.41)	30113 (25019 to 36034)	6.09 (5.07 to 7.35)	-381.2 (-409.9 to -352.41)
8	High-income North America	27746 (25447 to 30260)	7.62 (6.98 to 8.32)	26041 (23136 to 28928)	4.09 (3.62 to 4.56)	-212.91 (-228.97 to -196.83)
9	Western Europe	88084 (82704 to 93344)	14.85 (13.96 to 15.76)	43522 (39213 to 47790)	4.39 (3.97 to 4.82)	-424.8 (-446.56 to -402.99)
10	Australasia	929 (835 to 1031)	3.82 (3.44 to 4.23)	2708 (2286 to 3186)	5.11 (4.33 to 6)	99.27 (71.26 to 127.37)
11	Andean Latin America	2788 (2175 to 3461)	11.83 (9.15 to 14.61)	3027 (2311 to 3950)	5.34 (4.09 to 6.98)	-312.01 (-438.46 to -183.88)
12	Tropical Latin America	9832 (8605 to 11411)	9.09 (7.98 to 10.58)	19994 (17322 to 23421)	8.08 (7.01 to 9.44)	-53.92 (-70.31 to -37.5)
13	Central Latin America	8178 (7352 to 9106)	9.16 (8.26 to 10.2)	9975 (8231 to 12006)	4.16 (3.43 to 5.01)	-274.77 (-297.49 to -252.01)
14	Southern Latin America	3345 (2980 to 3692)	7.19 (6.41 to 7.93)	3773 (3264 to 4346)	4.5 (3.91 to 5.17)	-149.18 (-184.9 to -113.34)
15	Caribbean	458 (302 to 611)	1.63 (1.09 to 2.16)	563 (375 to 821)	1.11 (0.74 to 1.63)	-129.66 (-156.21 to -103.03)
16	Central Europe	21251 (19519 to 23039)	14.01 (12.86 to 15.18)	8191 (6808 to 9777)	3.93 (3.24 to 4.72)	-429.66 (-448.95 to -410.32)
17	Eastern Europe	15008 (12092 to 18634)	5.3 (4.28 to 6.54)	9648 (7989 to 11645)	2.88 (2.37 to 3.48)	-275.43 (-316.05 to -234.64)
18	Central Asia	2234 (1747 to 2745)	4.57 (3.63 to 5.56)	2707 (2177 to 3324)	3.79 (3.06 to 4.63)	-22.71 (-127.39 to 83.08)
19	North Africa and Middle East	5135 (3771 to 6554)	2.41 (1.75 to 3.02)	9437 (7982 to 11095)	1.99 (1.68 to 2.34)	-76.83 (-92.98 to -60.66)
20	South Asia	70482 (26453 to 101897)	12.38 (4.72 to 17.74)	88706 (55603 to 122516)	6.33 (3.99 to 8.66)	-230.51 (-247.25 to -213.74)
21	Southeast Asia	4101 (3197 to 5197)	1.47 (1.15 to 1.84)	8334 (6243 to 11026)	1.29 (0.98 to 1.69)	-36.72 (-46.52 to -26.91)
22	East Asia	514134 (390160 to 635570)	53.1 (40.56 to 65.55)	624719 (487916 to 795697)	29.23 (22.87 to 37.14)	-209.57 (-222.1 to -197.04)
23	Oceania	199 (122 to 278)	6.97 (4.05 to 9.9)	400 (268 to 563)	5.77 (3.67 to 7.85)	-64.19 (-73.45 to -54.92)
24	Western Sub-Saharan Africa	1273 (803 to 1723)	1.31 (0.79 to 1.78)	3863 (2827 to 4860)	1.41 (1.05 to 1.75)	33.56 (10.97 to 56.2)
25	Eastern Sub-Saharan Africa	9106 (3691 to 13630)	11.11 (4.25 to 16.58)	11955 (5434 to 17802)	6.73 (2.96 to 9.91)	-172.71 (-181.54 to -163.86)
26	Central Sub-Saharan Africa	2852 (1607 to 4207)	11.86 (6.87 to 17.28)	4782 (2518 to 7710)	8.54 (4.77 to 13.47)	-116.96 (-130.52 to -103.39)
27	Southern Sub-Saharan Africa	4363 (3752 to 5137)	14.89 (12.62 to 17.53)	6619 (5845 to 7524)	11.57 (10.22 to 13.17)	-87.77 (-134.41 to -40.92)
