# Supplementary material for: Global, regional, and national burden of chronic respiratory diseases and associated risk factors, 1990–2019: Results from the Global Burden of Disease Study 2019
Source: Front Med (Lausanne). 2023 Mar 28;10:1066804. doi: 10.3389/fmed.2023.1066804 (PMC10088372; doi:10.3389/fmed.2023.1066804)
Supplement: Supplementary file 2 [file Data_Sheet_2.ZIP › Source data/4.AAPC/nation_change(1).csv]

measure	location	sex	age	cause	metric	year_start	year_end	val	upper	lower
Deaths	Indonesia	Male	All Ages	Chronic respiratory diseases	Number	1990	2019	0.6870828160499721	1.2639944038323585	0.2906041416657674
Deaths	Indonesia	Female	All Ages	Chronic respiratory diseases	Number	1990	2019	0.3272185801286825	0.7758721942569158	-0.05041383285606358
Deaths	Indonesia	Both	All Ages	Chronic respiratory diseases	Number	1990	2019	0.5386609656624528	0.8993650687323917	0.2300717794666859
Deaths	Indonesia	Male	All Ages	Chronic respiratory diseases	Rate	1990	2019	0.19204256428464492	0.5996711418050884	-0.08809748053170227
Deaths	Indonesia	Female	All Ages	Chronic respiratory diseases	Rate	1990	2019	-0.04109801701969708	0.28304967553078936	-0.31393361099819544
Deaths	Indonesia	Both	All Ages	Chronic respiratory diseases	Rate	1990	2019	0.09930941939537188	0.3570175350676395	-0.12116475046992098
Deaths	Indonesia	Male	Age-standardized	Chronic respiratory diseases	Rate	1990	2019	-0.1730186839239138	0.09292807835887103	-0.3567616736553507
Deaths	Indonesia	Female	Age-standardized	Chronic respiratory diseases	Rate	1990	2019	-0.359580160659256	-0.11456829090148637	-0.5565187447662939
Deaths	Indonesia	Both	Age-standardized	Chronic respiratory diseases	Rate	1990	2019	-0.26147355036225606	-0.09412841445655772	-0.4068706221433602
Deaths	Indonesia	Male	All Ages	Chronic obstructive pulmonary disease	Number	1990	2019	0.9093127747865127	1.5615521996061472	0.4349056403916229
Deaths	Indonesia	Female	All Ages	Chronic obstructive pulmonary disease	Number	1990	2019	0.5969959937798218	1.1952720651029192	0.11716496994840525
Deaths	Indonesia	Both	All Ages	Chronic obstructive pulmonary disease	Number	1990	2019	0.7946530613564169	1.2012062593009725	0.42918773480521843
Deaths	Indonesia	Male	All Ages	Chronic obstructive pulmonary disease	Rate	1990	2019	0.3490636466837944	0.8099166345115748	0.013861668678309258
Deaths	Indonesia	Female	All Ages	Chronic obstructive pulmonary disease	Rate	1990	2019	0.15381343222198984	0.5860618348217811	-0.19285962309554683
Deaths	Indonesia	Both	All Ages	Chronic obstructive pulmonary disease	Rate	1990	2019	0.2822051504026063	0.572670542038343	0.021095338100868465
Deaths	Indonesia	Male	Age-standardized	Chronic obstructive pulmonary disease	Rate	1990	2019	-0.10269099068423808	0.18312203119469897	-0.3073683950783688
Deaths	Indonesia	Female	Age-standardized	Chronic obstructive pulmonary disease	Rate	1990	2019	-0.2777307673217351	0.004317020459756983	-0.4931545664399479
Deaths	Indonesia	Both	Age-standardized	Chronic obstructive pulmonary disease	Rate	1990	2019	-0.1834663251650269	-0.004848264170823894	-0.34241246402204156
Deaths	Indonesia	Male	All Ages	Pneumoconiosis	Number	1990	2019	0.5642319776147293	2.053658378891777	0.04293866681286945
Deaths	Indonesia	Female	All Ages	Pneumoconiosis	Number	1990	2019	0.9291558165294385	1.965029180876107	0.2448766950320913
Deaths	Indonesia	Both	All Ages	Pneumoconiosis	Number	1990	2019	0.6496423165816562	1.5538029183703268	0.21172889994273406
Deaths	Indonesia	Male	All Ages	Pneumoconiosis	Rate	1990	2019	0.10523981395153272	1.1576242314802965	-0.26309054247257924
Deaths	Indonesia	Female	All Ages	Pneumoconiosis	Rate	1990	2019	0.39379554027092006	1.1422035553939447	-0.10058919509964839
Deaths	Indonesia	Both	All Ages	Pneumoconiosis	Rate	1990	2019	0.17860098990075382	0.824586225358091	-0.13426997682550934
Deaths	Indonesia	Male	Age-standardized	Pneumoconiosis	Rate	1990	2019	-0.256227475230302	0.46304360795381927	-0.4980881642335835
Deaths	Indonesia	Female	Age-standardized	Pneumoconiosis	Rate	1990	2019	-0.10265252824729688	0.40805734356474427	-0.42157068546578214
Deaths	Indonesia	Both	Age-standardized	Pneumoconiosis	Rate	1990	2019	-0.23730634533694597	0.16569195758310074	-0.44004263418624334
Deaths	Indonesia	Male	All Ages	Asthma	Number	1990	2019	0.21036331284246032	0.703290854472736	-0.10837462670071532
Deaths	Indonesia	Female	All Ages	Asthma	Number	1990	2019	-0.0372707164597325	0.37603573492644454	-0.33228523756768186
Deaths	Indonesia	Both	All Ages	Asthma	Number	1990	2019	0.08995633222195776	0.3758229159908395	-0.14147959539296764
Deaths	Indonesia	Male	All Ages	Asthma	Rate	1990	2019	-0.14479326478182444	0.20349468240219304	-0.3700040174332213
Deaths	Indonesia	Female	All Ages	Asthma	Rate	1990	2019	-0.3044378425063469	-0.005828117065091377	-0.5175828463014025
Deaths	Indonesia	Both	All Ages	Asthma	Rate	1990	2019	-0.22127142399731922	-0.017031610782712793	-0.38662279177186837
Deaths	Indonesia	Male	Age-standardized	Asthma	Rate	1990	2019	-0.36743225211023106	-0.10707329038897982	-0.5391082711097956
Deaths	Indonesia	Female	Age-standardized	Asthma	Rate	1990	2019	-0.5074887133899942	-0.2520659911319076	-0.692112396735384
Deaths	Indonesia	Both	Age-standardized	Asthma	Rate	1990	2019	-0.4405341084681125	-0.27681778979417393	-0.577430681171099
Deaths	Indonesia	Male	All Ages	Interstitial lung disease and pulmonary sarcoidosis	Number	1990	2019	1.542561178852113	2.8788113586325657	0.6505942404321656
Deaths	Indonesia	Female	All Ages	Interstitial lung disease and pulmonary sarcoidosis	Number	1990	2019	1.3850943865052527	2.4854012517424002	0.4293219378936504
Deaths	Indonesia	Both	All Ages	Interstitial lung disease and pulmonary sarcoidosis	Number	1990	2019	1.4714248727701433	2.028577917553565	0.8130688176009234
Deaths	Indonesia	Male	All Ages	Interstitial lung disease and pulmonary sarcoidosis	Rate	1990	2019	0.7964981438111465	1.740652796847527	0.16626082148414137
Deaths	Indonesia	Female	All Ages	Interstitial lung disease and pulmonary sarcoidosis	Rate	1990	2019	0.7232065396442368	1.5181671066221651	0.03267062493247057
Deaths	Indonesia	Both	All Ages	Interstitial lung disease and pulmonary sarcoidosis	Rate	1990	2019	0.7657305297236239	1.1637932633886254	0.2953624441513062
Deaths	Indonesia	Male	Age-standardized	Interstitial lung disease and pulmonary sarcoidosis	Rate	1990	2019	0.19107905298490974	0.812657144748235	-0.19908890002312793
Deaths	Indonesia	Female	Age-standardized	Interstitial lung disease and pulmonary sarcoidosis	Rate	1990	2019	0.04267417286385311	0.5333277949669918	-0.3738045604038501
Deaths	Indonesia	Both	Age-standardized	Interstitial lung disease and pulmonary sarcoidosis	Rate	1990	2019	0.11179280470931928	0.3594773454460205	-0.18038229782885826
Deaths	Indonesia	Male	All Ages	Other chronic respiratory diseases	Number	1990	2019	0.7498577134951471	1.9089030365437383	0.048285186221566904
Deaths	Indonesia	Female	All Ages	Other chronic respiratory diseases	Number	1990	2019	0.43992508573963485	1.5143320196007461	-0.11979446586875885
Deaths	Indonesia	Both	All Ages	Other chronic respiratory diseases	Number	1990	2019	0.6220067637400197	1.4449337621044582	0.006887286164487779
Deaths	Indonesia	Male	All Ages	Other chronic respiratory diseases	Rate	1990	2019	0.23639744064954465	1.0553444098586966	-0.2593128507995271
Deaths	Indonesia	Female	All Ages	Other chronic respiratory diseases	Rate	1990	2019	0.0403312918697599	0.816579420725309	-0.36406041571023606
Deaths	Indonesia	Both	All Ages	Other chronic respiratory diseases	Rate	1990	2019	0.15885653402191624	0.7468037302954639	-0.2806208107882234
Deaths	Indonesia	Male	Age-standardized	Other chronic respiratory diseases	Rate	1990	2019	0.01854459941353889	0.6137678140355209	-0.3005052942045592
Deaths	Indonesia	Female	Age-standardized	Other chronic respiratory diseases	Rate	1990	2019	-0.15695986542343401	0.3498787737928454	-0.43503828620521007
Deaths	Indonesia	Both	Age-standardized	Other chronic respiratory diseases	Rate	1990	2019	-0.05542586645077471	0.3285065335563873	-0.3243230423626682
Deaths	Kenya	Male	All Ages	Chronic respiratory diseases	Number	1990	2019	1.2757748738587826	1.9621926862924164	0.7108961268908027
Deaths	Kenya	Female	All Ages	Chronic respiratory diseases	Number	1990	2019	1.11338792509827	1.7229304702845394	0.6492205088322694
Deaths	Kenya	Both	All Ages	Chronic respiratory diseases	Number	1990	2019	1.2004067790674218	1.6021498251914372	0.8200359960615999
Deaths	Kenya	Male	All Ages	Chronic respiratory diseases	Rate	1990	2019	0.0449841460983061	0.36017161909135653	-0.21439534781821068
Deaths	Kenya	Female	All Ages	Chronic respiratory diseases	Rate	1990	2019	-0.01865820356817957	0.26438002580322517	-0.2341921719012346
Deaths	Kenya	Both	All Ages	Chronic respiratory diseases	Rate	1990	2019	0.016073833905603387	0.2015852588854648	-0.1595685988804844
Deaths	Kenya	Male	Age-standardized	Chronic respiratory diseases	Rate	1990	2019	0.0064828995649044655	0.28104151476457356	-0.2522240493873385
Deaths	Kenya	Female	Age-standardized	Chronic respiratory diseases	Rate	1990	2019	-0.16839372027416	0.0495234626977111	-0.3391893049310881
Deaths	Kenya	Both	Age-standardized	Chronic respiratory diseases	Rate	1990	2019	-0.10389158297969886	0.0552892412526663	-0.2645957485469318
Deaths	Kenya	Male	All Ages	Chronic obstructive pulmonary disease	Number	1990	2019	1.392937902253456	2.1243223991000084	0.6191486595504291
Deaths	Kenya	Female	All Ages	Chronic obstructive pulmonary disease	Number	1990	2019	1.352208271074049	2.0986865853939074	0.8265084977012279
Deaths	Kenya	Both	All Ages	Chronic obstructive pulmonary disease	Number	1990	2019	1.3768140130733542	1.8293751127425633	0.8326773847442257
Deaths	Kenya	Male	All Ages	Chronic obstructive pulmonary disease	Rate	1990	2019	0.0987827483184387	0.43461790173623543	-0.2565237015128793
Deaths	Kenya	Female	All Ages	Chronic obstructive pulmonary disease	Rate	1990	2019	0.09223690686614587	0.4388606200389115	-0.1518693236364709
Deaths	Kenya	Both	All Ages	Chronic obstructive pulmonary disease	Rate	1990	2019	0.09753276063235032	0.3065102533359121	-0.15373123081434426
Deaths	Kenya	Male	Age-standardized	Chronic obstructive pulmonary disease	Rate	1990	2019	0.04969354802886997	0.34083245046341293	-0.2778891775114188
Deaths	Kenya	Female	Age-standardized	Chronic obstructive pulmonary disease	Rate	1990	2019	-0.1108232875832031	0.15181812553337395	-0.30393612374974166
Deaths	Kenya	Both	Age-standardized	Chronic obstructive pulmonary disease	Rate	1990	2019	-0.06047333292986445	0.10907991365603659	-0.27590735602696687
Deaths	Kenya	Male	All Ages	Pneumoconiosis	Number	1990	2019	1.4550560151828758	3.571246652778426	0.6626193261141058
Deaths	Kenya	Female	All Ages	Pneumoconiosis	Number	1990	2019	1.2413673804783287	2.1096832748393752	0.5979844840112073
Deaths	Kenya	Both	All Ages	Pneumoconiosis	Number	1990	2019	1.3989583174543208	2.329983148834815	0.7769749116449096
Deaths	Kenya	Male	All Ages	Pneumoconiosis	Rate	1990	2019	0.12730597526079307	1.0990126637433029	-0.23656295851445439
Deaths	Kenya	Female	All Ages	Pneumoconiosis	Rate	1990	2019	0.040768457840041884	0.44396688133957424	-0.25798338034091967
Deaths	Kenya	Both	All Ages	Pneumoconiosis	Rate	1990	2019	0.10775825551156383	0.5376742050902269	-0.17945275918739942
Deaths	Kenya	Male	Age-standardized	Pneumoconiosis	Rate	1990	2019	-0.022403886378607848	0.7931739223996135	-0.3182027140458355
Deaths	Kenya	Female	Age-standardized	Pneumoconiosis	Rate	1990	2019	-0.16428959623737238	0.12941881523155624	-0.39373300476616935
Deaths	Kenya	Both	Age-standardized	Pneumoconiosis	Rate	1990	2019	-0.09913651879247687	0.22990898982106042	-0.3219556448067601
Deaths	Bulgaria	Male	All Ages	Chronic respiratory diseases	Number	1990	2019	-0.26470251568111924	-0.07292068952909106	-0.4314273457728892
Deaths	Bulgaria	Female	All Ages	Chronic respiratory diseases	Number	1990	2019	-0.06565287791134508	0.4436641382118374	-0.32571199484334945
Deaths	Bulgaria	Both	All Ages	Chronic respiratory diseases	Number	1990	2019	-0.19812801328807952	0.023086188566736967	-0.37375784311453814
Deaths	Bulgaria	Male	All Ages	Chronic respiratory diseases	Rate	1990	2019	-0.06513326087222908	0.17870063528858446	-0.27710936790855956
Deaths	Bulgaria	Female	All Ages	Chronic respiratory diseases	Rate	1990	2019	0.15243442952139125	0.7806318639067749	-0.16832546043622243
Deaths	Bulgaria	Both	All Ages	Chronic respiratory diseases	Rate	1990	2019	0.003831195957205719	0.28076033239106757	-0.21603270381984682
Deaths	Bulgaria	Male	Age-standardized	Chronic respiratory diseases	Rate	1990	2019	-0.39000907005851704	-0.23780050532002836	-0.5249556731607924
Deaths	Bulgaria	Female	Age-standardized	Chronic respiratory diseases	Rate	1990	2019	-0.41074743614147274	-0.10741252478076671	-0.5689528539867347
Deaths	Bulgaria	Both	Age-standardized	Chronic respiratory diseases	Rate	1990	2019	-0.4165834917479852	-0.252540926957704	-0.5435134882874412
Deaths	Bulgaria	Male	All Ages	Chronic obstructive pulmonary disease	Number	1990	2019	-0.19828595233558502	0.009892870896197321	-0.3798317509806968
Deaths	Bulgaria	Female	All Ages	Chronic obstructive pulmonary disease	Number	1990	2019	-0.006308343307996268	0.5363638574386181	-0.28431493334908353
Deaths	Bulgaria	Both	All Ages	Chronic obstructive pulmonary disease	Number	1990	2019	-0.13326724798948478	0.10467355853878398	-0.3203467621605855
Deaths	Bulgaria	Male	All Ages	Chronic obstructive pulmonary disease	Rate	1990	2019	0.019309617449911214	0.28399086793784384	-0.21151006084522075
Deaths	Bulgaria	Female	All Ages	Chronic obstructive pulmonary disease	Rate	1990	2019	0.22563065741573363	0.8949687581063289	-0.11726585119767689
Deaths	Bulgaria	Both	All Ages	Chronic obstructive pulmonary disease	Rate	1990	2019	0.08502777181885408	0.3828962699611951	-0.14916952595622696
Deaths	Bulgaria	Male	Age-standardized	Chronic obstructive pulmonary disease	Rate	1990	2019	-0.3436399009841178	-0.17893770619165442	-0.4890405607541165
Deaths	Bulgaria	Female	Age-standardized	Chronic obstructive pulmonary disease	Rate	1990	2019	-0.3811376084960461	-0.047781099672764574	-0.5506570762283836
Deaths	Bulgaria	Both	Age-standardized	Chronic obstructive pulmonary disease	Rate	1990	2019	-0.37793456743477466	-0.20095824579730454	-0.5116490112082517
Deaths	Bulgaria	Male	All Ages	Pneumoconiosis	Number	1990	2019	-0.7982517019077315	-0.7142922432157026	-0.8571272938324916
Deaths	Bulgaria	Female	All Ages	Pneumoconiosis	Number	1990	2019	5.380833467435805	9.506136763477576	2.9733966484428462
Deaths	Bulgaria	Both	All Ages	Pneumoconiosis	Number	1990	2019	-0.7093434601266537	-0.60535676120347	-0.7923288622990101
Deaths	Bulgaria	Male	All Ages	Pneumoconiosis	Rate	1990	2019	-0.7434946024100606	-0.6367474598721561	-0.8183497920587822
Deaths	Bulgaria	Female	All Ages	Pneumoconiosis	Rate	1990	2019	6.870192996878159	11.958389276596062	3.9008328827238197
Deaths	Bulgaria	Both	All Ages	Pneumoconiosis	Rate	1990	2019	-0.6361388016181377	-0.5059620476305937	-0.7400248793089821
Deaths	Bulgaria	Male	Age-standardized	Pneumoconiosis	Rate	1990	2019	-0.8132974199180859	-0.7384856275698075	-0.8651180630779471
Deaths	Bulgaria	Female	Age-standardized	Pneumoconiosis	Rate	1990	2019	3.1292319023344057	5.6580293272501585	1.6347787186512939
Deaths	Bulgaria	Both	Age-standardized	Pneumoconiosis	Rate	1990	2019	-0.7532922331948028	-0.6662682217966438	-0.8222073561059234
Deaths	Bulgaria	Male	All Ages	Asthma	Number	1990	2019	-0.8417757340388826	-0.7813283543220613	-0.8908497814513292
Deaths	Bulgaria	Female	All Ages	Asthma	Number	1990	2019	-0.7517673215477436	-0.6214749857451347	-0.8273607692093562
Deaths	Bulgaria	Both	All Ages	Asthma	Number	1990	2019	-0.803878227454696	-0.739932688185777	-0.8583540236569105
Deaths	Bulgaria	Male	All Ages	Asthma	Rate	1990	2019	-0.798831620229226	-0.7219780392367252	-0.8612249993154785
Deaths	Bulgaria	Female	All Ages	Asthma	Rate	1990	2019	-0.6938269745603719	-0.5331229170083621	-0.7870647977119258
Deaths	Bulgaria	Both	All Ages	Asthma	Rate	1990	2019	-0.7544830636936467	-0.6744322223821045	-0.8226791156303458
Deaths	Bulgaria	Male	Age-standardized	Asthma	Rate	1990	2019	-0.8603811720882817	-0.8105511704734143	-0.9020618980591535
Deaths	Bulgaria	Female	Age-standardized	Asthma	Rate	1990	2019	-0.8204873201944259	-0.7298853713264367	-0.873513581823218
Deaths	Bulgaria	Both	Age-standardized	Asthma	Rate	1990	2019	-0.8435744226629793	-0.7922275075851093	-0.8861904729549702
Deaths	Bulgaria	Male	All Ages	Interstitial lung disease and pulmonary sarcoidosis	Number	1990	2019	-0.3254469298888945	0.1736267046208596	-0.6022955585226728
Deaths	Bulgaria	Female	All Ages	Interstitial lung disease and pulmonary sarcoidosis	Number	1990	2019	-0.0021704220140347573	0.7116469246631353	-0.37254249382052457
Deaths	Bulgaria	Both	All Ages	Interstitial lung disease and pulmonary sarcoidosis	Number	1990	2019	-0.2211367402621977	0.3046544115901419	-0.5199753164884944
Deaths	Bulgaria	Male	All Ages	Interstitial lung disease and pulmonary sarcoidosis	Rate	1990	2019	-0.14236449536128978	0.4921641834780904	-0.4943534252875261
Deaths	Bulgaria	Female	All Ages	Interstitial lung disease and pulmonary sarcoidosis	Rate	1990	2019	0.23073441687844054	1.1111648984980147	-0.22608673362591192
Deaths	Bulgaria	Both	All Ages	Interstitial lung disease and pulmonary sarcoidosis	Rate	1990	2019	-0.024972501264580508	0.6332442334936917	-0.39907646092711463
Deaths	Bulgaria	Male	Age-standardized	Interstitial lung disease and pulmonary sarcoidosis	Rate	1990	2019	-0.41887115693789506	0.014124810885464202	-0.6541275959085481
Deaths	Bulgaria	Female	Age-standardized	Interstitial lung disease and pulmonary sarcoidosis	Rate	1990	2019	-0.2213437505476531	0.31584460666442077	-0.4976844431832346
Deaths	Bulgaria	Both	Age-standardized	Interstitial lung disease and pulmonary sarcoidosis	Rate	1990	2019	-0.36788176342934426	0.049039924847152055	-0.6062961281478665
Deaths	Bulgaria	Male	All Ages	Other chronic respiratory diseases	Number	1990	2019	-0.15418833851708794	0.22298679357258425	-0.4060981047425315
Deaths	Bulgaria	Female	All Ages	Other chronic respiratory diseases	Number	1990	2019	-0.07831645139840289	0.3505618504202379	-0.3917076740195522
Deaths	Bulgaria	Both	All Ages	Other chronic respiratory diseases	Number	1990	2019	-0.13100630090444393	0.18544127501389177	-0.3629519546858874
Deaths	Bulgaria	Male	All Ages	Other chronic respiratory diseases	Rate	1990	2019	0.07537589445071226	0.5549212394798538	-0.24490544300520342
Deaths	Bulgaria	Female	All Ages	Other chronic respiratory diseases	Rate	1990	2019	0.13681503310838028	0.6657984370339	-0.24972528613728306
Deaths	Bulgaria	Both	All Ages	Other chronic respiratory diseases	Rate	1990	2019	0.08785816027733877	0.48400611637994445	-0.20250524796097336
Deaths	Bulgaria	Male	Age-standardized	Other chronic respiratory diseases	Rate	1990	2019	-0.18707520901063174	0.14470732726969687	-0.42237040190803504
Deaths	Bulgaria	Female	Age-standardized	Other chronic respiratory diseases	Rate	1990	2019	-0.28405261238750373	0.07215334966208262	-0.5374201558151143
Deaths	Bulgaria	Both	Age-standardized	Other chronic respiratory diseases	Rate	1990	2019	-0.22461657207188235	0.048628150633475364	-0.434825804389662
Deaths	Finland	Male	All Ages	Chronic respiratory diseases	Number	1990	2019	0.5059689517668788	0.733619031881493	0.31162441717784456
Deaths	Finland	Female	All Ages	Chronic respiratory diseases	Number	1990	2019	0.9115920176709881	1.3680832231779234	0.24389263747990705
Deaths	Finland	Both	All Ages	Chronic respiratory diseases	Number	1990	2019	0.630509934412722	0.8543351135385007	0.370046734775692
Deaths	Finland	Male	All Ages	Chronic respiratory diseases	Rate	1990	2019	0.3405267999870836	0.5431677860809919	0.16753249174324142
Deaths	Finland	Female	All Ages	Chronic respiratory diseases	Rate	1990	2019	0.7588642127880633	1.178883776270473	0.14451107997382387
Deaths	Finland	Both	All Ages	Chronic respiratory diseases	Rate	1990	2019	0.47613875211415574	0.6787729180479294	0.24033532990296366
Deaths	Finland	Male	Age-standardized	Chronic respiratory diseases	Rate	1990	2019	-0.3522311196914512	-0.25660378037020753	-0.4350067183903959
Deaths	Finland	Female	Age-standardized	Chronic respiratory diseases	Rate	1990	2019	0.08054234635171327	0.3357748757903248	-0.31595505717286404
Deaths	Finland	Both	Age-standardized	Chronic respiratory diseases	Rate	1990	2019	-0.15445632690946726	-0.03686469699710749	-0.2979837962036919
Deaths	Finland	Male	All Ages	Chronic obstructive pulmonary disease	Number	1990	2019	0.4394398450682785	0.6806903124623831	0.22847495513504143
Deaths	Finland	Female	All Ages	Chronic obstructive pulmonary disease	Number	1990	2019	1.0118761957812765	1.5551507023370985	0.33665154959464294
Deaths	Finland	Both	All Ages	Chronic obstructive pulmonary disease	Number	1990	2019	0.590112855872691	0.8134949632949655	0.38789472189775187
Deaths	Finland	Male	All Ages	Chronic obstructive pulmonary disease	Rate	1990	2019	0.28130642203437944	0.49605368934807503	0.0935176309839201
Deaths	Finland	Female	All Ages	Chronic obstructive pulmonary disease	Rate	1990	2019	0.8511361256002719	1.3510053856034228	0.22985896248619087
Deaths	Finland	Both	All Ages	Chronic obstructive pulmonary disease	Rate	1990	2019	0.4395663327460923	0.6417993755111522	0.25649352979004153
Deaths	Finland	Male	Age-standardized	Chronic obstructive pulmonary disease	Rate	1990	2019	-0.3834819963121348	-0.2819201753101456	-0.4728362424316771
Deaths	Finland	Female	Age-standardized	Chronic obstructive pulmonary disease	Rate	1990	2019	0.14669116028833704	0.44424018142959165	-0.2611883170449672
Deaths	Finland	Both	Age-standardized	Chronic obstructive pulmonary disease	Rate	1990	2019	-0.17319677516735574	-0.057171225864629804	-0.2837891996246195
Deaths	Finland	Male	All Ages	Pneumoconiosis	Number	1990	2019	0.6089302909579686	1.1819632070814197	0.176322057742936
Deaths	Finland	Female	All Ages	Pneumoconiosis	Number	1990	2019	-0.5153076109062321	-0.1693732967520197	-0.7477134411193106
Deaths	Finland	Both	All Ages	Pneumoconiosis	Number	1990	2019	0.5723900258764953	1.1090259572478445	0.15666849706144775
Deaths	Finland	Male	All Ages	Pneumoconiosis	Rate	1990	2019	0.4321770523951978	0.942257941139277	0.04709412632330339
Deaths	Finland	Female	All Ages	Pneumoconiosis	Rate	1990	2019	-0.5540324036158936	-0.23573672152649988	-0.7678700289179244
Deaths	Finland	Both	All Ages	Pneumoconiosis	Rate	1990	2019	0.4235214405302419	0.909350491525533	0.04715902419632578
Deaths	Finland	Male	Age-standardized	Pneumoconiosis	Rate	1990	2019	-0.2977428211441287	-0.051995404426062805	-0.4843216560832139
Deaths	Finland	Female	Age-standardized	Pneumoconiosis	Rate	1990	2019	-0.6907640091478167	-0.47055287175382665	-0.8424110084289499
Deaths	Finland	Both	Age-standardized	Pneumoconiosis	Rate	1990	2019	-0.1649819929632735	0.11636078337720089	-0.38648024738773945
Deaths	Monaco	Male	All Ages	Chronic respiratory diseases	Number	1990	2019	0.17467112133701843	0.49313779921041306	-0.056814159243880114
Deaths	Monaco	Female	All Ages	Chronic respiratory diseases	Number	1990	2019	0.4812092718885612	1.0980708137700035	-0.08801644127424492
Deaths	Monaco	Both	All Ages	Chronic respiratory diseases	Number	1990	2019	0.29277379554951194	0.657290830970293	-0.022600506690220446
Deaths	Monaco	Male	All Ages	Chronic respiratory diseases	Rate	1990	2019	-0.07001326665109535	0.18211669556237878	-0.2532800857593661
Deaths	Monaco	Female	All Ages	Chronic respiratory diseases	Rate	1990	2019	0.22599857682622435	0.736575567396382	-0.2451501848478779
Deaths	Monaco	Both	All Ages	Chronic respiratory diseases	Rate	1990	2019	0.04737605021812675	0.34269949667919397	-0.20813306681169697
Deaths	Monaco	Male	Age-standardized	Chronic respiratory diseases	Rate	1990	2019	-0.2604306321052761	-0.06344609996662363	-0.4034175771365769
Deaths	Monaco	Female	Age-standardized	Chronic respiratory diseases	Rate	1990	2019	0.11369493880344374	0.5833620400105259	-0.31167841861309936
Deaths	Monaco	Both	Age-standardized	Chronic respiratory diseases	Rate	1990	2019	-0.08826257597171337	0.17633711263747368	-0.3122256775035375
Deaths	Monaco	Male	All Ages	Chronic obstructive pulmonary disease	Number	1990	2019	0.18245480063736072	0.5102995978326671	-0.0658241472874464
Deaths	Monaco	Female	All Ages	Chronic obstructive pulmonary disease	Number	1990	2019	0.5008749272857482	1.1240118751742474	-0.08227243081750604
Deaths	Monaco	Both	All Ages	Chronic obstructive pulmonary disease	Number	1990	2019	0.2999398688193394	0.6488233148791549	-0.014661404529565235
Deaths	Monaco	Male	All Ages	Chronic obstructive pulmonary disease	Rate	1990	2019	-0.06385093035587251	0.19570368578389355	-0.26041329027588794
Deaths	Monaco	Female	All Ages	Chronic obstructive pulmonary disease	Rate	1990	2019	0.2422758618708695	0.7580470130364798	-0.2403958609458556
Deaths	Monaco	Both	All Ages	Chronic obstructive pulmonary disease	Rate	1990	2019	0.0531818404830329	0.33583930691573644	-0.20170098604711836
Deaths	Libya	Male	All Ages	Interstitial lung disease and pulmonary sarcoidosis	Number	1990	2019	2.0175730906371294	5.099513463001003	0.9361995620979193
Deaths	Libya	Female	All Ages	Interstitial lung disease and pulmonary sarcoidosis	Number	1990	2019	2.1129073409382793	4.2572986859955195	0.9658533209765121
Deaths	Libya	Both	All Ages	Interstitial lung disease and pulmonary sarcoidosis	Number	1990	2019	2.062979678163381	4.132376600232458	1.1886914634208998
Deaths	Libya	Male	All Ages	Interstitial lung disease and pulmonary sarcoidosis	Rate	1990	2019	0.9214762134158446	2.8839390730686785	0.23289852184220614
Deaths	Libya	Female	All Ages	Interstitial lung disease and pulmonary sarcoidosis	Rate	1990	2019	0.9324355493955765	2.2636342049121803	0.22036553815550425
Deaths	Libya	Both	All Ages	Interstitial lung disease and pulmonary sarcoidosis	Rate	1990	2019	0.9267227069031837	2.2284466679765456	0.37676445294171745
Deaths	Libya	Male	Age-standardized	Interstitial lung disease and pulmonary sarcoidosis	Rate	1990	2019	0.11973756632422666	1.2868614791796165	-0.2685002219505984
Deaths	Libya	Female	Age-standardized	Interstitial lung disease and pulmonary sarcoidosis	Rate	1990	2019	0.1314637868892424	0.9545596166974064	-0.29270824300218695
Deaths	Libya	Both	Age-standardized	Interstitial lung disease and pulmonary sarcoidosis	Rate	1990	2019	0.13038622848966652	0.9078632951564818	-0.19216433959162849
Deaths	Libya	Male	All Ages	Other chronic respiratory diseases	Number	1990	2019	2.363159860200939	7.719114282878719	0.3957661712099343
Deaths	Libya	Female	All Ages	Other chronic respiratory diseases	Number	1990	2019	2.3331135715407725	6.621483368951244	0.5956353894061058
Deaths	Libya	Both	All Ages	Other chronic respiratory diseases	Number	1990	2019	2.351852343493353	6.271011026791474	0.5274821497311881
Deaths	Libya	Male	All Ages	Other chronic respiratory diseases	Rate	1990	2019	1.1415327745803365	4.55200162295605	-0.11122898537508512
Deaths	Libya	Female	All Ages	Other chronic respiratory diseases	Rate	1990	2019	1.0691355219962373	3.7312765168427027	-0.00945893576369425
Deaths	Libya	Both	All Ages	Other chronic respiratory diseases	Rate	1990	2019	1.108433845133342	3.5737234717348003	-0.039159625100397145
Deaths	Libya	Male	Age-standardized	Other chronic respiratory diseases	Rate	1990	2019	0.5949286576094998	2.958416869364333	-0.2844916768582915
Deaths	Libya	Female	Age-standardized	Other chronic respiratory diseases	Rate	1990	2019	0.5072409626619717	2.341952686126307	-0.23287363581183598
Deaths	Libya	Both	Age-standardized	Other chronic respiratory diseases	Rate	1990	2019	0.5521603333708746	2.264822197006156	-0.23983228506635682
Deaths	Lao People's Democratic Republic	Male	All Ages	Asthma	Number	1990	2019	-0.2838536439300612	0.033031472229702485	-0.5081725724855694
Deaths	Lao People's Democratic Republic	Female	All Ages	Asthma	Number	1990	2019	-0.33570874790181016	0.25025851756144646	-0.5984334619746038
Deaths	Lao People's Democratic Republic	Both	All Ages	Asthma	Number	1990	2019	-0.30731773279568936	-0.010498492755133532	-0.5035444278003158
Deaths	Lao People's Democratic Republic	Male	All Ages	Asthma	Rate	1990	2019	-0.5943303167290999	-0.4148269462012476	-0.7213984612884974
Deaths	Lao People's Democratic Republic	Female	All Ages	Asthma	Rate	1990	2019	-0.6056532428109352	-0.25780237133773704	-0.7616159153597483
Deaths	Lao People's Democratic Republic	Both	All Ages	Asthma	Rate	1990	2019	-0.5982592398244732	-0.4261104888395647	-0.7120664864515001
Deaths	Lao People's Democratic Republic	Male	Age-standardized	Asthma	Rate	1990	2019	-0.5961734703042026	-0.3938837945407187	-0.7289572340193982
Deaths	Lao People's Democratic Republic	Female	Age-standardized	Asthma	Rate	1990	2019	-0.6212944581922671	-0.3826823117601088	-0.7569245348274916
Deaths	Lao People's Democratic Republic	Both	Age-standardized	Asthma	Rate	1990	2019	-0.6047542942714788	-0.45611979394533547	-0.7124307991403405
Deaths	Lao People's Democratic Republic	Male	All Ages	Interstitial lung disease and pulmonary sarcoidosis	Number	1990	2019	1.1193959910672078	2.3970169637653913	0.09902595472580991
Deaths	Lao People's Democratic Republic	Female	All Ages	Interstitial lung disease and pulmonary sarcoidosis	Number	1990	2019	1.0352475127059635	2.154705716343447	0.2751169424067504
Deaths	Lao People's Democratic Republic	Both	All Ages	Interstitial lung disease and pulmonary sarcoidosis	Number	1990	2019	1.0819744498745103	1.9348387338969704	0.2658357192291945
Deaths	Lao People's Democratic Republic	Male	All Ages	Interstitial lung disease and pulmonary sarcoidosis	Rate	1990	2019	0.20055725081129114	0.9242809574834985	-0.3774435809367201
Deaths	Lao People's Democratic Republic	Female	All Ages	Interstitial lung disease and pulmonary sarcoidosis	Rate	1990	2019	0.20819483047184545	0.87274477150868	-0.24304553208144541
Deaths	Lao People's Democratic Republic	Both	All Ages	Interstitial lung disease and pulmonary sarcoidosis	Rate	1990	2019	0.20750023172155194	0.7021431033697714	-0.26584261186164126
Deaths	Lao People's Democratic Republic	Male	Age-standardized	Interstitial lung disease and pulmonary sarcoidosis	Rate	1990	2019	0.031130077244128036	0.5914951034320389	-0.44573947241063155
Deaths	Lao People's Democratic Republic	Female	Age-standardized	Interstitial lung disease and pulmonary sarcoidosis	Rate	1990	2019	-0.02683349496754701	0.482407837969274	-0.37915798173663845
Deaths	Lao People's Democratic Republic	Both	Age-standardized	Interstitial lung disease and pulmonary sarcoidosis	Rate	1990	2019	0.006009806216433309	0.3928522829546517	-0.36727969910901875
Deaths	Lao People's Democratic Republic	Male	All Ages	Other chronic respiratory diseases	Number	1990	2019	0.5504296396432468	2.4988559820051615	-0.2602321173032009
Deaths	Lao People's Democratic Republic	Female	All Ages	Other chronic respiratory diseases	Number	1990	2019	0.2908809887430115	2.983100794402081	-0.4734745005270004
Deaths	Lao People's Democratic Republic	Both	All Ages	Other chronic respiratory diseases	Number	1990	2019	0.4368966956725202	2.2071121919496273	-0.2895604467957649
Deaths	Lao People's Democratic Republic	Male	All Ages	Other chronic respiratory diseases	Rate	1990	2019	-0.12174055552065244	0.9819688894596718	-0.5809496199708558
Deaths	Lao People's Democratic Republic	Female	All Ages	Other chronic respiratory diseases	Rate	1990	2019	-0.2336874372198223	1.3645093577078626	-0.6874358609439605
Deaths	Lao People's Democratic Republic	Both	All Ages	Other chronic respiratory diseases	Rate	1990	2019	-0.16663093867983075	0.8600558307377879	-0.5879603973190091
Deaths	Lao People's Democratic Republic	Male	Age-standardized	Other chronic respiratory diseases	Rate	1990	2019	-0.1589893571081872	0.6429958317269446	-0.537852607840993
Deaths	Lao People's Democratic Republic	Female	Age-standardized	Other chronic respiratory diseases	Rate	1990	2019	-0.26279807370392433	0.7660797571075744	-0.6517945445047607
Deaths	Lao People's Democratic Republic	Both	Age-standardized	Other chronic respiratory diseases	Rate	1990	2019	-0.2049604111733525	0.5031993179791565	-0.5530223528976267
Deaths	Kenya	Male	All Ages	Asthma	Number	1990	2019	0.8812966826309012	1.6792511613437382	0.4232419566388269
Deaths	Kenya	Female	All Ages	Asthma	Number	1990	2019	0.7729836732182596	1.3715664689579596	0.2773862115382776
Deaths	Kenya	Both	All Ages	Asthma	Number	1990	2019	0.8172302283821377	1.27092604720834	0.4498577207182149
Deaths	Kenya	Male	All Ages	Asthma	Rate	1990	2019	-0.13615128190460082	0.23025129558285728	-0.3464796110400352
Deaths	Kenya	Female	All Ages	Asthma	Rate	1990	2019	-0.1767233254919848	0.10122579549443528	-0.40685168838090924
Deaths	Kenya	Both	All Ages	Asthma	Rate	1990	2019	-0.16086420801523243	0.048637259825663595	-0.33050447448078063
Deaths	Kenya	Male	Age-standardized	Asthma	Rate	1990	2019	-0.17193260000326469	0.17931278329045813	-0.3654331040631615
Deaths	Kenya	Female	Age-standardized	Asthma	Rate	1990	2019	-0.2850983461136045	-0.06806855205916953	-0.4700707126322861
Deaths	Kenya	Both	Age-standardized	Asthma	Rate	1990	2019	-0.23577195184050778	-0.04387096993484731	-0.38118435986292326
Deaths	Kenya	Male	All Ages	Interstitial lung disease and pulmonary sarcoidosis	Number	1990	2019	1.6717736978673647	3.067533567017873	1.0118475398838502
Deaths	Kenya	Female	All Ages	Interstitial lung disease and pulmonary sarcoidosis	Number	1990	2019	2.0320159800626056	3.9871190085808554	1.0751897014733
Deaths	Kenya	Both	All Ages	Interstitial lung disease and pulmonary sarcoidosis	Number	1990	2019	1.8298592342753524	3.1244616526287765	1.2436921908759175
Deaths	Kenya	Male	All Ages	Interstitial lung disease and pulmonary sarcoidosis	Rate	1990	2019	0.22681781414512722	0.8677190525657078	-0.07620529266992931
Deaths	Kenya	Female	All Ages	Interstitial lung disease and pulmonary sarcoidosis	Rate	1990	2019	0.4079024363434213	1.3157453815169566	-0.03639537001427175
Deaths	Kenya	Both	All Ages	Interstitial lung disease and pulmonary sarcoidosis	Rate	1990	2019	0.30673380437501074	0.904537653696601	0.036061581056192345
Deaths	Kenya	Male	Age-standardized	Interstitial lung disease and pulmonary sarcoidosis	Rate	1990	2019	0.1295341906512915	0.720911488227719	-0.12675174189666188
Deaths	Kenya	Female	Age-standardized	Interstitial lung disease and pulmonary sarcoidosis	Rate	1990	2019	0.1440219563858613	0.8466484059245221	-0.20114676152126745
Deaths	Kenya	Both	Age-standardized	Interstitial lung disease and pulmonary sarcoidosis	Rate	1990	2019	0.11559588923889254	0.6010028292091294	-0.10575677950958166
Deaths	Kenya	Male	All Ages	Other chronic respiratory diseases	Number	1990	2019	1.8224361379466236	3.210808283880791	1.0499999156310753
Deaths	Kenya	Female	All Ages	Other chronic respiratory diseases	Number	1990	2019	1.335818293137874	3.5273524499514726	0.20737353456441307
Deaths	Kenya	Both	All Ages	Other chronic respiratory diseases	Number	1990	2019	1.599391654052886	2.9979912729370333	0.7778885592325676
Deaths	Kenya	Male	All Ages	Other chronic respiratory diseases	Rate	1990	2019	0.2959985855403084	0.9335075492128341	-0.05868658805208854
Deaths	Kenya	Female	All Ages	Other chronic respiratory diseases	Rate	1990	2019	0.08462629728503218	1.102254930839921	-0.43936174740915795
Deaths	Kenya	Both	All Ages	Other chronic respiratory diseases	Rate	1990	2019	0.2003116282322695	0.8461378865302095	-0.17903086746444097
Deaths	Kenya	Male	Age-standardized	Other chronic respiratory diseases	Rate	1990	2019	0.18315043528169225	0.7442065147569197	-0.09771103756968384
Deaths	Kenya	Female	Age-standardized	Other chronic respiratory diseases	Rate	1990	2019	0.011778735845517347	0.7353001735577644	-0.3675228924380096
Deaths	Kenya	Both	Age-standardized	Other chronic respiratory diseases	Rate	1990	2019	0.0985323882084494	0.5028320556754441	-0.15807318108731697
Deaths	Libya	Male	All Ages	Chronic respiratory diseases	Number	1990	2019	1.123473090466387	1.9701772971582316	0.3703852414785073
Deaths	Libya	Female	All Ages	Chronic respiratory diseases	Number	1990	2019	1.0606534353859676	2.0927802050574242	0.36326749863209395
Deaths	Libya	Both	All Ages	Chronic respiratory diseases	Number	1990	2019	1.0986392441295472	1.823918766653266	0.49435894660154317
Deaths	Libya	Male	All Ages	Chronic respiratory diseases	Rate	1990	2019	0.35214720923240367	0.8912963678743298	-0.1273905997878843
Deaths	Libya	Female	All Ages	Chronic respiratory diseases	Rate	1990	2019	0.2792157033250115	0.9199409941056788	-0.1537086430275226
Deaths	Libya	Both	All Ages	Chronic respiratory diseases	Rate	1990	2019	0.32011841739906255	0.7763449261352424	-0.05999529307763965
Deaths	Libya	Male	Age-standardized	Chronic respiratory diseases	Rate	1990	2019	-0.18208008300142023	0.13692759348238628	-0.466869452133471
Deaths	Libya	Female	Age-standardized	Chronic respiratory diseases	Rate	1990	2019	-0.22900148061052242	0.1501102066119902	-0.4849775970502179
Deaths	Libya	Both	Age-standardized	Chronic respiratory diseases	Rate	1990	2019	-0.20182303933102683	0.061894091091594196	-0.4281592978157379
Deaths	Libya	Male	All Ages	Chronic obstructive pulmonary disease	Number	1990	2019	1.699862764220933	2.938629216844476	0.5769161708835124
Deaths	Libya	Female	All Ages	Chronic obstructive pulmonary disease	Number	1990	2019	1.5829340923839033	3.0458778449782296	0.7746275257418085
Deaths	Libya	Both	All Ages	Chronic obstructive pulmonary disease	Number	1990	2019	1.6578661022086265	2.6185848111529575	0.8666828839049724
Deaths	Libya	Male	All Ages	Chronic obstructive pulmonary disease	Rate	1990	2019	0.7191703150568395	1.507969857337723	0.00412047095227654
Deaths	Libya	Female	All Ages	Chronic obstructive pulmonary disease	Rate	1990	2019	0.6034379167752483	1.5116064565517404	0.10165608612228157
Deaths	Libya	Both	All Ages	Chronic obstructive pulmonary disease	Rate	1990	2019	0.671891918690184	1.2762180148331628	0.1742096510296811
Deaths	Libya	Male	Age-standardized	Chronic obstructive pulmonary disease	Rate	1990	2019	0.013622844939884074	0.4745042831247025	-0.38490504257362784
Deaths	Libya	Female	Age-standardized	Chronic obstructive pulmonary disease	Rate	1990	2019	-0.050417548057584256	0.49633536343222173	-0.35441823206056455
Deaths	Libya	Both	Age-standardized	Chronic obstructive pulmonary disease	Rate	1990	2019	-0.012004296528981398	0.34309596673352927	-0.30345569902913705
Deaths	Libya	Male	All Ages	Pneumoconiosis	Number	1990	2019	2.758386395562979	7.256469624384233	0.8063562655118226
Deaths	Libya	Female	All Ages	Pneumoconiosis	Number	1990	2019	5.043200110495702	10.267504291187862	2.5086420426050235
Deaths	Libya	Both	All Ages	Pneumoconiosis	Number	1990	2019	3.2241313061432244	6.789848761728354	1.3651306101984
Deaths	Libya	Male	All Ages	Pneumoconiosis	Rate	1990	2019	1.3931980578389984	4.2574070332444345	0.15021923011740917
Deaths	Libya	Female	All Ages	Pneumoconiosis	Rate	1990	2019	2.751507335940557	5.994659159593128	1.178100364269175
Deaths	Libya	Both	All Ages	Pneumoconiosis	Rate	1990	2019	1.6571282083617642	3.9000907840052212	0.487750925658596
Deaths	Libya	Male	Age-standardized	Pneumoconiosis	Rate	1990	2019	0.39404720665717136	2.0710372858567396	-0.3258249494864653
Deaths	Libya	Female	Age-standardized	Pneumoconiosis	Rate	1990	2019	1.2253267696194758	3.2005873424619256	0.25166242375235093
Deaths	Libya	Both	Age-standardized	Pneumoconiosis	Rate	1990	2019	0.5429145882676752	1.8285217642736884	-0.1338865306656305
Deaths	Libya	Male	All Ages	Asthma	Number	1990	2019	0.3133561609087648	1.137635571325788	-0.15730394477414272
Deaths	Libya	Female	All Ages	Asthma	Number	1990	2019	0.47687538649178834	1.3452614573434756	-0.15887169820113034
Deaths	Libya	Both	All Ages	Asthma	Number	1990	2019	0.3839447815140984	1.0690663611106568	-0.04996848254936805
Deaths	Libya	Male	All Ages	Asthma	Rate	1990	2019	-0.16370455756002297	0.361165340451409	-0.4634030803495893
Deaths	Libya	Female	All Ages	Asthma	Rate	1990	2019	-0.08318295846742568	0.45589512196394893	-0.4778430406126585
Deaths	Libya	Both	All Ages	Asthma	Rate	1990	2019	-0.12944971373683964	0.3015160265221977	-0.4023965258419898
Deaths	Libya	Male	Age-standardized	Asthma	Rate	1990	2019	-0.4849969804580782	-0.1586696056695912	-0.6673268177210583
Deaths	Libya	Female	Age-standardized	Asthma	Rate	1990	2019	-0.4450844911135626	-0.11786053462469026	-0.6800537156083666
Deaths	Libya	Both	Age-standardized	Asthma	Rate	1990	2019	-0.46751094547438815	-0.20455356698083682	-0.6343853591458846
Deaths	Monaco	Male	Age-standardized	Chronic obstructive pulmonary disease	Rate	1990	2019	-0.2608719581999707	-0.06674388473838695	-0.4109555306851388
Deaths	Monaco	Female	Age-standardized	Chronic obstructive pulmonary disease	Rate	1990	2019	0.12256415804039808	0.617080723478156	-0.3087645582536159
Deaths	Monaco	Both	Age-standardized	Chronic obstructive pulmonary disease	Rate	1990	2019	-0.08668692407313401	0.1705427239134585	-0.30825609431172385
Deaths	Monaco	Male	All Ages	Pneumoconiosis	Number	1990	2019	-0.008027475352931794	0.6721436115837682	-0.38827202583032894
Deaths	Monaco	Female	All Ages	Pneumoconiosis	Number	1990	2019	0.3265035919849845	1.5742750502332483	-0.28038878598421696
Deaths	Monaco	Both	All Ages	Pneumoconiosis	Number	1990	2019	0.07909677475929595	0.6532230216872276	-0.2756410811807195
Deaths	Monaco	Male	All Ages	Pneumoconiosis	Rate	1990	2019	-0.21465568446223846	0.32383553726684106	-0.5156951677260327
Deaths	Monaco	Female	All Ages	Pneumoconiosis	Rate	1990	2019	0.09794851193101153	1.1307303484005344	-0.40437699047976516
Deaths	Monaco	Both	All Ages	Pneumoconiosis	Rate	1990	2019	-0.1257402326366832	0.33940384972641313	-0.4131408093627672
Deaths	Monaco	Male	Age-standardized	Pneumoconiosis	Rate	1990	2019	-0.34428719263381197	0.06913746781578199	-0.5837141248408966
Deaths	Monaco	Female	Age-standardized	Pneumoconiosis	Rate	1990	2019	0.050209036596814124	0.9510123353305674	-0.4184888456329108
Deaths	Monaco	Both	Age-standardized	Pneumoconiosis	Rate	1990	2019	-0.21377164360303108	0.18054514547141856	-0.4706156807538034
Deaths	Monaco	Male	All Ages	Asthma	Number	1990	2019	-0.15243876351289654	0.20503668158480537	-0.40064851149275105
Deaths	Monaco	Female	All Ages	Asthma	Number	1990	2019	0.11840802462194945	0.7611900863647048	-0.3126861597002497
Deaths	Monaco	Both	All Ages	Asthma	Number	1990	2019	-0.06288529325486666	0.28768310805018144	-0.31893259631052934
Deaths	Monaco	Male	All Ages	Asthma	Rate	1990	2019	-0.3289860529331439	-0.04597286277276508	-0.525493627279916
Deaths	Monaco	Female	All Ages	Asthma	Rate	1990	2019	-0.07429242273829435	0.4577390112138249	-0.43110956295454783
Deaths	Monaco	Both	All Ages	Asthma	Rate	1990	2019	-0.24077088851044562	0.04325169050082716	-0.44821461444816896
Deaths	Monaco	Male	Age-standardized	Asthma	Rate	1990	2019	-0.44698556924805033	-0.22365669810213093	-0.5980289259066877
Deaths	Monaco	Female	Age-standardized	Asthma	Rate	1990	2019	-0.17615072046007882	0.2713889320188449	-0.480216760838344
Deaths	Monaco	Both	Age-standardized	Asthma	Rate	1990	2019	-0.3406750719278391	-0.09828894045823328	-0.5140180334423748
Deaths	Monaco	Male	All Ages	Interstitial lung disease and pulmonary sarcoidosis	Number	1990	2019	0.3708065027956184	1.1142195720802393	-0.015587092625897258
Deaths	Monaco	Female	All Ages	Interstitial lung disease and pulmonary sarcoidosis	Number	1990	2019	0.4897976445743423	1.36835764213587	-0.10292360272593384
Deaths	Monaco	Both	All Ages	Interstitial lung disease and pulmonary sarcoidosis	Number	1990	2019	0.4459165022444178	1.076940879299118	-0.005973827507244483
Deaths	Monaco	Male	All Ages	Interstitial lung disease and pulmonary sarcoidosis	Rate	1990	2019	0.08526704916122835	0.6738269271345423	-0.22064063092542413
Deaths	Monaco	Female	All Ages	Interstitial lung disease and pulmonary sarcoidosis	Rate	1990	2019	0.23310718253768298	0.9602922786001423	-0.2574888591129849
Deaths	Monaco	Both	All Ages	Interstitial lung disease and pulmonary sarcoidosis	Rate	1990	2019	0.17144880278319796	0.6826904615375601	-0.19466250790119008
Deaths	Monaco	Male	Age-standardized	Interstitial lung disease and pulmonary sarcoidosis	Rate	1990	2019	-0.09399537423253751	0.35104518032773907	-0.3450634692966757
Deaths	Monaco	Female	Age-standardized	Interstitial lung disease and pulmonary sarcoidosis	Rate	1990	2019	0.18038267665340896	0.8498243437724338	-0.28303450020592963
Deaths	Monaco	Both	Age-standardized	Interstitial lung disease and pulmonary sarcoidosis	Rate	1990	2019	0.061655379488500306	0.5190352831343644	-0.2740866123082834
Deaths	Monaco	Male	All Ages	Other chronic respiratory diseases	Number	1990	2019	0.30728873561147607	1.1323822875524474	-0.17361317189910414
Deaths	Monaco	Female	All Ages	Other chronic respiratory diseases	Number	1990	2019	0.40961051529147074	1.4900073725248268	-0.18960410858915788
Deaths	Monaco	Both	All Ages	Other chronic respiratory diseases	Number	1990	2019	0.34298633839280424	0.9954048944826677	-0.08050242287027137
Deaths	Monaco	Male	All Ages	Other chronic respiratory diseases	Rate	1990	2019	0.03498005415452223	0.6882063428909448	-0.3457498249609019
Deaths	Monaco	Female	All Ages	Other chronic respiratory diseases	Rate	1990	2019	0.1667362056295864	1.0609818969806677	-0.329234411104699
Deaths	Monaco	Both	All Ages	Other chronic respiratory diseases	Rate	1990	2019	0.08805711520850991	0.6166318532785653	-0.2550438879294353
Deaths	Monaco	Male	Age-standardized	Other chronic respiratory diseases	Rate	1990	2019	-0.1508372594610399	0.2992683433263229	-0.4515489794096223
Deaths	Monaco	Female	Age-standardized	Other chronic respiratory diseases	Rate	1990	2019	0.007582352920213423	0.6341322736736086	-0.39577132818684185
Deaths	Monaco	Both	Age-standardized	Other chronic respiratory diseases	Rate	1990	2019	-0.058726577758179355	0.34818314712048465	-0.34680476428113916
Deaths	Guyana	Male	All Ages	Chronic respiratory diseases	Number	1990	2019	0.2937019926770607	0.7272897272966407	-0.057092468346222065
Deaths	Guyana	Female	All Ages	Chronic respiratory diseases	Number	1990	2019	0.3521574715726365	0.8585156757211385	-0.014413406877545375
Deaths	Guyana	Both	All Ages	Chronic respiratory diseases	Number	1990	2019	0.31390325204945196	0.7157414712696548	-0.0007028627674963511
Deaths	Guyana	Male	All Ages	Chronic respiratory diseases	Rate	1990	2019	0.29128293059407323	0.7240599099899603	-0.05885558834642088
Deaths	Guyana	Female	All Ages	Chronic respiratory diseases	Rate	1990	2019	0.352409519263429	0.8588621106550981	-0.014229689499876465
Deaths	Guyana	Both	All Ages	Chronic respiratory diseases	Rate	1990	2019	0.312811293576433	0.7143155531633246	-0.001533358448485702
Deaths	Guyana	Male	Age-standardized	Chronic respiratory diseases	Rate	1990	2019	-0.1459758683217836	0.1283557440546137	-0.3673820548060977
Deaths	Guyana	Female	Age-standardized	Chronic respiratory diseases	Rate	1990	2019	-0.13835460515517503	0.17560566789732052	-0.3691485760498617
Deaths	Guyana	Both	Age-standardized	Chronic respiratory diseases	Rate	1990	2019	-0.1566109033390524	0.08652882200067236	-0.35696047997366026
Deaths	Guyana	Male	All Ages	Chronic obstructive pulmonary disease	Number	1990	2019	0.5999037264861209	1.1515737203942247	0.16835804876067556
Deaths	Guyana	Female	All Ages	Chronic obstructive pulmonary disease	Number	1990	2019	0.7986649871053766	1.4867291458453697	0.2915228432569463
Deaths	Guyana	Both	All Ages	Chronic obstructive pulmonary disease	Number	1990	2019	0.6565655473823528	1.1644507137669469	0.2580695849795204
Deaths	Guyana	Male	All Ages	Chronic obstructive pulmonary disease	Rate	1990	2019	0.5969121051830115	1.1475505447052194	0.16617336428843438
Deaths	Guyana	Female	All Ages	Chronic obstructive pulmonary disease	Rate	1990	2019	0.7990002656258451	1.4871926823431625	0.291763588404677
Deaths	Guyana	Both	All Ages	Chronic obstructive pulmonary disease	Rate	1990	2019	0.6551888091919633	1.1626518824659022	0.25702402874025915
Deaths	Guyana	Male	Age-standardized	Chronic obstructive pulmonary disease	Rate	1990	2019	-0.006432259675292892	0.30809865150954535	-0.2607207079002941
Deaths	Guyana	Female	Age-standardized	Chronic obstructive pulmonary disease	Rate	1990	2019	0.04915033585071873	0.4309334001402424	-0.24016497747782475
Deaths	Guyana	Both	Age-standardized	Chronic obstructive pulmonary disease	Rate	1990	2019	-0.008430128449584379	0.27391217639517373	-0.2414126476612566
Deaths	Guyana	Male	All Ages	Pneumoconiosis	Number	1990	2019	0.26878755340653626	0.8499739358882811	-0.13630023872956645
Deaths	Guyana	Female	All Ages	Pneumoconiosis	Number	1990	2019	-0.7676998588959125	-0.6127963647884446	-0.8543277739941765
Deaths	Guyana	Both	All Ages	Pneumoconiosis	Number	1990	2019	-6.152934787147903e-05	0.42978081481771385	-0.30412494013596575
Deaths	Guyana	Male	All Ages	Pneumoconiosis	Rate	1990	2019	0.2664150782312749	0.8465147143456441	-0.13791525003464317
Deaths	Guyana	Female	All Ages	Pneumoconiosis	Rate	1990	2019	-0.7676565571981685	-0.612724188444954	-0.8543006200946127
Deaths	Guyana	Both	All Ages	Pneumoconiosis	Rate	1990	2019	-0.0008925580281194893	0.428592552841145	-0.30470326785271046
Deaths	Guyana	Male	Age-standardized	Pneumoconiosis	Rate	1990	2019	-0.1970318776992562	0.1584507978477856	-0.45340953822884056
Deaths	Guyana	Female	Age-standardized	Pneumoconiosis	Rate	1990	2019	-0.8576342827387666	-0.7569843954139641	-0.9120866459561858
Deaths	Guyana	Both	Age-standardized	Pneumoconiosis	Rate	1990	2019	-0.3951763375715631	-0.13888170759594334	-0.5767373006822477
Deaths	Guyana	Male	All Ages	Asthma	Number	1990	2019	-0.20056816754177148	0.12097240948127357	-0.4393350419734309
Deaths	Guyana	Female	All Ages	Asthma	Number	1990	2019	-0.16914714602433395	0.16110136837992295	-0.42254286941097025
Deaths	Guyana	Both	All Ages	Asthma	Number	1990	2019	-0.18701110830823223	0.08869628616226563	-0.41598446173849685
Deaths	Guyana	Male	All Ages	Asthma	Rate	1990	2019	-0.20206300580033318	0.11887633027045091	-0.44038341582529045
Deaths	Guyana	Female	All Ages	Asthma	Rate	1990	2019	-0.16899227164939098	0.16131780243056343	-0.42243522903671166
Deaths	Guyana	Both	All Ages	Asthma	Rate	1990	2019	-0.18768676696678768	0.08779149265302892	-0.41646982526460485
Deaths	Guyana	Male	Age-standardized	Asthma	Rate	1990	2019	-0.47271577792658165	-0.2654026247542856	-0.6309284044743085
Deaths	Guyana	Female	Age-standardized	Asthma	Rate	1990	2019	-0.45517790075698994	-0.23638352554971756	-0.6163596396927797
Deaths	Guyana	Both	Age-standardized	Asthma	Rate	1990	2019	-0.46827783685751695	-0.2861727127300987	-0.6174477506784248
Deaths	Guyana	Male	All Ages	Interstitial lung disease and pulmonary sarcoidosis	Number	1990	2019	0.6226899202978815	1.4821865483073795	0.05838475909991415
Deaths	Guyana	Female	All Ages	Interstitial lung disease and pulmonary sarcoidosis	Number	1990	2019	1.3503412038598477	2.5691830678237078	0.5785841230650363
Deaths	Guyana	Both	All Ages	Interstitial lung disease and pulmonary sarcoidosis	Number	1990	2019	0.9495769403028693	1.7384031622406824	0.370673417938529
Deaths	Guyana	Male	All Ages	Interstitial lung disease and pulmonary sarcoidosis	Rate	1990	2019	0.6196556916417814	1.4775451676834812	0.056405711023585964
Deaths	Guyana	Female	All Ages	Interstitial lung disease and pulmonary sarcoidosis	Rate	1990	2019	1.3507793170866418	2.5698483781660113	0.5788783776110527
Deaths	Guyana	Both	All Ages	Interstitial lung disease and pulmonary sarcoidosis	Rate	1990	2019	0.9479566862579477	1.7361273306443399	0.36953427892648566
Deaths	Guyana	Male	Age-standardized	Interstitial lung disease and pulmonary sarcoidosis	Rate	1990	2019	0.03865475743441769	0.5591048462951164	-0.3208009368404666
Deaths	Guyana	Female	Age-standardized	Interstitial lung disease and pulmonary sarcoidosis	Rate	1990	2019	0.4336788485656989	1.2456481236275243	-0.03301669686953765
Deaths	Guyana	Both	Age-standardized	Interstitial lung disease and pulmonary sarcoidosis	Rate	1990	2019	0.2194860654314336	0.6969913845861253	-0.1287486462468167
Deaths	Guyana	Male	All Ages	Other chronic respiratory diseases	Number	1990	2019	0.0047403203225679915	1.0982767997013592	-0.33476484027946296
Deaths	Guyana	Female	All Ages	Other chronic respiratory diseases	Number	1990	2019	1.086337519016519	2.6301213772006595	0.15220633831542654
Deaths	Guyana	Both	All Ages	Other chronic respiratory diseases	Number	1990	2019	0.1769208421967297	0.8992966017479777	-0.20041397932240362
Deaths	Guyana	Male	All Ages	Other chronic respiratory diseases	Rate	1990	2019	0.0028615806855417842	1.094353282635992	-0.3360087474236572
Deaths	Guyana	Female	All Ages	Other chronic respiratory diseases	Rate	1990	2019	1.0867264208751715	2.6307980466934193	0.15242111429603128
Deaths	Guyana	Both	All Ages	Other chronic respiratory diseases	Rate	1990	2019	0.17594272703969405	0.8977181346775749	-0.20107849912538364
Deaths	Guyana	Male	Age-standardized	Other chronic respiratory diseases	Rate	1990	2019	-0.26825778690783886	0.5178177225584625	-0.5161134168099792
Deaths	Guyana	Female	Age-standardized	Other chronic respiratory diseases	Rate	1990	2019	0.665803006920725	1.8539167785759803	-0.06353521653837955
Deaths	Guyana	Both	Age-standardized	Other chronic respiratory diseases	Rate	1990	2019	-0.1397029411238268	0.4077813904270182	-0.41025021506687714
Deaths	France	Male	All Ages	Chronic respiratory diseases	Number	1990	2019	-0.04352301127460411	0.17129633077463666	-0.1982751912456701
Deaths	France	Female	All Ages	Chronic respiratory diseases	Number	1990	2019	0.0620176005240061	0.38846949193929786	-0.17722210887401973
Deaths	France	Both	All Ages	Chronic respiratory diseases	Number	1990	2019	0.0004809673697969459	0.18972045985779432	-0.14367976138483576
Deaths	France	Male	All Ages	Chronic respiratory diseases	Rate	1990	2019	-0.1611904756764377	0.02720141690839766	-0.29690477304029583
Deaths	France	Female	All Ages	Chronic respiratory diseases	Rate	1990	2019	-0.07765813664238391	0.20585905335148674	-0.2854332236526499
Deaths	France	Both	All Ages	Chronic respiratory diseases	Rate	1990	2019	-0.12697959516857585	0.03815092078345916	-0.25277434977448066
Deaths	France	Male	Age-standardized	Chronic respiratory diseases	Rate	1990	2019	-0.5531351637316926	-0.4519898245979346	-0.6221789238199749
Deaths	France	Female	Age-standardized	Chronic respiratory diseases	Rate	1990	2019	-0.44608954042408494	-0.2477968652392304	-0.5592820266326507
Deaths	France	Both	Age-standardized	Chronic respiratory diseases	Rate	1990	2019	-0.48761349628132455	-0.3950911157004256	-0.5583825092743715
Deaths	France	Male	All Ages	Chronic obstructive pulmonary disease	Number	1990	2019	-0.04843750517435799	0.16734617495287749	-0.21603752876583052
Deaths	France	Female	All Ages	Chronic obstructive pulmonary disease	Number	1990	2019	0.06383625540859988	0.48365438764758983	-0.19499065975170193
Deaths	France	Both	All Ages	Chronic obstructive pulmonary disease	Number	1990	2019	-0.002285926740521318	0.23144651896956692	-0.163751238499872
Deaths	France	Male	All Ages	Chronic obstructive pulmonary disease	Rate	1990	2019	-0.16550037998039419	0.023737216133144973	-0.31248195687408054
Deaths	France	Female	All Ages	Chronic obstructive pulmonary disease	Rate	1990	2019	-0.07607866984801885	0.28852530485971833	-0.30086486839902676
Deaths	France	Both	All Ages	Chronic obstructive pulmonary disease	Rate	1990	2019	-0.1293939889402702	0.07456110968844729	-0.27028873500321726
Deaths	France	Male	Age-standardized	Chronic obstructive pulmonary disease	Rate	1990	2019	-0.567818894848671	-0.46667381314771256	-0.6429017153910419
Deaths	France	Female	Age-standardized	Chronic obstructive pulmonary disease	Rate	1990	2019	-0.45268659073530143	-0.20618834484930354	-0.5766590235433064
Deaths	France	Both	Age-standardized	Chronic obstructive pulmonary disease	Rate	1990	2019	-0.49672044541733895	-0.38179186507440044	-0.5736147359960951
Deaths	France	Male	All Ages	Pneumoconiosis	Number	1990	2019	-0.26418273021483346	-0.03992031589743379	-0.42190705603829787
Deaths	France	Female	All Ages	Pneumoconiosis	Number	1990	2019	2.0465561500176808	3.629261506053936	1.0209993295248851
Deaths	France	Both	All Ages	Pneumoconiosis	Number	1990	2019	-0.1942186575190813	0.020998181807652207	-0.3627029281422854
Deaths	France	Male	All Ages	Pneumoconiosis	Rate	1990	2019	-0.3547042518189038	-0.1580309901569461	-0.49302505647782063
Deaths	France	Female	All Ages	Pneumoconiosis	Rate	1990	2019	1.645875430731525	3.0204245968774397	0.7551990536868141
Deaths	France	Both	All Ages	Pneumoconiosis	Rate	1990	2019	-0.2968746265432069	-0.10907625923442038	-0.4438941211107942
Deaths	France	Male	Age-standardized	Pneumoconiosis	Rate	1990	2019	-0.6301356929254863	-0.5214469567195956	-0.7081194013276885
Deaths	France	Female	Age-standardized	Pneumoconiosis	Rate	1990	2019	0.6876916519503453	1.4504733375204844	0.17728244951270553
Deaths	France	Both	Age-standardized	Pneumoconiosis	Rate	1990	2019	-0.5891330712111881	-0.48561561999497566	-0.6700084073821564
Deaths	France	Male	All Ages	Asthma	Number	1990	2019	-0.6505104399755061	-0.5671482667004643	-0.7134581758828042
Deaths	France	Female	All Ages	Asthma	Number	1990	2019	-0.39149944588526475	-0.1729279657939351	-0.5352877866927189
Deaths	France	Both	All Ages	Asthma	Number	1990	2019	-0.5030732360892443	-0.36972396309338257	-0.5982835538978487
Deaths	France	Male	All Ages	Asthma	Rate	1990	2019	-0.693505254119228	-0.6203984405359779	-0.7487090499617282
Deaths	France	Female	All Ages	Asthma	Rate	1990	2019	-0.4715289702737458	-0.2817038429643683	-0.5964063792018192
Deaths	France	Both	All Ages	Asthma	Rate	1990	2019	-0.5663813518197723	-0.4500206812106395	-0.6494619429637651
Deaths	Mexico	Male	All Ages	Chronic respiratory diseases	Number	1990	2019	1.1721525346969843	1.5612933847671926	0.8361108006022091
Deaths	Mexico	Female	All Ages	Chronic respiratory diseases	Number	1990	2019	1.4129407249400388	1.8619850270399043	1.0314903143366367
Deaths	Mexico	Both	All Ages	Chronic respiratory diseases	Number	1990	2019	1.2782184623276425	1.5731223622900914	0.9893784618042186
Deaths	Mexico	Male	All Ages	Chronic respiratory diseases	Rate	1990	2019	0.49600049491552123	0.7640087931348143	0.264562512320899
Deaths	Mexico	Female	All Ages	Chronic respiratory diseases	Rate	1990	2019	0.6406334757682073	0.9459526684501236	0.3812734730491095
Deaths	Mexico	Both	All Ages	Chronic respiratory diseases	Rate	1990	2019	0.5588231842532396	0.7606049905153529	0.36119047395748916
Deaths	Mexico	Male	Age-standardized	Chronic respiratory diseases	Rate	1990	2019	-0.23651410051737326	-0.10299864222233059	-0.35293542321207827
Deaths	Mexico	Female	Age-standardized	Chronic respiratory diseases	Rate	1990	2019	-0.24777571203887103	-0.1132618659873993	-0.3621645909347115
Deaths	Mexico	Both	Age-standardized	Chronic respiratory diseases	Rate	1990	2019	-0.24893810498605234	-0.15080272587567065	-0.3394873015439585
Deaths	Mexico	Male	All Ages	Chronic obstructive pulmonary disease	Number	1990	2019	1.409591729332601	1.8926295767825132	1.000951202022944
Deaths	Mexico	Female	All Ages	Chronic obstructive pulmonary disease	Number	1990	2019	1.8068976616583543	2.4185262249350536	1.3267726865783667
Deaths	Mexico	Both	All Ages	Chronic obstructive pulmonary disease	Number	1990	2019	1.577406192401855	1.9780581870041911	1.223648250353536
Deaths	Mexico	Male	All Ages	Chronic obstructive pulmonary disease	Rate	1990	2019	0.6595291362117726	0.9922059843175638	0.3780910597725139
Deaths	Mexico	Female	All Ages	Chronic obstructive pulmonary disease	Rate	1990	2019	0.9084970547242202	1.324362345270349	0.5820451454307713
Deaths	Mexico	Both	All Ages	Chronic obstructive pulmonary disease	Rate	1990	2019	0.7635361113916183	1.0376738327431207	0.5214846616306381
Deaths	Mexico	Male	Age-standardized	Chronic obstructive pulmonary disease	Rate	1990	2019	-0.1762577485972095	-0.017052557523904367	-0.3114390176726532
Deaths	Mexico	Female	Age-standardized	Chronic obstructive pulmonary disease	Rate	1990	2019	-0.17115052621168586	0.000485843922818508	-0.30707469021996736
Deaths	Mexico	Both	Age-standardized	Chronic obstructive pulmonary disease	Rate	1990	2019	-0.18302230248093213	-0.05972768081666617	-0.29018685535553923
Deaths	Mexico	Male	All Ages	Pneumoconiosis	Number	1990	2019	-0.07211926439153485	0.13876942858096883	-0.24216234029796885
Deaths	Mexico	Female	All Ages	Pneumoconiosis	Number	1990	2019	1.0111821388446616	1.5205258096365866	0.6035021063269592
Deaths	Mexico	Both	All Ages	Pneumoconiosis	Number	1990	2019	-0.00752057253833625	0.19104263547292766	-0.17699314814776232
Deaths	Mexico	Male	All Ages	Pneumoconiosis	Rate	1990	2019	-0.3609518588037491	-0.2157090252460377	-0.47806358169132485
Deaths	Mexico	Female	All Ages	Pneumoconiosis	Rate	1990	2019	0.36746531265812254	0.7137839222844179	0.09027097388404103
Deaths	Mexico	Both	All Ages	Pneumoconiosis	Rate	1990	2019	-0.3209167746621796	-0.18505406557351053	-0.43687482887142176
Deaths	Mexico	Male	Age-standardized	Pneumoconiosis	Rate	1990	2019	-0.6572213939883181	-0.5820360226321937	-0.7182379264692993
Deaths	Mexico	Female	Age-standardized	Pneumoconiosis	Rate	1990	2019	-0.31919357557815164	-0.1470012737831186	-0.45460216106646667
Deaths	Mexico	Both	Age-standardized	Pneumoconiosis	Rate	1990	2019	-0.6508415178284902	-0.582056329561262	-0.7096787394854195
Deaths	France	Male	Age-standardized	Asthma	Rate	1990	2019	-0.8040843835757548	-0.7619798137683825	-0.8369563616934204
Deaths	France	Female	Age-standardized	Asthma	Rate	1990	2019	-0.6824214895089334	-0.5612826868112368	-0.744999499495052
Deaths	France	Both	Age-standardized	Asthma	Rate	1990	2019	-0.7378538220857201	-0.6653908327186913	-0.7790250966527152
Deaths	France	Male	All Ages	Interstitial lung disease and pulmonary sarcoidosis	Number	1990	2019	1.4329707973872392	3.074706121530639	0.061516502964921886
Deaths	France	Female	All Ages	Interstitial lung disease and pulmonary sarcoidosis	Number	1990	2019	1.1712542842085263	2.4159579954833155	0.3007166672933542
Deaths	France	Both	All Ages	Interstitial lung disease and pulmonary sarcoidosis	Number	1990	2019	1.307491690315394	2.5939842519312633	0.2457064621894398
Deaths	France	Male	All Ages	Interstitial lung disease and pulmonary sarcoidosis	Rate	1990	2019	1.133662494033518	2.573428680301154	-0.06907310535491476
Deaths	France	Female	All Ages	Interstitial lung disease and pulmonary sarcoidosis	Rate	1990	2019	0.8856925924127639	1.9666938298864958	0.12964741264148472
Deaths	France	Both	All Ages	Interstitial lung disease and pulmonary sarcoidosis	Rate	1990	2019	1.013518892738414	2.1361132184527327	0.08700434630034892
Deaths	France	Male	Age-standardized	Interstitial lung disease and pulmonary sarcoidosis	Rate	1990	2019	0.25533464844107673	1.0707866554429195	-0.43296799291505844
Deaths	France	Female	Age-standardized	Interstitial lung disease and pulmonary sarcoidosis	Rate	1990	2019	0.24936678210770757	0.8228503623743709	-0.17202756824892532
Deaths	France	Both	Age-standardized	Interstitial lung disease and pulmonary sarcoidosis	Rate	1990	2019	0.28857018429862924	0.9443030043989454	-0.2748004136652081
Deaths	France	Male	All Ages	Other chronic respiratory diseases	Number	1990	2019	0.38437592884206695	0.7891861675870874	0.06727847225739789
Deaths	France	Female	All Ages	Other chronic respiratory diseases	Number	1990	2019	0.1886091107247536	0.7229866154955052	-0.12119937597342789
Deaths	France	Both	All Ages	Other chronic respiratory diseases	Number	1990	2019	0.29747239916474066	0.6329906241086796	0.05049645746537589
Deaths	France	Male	All Ages	Other chronic respiratory diseases	Rate	1990	2019	0.21406759184500423	0.5690773702355041	-0.06401998355652255
Deaths	France	Female	All Ages	Other chronic respiratory diseases	Rate	1990	2019	0.03228415560042117	0.49638074236457574	-0.2367785574508633
Deaths	France	Both	All Ages	Other chronic respiratory diseases	Rate	1990	2019	0.13217533978107981	0.42494878187756574	-0.08333604288204238
Deaths	France	Male	Age-standardized	Other chronic respiratory diseases	Rate	1990	2019	-0.1981104927904907	0.008619825265398763	-0.3648876361778963
Deaths	France	Female	Age-standardized	Other chronic respiratory diseases	Rate	1990	2019	-0.3013614715700463	-0.0021642186537805057	-0.4668912582554156
Deaths	France	Both	Age-standardized	Other chronic respiratory diseases	Rate	1990	2019	-0.23606118716934843	-0.04269170830051485	-0.37429135159386534
Deaths	Ukraine	Male	All Ages	Chronic respiratory diseases	Number	1990	2019	-0.6092873272518176	-0.5132057394227291	-0.6970288733677799
Deaths	Ukraine	Female	All Ages	Chronic respiratory diseases	Number	1990	2019	-0.6750541964075498	0.23528779665911106	-0.7896340224241335
Deaths	Ukraine	Both	All Ages	Chronic respiratory diseases	Number	1990	2019	-0.6358639689463507	-0.3512819415766396	-0.7181199809974004
Deaths	Ukraine	Male	All Ages	Chronic respiratory diseases	Rate	1990	2019	-0.5304251782237795	-0.4149503097904777	-0.6358766359151143
Deaths	Ukraine	Female	All Ages	Chronic respiratory diseases	Rate	1990	2019	-0.6131436748889861	0.4706418491539745	-0.7495539006392127
Deaths	Ukraine	Both	All Ages	Chronic respiratory diseases	Rate	1990	2019	-0.5645884111942234	-0.22430263303579062	-0.6629451181433859
Deaths	Ukraine	Male	Age-standardized	Chronic respiratory diseases	Rate	1990	2019	-0.6834493472953485	-0.6122734581153148	-0.7506327686884586
Deaths	Ukraine	Female	Age-standardized	Chronic respiratory diseases	Rate	1990	2019	-0.7132361101822875	0.09273876083432146	-0.8132101539665673
Deaths	Ukraine	Both	Age-standardized	Chronic respiratory diseases	Rate	1990	2019	-0.6792487773492337	-0.42774474538281654	-0.7518362668777454
Deaths	Ukraine	Male	All Ages	Chronic obstructive pulmonary disease	Number	1990	2019	-0.6046846392921811	-0.5089005103447857	-0.6926332646294276
Deaths	Ukraine	Female	All Ages	Chronic obstructive pulmonary disease	Number	1990	2019	-0.6649151961964519	0.2747312550113151	-0.7849693763037016
Deaths	Ukraine	Both	All Ages	Chronic obstructive pulmonary disease	Number	1990	2019	-0.6281562278880244	-0.34758422170887887	-0.7129273581553972
Deaths	Ukraine	Male	All Ages	Chronic obstructive pulmonary disease	Rate	1990	2019	-0.5248934754429738	-0.40977610552737714	-0.630593809598293
Deaths	Ukraine	Female	All Ages	Chronic obstructive pulmonary disease	Rate	1990	2019	-0.6010729347267759	0.517600299391236	-0.7440005196256917
Deaths	Ukraine	Both	All Ages	Chronic obstructive pulmonary disease	Rate	1990	2019	-0.5553719659811589	-0.21988112583717132	-0.6567360974233993
Deaths	Ukraine	Male	Age-standardized	Chronic obstructive pulmonary disease	Rate	1990	2019	-0.6817579778718978	-0.6111544073297633	-0.7495940065573244
Deaths	Ukraine	Female	Age-standardized	Chronic obstructive pulmonary disease	Rate	1990	2019	-0.7072434785385245	0.11231514362210172	-0.8100915689776766
Deaths	Ukraine	Both	Age-standardized	Chronic obstructive pulmonary disease	Rate	1990	2019	-0.674321563950806	-0.4287530653445539	-0.7486606010358257
Deaths	Ukraine	Male	All Ages	Pneumoconiosis	Number	1990	2019	-0.7929905069504889	-0.6632421175865224	-0.8722676780985452
Deaths	Ukraine	Female	All Ages	Pneumoconiosis	Number	1990	2019	-0.7691912383869532	-0.1392141426300968	-0.8794660132466036
Deaths	Ukraine	Both	All Ages	Pneumoconiosis	Number	1990	2019	-0.7905354339987329	-0.6780391474875735	-0.8665381182597507
Deaths	Ukraine	Male	All Ages	Pneumoconiosis	Rate	1990	2019	-0.7512073383210689	-0.5952703005413804	-0.8464859563677477
Deaths	Ukraine	Female	All Ages	Pneumoconiosis	Rate	1990	2019	-0.7252162411888367	0.024787671692188224	-0.8565011929654537
Deaths	Ukraine	Both	All Ages	Pneumoconiosis	Rate	1990	2019	-0.7495350866069972	-0.615018909499116	-0.8404144467511682
Deaths	Ukraine	Male	Age-standardized	Pneumoconiosis	Rate	1990	2019	-0.8269625355772784	-0.7219528767439363	-0.8916055066349072
Deaths	Ukraine	Female	Age-standardized	Pneumoconiosis	Rate	1990	2019	-0.7821440553839248	-0.19745456307423234	-0.8825325403666089
Deaths	Ukraine	Both	Age-standardized	Pneumoconiosis	Rate	1990	2019	-0.8060009883801433	-0.7075092008987319	-0.8752881693892344
Deaths	Ukraine	Male	All Ages	Asthma	Number	1990	2019	-0.7250632485026367	-0.5519828881262738	-0.8212467720932616
Deaths	Ukraine	Female	All Ages	Asthma	Number	1990	2019	-0.7981400468884818	-0.09162622207226444	-0.8864220900412574
Deaths	Ukraine	Both	All Ages	Asthma	Number	1990	2019	-0.7796354565968794	-0.37591078307595915	-0.8584678842381576
Deaths	Ukraine	Male	All Ages	Asthma	Rate	1990	2019	-0.669569519780293	-0.4615543079750789	-0.7851668988726931
Deaths	Ukraine	Female	All Ages	Asthma	Rate	1990	2019	-0.7596805412334363	0.08144231336827364	-0.864782581049926
Deaths	Ukraine	Both	All Ages	Asthma	Rate	1990	2019	-0.7365015604690992	-0.25375229495645996	-0.8307645546292359
Deaths	Ukraine	Male	Age-standardized	Asthma	Rate	1990	2019	-0.7481561228776301	-0.6006013278912063	-0.8331804384536687
Deaths	Ukraine	Female	Age-standardized	Asthma	Rate	1990	2019	-0.8054507593545971	-0.13347496520206734	-0.888320824256739
Deaths	Ukraine	Both	Age-standardized	Asthma	Rate	1990	2019	-0.7927994352109964	-0.4089014296311291	-0.865767205076455
Deaths	Ukraine	Male	All Ages	Interstitial lung disease and pulmonary sarcoidosis	Number	1990	2019	-0.5523314988103002	-0.30203226341817313	-0.7003049229883473
Deaths	Ukraine	Female	All Ages	Interstitial lung disease and pulmonary sarcoidosis	Number	1990	2019	-0.6725793507979947	0.12577448767487684	-0.8084308898476824
Deaths	Ukraine	Both	All Ages	Interstitial lung disease and pulmonary sarcoidosis	Number	1990	2019	-0.6195842813493798	-0.22109139624096014	-0.7415073057496113
Deaths	Ukraine	Male	All Ages	Interstitial lung disease and pulmonary sarcoidosis	Rate	1990	2019	-0.4619732828669595	-0.16115319934298855	-0.6398139292869612
Deaths	Ukraine	Female	All Ages	Interstitial lung disease and pulmonary sarcoidosis	Rate	1990	2019	-0.6101973076266777	0.34026344205959175	-0.7719320540872051
Deaths	Ukraine	Both	All Ages	Interstitial lung disease and pulmonary sarcoidosis	Rate	1990	2019	-0.545122156725123	-0.06862874372559824	-0.6909102502914224
Deaths	Ukraine	Male	Age-standardized	Interstitial lung disease and pulmonary sarcoidosis	Rate	1990	2019	-0.6071564375203441	-0.39587160318702136	-0.7345788707380203
Deaths	Ukraine	Female	Age-standardized	Interstitial lung disease and pulmonary sarcoidosis	Rate	1990	2019	-0.6814434195266122	0.08999721494804137	-0.8150470490602808
Deaths	Ukraine	Both	Age-standardized	Interstitial lung disease and pulmonary sarcoidosis	Rate	1990	2019	-0.6428655642692827	-0.269390209871533	-0.7617517410693491
Deaths	Ukraine	Male	All Ages	Other chronic respiratory diseases	Number	1990	2019	-0.6451795295343967	-0.4792373044820257	-0.7697080567989559
Deaths	Ukraine	Female	All Ages	Other chronic respiratory diseases	Number	1990	2019	-0.6891611506024184	0.11669388478303447	-0.815985078619338
Deaths	Ukraine	Both	All Ages	Other chronic respiratory diseases	Number	1990	2019	-0.659455881376758	-0.466618037265787	-0.767821974484886
Deaths	Ukraine	Male	All Ages	Other chronic respiratory diseases	Rate	1990	2019	-0.5735619272098073	-0.37412562480878975	-0.7232255165298255
Deaths	Ukraine	Female	All Ages	Other chronic respiratory diseases	Rate	1990	2019	-0.6299383661821251	0.32945275108991706	-0.780925509842254
Deaths	Ukraine	Both	All Ages	Other chronic respiratory diseases	Rate	1990	2019	-0.5927981767715743	-0.3622144802247543	-0.7223757212852431
Deaths	Ukraine	Male	Age-standardized	Other chronic respiratory diseases	Rate	1990	2019	-0.6558662157488361	-0.500667637237118	-0.7733733080583687
Deaths	Ukraine	Female	Age-standardized	Other chronic respiratory diseases	Rate	1990	2019	-0.6565844723704081	0.21435192296199945	-0.7985406944463237
Deaths	Ukraine	Both	Age-standardized	Other chronic respiratory diseases	Rate	1990	2019	-0.6395404290482014	-0.4316527618616955	-0.7518682819717424
Deaths	Zimbabwe	Male	All Ages	Chronic respiratory diseases	Number	1990	2019	0.44630451571822766	0.9378696717355526	0.05941116543749135
Deaths	Zimbabwe	Female	All Ages	Chronic respiratory diseases	Number	1990	2019	0.7917063553741527	1.665375381430675	-0.07292022862793276
Deaths	Zimbabwe	Both	All Ages	Chronic respiratory diseases	Number	1990	2019	0.5886183609494837	1.1289658865788352	0.0658837804048593
Deaths	Zimbabwe	Male	All Ages	Chronic respiratory diseases	Rate	1990	2019	0.015475136976193297	0.360611440371839	-0.256169301384981
Deaths	Zimbabwe	Female	All Ages	Chronic respiratory diseases	Rate	1990	2019	0.21179250685363243	0.8026848570815917	-0.37298412943919607
Deaths	Zimbabwe	Both	All Ages	Chronic respiratory diseases	Rate	1990	2019	0.09410275449200003	0.46624733666884355	-0.26591155637135117
Deaths	Zimbabwe	Male	Age-standardized	Chronic respiratory diseases	Rate	1990	2019	-0.07449741418846226	0.19777597021581186	-0.30412445994278614
Deaths	Zimbabwe	Female	Age-standardized	Chronic respiratory diseases	Rate	1990	2019	-0.04146712989879412	0.4228409308585457	-0.49464501019750473
Deaths	Zimbabwe	Both	Age-standardized	Chronic respiratory diseases	Rate	1990	2019	-0.07524166723355737	0.214949106471441	-0.3734631454671744
Deaths	Zimbabwe	Male	All Ages	Chronic obstructive pulmonary disease	Number	1990	2019	0.4402257385522969	0.9798053476231389	-0.17582502028010727
Deaths	Zimbabwe	Female	All Ages	Chronic obstructive pulmonary disease	Number	1990	2019	0.6964929633670166	1.6231270317728792	-0.12115815731332669
Deaths	Zimbabwe	Both	All Ages	Chronic obstructive pulmonary disease	Number	1990	2019	0.5394342202831962	1.0844393553552059	-0.10433378650439165
Deaths	Zimbabwe	Male	All Ages	Chronic obstructive pulmonary disease	Rate	1990	2019	0.011207123561220835	0.390055195648361	-0.42133265067778947
Deaths	Zimbabwe	Female	All Ages	Chronic obstructive pulmonary disease	Rate	1990	2019	0.1473964217248993	0.7741108480713047	-0.40560909633277703
Deaths	Zimbabwe	Both	All Ages	Chronic obstructive pulmonary disease	Rate	1990	2019	0.06022897769129239	0.4355813179085986	-0.38314267581216427
Deaths	Zimbabwe	Male	Age-standardized	Chronic obstructive pulmonary disease	Rate	1990	2019	-0.08579780437334071	0.20319190030587544	-0.42924221988504935
Deaths	Zimbabwe	Female	Age-standardized	Chronic obstructive pulmonary disease	Rate	1990	2019	-0.07738357235923744	0.40134458220099617	-0.5221558545251792
Deaths	Zimbabwe	Both	Age-standardized	Chronic obstructive pulmonary disease	Rate	1990	2019	-0.09549943464491868	0.20202198354070075	-0.44481042096891327
Deaths	Zimbabwe	Male	All Ages	Pneumoconiosis	Number	1990	2019	0.36884254513357256	1.5406142662554552	-0.2621848146365991
Deaths	Zimbabwe	Female	All Ages	Pneumoconiosis	Number	1990	2019	0.9974325454013907	2.6200242188732306	-0.07827175435822092
Deaths	Zimbabwe	Both	All Ages	Pneumoconiosis	Number	1990	2019	0.3850378083704678	1.5187364875988676	-0.2393862135495285
Deaths	Zimbabwe	Male	All Ages	Pneumoconiosis	Rate	1990	2019	-0.03891223742181491	0.7838087290685467	-0.4819673393276033
Deaths	Zimbabwe	Female	All Ages	Pneumoconiosis	Rate	1990	2019	0.35093219053605534	1.448346633309339	-0.37660354997691214
Deaths	Zimbabwe	Both	All Ages	Pneumoconiosis	Rate	1990	2019	-0.04610590028181487	0.7346875729639472	-0.4761550921753996
Deaths	Zimbabwe	Male	Age-standardized	Pneumoconiosis	Rate	1990	2019	-0.10240002941379864	0.6961247102393989	-0.5199572944001669
Deaths	Zimbabwe	Female	Age-standardized	Pneumoconiosis	Rate	1990	2019	0.07774569750771515	0.9575219511952979	-0.5031986428967912
Deaths	Zimbabwe	Both	Age-standardized	Pneumoconiosis	Rate	1990	2019	-0.16228607858707228	0.5478882006780437	-0.5431792227375929
Deaths	Zimbabwe	Male	All Ages	Asthma	Number	1990	2019	0.44717998197159076	1.128723357215397	0.01627473870293399
Deaths	Zimbabwe	Female	All Ages	Asthma	Number	1990	2019	0.867933469836562	1.8580674474020609	-0.09901881761239117
Deaths	Zimbabwe	Both	All Ages	Asthma	Number	1990	2019	0.6314964404389832	1.245581719758496	0.10281834871650197
Deaths	Zimbabwe	Male	All Ages	Asthma	Rate	1990	2019	0.016089816805986427	0.49461307716325337	-0.28645612436788875
Deaths	Zimbabwe	Female	All Ages	Asthma	Rate	1990	2019	0.2633475207919129	0.9330091152804245	-0.3906355009800506
Deaths	Zimbabwe	Both	All Ages	Asthma	Rate	1990	2019	0.1236334624518092	0.5465622237654455	-0.24047422420959208
Deaths	Zimbabwe	Male	Age-standardized	Asthma	Rate	1990	2019	-0.062131711651398705	0.39414938152895007	-0.332805297160856
Deaths	Zimbabwe	Female	Age-standardized	Asthma	Rate	1990	2019	-0.005814623089533676	0.5420279413049451	-0.517052835487385
Deaths	Zimbabwe	Both	Age-standardized	Asthma	Rate	1990	2019	-0.05277427486358655	0.2820746991025519	-0.3543114983636462
Deaths	Zimbabwe	Male	All Ages	Interstitial lung disease and pulmonary sarcoidosis	Number	1990	2019	0.35727387832055807	1.0058677135320786	-0.08328656719622742
Deaths	Zimbabwe	Female	All Ages	Interstitial lung disease and pulmonary sarcoidosis	Number	1990	2019	0.5777610040874384	1.6931720009125142	-0.2217627802542515
Deaths	Zimbabwe	Both	All Ages	Interstitial lung disease and pulmonary sarcoidosis	Number	1990	2019	0.4614239123910457	1.0916703104268015	-0.04304596003516435
Deaths	Zimbabwe	Male	All Ages	Interstitial lung disease and pulmonary sarcoidosis	Rate	1990	2019	-0.04703479625289583	0.40835402850387575	-0.35635982006040545
Deaths	Zimbabwe	Female	All Ages	Interstitial lung disease and pulmonary sarcoidosis	Rate	1990	2019	0.0670939222960822	0.8214846649311985	-0.4736514559911985
Deaths	Zimbabwe	Both	All Ages	Interstitial lung disease and pulmonary sarcoidosis	Rate	1990	2019	0.006502233218464416	0.4405613735694887	-0.3409329283957163
Deaths	Zimbabwe	Male	Age-standardized	Interstitial lung disease and pulmonary sarcoidosis	Rate	1990	2019	-0.09207218970483591	0.3367223515761297	-0.3699831583924931
Deaths	Zimbabwe	Female	Age-standardized	Interstitial lung disease and pulmonary sarcoidosis	Rate	1990	2019	-0.13381933368098187	0.47353941789661547	-0.5661587264661467
Deaths	Zimbabwe	Both	Age-standardized	Interstitial lung disease and pulmonary sarcoidosis	Rate	1990	2019	-0.12674219611611515	0.2518008864484701	-0.426182752781177
Deaths	Zimbabwe	Male	All Ages	Other chronic respiratory diseases	Number	1990	2019	0.591062032535963	1.5051631961475966	0.027547792278834544
Deaths	Zimbabwe	Female	All Ages	Other chronic respiratory diseases	Number	1990	2019	0.7800609988541867	1.9880332956231943	-0.2666254310038764
Deaths	Zimbabwe	Both	All Ages	Other chronic respiratory diseases	Number	1990	2019	0.6424849176812671	1.4741596891448385	0.049792278990165
Deaths	Zimbabwe	Male	All Ages	Other chronic respiratory diseases	Rate	1990	2019	0.11711186535619428	0.7589179264177277	-0.2785411206465301
Deaths	Zimbabwe	Female	All Ages	Other chronic respiratory diseases	Rate	1990	2019	0.20391635252275603	1.0209094793935816	-0.5039936065634302
Deaths	Zimbabwe	Both	All Ages	Other chronic respiratory diseases	Rate	1990	2019	0.13120137398675047	0.7039869344884874	-0.27699398904020583
Deaths	Zimbabwe	Male	Age-standardized	Other chronic respiratory diseases	Rate	1990	2019	-0.00852339090079901	0.5386372569838724	-0.3599452002483525
Deaths	Zimbabwe	Female	Age-standardized	Other chronic respiratory diseases	Rate	1990	2019	-0.010073278723949643	0.7300550332721937	-0.6052348682214238
Deaths	Zimbabwe	Both	Age-standardized	Other chronic respiratory diseases	Rate	1990	2019	-0.040472579282037215	0.40203914223482534	-0.38468655431638954
Deaths	Croatia	Male	All Ages	Chronic respiratory diseases	Number	1990	2019	0.37300480654465645	0.7337284471049563	0.05664163329114819
Deaths	Croatia	Female	All Ages	Chronic respiratory diseases	Number	1990	2019	0.6315561391994958	1.1646508108340579	0.11703992862220466
Deaths	Croatia	Both	All Ages	Chronic respiratory diseases	Number	1990	2019	0.46409207349515574	0.8263410231630981	0.15140448119402136
Deaths	Croatia	Male	All Ages	Chronic respiratory diseases	Rate	1990	2019	0.5867011236201826	1.0035682773731402	0.22109876004458556
Deaths	Croatia	Female	All Ages	Chronic respiratory diseases	Rate	1990	2019	0.8792119508800645	1.4932256852635364	0.2865967238534569
Deaths	Croatia	Both	All Ages	Chronic respiratory diseases	Rate	1990	2019	0.6890614099423518	1.1069727781909424	0.3283268939342114
Deaths	Croatia	Male	Age-standardized	Chronic respiratory diseases	Rate	1990	2019	-0.18537840411472	0.01509070620475126	-0.3650333862639592
Deaths	Croatia	Female	Age-standardized	Chronic respiratory diseases	Rate	1990	2019	-0.032287014325156606	0.2695252639504284	-0.32748096838308244
Deaths	Croatia	Both	Age-standardized	Chronic respiratory diseases	Rate	1990	2019	-0.11127062256925449	0.10161241768487003	-0.2985967441519759
Deaths	Croatia	Male	All Ages	Chronic obstructive pulmonary disease	Number	1990	2019	0.6664346794253347	1.114999869110718	0.2829935616677923
Deaths	Croatia	Female	All Ages	Chronic obstructive pulmonary disease	Number	1990	2019	1.019505313709547	1.6918810048477635	0.34704593070659745
Deaths	Croatia	Both	All Ages	Chronic obstructive pulmonary disease	Number	1990	2019	0.7881071925921144	1.2161745718529724	0.39995206045866966
Deaths	Croatia	Male	All Ages	Chronic obstructive pulmonary disease	Rate	1990	2019	0.9258008170693341	1.4441812969468142	0.4826804073752108
Deaths	Croatia	Female	All Ages	Chronic obstructive pulmonary disease	Rate	1990	2019	1.3260483836313364	2.100484766119611	0.5515156055924607
Deaths	Croatia	Both	All Ages	Chronic obstructive pulmonary disease	Rate	1990	2019	1.0628640169041221	1.5567073374533653	0.6150657761879137
Deaths	Croatia	Male	Age-standardized	Chronic obstructive pulmonary disease	Rate	1990	2019	-0.007784457975506692	0.24874369275339558	-0.22797450836451855
Deaths	Croatia	Female	Age-standardized	Chronic obstructive pulmonary disease	Rate	1990	2019	0.19843280595579424	0.5800238579068124	-0.18953847224845977
Deaths	Croatia	Both	Age-standardized	Chronic obstructive pulmonary disease	Rate	1990	2019	0.08633395041637815	0.34729777014118807	-0.1458224964028983
Deaths	Croatia	Male	All Ages	Pneumoconiosis	Number	1990	2019	1.923442662197829	3.0146197606697602	1.0998819805872788
Deaths	Croatia	Female	All Ages	Pneumoconiosis	Number	1990	2019	7.505936511097695	12.459397649449889	4.1310424664592444
Deaths	Croatia	Both	All Ages	Pneumoconiosis	Number	1990	2019	2.2865458965866448	3.44580186672751	1.3809651422686342
Deaths	Croatia	Male	All Ages	Pneumoconiosis	Rate	1990	2019	2.378451215055981	3.63946058658997	1.426710439894774
Deaths	Croatia	Female	All Ages	Pneumoconiosis	Rate	1990	2019	8.797062547246766	14.502415336381308	4.9098893944122874
Deaths	Croatia	Both	All Ages	Pneumoconiosis	Rate	1990	2019	2.7915496890006706	4.128934515308655	1.7468192834507315
Deaths	Croatia	Male	Age-standardized	Pneumoconiosis	Rate	1990	2019	0.7759256820678814	1.3997551898166314	0.2913743418461508
Deaths	Croatia	Female	Age-standardized	Pneumoconiosis	Rate	1990	2019	4.345965984146572	7.2678284615889845	2.3106899750821266
Deaths	Croatia	Both	Age-standardized	Pneumoconiosis	Rate	1990	2019	1.164818907451042	1.8688045065457468	0.5889114231089334
Deaths	Croatia	Male	All Ages	Asthma	Number	1990	2019	-0.828981691458085	-0.7743758409806145	-0.8753785421385044
Deaths	Croatia	Female	All Ages	Asthma	Number	1990	2019	-0.7109538095791926	-0.6102419360208755	-0.8044554832579818
Deaths	Croatia	Both	All Ages	Asthma	Number	1990	2019	-0.7845598859832661	-0.7244167635699241	-0.835732851203429
Deaths	Croatia	Male	All Ages	Asthma	Rate	1990	2019	-0.8023641716113283	-0.7392593930294625	-0.8559822906129135
Deaths	Croatia	Female	All Ages	Asthma	Rate	1990	2019	-0.6670791507905799	-0.5510801043347417	-0.7747735527071945
Deaths	Croatia	Both	All Ages	Asthma	Rate	1990	2019	-0.7514558070992452	-0.6820712178504931	-0.8104919034967614
Deaths	Croatia	Male	Age-standardized	Asthma	Rate	1990	2019	-0.8996278378422712	-0.8693551399332542	-0.9259536065275797
Deaths	Croatia	Female	Age-standardized	Asthma	Rate	1990	2019	-0.8254294373268003	-0.7671389683354691	-0.8778705355860653
Deaths	Croatia	Both	Age-standardized	Asthma	Rate	1990	2019	-0.8685039489155868	-0.8328333846455762	-0.8984196408124153
Deaths	Nauru	Male	All Ages	Chronic respiratory diseases	Number	1990	2019	-0.40697631934136597	-0.17916368057176077	-0.5709017784207692
Deaths	Nauru	Female	All Ages	Chronic respiratory diseases	Number	1990	2019	-0.26236748610678584	0.08082639760997551	-0.5562071688129626
Deaths	Nauru	Both	All Ages	Chronic respiratory diseases	Number	1990	2019	-0.35432448429196084	-0.18734427204826937	-0.5071333674348877
Deaths	Nauru	Male	All Ages	Chronic respiratory diseases	Rate	1990	2019	-0.4140057702541625	-0.18889352577533328	-0.575988126544354
Deaths	Nauru	Female	All Ages	Chronic respiratory diseases	Rate	1990	2019	-0.2953238425963296	0.03253663354447889	-0.5760351922211345
Deaths	Nauru	Both	All Ages	Chronic respiratory diseases	Rate	1990	2019	-0.37246913462955195	-0.2101813684996573	-0.5209838116493517
Deaths	Nauru	Male	Age-standardized	Chronic respiratory diseases	Rate	1990	2019	-0.3406916791880745	-0.11641164961615764	-0.5000988496680093
Deaths	Nauru	Female	Age-standardized	Chronic respiratory diseases	Rate	1990	2019	-0.3139899542636236	-0.042273348814605295	-0.5931298528432294
Deaths	Nauru	Both	Age-standardized	Chronic respiratory diseases	Rate	1990	2019	-0.33887625744114835	-0.17408795793932247	-0.4920300518895577
Deaths	Nauru	Male	All Ages	Chronic obstructive pulmonary disease	Number	1990	2019	-0.40763094749896833	-0.1554411833145805	-0.5762731682113686
Deaths	Nauru	Female	All Ages	Chronic obstructive pulmonary disease	Number	1990	2019	-0.22676241115025936	0.15513489547992498	-0.5347401147230253
Deaths	Nauru	Both	All Ages	Chronic obstructive pulmonary disease	Number	1990	2019	-0.3470101128379019	-0.13459224854177065	-0.5032604402571841
Deaths	Nauru	Male	All Ages	Chronic obstructive pulmonary disease	Rate	1990	2019	-0.41465263872753816	-0.1654522249280722	-0.5812958461610666
Deaths	Nauru	Female	All Ages	Chronic obstructive pulmonary disease	Rate	1990	2019	-0.2613095510190616	0.10352513493938283	-0.555527255135997
Deaths	Nauru	Both	All Ages	Chronic obstructive pulmonary disease	Rate	1990	2019	-0.3653603102486627	-0.15891177230817938	-0.5172197207333816
Deaths	Nauru	Male	Age-standardized	Chronic obstructive pulmonary disease	Rate	1990	2019	-0.32256113195659913	-0.07196989538330623	-0.4926094675225945
Deaths	Nauru	Female	Age-standardized	Chronic obstructive pulmonary disease	Rate	1990	2019	-0.2859728262026473	0.0187460511177346	-0.5681523444210157
Deaths	Nauru	Both	Age-standardized	Chronic obstructive pulmonary disease	Rate	1990	2019	-0.3177714805720452	-0.12068797680022934	-0.4637690577442524
Deaths	Lao People's Democratic Republic	Male	All Ages	Chronic respiratory diseases	Number	1990	2019	0.10185795887268052	0.4517488119143517	-0.17555060796120794
Deaths	Lao People's Democratic Republic	Female	All Ages	Chronic respiratory diseases	Number	1990	2019	-0.054985906166468784	0.5542375184078487	-0.37648291028865194
Deaths	Lao People's Democratic Republic	Both	All Ages	Chronic respiratory diseases	Number	1990	2019	0.039050395335174466	0.36557535320519635	-0.20661763132818867
Deaths	Lao People's Democratic Republic	Male	All Ages	Chronic respiratory diseases	Rate	1990	2019	-0.37583935825856657	-0.17763949264487308	-0.5329807644673682
Deaths	Lao People's Democratic Republic	Female	All Ages	Chronic respiratory diseases	Rate	1990	2019	-0.4390062457933284	-0.07734969661301913	-0.629858226187678
Deaths	Lao People's Democratic Republic	Both	All Ages	Chronic respiratory diseases	Rate	1990	2019	-0.39737320349286126	-0.2079957775044262	-0.539855355058393
Deaths	Lao People's Democratic Republic	Male	Age-standardized	Chronic respiratory diseases	Rate	1990	2019	-0.4122388590296414	-0.2250663353312709	-0.5603880614542088
Deaths	Lao People's Democratic Republic	Female	Age-standardized	Chronic respiratory diseases	Rate	1990	2019	-0.47893162126545036	-0.22014517509575235	-0.6433003705207789
Deaths	Lao People's Democratic Republic	Both	Age-standardized	Chronic respiratory diseases	Rate	1990	2019	-0.43217312986908885	-0.27374705318287174	-0.5532708672968982
Deaths	Lao People's Democratic Republic	Male	All Ages	Chronic obstructive pulmonary disease	Number	1990	2019	0.37414987015461604	0.8745088373296266	-0.03329364971558628
Deaths	Lao People's Democratic Republic	Female	All Ages	Chronic obstructive pulmonary disease	Number	1990	2019	0.2391914077331436	1.0930723399626872	-0.17931068751874904
Deaths	Lao People's Democratic Republic	Both	All Ages	Chronic obstructive pulmonary disease	Number	1990	2019	0.3264478591598063	0.7423327854556616	0.02671340536513184
Deaths	Lao People's Democratic Republic	Male	All Ages	Chronic obstructive pulmonary disease	Rate	1990	2019	-0.22159634288786229	0.061837988677483025	-0.4523976061430283
Deaths	Lao People's Democratic Republic	Female	All Ages	Chronic obstructive pulmonary disease	Rate	1990	2019	-0.2643721987416966	0.24252169092903733	-0.5128098284984399
Deaths	Lao People's Democratic Republic	Both	All Ages	Chronic obstructive pulmonary disease	Rate	1990	2019	-0.23068887929985873	0.010515399120567271	-0.40452839132356133
Deaths	Lao People's Democratic Republic	Male	Age-standardized	Chronic obstructive pulmonary disease	Rate	1990	2019	-0.31425375674408945	-0.08798829642270253	-0.5072043889840923
Deaths	Lao People's Democratic Republic	Female	Age-standardized	Chronic obstructive pulmonary disease	Rate	1990	2019	-0.3690028814986538	0.03323544750626064	-0.5697495605647599
Deaths	Lao People's Democratic Republic	Both	Age-standardized	Chronic obstructive pulmonary disease	Rate	1990	2019	-0.32386909771466493	-0.13839882517162094	-0.47886082831551396
Deaths	Lao People's Democratic Republic	Male	All Ages	Pneumoconiosis	Number	1990	2019	0.0029574811319088186	0.9171184974372719	-0.40356367984050556
Deaths	Lao People's Democratic Republic	Female	All Ages	Pneumoconiosis	Number	1990	2019	0.4963711087349328	1.9794128320894444	-0.1939787383390937
Deaths	Lao People's Democratic Republic	Both	All Ages	Pneumoconiosis	Number	1990	2019	0.09253899489828794	0.8990399677623566	-0.29723822301824016
Deaths	Lao People's Democratic Republic	Male	All Ages	Pneumoconiosis	Rate	1990	2019	-0.43186271876355514	0.08597474113546962	-0.6621415007706417
Deaths	Lao People's Democratic Republic	Female	All Ages	Pneumoconiosis	Rate	1990	2019	-0.11170124186159877	0.7686847221770866	-0.5215173016994151
Deaths	Lao People's Democratic Republic	Both	All Ages	Pneumoconiosis	Rate	1990	2019	-0.3663509705491198	0.10140218159725461	-0.5924133417671524
Deaths	Lao People's Democratic Republic	Male	Age-standardized	Pneumoconiosis	Rate	1990	2019	-0.503329196800053	-0.044500246506439876	-0.6972147719392775
Deaths	Lao People's Democratic Republic	Female	Age-standardized	Pneumoconiosis	Rate	1990	2019	-0.2490579124387533	0.4551671159447243	-0.5925097998399228
Deaths	Lao People's Democratic Republic	Both	Age-standardized	Pneumoconiosis	Rate	1990	2019	-0.44019006962417256	-0.025799007143249696	-0.6353205230827036
Deaths	Nauru	Male	All Ages	Pneumoconiosis	Number	1990	2019	-0.42904837822133374	0.06260797131409898	-0.6876767584754171
Deaths	Nauru	Female	All Ages	Pneumoconiosis	Number	1990	2019	-0.0037292425385560117	0.9181354775402955	-0.5422742653446068
Deaths	Nauru	Both	All Ages	Pneumoconiosis	Number	1990	2019	-0.31904348277251804	0.08464100853708847	-0.580687415155709
Deaths	Nauru	Male	All Ages	Pneumoconiosis	Rate	1990	2019	-0.4358161963199572	0.05001226760526455	-0.6913789055680664
Deaths	Nauru	Female	All Ages	Pneumoconiosis	Rate	1990	2019	-0.04824118259623271	0.8324359518246917	-0.5627247907778238
Deaths	Nauru	Both	All Ages	Pneumoconiosis	Rate	1990	2019	-0.338179593093578	0.05416063354542491	-0.5924708575335847
Deaths	Nauru	Male	Age-standardized	Pneumoconiosis	Rate	1990	2019	-0.3960539813972415	0.14928171993153513	-0.6720038032542288
Deaths	Nauru	Female	Age-standardized	Pneumoconiosis	Rate	1990	2019	-0.10906032361683243	0.6058770908671767	-0.5591545614965859
Deaths	Nauru	Both	Age-standardized	Pneumoconiosis	Rate	1990	2019	-0.34815244264479334	0.07281761031900345	-0.5942920913169648
Deaths	Nauru	Male	All Ages	Asthma	Number	1990	2019	-0.5128329017628491	-0.24784063236635004	-0.673163876727298
Deaths	Nauru	Female	All Ages	Asthma	Number	1990	2019	-0.35201055014926685	-0.005126381773005193	-0.6767688581464225
Deaths	Nauru	Both	All Ages	Asthma	Number	1990	2019	-0.43765254706342993	-0.23826574191878253	-0.6276230926098094
Deaths	Nauru	Male	All Ages	Asthma	Rate	1990	2019	-0.5186075736943043	-0.25675641014356887	-0.6770380533580228
Deaths	Nauru	Female	All Ages	Asthma	Rate	1990	2019	-0.38096178387136864	-0.04957589966542902	-0.6912103592174973
Deaths	Nauru	Both	All Ages	Asthma	Rate	1990	2019	-0.4534555280554834	-0.25967185292469724	-0.638087557521382
Deaths	Nauru	Male	Age-standardized	Asthma	Rate	1990	2019	-0.45785276829617455	-0.1605590434151654	-0.6232848413506491
Deaths	Nauru	Female	Age-standardized	Asthma	Rate	1990	2019	-0.385580793919646	-0.05395712015300352	-0.7059368753436471
Deaths	Nauru	Both	Age-standardized	Asthma	Rate	1990	2019	-0.42703752856576555	-0.2195753811228697	-0.6218205269551683
Deaths	Nauru	Male	All Ages	Interstitial lung disease and pulmonary sarcoidosis	Number	1990	2019	-0.2836592742223578	0.11409303432664923	-0.5143573962000735
Deaths	Nauru	Female	All Ages	Interstitial lung disease and pulmonary sarcoidosis	Number	1990	2019	-0.1539136288506386	0.3486520379158168	-0.5026087866819007
Deaths	Nauru	Both	All Ages	Interstitial lung disease and pulmonary sarcoidosis	Number	1990	2019	-0.23412547179093351	0.04797089518448333	-0.43841829178654684
Deaths	Nauru	Male	All Ages	Interstitial lung disease and pulmonary sarcoidosis	Rate	1990	2019	-0.29215047302760244	0.10088704854141098	-0.5201139974217697
Deaths	Nauru	Female	All Ages	Interstitial lung disease and pulmonary sarcoidosis	Rate	1990	2019	-0.1917155472088345	0.28839621065121734	-0.5248315084737584
Deaths	Nauru	Both	All Ages	Interstitial lung disease and pulmonary sarcoidosis	Rate	1990	2019	-0.25564793187923696	0.01852101673239046	-0.45419975396627016
Deaths	Nauru	Male	Age-standardized	Interstitial lung disease and pulmonary sarcoidosis	Rate	1990	2019	-0.20544369592765338	0.17573684674266307	-0.42430614499540265
Deaths	Nauru	Female	Age-standardized	Interstitial lung disease and pulmonary sarcoidosis	Rate	1990	2019	-0.1686569516581702	0.22790174411947928	-0.5004521830318492
Deaths	Nauru	Both	Age-standardized	Interstitial lung disease and pulmonary sarcoidosis	Rate	1990	2019	-0.1930330293487526	0.06291741236258892	-0.3892199934399937
Deaths	Germany	Male	All Ages	Chronic respiratory diseases	Number	1990	2019	0.03732746407955358	0.19705151832237716	-0.09355214984014251
Deaths	Germany	Female	All Ages	Chronic respiratory diseases	Number	1990	2019	0.28631730134979977	0.5591797812804193	0.05396760319113369
Deaths	Germany	Both	All Ages	Chronic respiratory diseases	Number	1990	2019	0.1323126362512971	0.2683318003784902	0.01143565348929006
Deaths	Germany	Male	All Ages	Chronic respiratory diseases	Rate	1990	2019	-0.051073120029302664	0.0950393215066021	-0.17079923158925128
Deaths	Germany	Female	All Ages	Chronic respiratory diseases	Rate	1990	2019	0.2448678730369304	0.5089378149294754	0.020005256135152746
Deaths	Germany	Both	All Ages	Chronic respiratory diseases	Rate	1990	2019	0.06600197229000009	0.19405556154328352	-0.047796194314727064
Deaths	Germany	Male	Age-standardized	Chronic respiratory diseases	Rate	1990	2019	-0.4916139852943032	-0.4199268295545513	-0.5555083469151038
Deaths	Germany	Female	Age-standardized	Chronic respiratory diseases	Rate	1990	2019	-0.13726971742976096	0.016834734891882877	-0.30099427701461756
Deaths	Germany	Both	Age-standardized	Chronic respiratory diseases	Rate	1990	2019	-0.3149967254794073	-0.23708405698838547	-0.3861780103630666
Deaths	Germany	Male	All Ages	Chronic obstructive pulmonary disease	Number	1990	2019	0.1599749356004977	0.34437803017238816	0.0041295515392064264
Deaths	Germany	Female	All Ages	Chronic obstructive pulmonary disease	Number	1990	2019	0.5374144945989169	0.8687623431470586	0.21815055695696436
Deaths	Germany	Both	All Ages	Chronic obstructive pulmonary disease	Number	1990	2019	0.2993973282784151	0.45661154004633925	0.16363466195586687
Deaths	Germany	Male	All Ages	Chronic obstructive pulmonary disease	Rate	1990	2019	0.06112238863770469	0.22981073368631003	-0.08144192126065278
Deaths	Germany	Female	All Ages	Chronic obstructive pulmonary disease	Rate	1990	2019	0.4878738782873947	0.8085445953994566	0.1788976882193033
Deaths	Germany	Both	All Ages	Chronic obstructive pulmonary disease	Rate	1990	2019	0.2233018252970668	0.37130923460361986	0.09548971278517927
Deaths	Germany	Male	Age-standardized	Chronic obstructive pulmonary disease	Rate	1990	2019	-0.43827426274463926	-0.3535104361261456	-0.511278290571123
Deaths	Germany	Female	Age-standardized	Chronic obstructive pulmonary disease	Rate	1990	2019	0.0516234393458887	0.2628693248545363	-0.1924542428841761
Deaths	Germany	Both	Age-standardized	Chronic obstructive pulmonary disease	Rate	1990	2019	-0.2105208815370586	-0.12171322676220021	-0.2930337996396829
Deaths	Germany	Male	All Ages	Pneumoconiosis	Number	1990	2019	-0.2881995408466749	-0.04952934773406743	-0.4526482403059248
Deaths	Germany	Female	All Ages	Pneumoconiosis	Number	1990	2019	-0.05157885317949982	0.5064010231010274	-0.3889677980286259
Deaths	Germany	Both	All Ages	Pneumoconiosis	Number	1990	2019	-0.2802933025927117	-0.048676052813372554	-0.44005405277125953
Deaths	Germany	Male	All Ages	Pneumoconiosis	Rate	1990	2019	-0.34885885869664673	-0.1305280330558618	-0.49929331328960525
Deaths	Germany	Female	All Ages	Pneumoconiosis	Rate	1990	2019	-0.08214014182444507	0.4578597641504298	-0.40865729099112325
Deaths	Germany	Both	All Ages	Pneumoconiosis	Rate	1990	2019	-0.3224408751222119	-0.10438762977596167	-0.472845692071604
Deaths	Germany	Male	Age-standardized	Pneumoconiosis	Rate	1990	2019	-0.6646986384664869	-0.559098558963008	-0.7396557470119203
Deaths	Germany	Female	Age-standardized	Pneumoconiosis	Rate	1990	2019	-0.35315014049490523	-0.018130701468908866	-0.5574694248392094
Deaths	Germany	Both	Age-standardized	Pneumoconiosis	Rate	1990	2019	-0.5928822116282015	-0.4706430384927768	-0.6820661528564613
Deaths	Malaysia	Male	All Ages	Chronic respiratory diseases	Number	1990	2019	0.5035782486119136	1.356130095628746	0.011924912161888531
Deaths	Malaysia	Female	All Ages	Chronic respiratory diseases	Number	1990	2019	0.39706484122446245	1.3257394922400485	-0.03440315751691794
Deaths	Malaysia	Both	All Ages	Chronic respiratory diseases	Number	1990	2019	0.464947595720389	1.2131899440279406	0.04936578004340819
Deaths	Malaysia	Male	All Ages	Chronic respiratory diseases	Rate	1990	2019	-0.17244473259905543	0.296791752021894	-0.44304608553169295
Deaths	Malaysia	Female	All Ages	Chronic respiratory diseases	Rate	1990	2019	-0.19157353991675274	0.3458139445693442	-0.4412470959100296
Deaths	Malaysia	Both	All Ages	Chronic respiratory diseases	Rate	1990	2019	-0.1737196091009453	0.24831458642450174	-0.4081219222698698
Deaths	Malaysia	Male	Age-standardized	Chronic respiratory diseases	Rate	1990	2019	-0.4818455735961146	-0.18600691222240856	-0.6544140803203116
Deaths	Malaysia	Female	Age-standardized	Chronic respiratory diseases	Rate	1990	2019	-0.472395941559425	-0.11382191626906625	-0.6355642880087535
Deaths	Malaysia	Both	Age-standardized	Chronic respiratory diseases	Rate	1990	2019	-0.47371461023958544	-0.19869170163837743	-0.6277391403880315
Deaths	Malaysia	Male	All Ages	Chronic obstructive pulmonary disease	Number	1990	2019	0.763832994288497	1.7206332124008497	0.15814725100144092
Deaths	Malaysia	Female	All Ages	Chronic obstructive pulmonary disease	Number	1990	2019	0.815178400289942	2.2880156728761483	0.2611258631627348
Deaths	Malaysia	Both	All Ages	Chronic obstructive pulmonary disease	Number	1990	2019	0.7796716469674074	1.7190398007405665	0.2510341269895624
Deaths	Malaysia	Male	All Ages	Chronic obstructive pulmonary disease	Rate	1990	2019	-0.02920297857023692	0.4974108249216861	-0.36256669124006274
Deaths	Malaysia	Female	All Ages	Chronic obstructive pulmonary disease	Rate	1990	2019	0.05037232722844418	0.9026453122904395	-0.2702360783895222
Deaths	Malaysia	Both	All Ages	Chronic obstructive pulmonary disease	Rate	1990	2019	0.0037954862167412146	0.5336311523970891	-0.2943740987754111
Deaths	Malaysia	Male	Age-standardized	Chronic obstructive pulmonary disease	Rate	1990	2019	-0.4124659501124194	-0.09256145332237983	-0.6124740002912616
Deaths	Malaysia	Female	Age-standardized	Chronic obstructive pulmonary disease	Rate	1990	2019	-0.342956641040236	0.19114893115271206	-0.5444878022862495
Deaths	Malaysia	Both	Age-standardized	Chronic obstructive pulmonary disease	Rate	1990	2019	-0.384378223733942	-0.05696348081032162	-0.5634265866735602
Deaths	Malaysia	Male	All Ages	Pneumoconiosis	Number	1990	2019	0.29256202928842734	1.4232743550742513	-0.2456050717848898
Deaths	Malaysia	Female	All Ages	Pneumoconiosis	Number	1990	2019	1.1084963420105476	2.884470432726211	0.10818149965880787
Deaths	Malaysia	Both	All Ages	Pneumoconiosis	Number	1990	2019	0.33897719869838716	1.433712585292074	-0.19580746301086283
Deaths	Malaysia	Male	All Ages	Pneumoconiosis	Rate	1990	2019	-0.2885860667593512	0.33374731827271	-0.5847881564386024
Deaths	Malaysia	Female	All Ages	Pneumoconiosis	Rate	1990	2019	0.2201038803439485	1.2477902160035519	-0.3587389643892852
Deaths	Malaysia	Both	All Ages	Pneumoconiosis	Rate	1990	2019	-0.24477120794114873	0.37269687474534535	-0.5464079904546177
Deaths	Malaysia	Male	Age-standardized	Pneumoconiosis	Rate	1990	2019	-0.5880620996090232	-0.23261616467355548	-0.7584773998656835
Deaths	Malaysia	Female	Age-standardized	Pneumoconiosis	Rate	1990	2019	-0.2128703155463919	0.4243726426507683	-0.573901508129739
Deaths	Malaysia	Both	Age-standardized	Pneumoconiosis	Rate	1990	2019	-0.5545915385893976	-0.1993735137408439	-0.7307823625956039
Deaths	Malaysia	Male	All Ages	Asthma	Number	1990	2019	-0.39853484293982966	0.02032250464282233	-0.5976167316944309
Deaths	Malaysia	Female	All Ages	Asthma	Number	1990	2019	-0.355585978894481	0.08613577556351058	-0.6268957410733809
Deaths	Malaysia	Both	All Ages	Asthma	Number	1990	2019	-0.37830547541887627	0.0059999870475649685	-0.591528535258811
Deaths	Malaysia	Male	All Ages	Asthma	Rate	1990	2019	-0.6689592581278748	-0.43842412994175345	-0.7785320494575544
Deaths	Malaysia	Female	All Ages	Asthma	Rate	1990	2019	-0.6271029586187641	-0.3714959575970684	-0.7840992440825664
Deaths	Malaysia	Both	All Ages	Asthma	Rate	1990	2019	-0.6493430916632319	-0.43258170806216123	-0.7696081671839682
Deaths	Malaysia	Male	Age-standardized	Asthma	Rate	1990	2019	-0.7885526937206179	-0.6306662901347568	-0.8600728388439837
Deaths	Malaysia	Female	Age-standardized	Asthma	Rate	1990	2019	-0.7533894012883262	-0.5889979809266531	-0.8641199601367974
Deaths	Malaysia	Both	Age-standardized	Asthma	Rate	1990	2019	-0.7715171685400195	-0.6313397380344908	-0.8563719957570552
Deaths	Malaysia	Male	All Ages	Interstitial lung disease and pulmonary sarcoidosis	Number	1990	2019	2.388634308308764	4.196969922503303	1.2233013403724466
Deaths	Malaysia	Female	All Ages	Interstitial lung disease and pulmonary sarcoidosis	Number	1990	2019	2.0545293798378053	3.655615479609555	1.0551114442011365
Deaths	Malaysia	Both	All Ages	Interstitial lung disease and pulmonary sarcoidosis	Number	1990	2019	2.215756456950082	3.4858612066528116	1.3299825832864267
Deaths	Malaysia	Male	All Ages	Interstitial lung disease and pulmonary sarcoidosis	Rate	1990	2019	0.8650723191329434	1.8603631622513201	0.22368405963798196
Deaths	Malaysia	Female	All Ages	Interstitial lung disease and pulmonary sarcoidosis	Rate	1990	2019	0.7675359803617157	1.6940215161314969	0.189212140258254
Deaths	Malaysia	Both	All Ages	Interstitial lung disease and pulmonary sarcoidosis	Rate	1990	2019	0.8137962818924176	1.5301786645339224	0.3141896169734129
Deaths	Malaysia	Male	Age-standardized	Interstitial lung disease and pulmonary sarcoidosis	Rate	1990	2019	0.14125348340800833	0.7909937708633392	-0.24705132592327522
Deaths	Malaysia	Female	Age-standardized	Interstitial lung disease and pulmonary sarcoidosis	Rate	1990	2019	0.07158466841925507	0.5990120351329828	-0.2913174969917829
Deaths	Malaysia	Both	Age-standardized	Interstitial lung disease and pulmonary sarcoidosis	Rate	1990	2019	0.1025738770191656	0.5439071678681061	-0.20090302103046223
Deaths	Malaysia	Male	All Ages	Other chronic respiratory diseases	Number	1990	2019	1.3628869364619187	2.805342187999349	0.43626060836218417
Deaths	Malaysia	Female	All Ages	Other chronic respiratory diseases	Number	1990	2019	0.9981257532329703	2.373344335618101	0.17180166188789514
Deaths	Malaysia	Both	All Ages	Other chronic respiratory diseases	Number	1990	2019	1.1703087186278427	2.229668784265778	0.3992793869258784
Deaths	Malaysia	Male	All Ages	Other chronic respiratory diseases	Rate	1990	2019	0.30051065340108335	1.0944244004920465	-0.20949572600701313
Deaths	Malaysia	Female	All Ages	Other chronic respiratory diseases	Rate	1990	2019	0.1562367628345266	0.9520216524062324	-0.32192447946122327
Deaths	Malaysia	Both	All Ages	Other chronic respiratory diseases	Rate	1990	2019	0.22412811327738827	0.8216433088347525	-0.2107587177973116
Deaths	Malaysia	Male	Age-standardized	Other chronic respiratory diseases	Rate	1990	2019	0.0032120938246653183	0.6404310630066096	-0.3945116682090777
Deaths	Malaysia	Female	Age-standardized	Other chronic respiratory diseases	Rate	1990	2019	-0.1364695839034085	0.40504339707705345	-0.4961339872589982
Deaths	Malaysia	Both	Age-standardized	Other chronic respiratory diseases	Rate	1990	2019	-0.07645632268470084	0.3763186778829782	-0.4077291451505177
Deaths	Czechia	Male	All Ages	Chronic respiratory diseases	Number	1990	2019	0.13398459434839752	0.3976755046298765	-0.09554612096587274
Deaths	Czechia	Female	All Ages	Chronic respiratory diseases	Number	1990	2019	0.5631656409706233	1.0522626929291616	-0.03949609158820129
Deaths	Czechia	Both	All Ages	Chronic respiratory diseases	Number	1990	2019	0.27243706628028713	0.5532644966692453	-0.00134702603539634
Deaths	Czechia	Male	All Ages	Chronic respiratory diseases	Rate	1990	2019	0.08118392658568804	0.3325968427787052	-0.13765936396016068
Deaths	Czechia	Female	All Ages	Chronic respiratory diseases	Rate	1990	2019	0.5336430057310525	1.013502755203365	-0.05763659173162549
Deaths	Czechia	Both	All Ages	Chronic respiratory diseases	Rate	1990	2019	0.23107064949068384	0.5027684931682254	-0.03381283219896748
Deaths	Czechia	Male	Age-standardized	Chronic respiratory diseases	Rate	1990	2019	-0.36352728900732717	-0.22141190020053866	-0.48795696086524337
Deaths	Czechia	Female	Age-standardized	Chronic respiratory diseases	Rate	1990	2019	-0.021359298519362097	0.2865709348784601	-0.40141837455942675
Deaths	Czechia	Both	Age-standardized	Chronic respiratory diseases	Rate	1990	2019	-0.22167749545109403	-0.04773670132409045	-0.3912888468305919
Deaths	Czechia	Male	All Ages	Chronic obstructive pulmonary disease	Number	1990	2019	0.2411085917705349	0.5209326980189699	-0.02517258833809583
Deaths	Czechia	Female	All Ages	Chronic obstructive pulmonary disease	Number	1990	2019	0.6598550279937226	1.1948120411381105	0.02738862651712098
Deaths	Czechia	Both	All Ages	Chronic obstructive pulmonary disease	Number	1990	2019	0.37681012837694355	0.6785885779928226	0.08671155063749966
Deaths	Czechia	Male	All Ages	Chronic obstructive pulmonary disease	Rate	1990	2019	0.18332000915828567	0.4501149263510194	-0.07056256854211851
Deaths	Czechia	Female	All Ages	Chronic obstructive pulmonary disease	Rate	1990	2019	0.6285062743762869	1.1533598535953349	0.007984912109021077
Deaths	Czechia	Both	All Ages	Chronic obstructive pulmonary disease	Rate	1990	2019	0.3320505853552342	0.624018339058721	0.051382995595354065
Deaths	Czechia	Male	Age-standardized	Chronic obstructive pulmonary disease	Rate	1990	2019	-0.31259913740976486	-0.1617747301397569	-0.4546584236579296
Deaths	Czechia	Female	Age-standardized	Chronic obstructive pulmonary disease	Rate	1990	2019	0.041494042063169395	0.38168972431999126	-0.35687873338721854
Deaths	Czechia	Both	Age-standardized	Chronic obstructive pulmonary disease	Rate	1990	2019	-0.16323447334282315	0.025078434145215878	-0.3397751112338332
Deaths	Czechia	Male	All Ages	Pneumoconiosis	Number	1990	2019	-0.7281970293538251	-0.6433087083249817	-0.7960385608342576
Deaths	Czechia	Female	All Ages	Pneumoconiosis	Number	1990	2019	-0.21443871813084203	0.22005455034027713	-0.5368689392508078
Deaths	Czechia	Both	All Ages	Pneumoconiosis	Number	1990	2019	-0.7176670092765288	-0.6296299484518152	-0.7874704886090008
Deaths	Czechia	Male	All Ages	Pneumoconiosis	Rate	1990	2019	-0.7408527377483931	-0.6599169924934325	-0.8055354272286219
Deaths	Czechia	Female	All Ages	Pneumoconiosis	Rate	1990	2019	-0.22927517472577447	0.19701206237994265	-0.5456158365828934
Deaths	Czechia	Both	All Ages	Pneumoconiosis	Rate	1990	2019	-0.7268455411483367	-0.6416705297306342	-0.7943797374679575
Deaths	Czechia	Male	Age-standardized	Pneumoconiosis	Rate	1990	2019	-0.84301020940565	-0.7947126849030869	-0.8826155669935665
Deaths	Czechia	Female	Age-standardized	Pneumoconiosis	Rate	1990	2019	-0.4932583725475022	-0.22461734716028484	-0.7018545536793832
Deaths	Czechia	Both	Age-standardized	Pneumoconiosis	Rate	1990	2019	-0.8233969439128674	-0.7692220815412103	-0.8674095921552998
Deaths	Panama	Male	All Ages	Asthma	Number	1990	2019	-0.14502666896722513	0.22187587017093194	-0.4064958403178053
Deaths	Panama	Female	All Ages	Asthma	Number	1990	2019	0.026198422180204937	0.45106573316135584	-0.2842776322914904
Deaths	Panama	Both	All Ages	Asthma	Number	1990	2019	-0.05435701206771913	0.3085092514630898	-0.3234178254500297
Deaths	Panama	Male	All Ages	Asthma	Rate	1990	2019	-0.5065408381224402	-0.2947781867246952	-0.6574512273337872
Deaths	Panama	Female	All Ages	Asthma	Rate	1990	2019	-0.4140773208412574	-0.17149324766741286	-0.5913480686019145
Deaths	Panama	Both	All Ages	Asthma	Rate	1990	2019	-0.4571189835164883	-0.24880230533340295	-0.611583204928691
Deaths	Panama	Male	Age-standardized	Asthma	Rate	1990	2019	-0.6145872941752282	-0.4419611720046659	-0.7328329441606989
Deaths	Panama	Female	Age-standardized	Asthma	Rate	1990	2019	-0.5788396324103311	-0.41284514498404234	-0.7033585784432125
Deaths	Panama	Both	Age-standardized	Asthma	Rate	1990	2019	-0.5954174993151322	-0.443263670300649	-0.7095943833256327
Deaths	Panama	Male	All Ages	Interstitial lung disease and pulmonary sarcoidosis	Number	1990	2019	3.8284817870806322	7.913448457943868	1.459059449356682
Deaths	Panama	Female	All Ages	Interstitial lung disease and pulmonary sarcoidosis	Number	1990	2019	4.295488808866931	8.069467739188747	1.8273040253069843
Deaths	Panama	Both	All Ages	Interstitial lung disease and pulmonary sarcoidosis	Number	1990	2019	4.068990700755357	7.709910477906698	1.7152440998747087
Deaths	Panama	Male	All Ages	Interstitial lung disease and pulmonary sarcoidosis	Rate	1990	2019	1.7868221022937727	4.144514625014882	0.4192786731965595
Deaths	Panama	Female	All Ages	Interstitial lung disease and pulmonary sarcoidosis	Rate	1990	2019	2.023535140265098	4.178342434983877	0.614289706063554
Deaths	Panama	Both	All Ages	Interstitial lung disease and pulmonary sarcoidosis	Rate	1990	2019	1.9100398980260878	4.00024334137504	0.5587853933797703
Deaths	Panama	Male	Age-standardized	Interstitial lung disease and pulmonary sarcoidosis	Rate	1990	2019	0.857798549244888	2.503531372939505	-0.05624441778843581
Deaths	Panama	Female	Age-standardized	Interstitial lung disease and pulmonary sarcoidosis	Rate	1990	2019	0.7779437500132959	2.047806132622843	-0.05020863662295025
Deaths	Panama	Both	Age-standardized	Interstitial lung disease and pulmonary sarcoidosis	Rate	1990	2019	0.8160957168944734	2.1551139847926524	-0.03748466502876118
Deaths	Panama	Male	All Ages	Other chronic respiratory diseases	Number	1990	2019	1.7004571761358556	3.0153065578498297	0.7581086369213943
Deaths	Panama	Female	All Ages	Other chronic respiratory diseases	Number	1990	2019	1.2573797980654886	2.4434710174687244	0.45996879241895927
Deaths	Panama	Both	All Ages	Other chronic respiratory diseases	Number	1990	2019	1.4608829347249959	2.5049494951858406	0.7117446155022231
Deaths	Panama	Male	All Ages	Other chronic respiratory diseases	Rate	1990	2019	0.5586045628026172	1.3174872674971039	0.014715644307823954
Deaths	Panama	Female	All Ages	Other chronic respiratory diseases	Rate	1990	2019	0.2888833100632936	0.9660990706595105	-0.1664099185371249
Deaths	Panama	Both	All Ages	Other chronic respiratory diseases	Rate	1990	2019	0.41276004380006104	1.0121447194679813	-0.017310265414273978
Deaths	Panama	Male	Age-standardized	Other chronic respiratory diseases	Rate	1990	2019	0.3861416401606516	1.0209245611861093	-0.08315343313308504
Deaths	Panama	Female	Age-standardized	Other chronic respiratory diseases	Rate	1990	2019	0.0367895901384091	0.5651979552830041	-0.2920948111324764
Deaths	Panama	Both	Age-standardized	Other chronic respiratory diseases	Rate	1990	2019	0.19135928511078124	0.6796909358527217	-0.1574068444943415
Deaths	Madagascar	Male	All Ages	Chronic respiratory diseases	Number	1990	2019	0.33468150993966767	0.7132783350729341	-0.003519652520119296
Deaths	Madagascar	Female	All Ages	Chronic respiratory diseases	Number	1990	2019	0.6087590609905934	1.1962283328915664	0.18053521432334796
Deaths	Madagascar	Both	All Ages	Chronic respiratory diseases	Number	1990	2019	0.4476424963181699	0.9013664220201331	0.09956592729858091
Deaths	Madagascar	Male	All Ages	Chronic respiratory diseases	Rate	1990	2019	-0.4038191201554453	-0.2347059747096013	-0.5548881692867554
Deaths	Madagascar	Female	All Ages	Chronic respiratory diseases	Rate	1990	2019	-0.27785658591889884	-0.014152047454895535	-0.470078676921645
Deaths	Madagascar	Both	All Ages	Chronic respiratory diseases	Rate	1990	2019	-0.3517705078344379	-0.1486007123295513	-0.5076332281843592
Deaths	Madagascar	Male	Age-standardized	Chronic respiratory diseases	Rate	1990	2019	-0.16534194480740874	0.07396241499812715	-0.3873366826185265
Deaths	Madagascar	Female	Age-standardized	Chronic respiratory diseases	Rate	1990	2019	-0.12232106304304709	0.1897979932655915	-0.3663448491181897
Deaths	Madagascar	Both	Age-standardized	Chronic respiratory diseases	Rate	1990	2019	-0.1702395144811393	0.05501321641118358	-0.36425121368653773
Deaths	Madagascar	Male	All Ages	Chronic obstructive pulmonary disease	Number	1990	2019	0.4988186244610105	0.9915412195132894	0.018494648812990556
Deaths	Madagascar	Female	All Ages	Chronic obstructive pulmonary disease	Number	1990	2019	0.955259237694367	1.7228926622691512	0.3507965250891451
Deaths	Madagascar	Both	All Ages	Chronic obstructive pulmonary disease	Number	1990	2019	0.6471590104910292	1.183380376908488	0.190576226791044
Deaths	Madagascar	Male	All Ages	Chronic obstructive pulmonary disease	Rate	1990	2019	-0.33050169676886765	-0.11041039554837212	-0.5450547330398341
Deaths	Madagascar	Female	All Ages	Chronic obstructive pulmonary disease	Rate	1990	2019	-0.12231880114303831	0.22225823057472832	-0.3936513937916108
Deaths	Madagascar	Both	All Ages	Chronic obstructive pulmonary disease	Rate	1990	2019	-0.2624304332028543	-0.02231969804195955	-0.4668803763083747
Deaths	Madagascar	Male	Age-standardized	Chronic obstructive pulmonary disease	Rate	1990	2019	-0.09145135329495585	0.2028107882388519	-0.3676558642014036
Deaths	Madagascar	Female	Age-standardized	Chronic obstructive pulmonary disease	Rate	1990	2019	0.01765573681670233	0.4141753588409655	-0.27599876975651694
Deaths	Madagascar	Both	Age-standardized	Chronic obstructive pulmonary disease	Rate	1990	2019	-0.0916879823095179	0.176428859394696	-0.32695248467141574
Deaths	Madagascar	Male	All Ages	Pneumoconiosis	Number	1990	2019	0.6479931231960266	1.6933407244203456	-0.0018726214381394337
Deaths	Madagascar	Female	All Ages	Pneumoconiosis	Number	1990	2019	0.889749638899659	2.222316833332947	0.0762721057643336
Deaths	Madagascar	Both	All Ages	Pneumoconiosis	Number	1990	2019	0.701294331061085	1.5756153536277218	0.10411453380017023
Deaths	Madagascar	Male	All Ages	Pneumoconiosis	Rate	1990	2019	-0.26386783449993495	0.2030722167408133	-0.5541524668496771
Deaths	Madagascar	Female	All Ages	Pneumoconiosis	Rate	1990	2019	-0.1517248983491459	0.4464408845916446	-0.5168805374383799
Deaths	Madagascar	Both	All Ages	Pneumoconiosis	Rate	1990	2019	-0.23818956472144764	0.15331640024538787	-0.5055964401720666
Deaths	Madagascar	Male	Age-standardized	Pneumoconiosis	Rate	1990	2019	-0.12663434210894584	0.3988593857895852	-0.4574153978485649
Deaths	Madagascar	Female	Age-standardized	Pneumoconiosis	Rate	1990	2019	-0.05530836183734294	0.6179369099920383	-0.47394394688269453
Deaths	Madagascar	Both	Age-standardized	Pneumoconiosis	Rate	1990	2019	-0.14820622877549677	0.2725187616871253	-0.43917415608978816
Deaths	Madagascar	Male	All Ages	Asthma	Number	1990	2019	0.0546326176740028	0.4638587802199785	-0.2472254739798815
Deaths	Madagascar	Female	All Ages	Asthma	Number	1990	2019	0.36196240529831936	0.9121823216340543	-0.04709858842007323
Deaths	Madagascar	Both	All Ages	Asthma	Number	1990	2019	0.2109485619567734	0.6243267061472608	-0.1166884479236061
Deaths	Madagascar	Male	All Ages	Asthma	Rate	1990	2019	-0.5289124804418128	-0.34611769994537983	-0.6637476612172976
Deaths	Madagascar	Female	All Ages	Asthma	Rate	1990	2019	-0.3886392281721611	-0.14165526487224764	-0.5722594543042933
Deaths	Madagascar	Both	All Ages	Asthma	Rate	1990	2019	-0.4577579938746617	-0.2726543476619677	-0.6044682300480023
Deaths	Madagascar	Male	Age-standardized	Asthma	Rate	1990	2019	-0.3522107040843129	-0.11670660731438244	-0.5531666561882775
Deaths	Madagascar	Female	Age-standardized	Asthma	Rate	1990	2019	-0.27114221424546886	0.027373427672201092	-0.4836025151178482
Deaths	Madagascar	Both	Age-standardized	Asthma	Rate	1990	2019	-0.3108548312718197	-0.08240687498636286	-0.4897340970914515
Deaths	Madagascar	Male	All Ages	Interstitial lung disease and pulmonary sarcoidosis	Number	1990	2019	0.6734489916316212	1.8301128219185145	0.07416901094216122
Deaths	Madagascar	Female	All Ages	Interstitial lung disease and pulmonary sarcoidosis	Number	1990	2019	1.1785007862899566	2.369446884864481	0.4339113300625288
Deaths	Madagascar	Both	All Ages	Interstitial lung disease and pulmonary sarcoidosis	Number	1990	2019	0.8425322782685174	1.9376478648369688	0.22402141245148172
Deaths	Madagascar	Male	All Ages	Interstitial lung disease and pulmonary sarcoidosis	Rate	1990	2019	-0.2524971052824313	0.26416612477609414	-0.5201858860888834
Deaths	Madagascar	Female	All Ages	Interstitial lung disease and pulmonary sarcoidosis	Rate	1990	2019	-0.02210962875876374	0.512484955641966	-0.3563426317280073
Deaths	Madagascar	Both	All Ages	Interstitial lung disease and pulmonary sarcoidosis	Rate	1990	2019	-0.17494563327730142	0.31542835225388566	-0.45190419553778516
Deaths	Madagascar	Male	Age-standardized	Interstitial lung disease and pulmonary sarcoidosis	Rate	1990	2019	-0.04887287331258524	0.4888089879202589	-0.3761836642908981
Deaths	Madagascar	Female	Age-standardized	Interstitial lung disease and pulmonary sarcoidosis	Rate	1990	2019	0.01958112073865154	0.5421403010560601	-0.3211473967962963
Deaths	Madagascar	Both	Age-standardized	Interstitial lung disease and pulmonary sarcoidosis	Rate	1990	2019	-0.05447346471562863	0.432957706284737	-0.3371027157143168
Deaths	Haiti	Male	All Ages	Chronic respiratory diseases	Number	1990	2019	0.3940013439487771	0.8856878088535384	0.045541816668137544
Deaths	Haiti	Female	All Ages	Chronic respiratory diseases	Number	1990	2019	0.4395102157497349	1.0010411398169052	0.027675919385445637
Deaths	Haiti	Both	All Ages	Chronic respiratory diseases	Number	1990	2019	0.41317440221027996	0.8573577782032464	0.08819004744779263
Deaths	Haiti	Male	All Ages	Chronic respiratory diseases	Rate	1990	2019	-0.2843455405917707	-0.0319228203646851	-0.46323820501005897
Deaths	Haiti	Female	All Ages	Chronic respiratory diseases	Rate	1990	2019	-0.26352395439493465	0.023764089772613527	-0.4742248516254188
Deaths	Haiti	Both	All Ages	Chronic respiratory diseases	Rate	1990	2019	-0.27578763639157283	-0.048156077186773255	-0.4423330304563031
Deaths	Haiti	Male	Age-standardized	Chronic respiratory diseases	Rate	1990	2019	-0.26394803412954126	-0.031430013346326016	-0.4334895282116523
Deaths	Haiti	Female	Age-standardized	Chronic respiratory diseases	Rate	1990	2019	-0.25983969675294377	0.04199006324007071	-0.4971215051397799
Deaths	Haiti	Both	Age-standardized	Chronic respiratory diseases	Rate	1990	2019	-0.24979193036665076	-0.016632582866136187	-0.4342229768476363
Deaths	Haiti	Male	All Ages	Chronic obstructive pulmonary disease	Number	1990	2019	0.7929688603402413	1.4239415605456474	0.347641347258969
Deaths	Haiti	Female	All Ages	Chronic obstructive pulmonary disease	Number	1990	2019	0.9474868605794202	1.8559306393498667	0.2965710896801961
Deaths	Haiti	Both	All Ages	Chronic obstructive pulmonary disease	Number	1990	2019	0.8481916039942183	1.4731057760823763	0.41839419338540773
Deaths	Haiti	Male	All Ages	Chronic obstructive pulmonary disease	Rate	1990	2019	-0.07952301046724594	0.2444066820162128	-0.3081459038505516
Deaths	Haiti	Female	All Ages	Chronic obstructive pulmonary disease	Rate	1990	2019	-0.003635120991243773	0.4611389907332248	-0.33665385731480424
Deaths	Haiti	Both	All Ages	Chronic obstructive pulmonary disease	Rate	1990	2019	-0.05285348514914855	0.26739755316043634	-0.2731126393787704
Deaths	Haiti	Male	Age-standardized	Chronic obstructive pulmonary disease	Rate	1990	2019	-0.1708156045333088	0.10531651906336117	-0.3690223863412602
Deaths	Haiti	Female	Age-standardized	Chronic obstructive pulmonary disease	Rate	1990	2019	-0.07405262355987334	0.3799545055216037	-0.421942808546057
Deaths	Haiti	Both	Age-standardized	Chronic obstructive pulmonary disease	Rate	1990	2019	-0.11018384650890643	0.18564859537311557	-0.3322814777254409
Deaths	Haiti	Male	All Ages	Pneumoconiosis	Number	1990	2019	0.36266145610597195	1.2523108690736182	-0.17704368948750202
Deaths	Haiti	Female	All Ages	Pneumoconiosis	Number	1990	2019	0.5402172970940694	1.6901023493636276	-0.09602137994348038
Deaths	Haiti	Both	All Ages	Pneumoconiosis	Number	1990	2019	0.38891682819567014	1.17909737899744	-0.1173326370188002
Deaths	Haiti	Male	All Ages	Pneumoconiosis	Rate	1990	2019	-0.30043485828821	0.1562946652979639	-0.5775094794040203
Deaths	Haiti	Female	All Ages	Pneumoconiosis	Rate	1990	2019	-0.21200062915457155	0.3762986318929037	-0.5375103336352468
Deaths	Haiti	Both	All Ages	Pneumoconiosis	Rate	1990	2019	-0.2882189647435811	0.11672647120439346	-0.5476576590795665
Deaths	Haiti	Male	Age-standardized	Pneumoconiosis	Rate	1990	2019	-0.361254449597667	0.04997097411561348	-0.6299715316544336
Deaths	Haiti	Female	Age-standardized	Pneumoconiosis	Rate	1990	2019	-0.2982598016932461	0.2449031314115513	-0.6025135975667433
Deaths	Haiti	Both	Age-standardized	Pneumoconiosis	Rate	1990	2019	-0.3197015553705193	0.07194696540448556	-0.5771536872733812
Deaths	Haiti	Male	All Ages	Asthma	Number	1990	2019	-0.144285990179743	0.2860971157161606	-0.4183099592646716
Deaths	Haiti	Female	All Ages	Asthma	Number	1990	2019	0.04082080869409498	0.5330437823381459	-0.30519840285691757
Deaths	Haiti	Both	All Ages	Asthma	Number	1990	2019	-0.053709525247294894	0.3348642669348165	-0.3175264214643412
Deaths	Haiti	Male	All Ages	Asthma	Rate	1990	2019	-0.5606922835732447	-0.33974157192193183	-0.7013711116903415
Deaths	Haiti	Female	All Ages	Asthma	Rate	1990	2019	-0.46749971970760934	-0.21567071202215113	-0.6445285853858903
Deaths	Haiti	Both	All Ages	Asthma	Rate	1990	2019	-0.5150525934315487	-0.3159193908824812	-0.6502513754575737
Deaths	Haiti	Male	Age-standardized	Asthma	Rate	1990	2019	-0.5231022872321688	-0.31624133971195667	-0.6599733250114727
Deaths	Haiti	Female	Age-standardized	Asthma	Rate	1990	2019	-0.48127003203673663	-0.2427865143309551	-0.6477155610136149
Deaths	Haiti	Both	Age-standardized	Asthma	Rate	1990	2019	-0.5026176070670173	-0.30744253946635947	-0.6424932529511477
Deaths	Haiti	Male	All Ages	Interstitial lung disease and pulmonary sarcoidosis	Number	1990	2019	1.3139976493985703	2.7812977622941113	0.26258645701112965
Deaths	Haiti	Female	All Ages	Interstitial lung disease and pulmonary sarcoidosis	Number	1990	2019	1.4102964410487704	2.782518166991972	0.3406622838117544
Deaths	Haiti	Both	All Ages	Interstitial lung disease and pulmonary sarcoidosis	Number	1990	2019	1.3554591983263495	2.538293517665024	0.39144176745767256
Deaths	Haiti	Male	All Ages	Interstitial lung disease and pulmonary sarcoidosis	Rate	1990	2019	0.187963515272693	0.9412482044461946	-0.3518115084531397
Deaths	Haiti	Female	All Ages	Interstitial lung disease and pulmonary sarcoidosis	Rate	1990	2019	0.2331455325692351	0.9351957294757243	-0.31409610958593315
Deaths	Haiti	Both	All Ages	Interstitial lung disease and pulmonary sarcoidosis	Rate	1990	2019	0.2071069718890263	0.8132764841768388	-0.28692500397833925
Deaths	Haiti	Male	Age-standardized	Interstitial lung disease and pulmonary sarcoidosis	Rate	1990	2019	0.13122957580093308	0.7799560335313024	-0.3335564633060076
Deaths	Haiti	Female	Age-standardized	Interstitial lung disease and pulmonary sarcoidosis	Rate	1990	2019	-0.012601110582982666	0.6504078821123098	-0.51991170407253
Deaths	Haiti	Both	Age-standardized	Interstitial lung disease and pulmonary sarcoidosis	Rate	1990	2019	0.039340640496790515	0.6129726704391273	-0.44201045460682464
Deaths	Haiti	Male	All Ages	Other chronic respiratory diseases	Number	1990	2019	0.5113336147628409	2.5521425016874555	-0.25482817157546306
Deaths	Haiti	Female	All Ages	Other chronic respiratory diseases	Number	1990	2019	0.5261331707588266	2.807388580292977	-0.31670755191176
Deaths	Haiti	Both	All Ages	Other chronic respiratory diseases	Number	1990	2019	0.5165696957832842	2.322959350535638	-0.18583176529414466
Deaths	Haiti	Male	All Ages	Other chronic respiratory diseases	Rate	1990	2019	-0.22410932690009594	0.82360413985336	-0.6174425911765831
Deaths	Haiti	Female	All Ages	Other chronic respiratory diseases	Rate	1990	2019	-0.2192062894935486	0.9479198237128381	-0.6504168468872336
Deaths	Haiti	Both	All Ages	Other chronic respiratory diseases	Rate	1990	2019	-0.22280043974593866	0.7029237450538303	-0.5827615468345491
Deaths	Haiti	Male	Age-standardized	Other chronic respiratory diseases	Rate	1990	2019	-0.1337551108477088	0.5736231967113131	-0.486223683558458
Deaths	Haiti	Female	Age-standardized	Other chronic respiratory diseases	Rate	1990	2019	-0.15549582587721528	0.6400157870565014	-0.539354878030492
Deaths	Haiti	Both	Age-standardized	Other chronic respiratory diseases	Rate	1990	2019	-0.13466076728546078	0.4779887542916984	-0.45483649544956267
Deaths	Germany	Male	All Ages	Asthma	Number	1990	2019	-0.8574919614764132	-0.8108898026336281	-0.8894326750106503
Deaths	Germany	Female	All Ages	Asthma	Number	1990	2019	-0.7444158940806448	-0.6806223852203475	-0.7970472767894838
Deaths	Germany	Both	All Ages	Asthma	Number	1990	2019	-0.8051615075847294	-0.7586676861532305	-0.841397564200401
Deaths	Germany	Male	All Ages	Asthma	Rate	1990	2019	-0.8696364329976324	-0.8270056893589085	-0.8988551731617865
Deaths	Germany	Female	All Ages	Asthma	Rate	1990	2019	-0.7526516653519282	-0.6909137958502537	-0.8035870895890068
Deaths	Germany	Both	All Ages	Asthma	Rate	1990	2019	-0.816571668863197	-0.7728006256384554	-0.8506856640476027
Deaths	Germany	Male	Age-standardized	Asthma	Rate	1990	2019	-0.918500920447782	-0.8925162247104029	-0.9359046476247581
Deaths	Germany	Female	Age-standardized	Asthma	Rate	1990	2019	-0.822174483185539	-0.7812372711314798	-0.8552774222993996
Deaths	Germany	Both	Age-standardized	Asthma	Rate	1990	2019	-0.8730077530364893	-0.8430163500577841	-0.8948842802667873
Deaths	Germany	Male	All Ages	Interstitial lung disease and pulmonary sarcoidosis	Number	1990	2019	0.9318522563827968	2.1198782431404433	0.0050235103369514165
Deaths	Germany	Female	All Ages	Interstitial lung disease and pulmonary sarcoidosis	Number	1990	2019	0.5621879999944679	1.2967349365390477	-0.016248937188111785
Deaths	Germany	Both	All Ages	Interstitial lung disease and pulmonary sarcoidosis	Number	1990	2019	0.7677258372737137	1.6372994773524148	0.025316575539553653
Deaths	Germany	Male	All Ages	Interstitial lung disease and pulmonary sarcoidosis	Rate	1990	2019	0.7672206682007684	1.8540036099195318	-0.08062414523317699
Deaths	Germany	Female	All Ages	Interstitial lung disease and pulmonary sarcoidosis	Rate	1990	2019	0.5118490988158587	1.2227264862089195	-0.04794867341411087
Deaths	Germany	Both	All Ages	Interstitial lung disease and pulmonary sarcoidosis	Rate	1990	2019	0.6642040092746642	1.4828535462472126	-0.034728168922223496
Deaths	Germany	Male	Age-standardized	Interstitial lung disease and pulmonary sarcoidosis	Rate	1990	2019	-0.022693001268621484	0.5803951560729669	-0.4813297231256222
Deaths	Germany	Female	Age-standardized	Interstitial lung disease and pulmonary sarcoidosis	Rate	1990	2019	0.07136004412920241	0.49049708574856743	-0.2989914075369399
Deaths	Germany	Both	Age-standardized	Interstitial lung disease and pulmonary sarcoidosis	Rate	1990	2019	0.08672134771171944	0.5815339021965006	-0.35195543976431476
Deaths	Germany	Male	All Ages	Other chronic respiratory diseases	Number	1990	2019	0.5239536502535366	0.9608591261973691	0.19997524969528654
Deaths	Germany	Female	All Ages	Other chronic respiratory diseases	Number	1990	2019	0.13886341864378476	0.7140749454575909	-0.3131358065732516
Deaths	Germany	Both	All Ages	Other chronic respiratory diseases	Number	1990	2019	0.3402832145284438	0.6756926035198452	0.004158898304088825
Deaths	Germany	Male	All Ages	Other chronic respiratory diseases	Rate	1990	2019	0.39408299946847203	0.793755585499312	0.09771389379514092
Deaths	Germany	Female	All Ages	Other chronic respiratory diseases	Rate	1990	2019	0.10216544561668624	0.6588417409441546	-0.3352688589050843
Deaths	Germany	Both	All Ages	Other chronic respiratory diseases	Rate	1990	2019	0.26179334608910865	0.5775604396836259	-0.054646807061553795
Deaths	Germany	Male	Age-standardized	Other chronic respiratory diseases	Rate	1990	2019	-0.0757804466402834	0.17066450362980404	-0.2625319915200781
Deaths	Germany	Female	Age-standardized	Other chronic respiratory diseases	Rate	1990	2019	-0.20245356637742248	0.15873800013699219	-0.5126569614255128
Deaths	Germany	Both	Age-standardized	Other chronic respiratory diseases	Rate	1990	2019	-0.10637292062529749	0.10280793386952211	-0.3264690580091386
Deaths	Argentina	Male	All Ages	Chronic respiratory diseases	Number	1990	2019	0.6914498805185411	0.9567616761985965	0.4470903440003404
Deaths	Argentina	Female	All Ages	Chronic respiratory diseases	Number	1990	2019	1.409135997873091	1.9725354151092611	0.791023944596138
Deaths	Argentina	Both	All Ages	Chronic respiratory diseases	Number	1990	2019	0.9555703319262889	1.2345116546303563	0.6683344615452765
Deaths	Argentina	Male	All Ages	Chronic respiratory diseases	Rate	1990	2019	0.2466825777727272	0.44223054946345713	0.06657746180176914
Deaths	Argentina	Female	All Ages	Chronic respiratory diseases	Rate	1990	2019	0.7619558060122532	1.1740059663932259	0.3098907827014114
Deaths	Argentina	Both	All Ages	Chronic respiratory diseases	Rate	1990	2019	0.4356534306533415	0.6404341334248999	0.22478340670845867
Deaths	Argentina	Male	Age-standardized	Chronic respiratory diseases	Rate	1990	2019	-0.035704159388795086	0.11920938791506623	-0.18255499706581774
Deaths	Argentina	Female	Age-standardized	Chronic respiratory diseases	Rate	1990	2019	0.21647789941425663	0.49231798778917707	-0.0809515309359921
Deaths	Argentina	Both	Age-standardized	Chronic respiratory diseases	Rate	1990	2019	0.0556922450061012	0.20875038877646862	-0.11061787363474662
Deaths	Madagascar	Male	All Ages	Other chronic respiratory diseases	Number	1990	2019	0.6917722951996194	2.788631974337068	-0.1968295012556908
Deaths	Madagascar	Female	All Ages	Other chronic respiratory diseases	Number	1990	2019	0.6790973749764201	3.13710708182034	-0.3171497890402756
Deaths	Madagascar	Both	All Ages	Other chronic respiratory diseases	Number	1990	2019	0.6868309888983053	2.7116196853033436	-0.125412552677993
Deaths	Madagascar	Male	All Ages	Other chronic respiratory diseases	Rate	1990	2019	-0.244312378692994	0.692321296913439	-0.6412365863761631
Deaths	Madagascar	Female	All Ages	Other chronic respiratory diseases	Rate	1990	2019	-0.2462829640919249	0.8570740050068387	-0.6934806493989102
Deaths	Madagascar	Both	All Ages	Other chronic respiratory diseases	Rate	1990	2019	-0.24466600138936812	0.6619996648586133	-0.6083747345951667
Deaths	Madagascar	Male	Age-standardized	Other chronic respiratory diseases	Rate	1990	2019	-0.11775714103653702	0.5876692762719189	-0.5120679874154233
Deaths	Madagascar	Female	Age-standardized	Other chronic respiratory diseases	Rate	1990	2019	-0.14161073500010862	0.6071587469610242	-0.5676995745810899
Deaths	Madagascar	Both	Age-standardized	Other chronic respiratory diseases	Rate	1990	2019	-0.13457353353723212	0.5290128557987449	-0.4903763757282641
Deaths	Tonga	Male	All Ages	Other chronic respiratory diseases	Number	1990	2019	0.2982443611798233	1.3586571772483718	-0.11833851404520508
Deaths	Tonga	Female	All Ages	Other chronic respiratory diseases	Number	1990	2019	0.4733930281197576	1.9585199862655467	-0.2314382991419
Deaths	Tonga	Both	All Ages	Other chronic respiratory diseases	Number	1990	2019	0.3221328985163119	1.1813373463795829	-0.08716330078681755
Deaths	Tonga	Male	All Ages	Other chronic respiratory diseases	Rate	1990	2019	0.24290399595816922	1.2581145109178422	-0.15592116804592138
Deaths	Tonga	Female	All Ages	Other chronic respiratory diseases	Rate	1990	2019	0.37626569415165817	1.7634918075833133	-0.2821025466099314
Deaths	Tonga	Both	All Ages	Other chronic respiratory diseases	Rate	1990	2019	0.25029887959420516	1.062821100099672	-0.13675947133643446
Deaths	Tonga	Male	Age-standardized	Other chronic respiratory diseases	Rate	1990	2019	0.01108424781710938	0.8343860623847479	-0.3180656306223926
Deaths	Tonga	Female	Age-standardized	Other chronic respiratory diseases	Rate	1990	2019	-0.021276035171375086	1.059005303186197	-0.4994516100182229
Deaths	Tonga	Both	Age-standardized	Other chronic respiratory diseases	Rate	1990	2019	-0.01616439101474686	0.6716925851531671	-0.3346347031442465
Deaths	Maldives	Male	All Ages	Chronic respiratory diseases	Number	1990	2019	0.299661149967113	0.9270646523578712	-0.0206575163880917
Deaths	Maldives	Female	All Ages	Chronic respiratory diseases	Number	1990	2019	0.25550444982234344	0.9469754355396777	-0.08232174489788953
Deaths	Maldives	Both	All Ages	Chronic respiratory diseases	Number	1990	2019	0.2776607027668738	0.7217214879825302	0.01039758103520657
Deaths	Maldives	Male	All Ages	Chronic respiratory diseases	Rate	1990	2019	-0.5075746687171708	-0.2698593399789114	-0.6289393993625603
Deaths	Maldives	Female	All Ages	Chronic respiratory diseases	Rate	1990	2019	-0.31486490523989297	0.06247429048366326	-0.49921835931554
Deaths	Maldives	Both	All Ages	Chronic respiratory diseases	Rate	1990	2019	-0.43111520089296146	-0.2333949219161901	-0.5501154385818721
Deaths	Maldives	Male	Age-standardized	Chronic respiratory diseases	Rate	1990	2019	-0.6218055603912914	-0.4327403741861081	-0.7097215444430486
Deaths	Maldives	Female	Age-standardized	Chronic respiratory diseases	Rate	1990	2019	-0.6581690594197145	-0.5152998803662713	-0.7437111568576676
Deaths	Maldives	Both	Age-standardized	Chronic respiratory diseases	Rate	1990	2019	-0.6396996944910528	-0.5300275742789611	-0.711755007668171
Deaths	Maldives	Male	All Ages	Chronic obstructive pulmonary disease	Number	1990	2019	0.4608955868845366	1.3301918065516958	0.062395628034208915
Deaths	Maldives	Female	All Ages	Chronic obstructive pulmonary disease	Number	1990	2019	0.32705881899989786	1.2288302675285725	-0.08254308089962473
Deaths	Maldives	Both	All Ages	Chronic obstructive pulmonary disease	Number	1990	2019	0.39082774565550793	0.9021593225180301	0.06556993732948689
Deaths	Maldives	Male	All Ages	Chronic obstructive pulmonary disease	Rate	1990	2019	-0.44648496005328386	-0.11711951047949047	-0.5974716031933304
Deaths	Maldives	Female	All Ages	Chronic obstructive pulmonary disease	Rate	1990	2019	-0.2758173259868684	0.2162838903227009	-0.4993391434852369
Deaths	Maldives	Both	All Ages	Chronic obstructive pulmonary disease	Rate	1990	2019	-0.38072701072649323	-0.15305407631551993	-0.5255496718186279
Deaths	Maldives	Male	Age-standardized	Chronic obstructive pulmonary disease	Rate	1990	2019	-0.6023321172896609	-0.3773490141282791	-0.7044433516748991
Deaths	Maldives	Female	Age-standardized	Chronic obstructive pulmonary disease	Rate	1990	2019	-0.664717104142535	-0.4883503062215296	-0.7587976049021529
Deaths	Maldives	Both	Age-standardized	Chronic obstructive pulmonary disease	Rate	1990	2019	-0.6319884056773964	-0.5028810673276535	-0.7103791817631829
Deaths	Maldives	Male	All Ages	Pneumoconiosis	Number	1990	2019	-0.5046628367832171	-0.04348020592936514	-0.7311076703595352
Deaths	Maldives	Female	All Ages	Pneumoconiosis	Number	1990	2019	0.9573897619155415	2.9483712427320454	0.03644705174338974
Deaths	Maldives	Both	All Ages	Pneumoconiosis	Number	1990	2019	-0.48064702371566276	-0.012680101577298281	-0.712957694718008
Deaths	Maldives	Male	All Ages	Pneumoconiosis	Rate	1990	2019	-0.812322953025184	-0.6375866305723343	-0.8981200642136852
Deaths	Maldives	Female	All Ages	Pneumoconiosis	Rate	1990	2019	0.06815744078185537	1.1546460515692205	-0.4344056294579269
Deaths	Maldives	Both	All Ages	Pneumoconiosis	Rate	1990	2019	-0.768755497496844	-0.5603908918445734	-0.8721929822041629
Deaths	Maldives	Male	Age-standardized	Pneumoconiosis	Rate	1990	2019	-0.8466367200331807	-0.71542000515993	-0.9139533345970328
Deaths	Maldives	Female	Age-standardized	Pneumoconiosis	Rate	1990	2019	-0.5548966662777516	-0.08480398837437529	-0.7667555625928848
Deaths	Maldives	Both	Age-standardized	Pneumoconiosis	Rate	1990	2019	-0.8434632285503275	-0.7180286647042879	-0.909677563380558
Deaths	Maldives	Male	All Ages	Asthma	Number	1990	2019	-0.48611954514951117	-0.08880861570619025	-0.7019579039344157
Deaths	Maldives	Female	All Ages	Asthma	Number	1990	2019	-0.4626803551946175	0.09959849662200648	-0.6958664004221645
Deaths	Maldives	Both	All Ages	Asthma	Number	1990	2019	-0.4743973320956025	-0.21346483502323796	-0.6478579186686734
Deaths	Maldives	Male	All Ages	Asthma	Rate	1990	2019	-0.8052971320825231	-0.6547609972920303	-0.8870755828201544
Deaths	Maldives	Female	All Ages	Asthma	Rate	1990	2019	-0.7067819665535278	-0.3999435682702735	-0.8340327646023257
Deaths	Maldives	Both	All Ages	Asthma	Rate	1990	2019	-0.7659727911382157	-0.6497912956472373	-0.8432069822907755
Deaths	Maldives	Male	Age-standardized	Asthma	Rate	1990	2019	-0.8239687897846324	-0.678574166132448	-0.9031190898666113
Deaths	Maldives	Female	Age-standardized	Asthma	Rate	1990	2019	-0.8118716004512846	-0.668513259333895	-0.904373119125474
Deaths	Maldives	Both	Age-standardized	Asthma	Rate	1990	2019	-0.8201202762395183	-0.7320991659413649	-0.8896035058326504
Deaths	Maldives	Male	All Ages	Interstitial lung disease and pulmonary sarcoidosis	Number	1990	2019	0.9628904611454348	2.8245689714467583	0.06027860571518841
Deaths	Maldives	Female	All Ages	Interstitial lung disease and pulmonary sarcoidosis	Number	1990	2019	3.338133773257885	6.792810623497353	0.9321684788752891
Deaths	Maldives	Both	All Ages	Interstitial lung disease and pulmonary sarcoidosis	Number	1990	2019	1.572812018448678	3.164757982686731	0.5969196597459634
Deaths	Maldives	Male	All Ages	Interstitial lung disease and pulmonary sarcoidosis	Rate	1990	2019	-0.25628538975262516	0.4490812800139139	-0.5982737164340032
Deaths	Maldives	Female	All Ages	Interstitial lung disease and pulmonary sarcoidosis	Rate	1990	2019	1.3673414253877239	3.2525759631779243	0.05439405973752764
Deaths	Maldives	Both	All Ages	Interstitial lung disease and pulmonary sarcoidosis	Rate	1990	2019	0.1455573808333801	0.8543792598295824	-0.28896355827700093
Deaths	Maldives	Male	Age-standardized	Interstitial lung disease and pulmonary sarcoidosis	Rate	1990	2019	-0.39268865695755517	0.18299048998627201	-0.673345533999872
Deaths	Maldives	Female	Age-standardized	Interstitial lung disease and pulmonary sarcoidosis	Rate	1990	2019	0.11466535847149611	0.970081613658179	-0.4604623135429319
Deaths	Maldives	Both	Age-standardized	Interstitial lung disease and pulmonary sarcoidosis	Rate	1990	2019	-0.28298839754904903	0.16749233012169656	-0.54877254939279
Deaths	Maldives	Male	All Ages	Other chronic respiratory diseases	Number	1990	2019	-0.22370573977705108	1.1638354050549662	-0.6862251404866296
Deaths	Maldives	Female	All Ages	Other chronic respiratory diseases	Number	1990	2019	-0.4037260722469137	1.688415349266566	-0.8093723644939239
Deaths	Maldives	Both	All Ages	Other chronic respiratory diseases	Number	1990	2019	-0.3164429877093091	0.8876177767565753	-0.7133685935090169
Deaths	Maldives	Male	All Ages	Other chronic respiratory diseases	Rate	1990	2019	-0.7058718279969225	-0.18014986736914515	-0.8811146358048754
Deaths	Maldives	Female	All Ages	Other chronic respiratory diseases	Rate	1990	2019	-0.6746103177476601	0.4670817816176678	-0.895973540249235
Deaths	Maldives	Both	All Ages	Other chronic respiratory diseases	Rate	1990	2019	-0.6956428316429557	-0.15952877207887597	-0.872375936939853
Deaths	Maldives	Male	Age-standardized	Other chronic respiratory diseases	Rate	1990	2019	-0.679827182766743	-0.29321671680753764	-0.8439111252575008
Deaths	Maldives	Female	Age-standardized	Other chronic respiratory diseases	Rate	1990	2019	-0.672994424759781	0.050686009861959085	-0.8841020954196628
Deaths	Maldives	Both	Age-standardized	Other chronic respiratory diseases	Rate	1990	2019	-0.6746199953454124	-0.2987179798820234	-0.8463377126893004
Deaths	Vanuatu	Female	Age-standardized	Chronic obstructive pulmonary disease	Rate	1990	2019	-0.21484243920310242	0.13205719814628722	-0.44580988453673476
Deaths	Vanuatu	Both	Age-standardized	Chronic obstructive pulmonary disease	Rate	1990	2019	-0.25898228046708105	-0.033700028833059475	-0.4375756372724199
Deaths	Vanuatu	Male	All Ages	Pneumoconiosis	Number	1990	2019	0.6530369505565132	1.8479495598368938	0.03598868747713976
Deaths	Vanuatu	Female	All Ages	Pneumoconiosis	Number	1990	2019	1.6208337050610335	3.8908346070155004	0.3779475032784869
Deaths	Vanuatu	Both	All Ages	Pneumoconiosis	Number	1990	2019	0.8218135141246727	1.9457903241281933	0.19003516607394885
Deaths	Vanuatu	Male	All Ages	Pneumoconiosis	Rate	1990	2019	-0.13745827547336523	0.4860377584902674	-0.4594292228096999
Deaths	Vanuatu	Female	All Ages	Pneumoconiosis	Rate	1990	2019	0.32582692960141424	1.4741746176744561	-0.30292414055278294
Deaths	Vanuatu	Both	All Ages	Pneumoconiosis	Rate	1990	2019	-0.06368732749195566	0.5139753820291679	-0.3883869023440562
Deaths	Vanuatu	Male	Age-standardized	Pneumoconiosis	Rate	1990	2019	-0.358180257072337	0.0920029848438027	-0.6130343234017205
Deaths	Vanuatu	Female	Age-standardized	Pneumoconiosis	Rate	1990	2019	-0.0790074226998229	0.7304689185443882	-0.49915332560807596
Deaths	Vanuatu	Both	Age-standardized	Pneumoconiosis	Rate	1990	2019	-0.3348535213639264	0.05479881908120942	-0.5608490828987017
Deaths	Greece	Male	All Ages	Chronic respiratory diseases	Number	1990	2019	1.3129428818915096	1.7026594871403904	0.9504924333278585
Deaths	Greece	Female	All Ages	Chronic respiratory diseases	Number	1990	2019	1.5950514011954007	2.3130186490552114	0.5395796236668362
Deaths	Greece	Both	All Ages	Chronic respiratory diseases	Number	1990	2019	1.4362494110776782	1.8492327485173252	0.8726014754547189
Deaths	Greece	Male	All Ages	Chronic respiratory diseases	Rate	1990	2019	1.3555693760380592	1.7524682825545201	0.9864391291771495
Deaths	Greece	Female	All Ages	Chronic respiratory diseases	Rate	1990	2019	1.5753410313963823	2.2878550539550004	0.5278859501991252
Deaths	Greece	Both	All Ages	Chronic respiratory diseases	Rate	1990	2019	1.4485925487952354	1.8636682459850353	0.8820889186518475
Deaths	Greece	Male	Age-standardized	Chronic respiratory diseases	Rate	1990	2019	0.08104471307545467	0.2529209432516279	-0.07965642111558492
Deaths	Greece	Female	Age-standardized	Chronic respiratory diseases	Rate	1990	2019	0.1558984779162947	0.44583934518989415	-0.250437695766796
Deaths	Greece	Both	Age-standardized	Chronic respiratory diseases	Rate	1990	2019	0.1173242830475845	0.2817756041795593	-0.09219640941369871
Deaths	Greece	Male	All Ages	Chronic obstructive pulmonary disease	Number	1990	2019	1.3895718686719152	1.8266399645985292	0.9685839743917185
Deaths	Greece	Female	All Ages	Chronic obstructive pulmonary disease	Number	1990	2019	1.715488576297014	2.5078790279111	0.6524402239798334
Deaths	Greece	Both	All Ages	Chronic obstructive pulmonary disease	Number	1990	2019	1.5302634394902743	1.9786836421945149	1.0198728547894707
Deaths	Greece	Male	All Ages	Chronic obstructive pulmonary disease	Rate	1990	2019	1.4336106004841715	1.8787336642954373	1.0048640891833003
Deaths	Greece	Female	All Ages	Chronic obstructive pulmonary disease	Rate	1990	2019	1.6948634418587563	2.4812353965678073	0.6398893327449198
Deaths	Greece	Both	All Ages	Chronic obstructive pulmonary disease	Rate	1990	2019	1.5430828946549686	1.9937749962428577	1.030106441180608
Deaths	Greece	Male	Age-standardized	Chronic obstructive pulmonary disease	Rate	1990	2019	0.10185741490801868	0.2880293474947099	-0.08028166039118341
Deaths	Greece	Female	Age-standardized	Chronic obstructive pulmonary disease	Rate	1990	2019	0.1921072101235513	0.5188161053041634	-0.2022776094910908
Deaths	Greece	Both	Age-standardized	Chronic obstructive pulmonary disease	Rate	1990	2019	0.1439937515591906	0.33211595405101807	-0.03642521580755226
Deaths	Jamaica	Male	All Ages	Chronic respiratory diseases	Number	1990	2019	1.1276805510515597	1.7326104924528118	0.61249975250691
Deaths	Jamaica	Female	All Ages	Chronic respiratory diseases	Number	1990	2019	0.37867700170432017	0.8393007779936994	0.017289148446102662
Deaths	Jamaica	Both	All Ages	Chronic respiratory diseases	Number	1990	2019	0.8590783790330728	1.3519346699607042	0.44416710463293774
Deaths	Jamaica	Male	All Ages	Chronic respiratory diseases	Rate	1990	2019	0.7689402627637475	1.2718752211940068	0.3406221786895152
Deaths	Jamaica	Female	All Ages	Chronic respiratory diseases	Rate	1990	2019	0.17238653055710465	0.5640874948209811	-0.1349271121185357
Deaths	Jamaica	Both	All Ages	Chronic respiratory diseases	Rate	1990	2019	0.5633873381773876	0.9778536099964863	0.21446873410992856
Deaths	Jamaica	Male	Age-standardized	Chronic respiratory diseases	Rate	1990	2019	0.26458556558334073	0.6201369057260174	-0.04371077857955275
Deaths	Jamaica	Female	Age-standardized	Chronic respiratory diseases	Rate	1990	2019	-0.19802043906863975	0.08990740529769471	-0.4135599849949677
Deaths	Jamaica	Both	Age-standardized	Chronic respiratory diseases	Rate	1990	2019	0.1234210978941929	0.4308262616045258	-0.13582927410875684
Deaths	Jamaica	Male	All Ages	Chronic obstructive pulmonary disease	Number	1990	2019	1.322152794119786	2.016780692699013	0.7567679445809959
Deaths	Jamaica	Female	All Ages	Chronic obstructive pulmonary disease	Number	1990	2019	0.6020292143392072	1.1297877747747207	0.14633244995946842
Deaths	Jamaica	Both	All Ages	Chronic obstructive pulmonary disease	Number	1990	2019	1.1142992799205154	1.666995413155532	0.6414748987390279
Deaths	Jamaica	Male	All Ages	Chronic obstructive pulmonary disease	Rate	1990	2019	0.930623265686033	1.5081325430202102	0.46056584855567817
Deaths	Jamaica	Female	All Ages	Chronic obstructive pulmonary disease	Rate	1990	2019	0.3623187085361062	0.8111091263612547	-0.0251924691485972
Deaths	Jamaica	Both	All Ages	Chronic obstructive pulmonary disease	Rate	1990	2019	0.7780147198874513	1.2428031582364794	0.38039423273770023
Deaths	Jamaica	Male	Age-standardized	Chronic obstructive pulmonary disease	Rate	1990	2019	0.35062950932007286	0.7575683298350097	0.021520495928589338
Deaths	Jamaica	Female	Age-standardized	Chronic obstructive pulmonary disease	Rate	1990	2019	-0.11619977697432947	0.20138928092643912	-0.3737383232276393
Deaths	Jamaica	Both	Age-standardized	Chronic obstructive pulmonary disease	Rate	1990	2019	0.24730671616806613	0.5811008933611432	-0.037083537656816094
Deaths	Jamaica	Male	All Ages	Pneumoconiosis	Number	1990	2019	-0.2514046696521043	0.07058216782197169	-0.4835786301054762
Deaths	Jamaica	Female	All Ages	Pneumoconiosis	Number	1990	2019	-0.9632463289958285	-0.9387169757356837	-0.9782528307340889
Deaths	Jamaica	Both	All Ages	Pneumoconiosis	Number	1990	2019	-0.7864015916305972	-0.6575673651503863	-0.8544947004743201
Deaths	Jamaica	Male	All Ages	Pneumoconiosis	Rate	1990	2019	-0.37762253844222343	-0.10992470165635865	-0.570650512687844
Deaths	Jamaica	Female	All Ages	Pneumoconiosis	Rate	1990	2019	-0.9687457549661375	-0.9478867116007078	-0.9815068443924275
Deaths	Jamaica	Both	All Ages	Pneumoconiosis	Rate	1990	2019	-0.820374949832265	-0.7120321275636314	-0.8776376803249836
Deaths	Jamaica	Male	Age-standardized	Pneumoconiosis	Rate	1990	2019	-0.5412091308021189	-0.3439276607183003	-0.6850472078771285
Deaths	Jamaica	Female	Age-standardized	Pneumoconiosis	Rate	1990	2019	-0.9789481612474116	-0.9643586027684028	-0.9877843299254373
Deaths	Jamaica	Both	Age-standardized	Pneumoconiosis	Rate	1990	2019	-0.869489808960846	-0.788260640247901	-0.9118559969867711
Deaths	Venezuela (Bolivarian Republic of)	Male	All Ages	Chronic respiratory diseases	Number	1990	2019	2.490581315416938	3.544981301292564	1.599999988627427
Deaths	Venezuela (Bolivarian Republic of)	Female	All Ages	Chronic respiratory diseases	Number	1990	2019	2.409591135599607	3.5130182410193886	1.5591476608107162
Deaths	Venezuela (Bolivarian Republic of)	Both	All Ages	Chronic respiratory diseases	Number	1990	2019	2.452193196679258	3.3955395797278265	1.6496486364119154
Deaths	Venezuela (Bolivarian Republic of)	Male	All Ages	Chronic respiratory diseases	Rate	1990	2019	1.377759726104776	2.0960096664649415	0.7711019174732333
Deaths	Venezuela (Bolivarian Republic of)	Female	All Ages	Chronic respiratory diseases	Rate	1990	2019	1.2532931265426748	1.9825139079798684	0.6912613872391647
Deaths	Venezuela (Bolivarian Republic of)	Both	All Ages	Chronic respiratory diseases	Rate	1990	2019	1.3158790543060228	1.948716211727868	0.7774977901698799
Deaths	Venezuela (Bolivarian Republic of)	Male	Age-standardized	Chronic respiratory diseases	Rate	1990	2019	0.1835985279341758	0.5333651496877925	-0.11732558546993277
Deaths	Venezuela (Bolivarian Republic of)	Female	Age-standardized	Chronic respiratory diseases	Rate	1990	2019	0.06180024616032282	0.42546181723594223	-0.2135926268798315
Deaths	Venezuela (Bolivarian Republic of)	Both	Age-standardized	Chronic respiratory diseases	Rate	1990	2019	0.11969850984475831	0.42824305116662786	-0.14060000924215205
Deaths	Venezuela (Bolivarian Republic of)	Male	All Ages	Chronic obstructive pulmonary disease	Number	1990	2019	2.9808091163228743	4.187031319774522	1.9380540311158125
Deaths	Venezuela (Bolivarian Republic of)	Female	All Ages	Chronic obstructive pulmonary disease	Number	1990	2019	3.1854384695743074	4.573030777243809	2.1097477166816136
Deaths	Venezuela (Bolivarian Republic of)	Both	All Ages	Chronic obstructive pulmonary disease	Number	1990	2019	3.0721609461202273	4.197992097881153	2.1234379031525092
Deaths	Venezuela (Bolivarian Republic of)	Male	All Ages	Chronic obstructive pulmonary disease	Rate	1990	2019	1.7116994960974508	2.533369675626875	1.0013819811192461
Deaths	Venezuela (Bolivarian Republic of)	Female	All Ages	Chronic obstructive pulmonary disease	Rate	1990	2019	1.766026587935911	2.683043345948245	1.055135902401442
Deaths	Venezuela (Bolivarian Republic of)	Both	All Ages	Chronic obstructive pulmonary disease	Rate	1990	2019	1.7317799739465296	2.4870357300717525	1.0953359227677337
Deaths	Venezuela (Bolivarian Republic of)	Male	Age-standardized	Chronic obstructive pulmonary disease	Rate	1990	2019	0.2644916239031858	0.6419952257566066	-0.05855713737087838
Deaths	Venezuela (Bolivarian Republic of)	Female	Age-standardized	Chronic obstructive pulmonary disease	Rate	1990	2019	0.19731066480518783	0.6168807141661241	-0.1191908663890968
Deaths	Venezuela (Bolivarian Republic of)	Both	Age-standardized	Chronic obstructive pulmonary disease	Rate	1990	2019	0.22673462761312752	0.5593122666878777	-0.061399543371083415
Deaths	Venezuela (Bolivarian Republic of)	Male	All Ages	Pneumoconiosis	Number	1990	2019	0.4833724483208463	1.2373705444071603	-0.018642238753591077
Deaths	Venezuela (Bolivarian Republic of)	Female	All Ages	Pneumoconiosis	Number	1990	2019	1.224544578027822	2.6833435731247364	0.3384647684973168
Deaths	Venezuela (Bolivarian Republic of)	Both	All Ages	Pneumoconiosis	Number	1990	2019	0.7035625470819988	1.4722823243789245	0.17788851306382872
Deaths	Venezuela (Bolivarian Republic of)	Male	All Ages	Pneumoconiosis	Rate	1990	2019	0.010462999630607624	0.5240812610116844	-0.33150591527951834
Deaths	Venezuela (Bolivarian Republic of)	Female	All Ages	Pneumoconiosis	Rate	1990	2019	0.47013257836745637	1.4342076295777137	-0.1154501102830461
Deaths	Venezuela (Bolivarian Republic of)	Both	All Ages	Pneumoconiosis	Rate	1990	2019	0.14282272043245994	0.6585128714313141	-0.20982193628787432
Deaths	Venezuela (Bolivarian Republic of)	Male	Age-standardized	Pneumoconiosis	Rate	1990	2019	-0.5016889390994829	-0.2572608384950963	-0.6648432277065321
Deaths	Venezuela (Bolivarian Republic of)	Female	Age-standardized	Pneumoconiosis	Rate	1990	2019	-0.3557578081024667	0.05941115946003452	-0.62301180692909
Deaths	Venezuela (Bolivarian Republic of)	Both	Age-standardized	Pneumoconiosis	Rate	1990	2019	-0.45271472525850676	-0.20316526784833153	-0.6263149265528054
Deaths	Venezuela (Bolivarian Republic of)	Male	All Ages	Asthma	Number	1990	2019	0.035093664874883586	0.4512504667084579	-0.2831504603956963
Deaths	Venezuela (Bolivarian Republic of)	Female	All Ages	Asthma	Number	1990	2019	0.07576265686549218	0.5186401572053574	-0.25393367301688674
Deaths	Venezuela (Bolivarian Republic of)	Both	All Ages	Asthma	Number	1990	2019	0.05798975240135931	0.43575829704286523	-0.2590353695740401
Deaths	Venezuela (Bolivarian Republic of)	Male	All Ages	Asthma	Rate	1990	2019	-0.29490139129111853	-0.011418270936926055	-0.5116870770437072
Deaths	Venezuela (Bolivarian Republic of)	Female	All Ages	Asthma	Rate	1990	2019	-0.28906179535804755	0.003622220914983521	-0.506947883286202
Deaths	Venezuela (Bolivarian Republic of)	Both	All Ages	Asthma	Rate	1990	2019	-0.2902551602228971	-0.03683184059162959	-0.5029291902794639
Deaths	Venezuela (Bolivarian Republic of)	Male	Age-standardized	Asthma	Rate	1990	2019	-0.5318408512009153	-0.350264215115128	-0.6759463630469634
Deaths	Venezuela (Bolivarian Republic of)	Female	Age-standardized	Asthma	Rate	1990	2019	-0.5623769754278366	-0.37607975996358656	-0.6983835385465486
Deaths	Venezuela (Bolivarian Republic of)	Both	Age-standardized	Asthma	Rate	1990	2019	-0.5510712814338206	-0.380726091391794	-0.6814396171031941
Deaths	Venezuela (Bolivarian Republic of)	Male	All Ages	Interstitial lung disease and pulmonary sarcoidosis	Number	1990	2019	3.7674523872799264	6.658561443901335	2.0050095228227156
Deaths	Venezuela (Bolivarian Republic of)	Female	All Ages	Interstitial lung disease and pulmonary sarcoidosis	Number	1990	2019	2.941135834149879	5.1996078346680665	1.4745435647912224
Deaths	Venezuela (Bolivarian Republic of)	Both	All Ages	Interstitial lung disease and pulmonary sarcoidosis	Number	1990	2019	3.309054314648718	5.64594022942721	1.7819523712663439
Deaths	Venezuela (Bolivarian Republic of)	Male	All Ages	Interstitial lung disease and pulmonary sarcoidosis	Rate	1990	2019	2.2475554236565043	4.216958814504029	1.0469915966062302
Deaths	Venezuela (Bolivarian Republic of)	Female	All Ages	Interstitial lung disease and pulmonary sarcoidosis	Rate	1990	2019	1.6045745465311423	3.0971287070937903	0.6353491618560013
Deaths	Venezuela (Bolivarian Republic of)	Both	All Ages	Interstitial lung disease and pulmonary sarcoidosis	Rate	1990	2019	1.8906981917353987	3.4583813525573786	0.8662528020998499
Deaths	Venezuela (Bolivarian Republic of)	Male	Age-standardized	Interstitial lung disease and pulmonary sarcoidosis	Rate	1990	2019	0.6441440401877445	1.6021457712342377	0.03684409789418614
Deaths	Venezuela (Bolivarian Republic of)	Female	Age-standardized	Interstitial lung disease and pulmonary sarcoidosis	Rate	1990	2019	0.2714021010100304	1.0041434214934069	-0.21881680776048287
Deaths	Venezuela (Bolivarian Republic of)	Both	Age-standardized	Interstitial lung disease and pulmonary sarcoidosis	Rate	1990	2019	0.4333668884244429	1.2092612236587765	-0.08560341623244622
Deaths	Venezuela (Bolivarian Republic of)	Male	All Ages	Other chronic respiratory diseases	Number	1990	2019	0.3809909651518127	1.292149023891222	-0.10935128802438938
Deaths	Venezuela (Bolivarian Republic of)	Female	All Ages	Other chronic respiratory diseases	Number	1990	2019	0.23918305606872642	1.441777436488341	-0.2821925490064049
Deaths	Venezuela (Bolivarian Republic of)	Both	All Ages	Other chronic respiratory diseases	Number	1990	2019	0.3094843830529476	1.2469993013556373	-0.15077869229272692
Deaths	Venezuela (Bolivarian Republic of)	Male	All Ages	Other chronic respiratory diseases	Rate	1990	2019	-0.05927855496461153	0.5613959804250895	-0.3932962890481339
Deaths	Venezuela (Bolivarian Republic of)	Female	All Ages	Other chronic respiratory diseases	Rate	1990	2019	-0.18106231752718166	0.6136950430036203	-0.5256232987535188
Deaths	Venezuela (Bolivarian Republic of)	Both	All Ages	Other chronic respiratory diseases	Rate	1990	2019	-0.12154179042751781	0.5073833706802454	-0.43030597450876973
Deaths	Venezuela (Bolivarian Republic of)	Male	Age-standardized	Other chronic respiratory diseases	Rate	1990	2019	-0.21437462470244106	0.25679520228573244	-0.47279483426693814
Deaths	Venezuela (Bolivarian Republic of)	Female	Age-standardized	Other chronic respiratory diseases	Rate	1990	2019	-0.31429843426051324	0.1818202116783864	-0.5827786669293045
Deaths	Venezuela (Bolivarian Republic of)	Both	Age-standardized	Other chronic respiratory diseases	Rate	1990	2019	-0.27031877217794237	0.14592687514770308	-0.5121399103876673
Deaths	Myanmar	Male	All Ages	Asthma	Number	1990	2019	-0.35902991273753865	-0.04665659076280072	-0.5552133430202417
Deaths	Myanmar	Female	All Ages	Asthma	Number	1990	2019	-0.24858726150967125	0.06296381672060995	-0.5075354809758588
Deaths	Myanmar	Both	All Ages	Asthma	Number	1990	2019	-0.310003831659436	-0.07778741081304485	-0.4827576068612364
Deaths	Myanmar	Male	All Ages	Asthma	Rate	1990	2019	-0.503512965868242	-0.26155268214970256	-0.6554740813437758
Deaths	Myanmar	Female	All Ages	Asthma	Rate	1990	2019	-0.4510188325613867	-0.22340002084514304	-0.6402060642209257
Deaths	Myanmar	Both	All Ages	Asthma	Rate	1990	2019	-0.48129038884470926	-0.30672001456162623	-0.6111592890967834
Deaths	Myanmar	Male	Age-standardized	Asthma	Rate	1990	2019	-0.6233662189818657	-0.4353580898192929	-0.7453854187001194
Deaths	Myanmar	Female	Age-standardized	Asthma	Rate	1990	2019	-0.6160389572102909	-0.45975062990182786	-0.7424062454566296
Deaths	Myanmar	Both	Age-standardized	Asthma	Rate	1990	2019	-0.6248423932347963	-0.500804354292976	-0.7192035082514965
Deaths	Myanmar	Male	All Ages	Interstitial lung disease and pulmonary sarcoidosis	Number	1990	2019	1.2772617596952605	2.757924427442483	0.2145989213441803
Deaths	Myanmar	Female	All Ages	Interstitial lung disease and pulmonary sarcoidosis	Number	1990	2019	1.275014091233239	2.2259801720639363	0.4002244768371829
Deaths	Myanmar	Both	All Ages	Interstitial lung disease and pulmonary sarcoidosis	Number	1990	2019	1.2760734690770683	2.1396726266446975	0.47299506763453064
Deaths	Myanmar	Male	All Ages	Interstitial lung disease and pulmonary sarcoidosis	Rate	1990	2019	0.7639371313591466	1.9108390399944197	-0.059187584410819206
Deaths	Myanmar	Female	All Ages	Interstitial lung disease and pulmonary sarcoidosis	Rate	1990	2019	0.6621223300709241	1.3568969093491998	0.023002177890400415
Deaths	Myanmar	Both	All Ages	Interstitial lung disease and pulmonary sarcoidosis	Rate	1990	2019	0.7110546960647964	1.3602716102590877	0.10733469810987574
Deaths	Myanmar	Male	Age-standardized	Interstitial lung disease and pulmonary sarcoidosis	Rate	1990	2019	0.2402119382830225	1.000311182670245	-0.3216700027905029
Deaths	Myanmar	Female	Age-standardized	Interstitial lung disease and pulmonary sarcoidosis	Rate	1990	2019	0.03356015601411857	0.47095621113993874	-0.35147213843286
Deaths	Myanmar	Both	Age-standardized	Interstitial lung disease and pulmonary sarcoidosis	Rate	1990	2019	0.11192159350145597	0.475721505320306	-0.2597781417970396
Deaths	Myanmar	Male	All Ages	Other chronic respiratory diseases	Number	1990	2019	0.5046042502613488	2.242855710009388	-0.22766662771039398
Deaths	Myanmar	Female	All Ages	Other chronic respiratory diseases	Number	1990	2019	0.3856531138072069	2.3002983599201103	-0.4351294238760493
Deaths	Myanmar	Both	All Ages	Other chronic respiratory diseases	Number	1990	2019	0.4503065442165421	1.8865189700582397	-0.2927430386595594
Deaths	Myanmar	Male	All Ages	Other chronic respiratory diseases	Rate	1990	2019	0.16544674486254088	1.5118735578693658	-0.40176068588980735
Deaths	Myanmar	Female	All Ages	Other chronic respiratory diseases	Rate	1990	2019	0.012356359051288028	1.4111936805393912	-0.5873062932692895
Deaths	Myanmar	Both	All Ages	Other chronic respiratory diseases	Rate	1990	2019	0.09027843649593464	1.169961517543197	-0.4683144628381474
Deaths	Myanmar	Male	Age-standardized	Other chronic respiratory diseases	Rate	1990	2019	0.015625650632848025	0.9911659641416171	-0.4323457306303719
Deaths	Myanmar	Female	Age-standardized	Other chronic respiratory diseases	Rate	1990	2019	-0.2129997638767658	0.6196404205518968	-0.6031054684405541
Deaths	Myanmar	Both	Age-standardized	Other chronic respiratory diseases	Rate	1990	2019	-0.1081835415844829	0.5871731554848985	-0.5026653972917667
Deaths	Malawi	Male	All Ages	Chronic respiratory diseases	Number	1990	2019	0.4108818100326014	0.8217023095970057	0.08803153955036175
Deaths	Malawi	Female	All Ages	Chronic respiratory diseases	Number	1990	2019	0.2203730832332685	0.892144431970687	-0.11931789933911532
Deaths	Malawi	Both	All Ages	Chronic respiratory diseases	Number	1990	2019	0.3230500562495941	0.7233117846068641	0.05710319710355547
Deaths	Malawi	Male	All Ages	Chronic respiratory diseases	Rate	1990	2019	-0.2635520824154183	-0.04911321216145197	-0.4320725124738163
Deaths	Malawi	Female	All Ages	Chronic respiratory diseases	Rate	1990	2019	-0.3721053334573832	-0.026471975262657075	-0.5468798832735157
Deaths	Malawi	Both	All Ages	Chronic respiratory diseases	Rate	1990	2019	-0.31447289830193526	-0.10708069778366991	-0.45227099497628603
Deaths	Malawi	Male	Age-standardized	Chronic respiratory diseases	Rate	1990	2019	-0.13885268056147457	0.09682608351636657	-0.3545270841233129
Deaths	Malawi	Female	Age-standardized	Chronic respiratory diseases	Rate	1990	2019	-0.32496210574691703	-0.03442118287172422	-0.48729421582228005
Deaths	Malawi	Both	Age-standardized	Chronic respiratory diseases	Rate	1990	2019	-0.2577717157055486	-0.07765948479499603	-0.39611332484617257
Deaths	Malawi	Male	All Ages	Chronic obstructive pulmonary disease	Number	1990	2019	0.5662160175750464	1.0687426397381932	0.09257305930166565
Deaths	Malawi	Female	All Ages	Chronic obstructive pulmonary disease	Number	1990	2019	0.5260135749691468	1.3453828568622574	0.11161169693911502
Deaths	Malawi	Both	All Ages	Chronic obstructive pulmonary disease	Number	1990	2019	0.5511621582929251	0.9552541021904806	0.21647623420591267
Deaths	Malawi	Male	All Ages	Chronic obstructive pulmonary disease	Rate	1990	2019	-0.18247119182569457	0.07983616928083972	-0.4297019434157038
Deaths	Malawi	Female	All Ages	Chronic obstructive pulmonary disease	Rate	1990	2019	-0.21485011595293502	0.2067239166916372	-0.42806419990414984
Deaths	Malawi	Both	All Ages	Chronic obstructive pulmonary disease	Rate	1990	2019	-0.1962785583090158	0.013098235721649379	-0.36969321517308096
Deaths	Malawi	Male	Age-standardized	Chronic obstructive pulmonary disease	Rate	1990	2019	-0.08782548857803668	0.18344161298715153	-0.3535324520592095
Deaths	Malawi	Female	Age-standardized	Chronic obstructive pulmonary disease	Rate	1990	2019	-0.2430485943373373	0.087789048977225	-0.43366678907383
Deaths	Malawi	Both	Age-standardized	Chronic obstructive pulmonary disease	Rate	1990	2019	-0.2014133837484991	-0.0087757768639831	-0.3682958678338304
Deaths	Malawi	Male	All Ages	Pneumoconiosis	Number	1990	2019	0.4771024633579488	1.4117897571624343	-0.09742106960921097
Deaths	Malawi	Female	All Ages	Pneumoconiosis	Number	1990	2019	0.3866807546932085	1.452161413297984	-0.22583152471269252
Deaths	Malawi	Both	All Ages	Pneumoconiosis	Number	1990	2019	0.45825056973315564	1.2025442219752231	-0.04420836257476446
Deaths	Malawi	Male	All Ages	Pneumoconiosis	Rate	1990	2019	-0.22898642149629794	0.2588988898177482	-0.5288745173299414
Deaths	Malawi	Female	All Ages	Pneumoconiosis	Rate	1990	2019	-0.2865383037109072	0.2616625965168928	-0.6016822533069458
Deaths	Malawi	Both	All Ages	Pneumoconiosis	Rate	1990	2019	-0.24441990543241096	0.14122950202849344	-0.504764715487256
Deaths	Malawi	Male	Age-standardized	Pneumoconiosis	Rate	1990	2019	-0.1651449080956045	0.33727572151467455	-0.4757327673144505
Deaths	Malawi	Female	Age-standardized	Pneumoconiosis	Rate	1990	2019	-0.31101674556684394	0.2046506996111483	-0.6205897296793349
Deaths	Malawi	Both	Age-standardized	Pneumoconiosis	Rate	1990	2019	-0.24843245137926454	0.1137570243505023	-0.495315578184231
Deaths	Greece	Male	All Ages	Pneumoconiosis	Number	1990	2019	-0.2551591733512934	-0.03169916351844831	-0.4307190783408433
Deaths	Greece	Female	All Ages	Pneumoconiosis	Number	1990	2019	0.5724742310147215	1.3160709145796128	-0.04492142065243315
Deaths	Greece	Both	All Ages	Pneumoconiosis	Number	1990	2019	-0.20082166450438213	0.008895590292957554	-0.37121721655030737
Deaths	Greece	Male	All Ages	Pneumoconiosis	Rate	1990	2019	-0.24143209284886158	-0.01385381581810918	-0.4202274877076148
Deaths	Greece	Female	All Ages	Pneumoconiosis	Rate	1990	2019	0.5605307109062391	1.2984795041797714	-0.05217559372098538
Deaths	Greece	Both	All Ages	Pneumoconiosis	Rate	1990	2019	-0.196772666806914	0.014007110138585037	-0.36803151952960905
Deaths	Greece	Male	Age-standardized	Pneumoconiosis	Rate	1990	2019	-0.5551401383613301	-0.4258770593830624	-0.6561140190131525
Deaths	Greece	Female	Age-standardized	Pneumoconiosis	Rate	1990	2019	-0.1350228955794336	0.21068335860183116	-0.4156867584076768
Deaths	Greece	Both	Age-standardized	Pneumoconiosis	Rate	1990	2019	-0.5142074759667001	-0.38835755638366376	-0.6142363213634071
Deaths	Vanuatu	Male	All Ages	Asthma	Number	1990	2019	0.5638038144179719	1.2547474970310974	0.11696224925865346
Deaths	Vanuatu	Female	All Ages	Asthma	Number	1990	2019	0.876942644652979	1.9391752799029767	0.2681706422140552
Deaths	Vanuatu	Both	All Ages	Asthma	Number	1990	2019	0.7096831870189036	1.3339959331063378	0.27559697235811054
Deaths	Vanuatu	Male	All Ages	Asthma	Rate	1990	2019	-0.18401942651354386	0.17650957155348224	-0.41717785293162346
Deaths	Vanuatu	Female	All Ages	Asthma	Rate	1990	2019	-0.05049255937424376	0.4868695138455564	-0.35845804122159614
Deaths	Vanuatu	Both	All Ages	Asthma	Rate	1990	2019	-0.12131619314017948	0.19954646993586136	-0.34441280571703103
Deaths	Vanuatu	Male	Age-standardized	Asthma	Rate	1990	2019	-0.35618938679505957	-0.09924350072014511	-0.5366555180372526
Deaths	Vanuatu	Female	Age-standardized	Asthma	Rate	1990	2019	-0.3225234960933266	0.0578046282004822	-0.5436685575644404
Deaths	Vanuatu	Both	Age-standardized	Asthma	Rate	1990	2019	-0.3360632352720503	-0.10190576668069386	-0.49938025358468396
Deaths	Vanuatu	Male	All Ages	Interstitial lung disease and pulmonary sarcoidosis	Number	1990	2019	1.121720136325463	2.1956135699995922	0.44690712299537083
Deaths	Vanuatu	Female	All Ages	Interstitial lung disease and pulmonary sarcoidosis	Number	1990	2019	1.2462893877866101	2.4609569585185374	0.4652271574115251
Deaths	Vanuatu	Both	All Ages	Interstitial lung disease and pulmonary sarcoidosis	Number	1990	2019	1.1700099741558514	2.0984254202834265	0.5187428891762169
Deaths	Vanuatu	Male	All Ages	Interstitial lung disease and pulmonary sarcoidosis	Rate	1990	2019	0.10709693738723451	0.6674461140509966	-0.24501520387784353
Deaths	Vanuatu	Female	All Ages	Interstitial lung disease and pulmonary sarcoidosis	Rate	1990	2019	0.13635251113195393	0.750828344787496	-0.2587711232772421
Deaths	Vanuatu	Both	All Ages	Interstitial lung disease and pulmonary sarcoidosis	Rate	1990	2019	0.11526664091477964	0.5924214873476333	-0.21944908060449456
Deaths	Vanuatu	Male	Age-standardized	Interstitial lung disease and pulmonary sarcoidosis	Rate	1990	2019	-0.03968658975265618	0.3981189882832084	-0.31519403563007753
Deaths	Vanuatu	Female	Age-standardized	Interstitial lung disease and pulmonary sarcoidosis	Rate	1990	2019	-0.05847699585835281	0.41321543535625804	-0.3754561426631073
Deaths	Vanuatu	Both	Age-standardized	Interstitial lung disease and pulmonary sarcoidosis	Rate	1990	2019	-0.05126385459468375	0.3124822966716185	-0.307055572760317
Deaths	Vanuatu	Male	All Ages	Other chronic respiratory diseases	Number	1990	2019	1.3923501909890459	3.1028701214905463	0.6022861471380749
Deaths	Vanuatu	Female	All Ages	Other chronic respiratory diseases	Number	1990	2019	1.6610391610485242	4.134984593294192	0.6027045195290327
Deaths	Vanuatu	Both	All Ages	Other chronic respiratory diseases	Number	1990	2019	1.4289512628374148	3.0753998576919117	0.6369165423638631
Deaths	Vanuatu	Male	All Ages	Other chronic respiratory diseases	Rate	1990	2019	0.2483095787499597	1.140845471668286	-0.16393964691936525
Deaths	Vanuatu	Female	All Ages	Other chronic respiratory diseases	Rate	1990	2019	0.34616605915480336	1.5976851731305364	-0.18922409762888548
Deaths	Vanuatu	Both	All Ages	Other chronic respiratory diseases	Rate	1990	2019	0.24834832471411902	1.0945330039050747	-0.15871427532486293
Deaths	Vanuatu	Male	Age-standardized	Other chronic respiratory diseases	Rate	1990	2019	0.04071988597317904	0.7895098598376724	-0.28924328941554506
Deaths	Vanuatu	Female	Age-standardized	Other chronic respiratory diseases	Rate	1990	2019	0.1391363891139171	1.197090104052949	-0.31645614648499054
Deaths	Vanuatu	Both	Age-standardized	Other chronic respiratory diseases	Rate	1990	2019	0.021678843945624776	0.6942102214811767	-0.29729701365729344
Deaths	Niue	Male	All Ages	Chronic respiratory diseases	Number	1990	2019	-0.4029360815838177	-0.24717223142472727	-0.5321114647711805
Deaths	Niue	Female	All Ages	Chronic respiratory diseases	Number	1990	2019	-0.5224663072614172	-0.3482719148664566	-0.6890980035581679
Deaths	Niue	Both	All Ages	Chronic respiratory diseases	Number	1990	2019	-0.46418520559947846	-0.3330099690555188	-0.5792092615637435
Deaths	Niue	Male	All Ages	Chronic respiratory diseases	Rate	1990	2019	-0.16800799087958662	0.04904461378284764	-0.3480103043204069
Deaths	Niue	Female	All Ages	Chronic respiratory diseases	Rate	1990	2019	-0.3361036780649316	-0.09392806161887161	-0.5677651754030341
Deaths	Niue	Both	All Ages	Chronic respiratory diseases	Rate	1990	2019	-0.25421308818891775	-0.07163363052825436	-0.4143121305782769
Deaths	Niue	Male	Age-standardized	Chronic respiratory diseases	Rate	1990	2019	-0.3979491318968731	-0.23776926171873808	-0.5292427712110938
Deaths	Niue	Female	Age-standardized	Chronic respiratory diseases	Rate	1990	2019	-0.4076486494326281	-0.18853847302283616	-0.6107731581532831
Deaths	Niue	Both	Age-standardized	Chronic respiratory diseases	Rate	1990	2019	-0.39393674928590194	-0.24512412044702975	-0.523998881426612
Deaths	Niue	Male	All Ages	Chronic obstructive pulmonary disease	Number	1990	2019	-0.3786578526815174	-0.21501507580779894	-0.5251677156736028
Deaths	Niue	Female	All Ages	Chronic obstructive pulmonary disease	Number	1990	2019	-0.48229528556596274	-0.29872553260603785	-0.6527500781346735
Deaths	Niue	Both	All Ages	Chronic obstructive pulmonary disease	Number	1990	2019	-0.42759220425054445	-0.2886079765742288	-0.5499665143463031
Deaths	Niue	Male	All Ages	Chronic obstructive pulmonary disease	Rate	1990	2019	-0.1341769523269795	0.09385471816881841	-0.338334382556709
Deaths	Niue	Female	All Ages	Chronic obstructive pulmonary disease	Rate	1990	2019	-0.2802554856598218	-0.025045673950598736	-0.517232083465083
Deaths	Niue	Both	All Ages	Chronic obstructive pulmonary disease	Rate	1990	2019	-0.20328022527599063	-0.009831632530179234	-0.37360989844867115
Deaths	Niue	Male	Age-standardized	Chronic obstructive pulmonary disease	Rate	1990	2019	-0.37841113060325166	-0.2146558493000419	-0.5245942831928032
Deaths	Niue	Female	Age-standardized	Chronic obstructive pulmonary disease	Rate	1990	2019	-0.36504871686567214	-0.1313563218842992	-0.5707161292963598
Deaths	Niue	Both	Age-standardized	Chronic obstructive pulmonary disease	Rate	1990	2019	-0.35738396049929144	-0.19594079145556512	-0.4934222684144139
Deaths	Benin	Male	All Ages	Chronic respiratory diseases	Number	1990	2019	0.3191043426819471	0.8316385031145673	-0.0331585538721338
Deaths	Benin	Female	All Ages	Chronic respiratory diseases	Number	1990	2019	0.5380026470022589	1.0920505822670457	0.17016411239945592
Deaths	Benin	Both	All Ages	Chronic respiratory diseases	Number	1990	2019	0.4085590893357586	0.8574874311168762	0.07903590770447988
Deaths	Benin	Male	All Ages	Chronic respiratory diseases	Rate	1990	2019	-0.49946426246601133	-0.30498255567250837	-0.6331308444242426
Deaths	Benin	Female	All Ages	Chronic respiratory diseases	Rate	1990	2019	-0.40526929817273344	-0.19102433700298177	-0.5475088907181923
Deaths	Benin	Both	All Ages	Chronic respiratory diseases	Rate	1990	2019	-0.46033672476651144	-0.28833816176339	-0.5865874165627336
Deaths	Benin	Male	Age-standardized	Chronic respiratory diseases	Rate	1990	2019	-0.38394915336757174	-0.1598859973804561	-0.5427327840677143
Deaths	Benin	Female	Age-standardized	Chronic respiratory diseases	Rate	1990	2019	-0.3581317504177521	-0.13893345090273887	-0.4966907679506558
Deaths	Benin	Both	Age-standardized	Chronic respiratory diseases	Rate	1990	2019	-0.38658369155447975	-0.19705654304259052	-0.5173927681330479
Deaths	Benin	Male	All Ages	Chronic obstructive pulmonary disease	Number	1990	2019	0.42752552906268615	1.0916652855235311	-0.01437904332278788
Deaths	Benin	Female	All Ages	Chronic obstructive pulmonary disease	Number	1990	2019	0.7156922801549447	1.3169712360773622	0.27342923368701183
Deaths	Benin	Both	All Ages	Chronic obstructive pulmonary disease	Number	1990	2019	0.5292804939689464	1.0543436903562162	0.16696009052995373
Deaths	Benin	Male	All Ages	Chronic obstructive pulmonary disease	Rate	1990	2019	-0.45832371222033597	-0.2063150787335423	-0.6260049364432007
Deaths	Benin	Female	All Ages	Chronic obstructive pulmonary disease	Rate	1990	2019	-0.33655844098513105	-0.10404970236448849	-0.5075772701989881
Deaths	Benin	Both	All Ages	Chronic obstructive pulmonary disease	Rate	1990	2019	-0.4140845589124998	-0.21291633926717285	-0.5529008975980239
Deaths	Benin	Male	Age-standardized	Chronic obstructive pulmonary disease	Rate	1990	2019	-0.29796969822692315	-0.002616378559099468	-0.5159022888572531
Deaths	Benin	Female	Age-standardized	Chronic obstructive pulmonary disease	Rate	1990	2019	-0.2674414784862238	-0.01712425515065891	-0.4490689386431712
Deaths	Benin	Both	Age-standardized	Chronic obstructive pulmonary disease	Rate	1990	2019	-0.31306615200279053	-0.09133272405838902	-0.47066391836127974
Deaths	Benin	Male	All Ages	Pneumoconiosis	Number	1990	2019	0.825959772108818	2.356019508449327	0.01876167946946512
Deaths	Benin	Female	All Ages	Pneumoconiosis	Number	1990	2019	4.936694034025289	13.067062710838005	1.3917216896965008
Deaths	Benin	Both	All Ages	Pneumoconiosis	Number	1990	2019	1.4270167673214575	3.2887497769957417	0.3693949791500581
Deaths	Benin	Male	All Ages	Pneumoconiosis	Rate	1990	2019	-0.3071373570178223	0.27344565966997486	-0.6134296491149037
Deaths	Benin	Female	All Ages	Pneumoconiosis	Rate	1990	2019	1.295661984894109	4.439596671027425	-0.07514442718211657
Deaths	Benin	Both	All Ages	Pneumoconiosis	Rate	1990	2019	-0.07013356584355548	0.6431548870284631	-0.47534172678200237
Deaths	Benin	Male	Age-standardized	Pneumoconiosis	Rate	1990	2019	-0.36039920721731833	0.08236580625777415	-0.6305200874358418
Deaths	Benin	Female	Age-standardized	Pneumoconiosis	Rate	1990	2019	0.7969177181823521	3.2076348079697685	-0.24157811776613938
Deaths	Benin	Both	Age-standardized	Pneumoconiosis	Rate	1990	2019	-0.24125444511630478	0.3073295208603528	-0.5449437370954261
Deaths	Sierra Leone	Male	All Ages	Other chronic respiratory diseases	Number	1990	2019	1.411063388333954	3.1831548493189366	0.3476393700340962
Deaths	Sierra Leone	Female	All Ages	Other chronic respiratory diseases	Number	1990	2019	1.3421860693436722	4.272602760677718	0.0581967376760245
Deaths	Sierra Leone	Both	All Ages	Other chronic respiratory diseases	Number	1990	2019	1.3846692468824626	3.2602077641214744	0.33968786844064525
Deaths	Sierra Leone	Male	All Ages	Other chronic respiratory diseases	Rate	1990	2019	0.04865761012064575	0.8194034998319101	-0.41386348947840146
Deaths	Sierra Leone	Female	All Ages	Other chronic respiratory diseases	Rate	1990	2019	0.04599718492521301	1.3546923607325725	-0.5274197796691991
Deaths	Sierra Leone	Both	All Ages	Other chronic respiratory diseases	Rate	1990	2019	0.051208875760046325	0.8779829614027386	-0.40943936778907125
Deaths	Sierra Leone	Male	Age-standardized	Other chronic respiratory diseases	Rate	1990	2019	-0.0072543961645020185	0.6863473417269642	-0.4242804115461659
Deaths	Sierra Leone	Female	Age-standardized	Other chronic respiratory diseases	Rate	1990	2019	0.15700382161364315	1.330705620177109	-0.4168381659251311
Deaths	Sierra Leone	Both	Age-standardized	Other chronic respiratory diseases	Rate	1990	2019	0.04328316528154272	0.8064578237177216	-0.3734287402443625
Deaths	Togo	Male	All Ages	Chronic respiratory diseases	Number	1990	2019	0.7551298579073346	1.4142310810519054	0.21319963681751922
Deaths	Togo	Female	All Ages	Chronic respiratory diseases	Number	1990	2019	0.8477561164820585	1.5705195878029667	0.3534318716505267
Deaths	Togo	Both	All Ages	Chronic respiratory diseases	Number	1990	2019	0.7963348219165213	1.3819428166372327	0.3305692296853
Deaths	Togo	Male	All Ages	Chronic respiratory diseases	Rate	1990	2019	-0.1917953622709428	0.11170848553748765	-0.4413441441101069
Deaths	Togo	Female	All Ages	Chronic respiratory diseases	Rate	1990	2019	-0.14216088877923674	0.19338922431750677	-0.3716558243167846
Deaths	Togo	Both	All Ages	Chronic respiratory diseases	Rate	1990	2019	-0.16935637493903846	0.10143476135954665	-0.38473115654397194
Deaths	Togo	Male	Age-standardized	Chronic respiratory diseases	Rate	1990	2019	-0.27625198009832846	-0.01808255276503841	-0.4855494245855106
Deaths	Togo	Female	Age-standardized	Chronic respiratory diseases	Rate	1990	2019	-0.3677001438536362	-0.13189284676912263	-0.524525734251351
Deaths	Togo	Both	Age-standardized	Chronic respiratory diseases	Rate	1990	2019	-0.343411216539403	-0.14439141249216658	-0.4991716587921816
Deaths	Togo	Male	All Ages	Chronic obstructive pulmonary disease	Number	1990	2019	1.0661978307199276	1.9794100084415267	0.2174622687904315
Deaths	Togo	Female	All Ages	Chronic obstructive pulmonary disease	Number	1990	2019	1.1624370196319762	1.9485075584465354	0.5547468017543935
Deaths	Togo	Both	All Ages	Chronic obstructive pulmonary disease	Number	1990	2019	1.1061492788889662	1.8300535434033631	0.5054958414426712
Deaths	Togo	Male	All Ages	Chronic obstructive pulmonary disease	Rate	1990	2019	-0.048554349565547474	0.3719628639842492	-0.4393812814114189
Deaths	Togo	Female	All Ages	Chronic obstructive pulmonary disease	Rate	1990	2019	0.003932842892568819	0.36887389023021566	-0.2781933704922151
Deaths	Togo	Both	All Ages	Chronic obstructive pulmonary disease	Rate	1990	2019	-0.026094995993369383	0.3086457522997525	-0.303843299148461
Deaths	Togo	Male	Age-standardized	Chronic obstructive pulmonary disease	Rate	1990	2019	-0.1573489961491913	0.18475206319148932	-0.464410651025184
Deaths	Togo	Female	Age-standardized	Chronic obstructive pulmonary disease	Rate	1990	2019	-0.2901489367353185	-0.045596500467469006	-0.47877250750094136
Deaths	Togo	Both	Age-standardized	Chronic obstructive pulmonary disease	Rate	1990	2019	-0.2586066025311612	-0.023699360705609164	-0.4420536938185354
Deaths	Togo	Male	All Ages	Pneumoconiosis	Number	1990	2019	2.07232636999796	4.869672709165632	0.59062785902976
Deaths	Togo	Female	All Ages	Pneumoconiosis	Number	1990	2019	5.22037974650408	13.222066380464522	1.6020549431191
Deaths	Togo	Both	All Ages	Pneumoconiosis	Number	1990	2019	2.7050970943394517	5.3495529084911295	1.0439038669059888
Deaths	Togo	Male	All Ages	Pneumoconiosis	Rate	1990	2019	0.4147491193672909	1.7028750517386586	-0.2675454714777188
Deaths	Togo	Female	All Ages	Pneumoconiosis	Rate	1990	2019	1.887873018305059	5.602735433920999	0.20802982592889666
Deaths	Togo	Both	All Ages	Pneumoconiosis	Rate	1990	2019	0.7132748550525959	1.936098315902125	-0.05487791219703685
Deaths	Togo	Male	Age-standardized	Pneumoconiosis	Rate	1990	2019	-0.14170959263365468	0.5307849770002198	-0.511803660283826
Deaths	Togo	Female	Age-standardized	Pneumoconiosis	Rate	1990	2019	0.6403053580545696	2.6671759617359907	-0.2909386089679925
Deaths	Togo	Both	Age-standardized	Pneumoconiosis	Rate	1990	2019	-0.07088133825343941	0.5598228015474328	-0.4654127230790078
Deaths	Togo	Male	All Ages	Asthma	Number	1990	2019	0.3124574505081653	0.831341671224805	-0.09831355934220906
Deaths	Togo	Female	All Ages	Asthma	Number	1990	2019	0.5863899678879085	1.3457880063730907	0.09367653356257181
Deaths	Togo	Both	All Ages	Asthma	Number	1990	2019	0.4444778397440463	0.9815556155317059	0.025938871144977352
Deaths	Togo	Male	All Ages	Asthma	Rate	1990	2019	-0.39563776802960704	-0.15670124049105172	-0.584790173881533
Deaths	Togo	Female	All Ages	Asthma	Rate	1990	2019	-0.2635027166391146	0.08905535776585338	-0.4922498174160807
Deaths	Togo	Both	All Ages	Asthma	Rate	1990	2019	-0.33205864826185655	-0.083708382388831	-0.5255953552636653
Deaths	Togo	Male	Age-standardized	Asthma	Rate	1990	2019	-0.4762426869685804	-0.26885947133684035	-0.6375378073331889
Deaths	Togo	Female	Age-standardized	Asthma	Rate	1990	2019	-0.44945522215422457	-0.19002649604228855	-0.6185262796327107
Deaths	Togo	Both	Age-standardized	Asthma	Rate	1990	2019	-0.4586581640272783	-0.26466146951242747	-0.6098032527285157
Deaths	Togo	Male	All Ages	Interstitial lung disease and pulmonary sarcoidosis	Number	1990	2019	0.40600874149583965	1.8319937227241254	-0.15593257115352635
Deaths	Togo	Female	All Ages	Interstitial lung disease and pulmonary sarcoidosis	Number	1990	2019	0.8503816154316512	2.558988118461494	0.07390638902631205
Deaths	Togo	Both	All Ages	Interstitial lung disease and pulmonary sarcoidosis	Number	1990	2019	0.5410065475956033	1.949882814568893	-0.031888516866044214
Deaths	Togo	Male	All Ages	Interstitial lung disease and pulmonary sarcoidosis	Rate	1990	2019	-0.35255913945910955	0.30408040773360406	-0.6113226565679114
Deaths	Togo	Female	All Ages	Interstitial lung disease and pulmonary sarcoidosis	Rate	1990	2019	-0.1409419748406843	0.652295547639119	-0.5014283031839862
Deaths	Togo	Both	All Ages	Interstitial lung disease and pulmonary sarcoidosis	Rate	1990	2019	-0.2874227848170202	0.3640560349346755	-0.5523353319201519
Deaths	Togo	Male	Age-standardized	Interstitial lung disease and pulmonary sarcoidosis	Rate	1990	2019	-0.452779958788719	0.055323510022459915	-0.6612431768748807
Deaths	Togo	Female	Age-standardized	Interstitial lung disease and pulmonary sarcoidosis	Rate	1990	2019	-0.41551165850490906	0.1261806241794901	-0.6617273078705735
Deaths	Togo	Both	Age-standardized	Interstitial lung disease and pulmonary sarcoidosis	Rate	1990	2019	-0.48934903726973655	-0.028203273487802907	-0.6724036606513253
Deaths	Togo	Male	All Ages	Other chronic respiratory diseases	Number	1990	2019	1.9977629679160724	4.1333448897525225	0.7858642895340879
Deaths	Togo	Female	All Ages	Other chronic respiratory diseases	Number	1990	2019	0.8519771311699824	2.699394642394096	-0.05731438466420445
Deaths	Togo	Both	All Ages	Other chronic respiratory diseases	Number	1990	2019	1.5380463209382904	3.0421949989608903	0.5394606655135911
Deaths	Togo	Male	All Ages	Other chronic respiratory diseases	Rate	1990	2019	0.38041406028550806	1.36380979348583	-0.1776427284548172
Deaths	Togo	Female	All Ages	Other chronic respiratory diseases	Rate	1990	2019	-0.14020124082784569	0.7174806695421422	-0.5623488493925888
Deaths	Togo	Both	All Ages	Other chronic respiratory diseases	Rate	1990	2019	0.1736186210249781	0.8691523797094195	-0.28813761652926734
Deaths	Togo	Male	Age-standardized	Other chronic respiratory diseases	Rate	1990	2019	0.07255530856117082	0.8865458949233682	-0.372538693604768
Deaths	Togo	Female	Age-standardized	Other chronic respiratory diseases	Rate	1990	2019	-0.09618323754575213	0.6755025570004496	-0.5051990688882895
Deaths	Togo	Both	Age-standardized	Other chronic respiratory diseases	Rate	1990	2019	0.028754020805394197	0.6619511636311612	-0.3557034425408032
Deaths	Brunei Darussalam	Male	All Ages	Chronic respiratory diseases	Number	1990	2019	0.18804937904948524	0.6408024055714561	-0.04106783320423078
Deaths	Brunei Darussalam	Female	All Ages	Chronic respiratory diseases	Number	1990	2019	0.418763672987114	1.318456221897265	0.12007710243343496
Deaths	Brunei Darussalam	Both	All Ages	Chronic respiratory diseases	Number	1990	2019	0.28223683613854705	0.8024846211297408	0.07540440615888125
Deaths	Brunei Darussalam	Male	All Ages	Chronic respiratory diseases	Rate	1990	2019	-0.29045717458526277	-0.02005792408399874	-0.4272936369414946
Deaths	Brunei Darussalam	Female	All Ages	Chronic respiratory diseases	Rate	1990	2019	-0.16985904440005598	0.3565652266174919	-0.34462525798815524
Deaths	Brunei Darussalam	Both	All Ages	Chronic respiratory diseases	Rate	1990	2019	-0.24160214385798565	0.06610606860310304	-0.36393622993026564
Deaths	Brunei Darussalam	Male	Age-standardized	Chronic respiratory diseases	Rate	1990	2019	-0.48501274709640313	-0.30092146395415514	-0.5677955791952407
Deaths	Brunei Darussalam	Female	Age-standardized	Chronic respiratory diseases	Rate	1990	2019	-0.47434537802017873	-0.1579900122120943	-0.5806625250271746
Deaths	Brunei Darussalam	Both	Age-standardized	Chronic respiratory diseases	Rate	1990	2019	-0.49796397725080566	-0.30000817674501096	-0.5750637056911594
Deaths	Brunei Darussalam	Male	All Ages	Chronic obstructive pulmonary disease	Number	1990	2019	0.3198482295772518	0.9729168841580378	0.024271772814114884
Deaths	Brunei Darussalam	Female	All Ages	Chronic obstructive pulmonary disease	Number	1990	2019	0.48671876985129064	1.4823721945067436	0.14034965877322256
Deaths	Brunei Darussalam	Both	All Ages	Chronic obstructive pulmonary disease	Number	1990	2019	0.3906677560539009	1.0826273507578652	0.14592550827466197
Deaths	Brunei Darussalam	Male	All Ages	Chronic obstructive pulmonary disease	Rate	1990	2019	-0.2117424928228708	0.1782919506375387	-0.38827063883780066
Deaths	Brunei Darussalam	Female	All Ages	Chronic obstructive pulmonary disease	Rate	1990	2019	-0.13009744765016013	0.452475042135698	-0.33276346619521185
Deaths	Brunei Darussalam	Both	All Ages	Chronic obstructive pulmonary disease	Rate	1990	2019	-0.17746907975809692	0.23180061080917713	-0.32222548574478105
Deaths	Brunei Darussalam	Male	Age-standardized	Chronic obstructive pulmonary disease	Rate	1990	2019	-0.4383979046835724	-0.20773309089188954	-0.5456746380303739
Deaths	Brunei Darussalam	Female	Age-standardized	Chronic obstructive pulmonary disease	Rate	1990	2019	-0.45586607087964653	-0.11370568623970136	-0.5776495441601502
Deaths	Brunei Darussalam	Both	Age-standardized	Chronic obstructive pulmonary disease	Rate	1990	2019	-0.465989190942125	-0.22250296907875894	-0.5536218824859319
Deaths	Brunei Darussalam	Male	All Ages	Pneumoconiosis	Number	1990	2019	0.032019466201985855	0.8118431793179294	-0.4080113453561645
Deaths	Brunei Darussalam	Female	All Ages	Pneumoconiosis	Number	1990	2019	0.6411821196054404	2.2890336828777156	-0.07651953344766493
Deaths	Brunei Darussalam	Both	All Ages	Pneumoconiosis	Number	1990	2019	0.47557989004635476	1.5153918040461112	-0.08070381183689632
Deaths	Brunei Darussalam	Male	All Ages	Pneumoconiosis	Rate	1990	2019	-0.38364345721234133	0.08209334673463665	-0.6464445754220115
Deaths	Brunei Darussalam	Female	All Ages	Pneumoconiosis	Rate	1990	2019	-0.03971851054353033	0.9244653753756674	-0.45965704396168333
Deaths	Brunei Darussalam	Both	All Ages	Pneumoconiosis	Rate	1990	2019	-0.12724654787837789	0.487765518646854	-0.4562687339711617
Deaths	Brunei Darussalam	Male	Age-standardized	Pneumoconiosis	Rate	1990	2019	-0.6091295872150163	-0.3310894456404693	-0.7655140351653971
Deaths	Brunei Darussalam	Female	Age-standardized	Pneumoconiosis	Rate	1990	2019	-0.41248495314666317	0.11749304691056048	-0.6624757798885568
Deaths	Brunei Darussalam	Both	Age-standardized	Pneumoconiosis	Rate	1990	2019	-0.4465167499750624	-0.07328999149584499	-0.6550700481240794
Deaths	Niue	Male	All Ages	Pneumoconiosis	Number	1990	2019	-0.5092586149141042	-0.19906302466775572	-0.7073196760423777
Deaths	Niue	Female	All Ages	Pneumoconiosis	Number	1990	2019	-0.40483717995041735	0.08008722876337232	-0.6938469619423057
Deaths	Niue	Both	All Ages	Pneumoconiosis	Number	1990	2019	-0.4682386818727536	-0.19164478239395846	-0.6517145528237342
Deaths	Niue	Male	All Ages	Pneumoconiosis	Rate	1990	2019	-0.3161654919305492	0.1160834589589209	-0.5921580868502949
Deaths	Niue	Female	All Ages	Pneumoconiosis	Rate	1990	2019	-0.17256852617575114	0.5016028176625237	-0.5743674655706051
Deaths	Niue	Both	All Ages	Pneumoconiosis	Rate	1990	2019	-0.2598550181683388	0.12512895814919545	-0.5152303915592001
Deaths	Niue	Male	Age-standardized	Pneumoconiosis	Rate	1990	2019	-0.49906544217544996	-0.1747573805235691	-0.7037243669405348
Deaths	Niue	Female	Age-standardized	Pneumoconiosis	Rate	1990	2019	-0.22944894903764046	0.37090057584894465	-0.5896457612697381
Deaths	Niue	Both	Age-standardized	Pneumoconiosis	Rate	1990	2019	-0.3706541580424542	-0.047128451561196556	-0.5837641605168664
Deaths	Armenia	Male	All Ages	Chronic respiratory diseases	Number	1990	2019	0.03955750221513379	0.2643602576425936	-0.1448052173242112
Deaths	Armenia	Female	All Ages	Chronic respiratory diseases	Number	1990	2019	0.5632848943111501	0.9448022176027369	0.24252993793005406
Deaths	Armenia	Both	All Ages	Chronic respiratory diseases	Number	1990	2019	0.22736956894515004	0.4592766894091842	0.029537714228424425
Deaths	Armenia	Male	All Ages	Chronic respiratory diseases	Rate	1990	2019	0.19363735707558968	0.45175965072454066	-0.01805100920072772
Deaths	Armenia	Female	All Ages	Chronic respiratory diseases	Rate	1990	2019	0.7422823470406295	1.1674837290024402	0.38480067478611574
Deaths	Armenia	Both	All Ages	Chronic respiratory diseases	Rate	1990	2019	0.38787784713954754	0.6501124366467487	0.16417468912835326
Deaths	Armenia	Male	Age-standardized	Chronic respiratory diseases	Rate	1990	2019	-0.4071621506519825	-0.2818273869423954	-0.5102427620161687
Deaths	Armenia	Female	Age-standardized	Chronic respiratory diseases	Rate	1990	2019	-0.1495265432098756	0.060534561772274245	-0.32256883681489146
Deaths	Armenia	Both	Age-standardized	Chronic respiratory diseases	Rate	1990	2019	-0.30204305454544383	-0.16815612872996466	-0.4140053608399456
Deaths	Armenia	Male	All Ages	Chronic obstructive pulmonary disease	Number	1990	2019	0.03831492806399844	0.2773417830772264	-0.15319023622880068
Deaths	Armenia	Female	All Ages	Chronic obstructive pulmonary disease	Number	1990	2019	0.6322040977062078	1.0711165164170178	0.26816577137743974
Deaths	Armenia	Both	All Ages	Chronic obstructive pulmonary disease	Number	1990	2019	0.2445071557143724	0.506976357859454	0.024157552979284482
Deaths	Armenia	Male	All Ages	Chronic obstructive pulmonary disease	Rate	1990	2019	0.19221061259769853	0.4666652559244327	-0.027678828520944342
Deaths	Armenia	Female	All Ages	Chronic obstructive pulmonary disease	Rate	1990	2019	0.819092857961751	1.3082611226840388	0.4133718330117153
Deaths	Armenia	Both	All Ages	Chronic obstructive pulmonary disease	Rate	1990	2019	0.407256588174238	0.704049991261963	0.15809094157533427
Deaths	Armenia	Male	Age-standardized	Chronic obstructive pulmonary disease	Rate	1990	2019	-0.4120355968465394	-0.283322097341787	-0.520429818316561
Deaths	Armenia	Female	Age-standardized	Chronic obstructive pulmonary disease	Rate	1990	2019	-0.1238355804348364	0.1133300095963663	-0.31500026723000885
Deaths	Armenia	Both	Age-standardized	Chronic obstructive pulmonary disease	Rate	1990	2019	-0.2982474119575737	-0.15361341977139473	-0.42208848831556406
Deaths	Armenia	Male	All Ages	Pneumoconiosis	Number	1990	2019	-0.20257939621504067	0.1610576675401275	-0.45799232353380853
Deaths	Armenia	Female	All Ages	Pneumoconiosis	Number	1990	2019	1.0027271569942433	2.754793479983098	0.12105444019418957
Deaths	Armenia	Both	All Ages	Pneumoconiosis	Number	1990	2019	-0.18544862471245593	0.1773099655596131	-0.44257145063184145
Deaths	Armenia	Male	All Ages	Pneumoconiosis	Rate	1990	2019	-0.08438829025686477	0.3331458844189489	-0.3776576965937764
Deaths	Armenia	Female	All Ages	Pneumoconiosis	Rate	1990	2019	1.2320411233215984	3.1847205335150686	0.2494161290303465
Deaths	Armenia	Both	All Ages	Pneumoconiosis	Rate	1990	2019	-0.07892631712367676	0.3312717389768004	-0.36967417589137197
Deaths	Armenia	Male	Age-standardized	Pneumoconiosis	Rate	1990	2019	-0.5288880736194951	-0.3215646855563565	-0.6808708311668111
Deaths	Armenia	Female	Age-standardized	Pneumoconiosis	Rate	1990	2019	0.04401376661056456	0.8858077630187606	-0.3928903622878833
Deaths	Armenia	Both	Age-standardized	Pneumoconiosis	Rate	1990	2019	-0.5142365870996882	-0.3074479067851385	-0.6686404912313071
Deaths	Armenia	Male	All Ages	Asthma	Number	1990	2019	-0.7124499813788667	-0.5656178046382272	-0.8158483200703803
Deaths	Armenia	Female	All Ages	Asthma	Number	1990	2019	-0.6747545666670685	-0.45096357873622367	-0.7869381982686556
Deaths	Armenia	Both	All Ages	Asthma	Number	1990	2019	-0.6937657581975905	-0.5530100112509565	-0.7911339902464019
Deaths	Armenia	Male	All Ages	Asthma	Rate	1990	2019	-0.6698302465014244	-0.5012350788412488	-0.7885539529426315
Deaths	Armenia	Female	All Ages	Asthma	Rate	1990	2019	-0.6375136873555952	-0.38809844057775017	-0.7625424403855929
Deaths	Armenia	Both	All Ages	Asthma	Rate	1990	2019	-0.6537182190377945	-0.4945552513485214	-0.7638197041119512
Deaths	Armenia	Male	Age-standardized	Asthma	Rate	1990	2019	-0.8335806534509713	-0.746317908482824	-0.8935600932117348
Deaths	Armenia	Female	Age-standardized	Asthma	Rate	1990	2019	-0.8010624009625865	-0.6670405966931349	-0.8703345578756269
Deaths	Armenia	Both	Age-standardized	Asthma	Rate	1990	2019	-0.8147839040545719	-0.727334309360081	-0.8747938115940264
Deaths	Armenia	Male	All Ages	Interstitial lung disease and pulmonary sarcoidosis	Number	1990	2019	0.8879426532523368	2.478836456513765	-0.07358710855183459
Deaths	Armenia	Female	All Ages	Interstitial lung disease and pulmonary sarcoidosis	Number	1990	2019	1.2036465553943283	2.973507933991805	0.08954912850940733
Deaths	Armenia	Both	All Ages	Interstitial lung disease and pulmonary sarcoidosis	Number	1990	2019	1.0245700797040351	2.4731335973254045	0.0507883503334299
Deaths	Armenia	Male	All Ages	Interstitial lung disease and pulmonary sarcoidosis	Rate	1990	2019	1.1677674146321908	2.9944583582947972	0.06372281759561743
Deaths	Armenia	Female	All Ages	Interstitial lung disease and pulmonary sarcoidosis	Rate	1990	2019	1.4559659640747864	3.4284779789101467	0.21430343230682555
Deaths	Armenia	Both	All Ages	Interstitial lung disease and pulmonary sarcoidosis	Rate	1990	2019	1.2893316199925748	2.9273298783403714	0.18820436025105236
Deaths	Armenia	Male	Age-standardized	Interstitial lung disease and pulmonary sarcoidosis	Rate	1990	2019	0.1546994109688769	1.0478335962903025	-0.4132795840714146
Deaths	Armenia	Female	Age-standardized	Interstitial lung disease and pulmonary sarcoidosis	Rate	1990	2019	0.26586737491877105	1.1900145743603008	-0.3280840831630446
Deaths	Armenia	Both	Age-standardized	Interstitial lung disease and pulmonary sarcoidosis	Rate	1990	2019	0.21014525474844856	0.9816747525893724	-0.3409228426676635
Deaths	Armenia	Male	All Ages	Other chronic respiratory diseases	Number	1990	2019	-0.3327005799967258	-0.06079080597922014	-0.5293657880734223
Deaths	Armenia	Female	All Ages	Other chronic respiratory diseases	Number	1990	2019	-0.2934784594979898	0.06975891934220124	-0.5372796275771727
Deaths	Armenia	Both	All Ages	Other chronic respiratory diseases	Number	1990	2019	-0.32007888300512516	-0.1000156960871745	-0.49229513259082197
Deaths	Armenia	Male	All Ages	Other chronic respiratory diseases	Rate	1990	2019	-0.23379561556379633	0.07841574679921459	-0.4596099054873277
Deaths	Armenia	Female	All Ages	Other chronic respiratory diseases	Rate	1990	2019	-0.2125811409678969	0.19224722732349897	-0.4842977505750166
Deaths	Armenia	Both	All Ages	Other chronic respiratory diseases	Rate	1990	2019	-0.23116274025713884	0.01767903472416959	-0.4259004327704568
Deaths	Armenia	Male	Age-standardized	Other chronic respiratory diseases	Rate	1990	2019	-0.4285769175313546	-0.18312998268618433	-0.5998700368192488
Deaths	Armenia	Female	Age-standardized	Other chronic respiratory diseases	Rate	1990	2019	-0.4783076663251448	-0.18396489769455499	-0.6581233217378069
Deaths	Armenia	Both	Age-standardized	Other chronic respiratory diseases	Rate	1990	2019	-0.4473143644031795	-0.2641195511203554	-0.5861549634669191
Deaths	Myanmar	Male	All Ages	Chronic respiratory diseases	Number	1990	2019	0.17295729840782828	0.5264616705355598	-0.09327138671724507
Deaths	Myanmar	Female	All Ages	Chronic respiratory diseases	Number	1990	2019	0.1173721283285035	0.5598231422657435	-0.1612973031229577
Deaths	Myanmar	Both	All Ages	Chronic respiratory diseases	Number	1990	2019	0.1495284452524616	0.4460644989126907	-0.08225666542859837
Deaths	Myanmar	Male	All Ages	Chronic respiratory diseases	Rate	1990	2019	-0.0914426401130301	0.18237721631724163	-0.2976598925328329
Deaths	Myanmar	Female	All Ages	Chronic respiratory diseases	Rate	1990	2019	-0.18364937929376526	0.13960475485049734	-0.3872449027274548
Deaths	Myanmar	Both	All Ages	Chronic respiratory diseases	Rate	1990	2019	-0.1358336753044877	0.0870894482507465	-0.3100798090505769
Deaths	Myanmar	Male	Age-standardized	Chronic respiratory diseases	Rate	1990	2019	-0.3316756350144885	-0.16412244141868323	-0.47269141389019753
Deaths	Myanmar	Female	Age-standardized	Chronic respiratory diseases	Rate	1990	2019	-0.45872642500536776	-0.25532934658788176	-0.5831052062516245
Deaths	Myanmar	Both	Age-standardized	Chronic respiratory diseases	Rate	1990	2019	-0.40324699094135463	-0.2626005406881406	-0.5126852448981293
Deaths	Myanmar	Male	All Ages	Chronic obstructive pulmonary disease	Number	1990	2019	0.5338423474162534	1.0600672418346295	0.1591606844835077
Deaths	Myanmar	Female	All Ages	Chronic obstructive pulmonary disease	Number	1990	2019	0.3995543994414476	1.1080687076235478	0.0216688651312344
Deaths	Myanmar	Both	All Ages	Chronic obstructive pulmonary disease	Number	1990	2019	0.479741739928288	0.8732801554083028	0.17801319048398198
Deaths	Myanmar	Male	All Ages	Chronic obstructive pulmonary disease	Rate	1990	2019	0.1880941919565108	0.5957011026501396	-0.1021293165499959
Deaths	Myanmar	Female	All Ages	Chronic obstructive pulmonary disease	Rate	1990	2019	0.02251262021837585	0.5401522503825326	-0.2535700586573889
Deaths	Myanmar	Both	All Ages	Chronic obstructive pulmonary disease	Rate	1990	2019	0.11240655781382718	0.4082519086064904	-0.11442006201090428
Deaths	Myanmar	Male	Age-standardized	Chronic obstructive pulmonary disease	Rate	1990	2019	-0.166226127531321	0.08897125140869318	-0.3558854932647696
Deaths	Myanmar	Female	Age-standardized	Chronic obstructive pulmonary disease	Rate	1990	2019	-0.3601571925724284	-0.06757009251631658	-0.5163135839385723
Deaths	Myanmar	Both	Age-standardized	Chronic obstructive pulmonary disease	Rate	1990	2019	-0.27136198766051634	-0.09418205381922307	-0.4066347052940118
Deaths	Myanmar	Male	All Ages	Pneumoconiosis	Number	1990	2019	0.05260599683186713	0.916448686212842	-0.3742423019432291
Deaths	Myanmar	Female	All Ages	Pneumoconiosis	Number	1990	2019	0.5588402467573542	1.806629763271662	-0.10952075290736335
Deaths	Myanmar	Both	All Ages	Pneumoconiosis	Number	1990	2019	0.1593140391259284	0.8486237440871769	-0.26171899233684137
Deaths	Myanmar	Male	All Ages	Pneumoconiosis	Rate	1990	2019	-0.18466518194575005	0.4844560505893083	-0.5152962832942528
Deaths	Myanmar	Female	All Ages	Pneumoconiosis	Rate	1990	2019	0.13888665267305972	1.0505200472172502	-0.3494170226193685
Deaths	Myanmar	Both	All Ages	Pneumoconiosis	Rate	1990	2019	-0.12847728431866823	0.3897162730251727	-0.44499191157931484
Deaths	Myanmar	Male	Age-standardized	Pneumoconiosis	Rate	1990	2019	-0.42395227467859103	0.05561830333610806	-0.6550728418733239
Deaths	Myanmar	Female	Age-standardized	Pneumoconiosis	Rate	1990	2019	-0.2600918829922884	0.32739462240125866	-0.574537937216819
Deaths	Myanmar	Both	Age-standardized	Pneumoconiosis	Rate	1990	2019	-0.4118099825076793	-0.05380327245281734	-0.6148589889915533
Deaths	Morocco	Male	All Ages	Chronic respiratory diseases	Number	1990	2019	1.0153295340695827	1.6245185600644403	0.48466022800115904
Deaths	Morocco	Female	All Ages	Chronic respiratory diseases	Number	1990	2019	0.715688713875017	1.5647167669364213	0.3376050991016479
Deaths	Morocco	Both	All Ages	Chronic respiratory diseases	Number	1990	2019	0.8813709105909101	1.2866739349770016	0.4739363104208202
Deaths	Morocco	Male	All Ages	Chronic respiratory diseases	Rate	1990	2019	0.4053751439279342	0.8301886052570202	0.03531682850788997
Deaths	Morocco	Female	All Ages	Chronic respiratory diseases	Rate	1990	2019	0.21806903199549382	0.8208443317139145	-0.050354918652410444
Deaths	Morocco	Both	All Ages	Chronic respiratory diseases	Rate	1990	2019	0.3237611952697976	0.6089385693790209	0.03708401200983562
Deaths	Morocco	Male	Age-standardized	Chronic respiratory diseases	Rate	1990	2019	-0.11241507687523683	0.1526997244278637	-0.34984946451876464
Deaths	Morocco	Female	Age-standardized	Chronic respiratory diseases	Rate	1990	2019	-0.20858019008224798	0.15498444599255323	-0.3760062313531435
Deaths	Morocco	Both	Age-standardized	Chronic respiratory diseases	Rate	1990	2019	-0.14747959746560055	0.02973133354643145	-0.31837016847324795
Deaths	Morocco	Male	All Ages	Chronic obstructive pulmonary disease	Number	1990	2019	1.6708918455845507	2.753823457948684	0.8727072937529536
Deaths	Morocco	Female	All Ages	Chronic obstructive pulmonary disease	Number	1990	2019	1.3119472679686974	3.2398882791754464	0.6277737560813231
Deaths	Morocco	Both	All Ages	Chronic obstructive pulmonary disease	Number	1990	2019	1.5300136743709134	2.3842363926950236	0.9141242533633525
Deaths	Morocco	Male	All Ages	Chronic obstructive pulmonary disease	Rate	1990	2019	0.8625266729082328	1.6177010227412911	0.3059185795676801
Deaths	Morocco	Female	All Ages	Chronic obstructive pulmonary disease	Rate	1990	2019	0.641388293776706	2.010147802581218	0.15565299657387874
Deaths	Morocco	Both	All Ages	Chronic obstructive pulmonary disease	Rate	1990	2019	0.7801561121098982	1.3812002125952045	0.3468069455434158
Deaths	Morocco	Male	Age-standardized	Chronic obstructive pulmonary disease	Rate	1990	2019	0.13423413828551983	0.6245467442234408	-0.19181936930762464
Deaths	Morocco	Female	Age-standardized	Chronic obstructive pulmonary disease	Rate	1990	2019	0.0357296249028433	0.8112096243755688	-0.26590982053650436
Deaths	Morocco	Both	Age-standardized	Chronic obstructive pulmonary disease	Rate	1990	2019	0.11089906983837249	0.4989249864550974	-0.15149131867270454
Deaths	Morocco	Male	All Ages	Pneumoconiosis	Number	1990	2019	1.9779127205946074	4.89859955952045	0.8185983408573013
Deaths	Morocco	Female	All Ages	Pneumoconiosis	Number	1990	2019	4.108530102556967	8.502621605409077	2.1347871363239808
Deaths	Morocco	Both	All Ages	Pneumoconiosis	Number	1990	2019	2.358750272210869	4.889664245798084	1.2078569235333756
Deaths	Morocco	Male	All Ages	Pneumoconiosis	Rate	1990	2019	1.0766254091753835	3.1133447730479533	0.26818610149003214
Deaths	Morocco	Female	All Ages	Pneumoconiosis	Rate	1990	2019	2.6268480795023272	5.746473883468875	1.225571050141114
Deaths	Morocco	Both	All Ages	Pneumoconiosis	Rate	1990	2019	1.3632677904848383	3.1440573668201837	0.5534817210303675
Deaths	Morocco	Male	Age-standardized	Pneumoconiosis	Rate	1990	2019	0.27413967218007745	1.5295836501232467	-0.19942152876581296
Deaths	Morocco	Female	Age-standardized	Pneumoconiosis	Rate	1990	2019	1.407007530114603	3.3578298016604	0.4669309715732682
Deaths	Morocco	Both	Age-standardized	Pneumoconiosis	Rate	1990	2019	0.49920959491015443	1.6481167553408937	-0.0019910211867016953
Deaths	Morocco	Male	All Ages	Asthma	Number	1990	2019	0.215116366397251	0.7186131769563485	-0.13519121260410183
Deaths	Morocco	Female	All Ages	Asthma	Number	1990	2019	0.21321275885895397	0.7496646987153739	-0.11678773799015246
Deaths	Morocco	Both	All Ages	Asthma	Number	1990	2019	0.21417199618687788	0.5571264462089566	-0.06714125175615734
Deaths	Morocco	Male	All Ages	Asthma	Rate	1990	2019	-0.15264758966423653	0.19846218699739224	-0.3969319887837822
Deaths	Morocco	Female	All Ages	Asthma	Rate	1990	2019	-0.13866840829754457	0.24219059590793368	-0.3729553057424519
Deaths	Morocco	Both	All Ages	Asthma	Rate	1990	2019	-0.1456901114567393	0.09561785717860766	-0.3436263925196454
Deaths	Morocco	Male	Age-standardized	Asthma	Rate	1990	2019	-0.4484043690290195	-0.2120422112443497	-0.6190259774773804
Deaths	Morocco	Female	Age-standardized	Asthma	Rate	1990	2019	-0.43660280564507375	-0.2192285542769282	-0.5910926543396375
Deaths	Morocco	Both	Age-standardized	Asthma	Rate	1990	2019	-0.44120761462789054	-0.2906077652196385	-0.5796021398752546
Deaths	Morocco	Male	All Ages	Interstitial lung disease and pulmonary sarcoidosis	Number	1990	2019	2.2896136231565443	5.015812969986408	1.2207317340960702
Deaths	Morocco	Female	All Ages	Interstitial lung disease and pulmonary sarcoidosis	Number	1990	2019	2.042869727814387	4.803558743325838	1.2106112003826814
Deaths	Morocco	Both	All Ages	Interstitial lung disease and pulmonary sarcoidosis	Number	1990	2019	2.1644381341993815	4.271321814077576	1.409853368719146
Deaths	Morocco	Male	All Ages	Interstitial lung disease and pulmonary sarcoidosis	Rate	1990	2019	1.2939877280393666	3.195082677851661	0.5486108488314511
Deaths	Morocco	Female	All Ages	Interstitial lung disease and pulmonary sarcoidosis	Rate	1990	2019	1.1603134379056501	3.120290075608003	0.5694438176298946
Deaths	Morocco	Both	All Ages	Interstitial lung disease and pulmonary sarcoidosis	Rate	1990	2019	1.226546813976944	2.708982224596748	0.6956094929726803
Deaths	Morocco	Male	Age-standardized	Interstitial lung disease and pulmonary sarcoidosis	Rate	1990	2019	0.4191349904211797	1.6188804173886575	-0.01626477907557513
Deaths	Morocco	Female	Age-standardized	Interstitial lung disease and pulmonary sarcoidosis	Rate	1990	2019	0.35052581584514403	1.6616559673367055	0.01749212921329734
Deaths	Morocco	Both	Age-standardized	Interstitial lung disease and pulmonary sarcoidosis	Rate	1990	2019	0.3799226731251527	1.3384817893421213	0.05622225530546886
Deaths	Morocco	Male	All Ages	Other chronic respiratory diseases	Number	1990	2019	2.4520123738535653	7.928463872734607	0.3331256904030971
Deaths	Morocco	Female	All Ages	Other chronic respiratory diseases	Number	1990	2019	1.859159884666415	7.177201494288372	0.27917925472795246
Deaths	Morocco	Both	All Ages	Other chronic respiratory diseases	Number	1990	2019	2.1759132519347126	6.759367179952041	0.3458895288494772
Deaths	Morocco	Male	All Ages	Other chronic respiratory diseases	Rate	1990	2019	1.4072352956337622	5.22619824106964	-0.07035466044056483
Deaths	Morocco	Female	All Ages	Other chronic respiratory diseases	Rate	1990	2019	1.0298869397876482	4.805479646761571	-0.09183488592400896
Deaths	Morocco	Both	All Ages	Other chronic respiratory diseases	Rate	1990	2019	1.2346208813943154	4.4596087963560604	-0.05301165156672777
Deaths	Morocco	Male	Age-standardized	Other chronic respiratory diseases	Rate	1990	2019	0.8396030919908334	3.53209323918156	-0.18804526603395477
Deaths	Morocco	Female	Age-standardized	Other chronic respiratory diseases	Rate	1990	2019	0.6025479275484468	3.2579057325409133	-0.20922935232684614
Deaths	Morocco	Both	Age-standardized	Other chronic respiratory diseases	Rate	1990	2019	0.7485918041063974	2.9278059123738185	-0.18159439098253058
Deaths	Japan	Male	All Ages	Chronic respiratory diseases	Number	1990	2019	0.8926629224692743	1.0200509161706308	0.69909905650812
Deaths	Japan	Female	All Ages	Chronic respiratory diseases	Number	1990	2019	0.8261038612891474	1.3142370294167764	0.46360765530979353
Deaths	Japan	Both	All Ages	Chronic respiratory diseases	Number	1990	2019	0.8683646663148585	1.1022899327429931	0.6169758633272389
Deaths	Japan	Male	All Ages	Chronic respiratory diseases	Rate	1990	2019	0.8806449114763875	1.0072240182436305	0.6883101353026055
Deaths	Japan	Female	All Ages	Chronic respiratory diseases	Rate	1990	2019	0.7835610970220968	1.2603222206878513	0.4295099696418286
Deaths	Japan	Both	All Ages	Chronic respiratory diseases	Rate	1990	2019	0.8402668250968106	1.0706741514185545	0.5926585917151607
Deaths	Solomon Islands	Male	All Ages	Chronic respiratory diseases	Number	1990	2019	0.7469023463830167	1.3110961347739387	0.2962208825571387
Deaths	Solomon Islands	Female	All Ages	Chronic respiratory diseases	Number	1990	2019	1.068071504770781	1.9227997926739644	0.44523265440474147
Deaths	Solomon Islands	Both	All Ages	Chronic respiratory diseases	Number	1990	2019	0.855828259689174	1.4268266783870713	0.4099478021794326
Deaths	Solomon Islands	Male	All Ages	Chronic respiratory diseases	Rate	1990	2019	-0.07850811032472231	0.21910440435525402	-0.31624281518811265
Deaths	Solomon Islands	Female	All Ages	Chronic respiratory diseases	Rate	1990	2019	0.056142977170146414	0.49264397656748715	-0.2619344569056791
Deaths	Solomon Islands	Both	All Ages	Chronic respiratory diseases	Rate	1990	2019	-0.036340063567756015	0.2601573612303195	-0.2678685636306758
Deaths	Solomon Islands	Male	Age-standardized	Chronic respiratory diseases	Rate	1990	2019	-0.11341048462213568	0.14021688895822934	-0.3415621690953169
Deaths	Solomon Islands	Female	Age-standardized	Chronic respiratory diseases	Rate	1990	2019	-0.11485087772430133	0.23251681501702132	-0.3841052931896933
Deaths	Solomon Islands	Both	Age-standardized	Chronic respiratory diseases	Rate	1990	2019	-0.13634051690989835	0.0919123455363854	-0.3230693814583256
Deaths	Solomon Islands	Male	All Ages	Chronic obstructive pulmonary disease	Number	1990	2019	0.8012891551327369	1.430438593121979	0.29408024809032884
Deaths	Solomon Islands	Female	All Ages	Chronic obstructive pulmonary disease	Number	1990	2019	1.2310369391226266	2.16121022519737	0.5577710674168876
Deaths	Solomon Islands	Both	All Ages	Chronic obstructive pulmonary disease	Number	1990	2019	0.9313805428777652	1.5513858911516327	0.46036733566157717
Deaths	Solomon Islands	Male	All Ages	Chronic obstructive pulmonary disease	Rate	1990	2019	-0.049819040628320946	0.2820576127525807	-0.3173720009746043
Deaths	Solomon Islands	Female	All Ages	Chronic obstructive pulmonary disease	Rate	1990	2019	0.13936775862239834	0.614397747369334	-0.20446223977466396
Deaths	Solomon Islands	Both	All Ages	Chronic obstructive pulmonary disease	Rate	1990	2019	0.002891318988638737	0.32483614948998957	-0.24168764727881217
Deaths	Solomon Islands	Male	Age-standardized	Chronic obstructive pulmonary disease	Rate	1990	2019	-0.07792327065466519	0.19994330079963876	-0.3357745727552599
Deaths	Solomon Islands	Female	Age-standardized	Chronic obstructive pulmonary disease	Rate	1990	2019	-0.039421635187093615	0.33555060626254757	-0.31968612273087277
Deaths	Solomon Islands	Both	Age-standardized	Chronic obstructive pulmonary disease	Rate	1990	2019	-0.09611051060713206	0.1403646809370042	-0.30657136297069193
Deaths	Solomon Islands	Male	All Ages	Pneumoconiosis	Number	1990	2019	0.6136437144377141	1.9290027454501675	-0.0018715181738371215
Deaths	Solomon Islands	Female	All Ages	Pneumoconiosis	Number	1990	2019	1.8705345736169414	4.414682782963517	0.4981865412000322
Deaths	Solomon Islands	Both	All Ages	Pneumoconiosis	Number	1990	2019	0.8328324451318005	2.0056830478544962	0.15813806099338054
Deaths	Solomon Islands	Male	All Ages	Pneumoconiosis	Rate	1990	2019	-0.1488021074797859	0.5450504605236625	-0.47348671048436386
Deaths	Solomon Islands	Female	All Ages	Pneumoconiosis	Rate	1990	2019	0.46595266346250563	1.7652231470907773	-0.23489144822648544
Deaths	Solomon Islands	Both	All Ages	Pneumoconiosis	Rate	1990	2019	-0.048280901885559925	0.5607351163604238	-0.3986236364222786
Deaths	Solomon Islands	Male	Age-standardized	Pneumoconiosis	Rate	1990	2019	-0.19425944050346244	0.39660453967763615	-0.5186695296432849
Deaths	Solomon Islands	Female	Age-standardized	Pneumoconiosis	Rate	1990	2019	0.18111692324739814	1.1674938064537896	-0.3500785395834163
Deaths	Solomon Islands	Both	Age-standardized	Pneumoconiosis	Rate	1990	2019	-0.17232822734834613	0.3698825977873278	-0.46246130507587907
Deaths	Angola	Male	All Ages	Chronic respiratory diseases	Number	1990	2019	0.3146537723655063	0.9640608035905905	-0.05787191441937652
Deaths	Angola	Female	All Ages	Chronic respiratory diseases	Number	1990	2019	0.4949592726549455	1.1240824370749505	0.07062599121381756
Deaths	Angola	Both	All Ages	Chronic respiratory diseases	Number	1990	2019	0.4080044425372364	0.8946233248793812	0.060608939146090515
Deaths	Angola	Male	All Ages	Chronic respiratory diseases	Rate	1990	2019	-0.5320498848112736	-0.3008938941968425	-0.6646501493874581
Deaths	Angola	Female	All Ages	Chronic respiratory diseases	Rate	1990	2019	-0.5073247338735961	-0.29999238166412184	-0.6471670133151107
Deaths	Angola	Both	All Ages	Chronic respiratory diseases	Rate	1990	2019	-0.5179522373993162	-0.3513522350232093	-0.6368873913576913
Deaths	Angola	Male	Age-standardized	Chronic respiratory diseases	Rate	1990	2019	-0.42683853431670526	-0.14994772789548833	-0.5835717313836651
Deaths	Angola	Female	Age-standardized	Chronic respiratory diseases	Rate	1990	2019	-0.4333178357878842	-0.15785278001787953	-0.6028601790381445
Deaths	Angola	Both	Age-standardized	Chronic respiratory diseases	Rate	1990	2019	-0.43167321693899985	-0.24234194182251137	-0.5657060123523577
Deaths	Angola	Male	All Ages	Chronic obstructive pulmonary disease	Number	1990	2019	0.5166704064471743	1.2862763584672106	0.05250956429257632
Deaths	Angola	Female	All Ages	Chronic obstructive pulmonary disease	Number	1990	2019	0.921145735983391	1.8812331997936171	0.32840437967258185
Deaths	Angola	Both	All Ages	Chronic obstructive pulmonary disease	Number	1990	2019	0.6947381836796692	1.3047055988395633	0.27734723424927754
Deaths	Angola	Male	All Ages	Chronic obstructive pulmonary disease	Rate	1990	2019	-0.46014220145335283	-0.18620148681964513	-0.6253599371933996
Deaths	Angola	Female	All Ages	Chronic obstructive pulmonary disease	Rate	1990	2019	-0.3668717241625538	-0.050467554905627314	-0.5622141731551158
Deaths	Angola	Both	All Ages	Chronic obstructive pulmonary disease	Rate	1990	2019	-0.4197853891962264	-0.2109554886262406	-0.5626843511768612
Deaths	Angola	Male	Age-standardized	Chronic obstructive pulmonary disease	Rate	1990	2019	-0.3677780581108077	-0.0601492565570495	-0.5525255971483858
Deaths	Angola	Female	Age-standardized	Chronic obstructive pulmonary disease	Rate	1990	2019	-0.3365296451913395	-0.006552708834785146	-0.5430672443474475
Deaths	Angola	Both	Age-standardized	Chronic obstructive pulmonary disease	Rate	1990	2019	-0.36140333228228505	-0.1413059890171356	-0.5153546628002353
Deaths	Angola	Male	All Ages	Pneumoconiosis	Number	1990	2019	0.11560526758824965	1.2826410904792014	-0.34995457764881005
Deaths	Angola	Female	All Ages	Pneumoconiosis	Number	1990	2019	0.8959597521022925	2.7015118592275282	0.028226989177956834
Deaths	Angola	Both	All Ages	Pneumoconiosis	Number	1990	2019	0.3000831682949933	1.1533134019280447	-0.1857943348863478
Deaths	Angola	Male	All Ages	Pneumoconiosis	Rate	1990	2019	-0.602901064564147	-0.1874954579848973	-0.7686167744988818
Deaths	Angola	Female	All Ages	Pneumoconiosis	Rate	1990	2019	-0.37517195784667257	0.21986155320225073	-0.6611399288276611
Deaths	Angola	Both	All Ages	Pneumoconiosis	Rate	1990	2019	-0.5549004225142333	-0.26278648261436455	-0.7212466045507834
Deaths	Angola	Male	Age-standardized	Pneumoconiosis	Rate	1990	2019	-0.5433701008932312	-0.027089274081934612	-0.7327313824307768
Deaths	Angola	Female	Age-standardized	Pneumoconiosis	Rate	1990	2019	-0.35767666334436826	0.31827142282676113	-0.6440583515763464
Deaths	Angola	Both	Age-standardized	Pneumoconiosis	Rate	1990	2019	-0.5092643213923229	-0.18735676413384642	-0.6863782579972781
Deaths	Angola	Male	All Ages	Asthma	Number	1990	2019	-0.0001848110759973619	0.6137602959792091	-0.3151713686867952
Deaths	Angola	Female	All Ages	Asthma	Number	1990	2019	0.15801831287092377	0.766074574622547	-0.22896856863693152
Deaths	Angola	Both	All Ages	Asthma	Number	1990	2019	0.0946914363938878	0.5131822769115831	-0.2166733517966006
Deaths	Angola	Male	All Ages	Asthma	Rate	1990	2019	-0.6441164642287667	-0.4255831213782792	-0.7562357149510731
Deaths	Angola	Female	All Ages	Asthma	Rate	1990	2019	-0.618366205080814	-0.4179766118270222	-0.7459006926897727
Deaths	Angola	Both	All Ages	Asthma	Rate	1990	2019	-0.625218826226932	-0.4819433029076231	-0.7318184185047739
Deaths	Angola	Male	Age-standardized	Asthma	Rate	1990	2019	-0.5644256979612311	-0.26603697916388985	-0.7028932527659504
Deaths	Angola	Female	Age-standardized	Asthma	Rate	1990	2019	-0.5515250222509526	-0.29493728682158665	-0.7066422041147681
Deaths	Angola	Both	Age-standardized	Asthma	Rate	1990	2019	-0.5472429955802768	-0.36162088790759356	-0.6712577182475252
Deaths	Angola	Male	All Ages	Interstitial lung disease and pulmonary sarcoidosis	Number	1990	2019	0.8568967898404845	2.760366319047979	0.07275529762593831
Deaths	Angola	Female	All Ages	Interstitial lung disease and pulmonary sarcoidosis	Number	1990	2019	1.8073181156436973	4.457989417623457	0.6572080996742754
Deaths	Angola	Both	All Ages	Interstitial lung disease and pulmonary sarcoidosis	Number	1990	2019	1.2846948574769794	3.0882307140385397	0.5012814978229422
Deaths	Angola	Male	All Ages	Interstitial lung disease and pulmonary sarcoidosis	Rate	1990	2019	-0.3390388519283505	0.3384998310118411	-0.6181534821977391
Deaths	Angola	Female	All Ages	Interstitial lung disease and pulmonary sarcoidosis	Rate	1990	2019	-0.0748268364060795	0.7987221712516839	-0.4538543915755835
Deaths	Angola	Both	All Ages	Interstitial lung disease and pulmonary sarcoidosis	Rate	1990	2019	-0.2178064138153907	0.3996564280339958	-0.486017682049884
Deaths	Angola	Male	Age-standardized	Interstitial lung disease and pulmonary sarcoidosis	Rate	1990	2019	-0.2619551683271723	0.4932164831084472	-0.5680696651077278
Deaths	Angola	Female	Age-standardized	Interstitial lung disease and pulmonary sarcoidosis	Rate	1990	2019	-0.11506918916604252	0.7436103948911723	-0.47087513968106054
Deaths	Angola	Both	Age-standardized	Interstitial lung disease and pulmonary sarcoidosis	Rate	1990	2019	-0.188975839616454	0.34758615398863657	-0.4699960215422174
Deaths	Angola	Male	All Ages	Other chronic respiratory diseases	Number	1990	2019	0.7124159648256546	2.850491733989684	-0.06569051116822616
Deaths	Angola	Female	All Ages	Other chronic respiratory diseases	Number	1990	2019	0.4498143425666018	3.8695142804082345	-0.48262056427211303
Deaths	Angola	Both	All Ages	Other chronic respiratory diseases	Number	1990	2019	0.5818245489420542	2.891948677314245	-0.2544296611546807
Deaths	Angola	Male	All Ages	Other chronic respiratory diseases	Rate	1990	2019	-0.3904667032223078	0.37057991109826344	-0.667433173576903
Deaths	Angola	Female	All Ages	Other chronic respiratory diseases	Rate	1990	2019	-0.5222025909847342	0.6047856874026013	-0.8294936485240288
Deaths	Angola	Both	All Ages	Other chronic respiratory diseases	Rate	1990	2019	-0.4584427707697494	0.33245684131170555	-0.7447447587209487
Deaths	Angola	Male	Age-standardized	Other chronic respiratory diseases	Rate	1990	2019	-0.30329819978393024	0.3771634851688177	-0.5961583456221163
Deaths	Angola	Female	Age-standardized	Other chronic respiratory diseases	Rate	1990	2019	-0.3991601960057775	0.4484502348691445	-0.7166137562888572
Deaths	Angola	Both	Age-standardized	Other chronic respiratory diseases	Rate	1990	2019	-0.3575463598085827	0.24320531091022562	-0.6418358565266701
Deaths	Mexico	Male	All Ages	Asthma	Number	1990	2019	-0.4655448835440976	-0.3454690822643162	-0.584567450411697
Deaths	Mexico	Female	All Ages	Asthma	Number	1990	2019	-0.3831139624686007	-0.22721970411291137	-0.5067836263505945
Deaths	Mexico	Both	All Ages	Asthma	Number	1990	2019	-0.4235427664814625	-0.3252734931832904	-0.5273307301389943
Deaths	Mexico	Male	All Ages	Asthma	Rate	1990	2019	-0.6319111545084478	-0.5492127918140497	-0.7138841357313734
Deaths	Mexico	Female	All Ages	Asthma	Rate	1990	2019	-0.5805599891256491	-0.4745626323340688	-0.6646468414899322
Deaths	Mexico	Both	All Ages	Asthma	Rate	1990	2019	-0.6055712324352381	-0.5383325439380857	-0.6765859690248517
Deaths	Mexico	Male	Age-standardized	Asthma	Rate	1990	2019	-0.8009464398692459	-0.7566273584439456	-0.8452337899436047
Deaths	Mexico	Female	Age-standardized	Asthma	Rate	1990	2019	-0.7854541565977435	-0.7288775153440044	-0.8286421314826593
Deaths	Mexico	Both	Age-standardized	Asthma	Rate	1990	2019	-0.793423069462668	-0.7591649964894777	-0.8317553169312506
Deaths	Mexico	Male	All Ages	Interstitial lung disease and pulmonary sarcoidosis	Number	1990	2019	3.489605015181846	6.214300685713213	1.3099916147796233
Deaths	Mexico	Female	All Ages	Interstitial lung disease and pulmonary sarcoidosis	Number	1990	2019	2.9910183003129123	4.857217238171071	1.447648319854977
Deaths	Mexico	Both	All Ages	Interstitial lung disease and pulmonary sarcoidosis	Number	1990	2019	3.2213616451934426	5.193480137579687	1.4823318403438204
Deaths	Mexico	Male	All Ages	Interstitial lung disease and pulmonary sarcoidosis	Rate	1990	2019	2.092071674250155	3.968618558733895	0.5909327470149713
Deaths	Mexico	Female	All Ages	Interstitial lung disease and pulmonary sarcoidosis	Rate	1990	2019	1.7136175199909234	2.982504243252332	0.6642322494522416
Deaths	Mexico	Both	All Ages	Interstitial lung disease and pulmonary sarcoidosis	Rate	1990	2019	1.888378138645152	3.2377588406544557	0.6984834807213783
Deaths	Mexico	Male	Age-standardized	Interstitial lung disease and pulmonary sarcoidosis	Rate	1990	2019	0.6800920728241769	1.6860574893893345	-0.13323707631298148
Deaths	Mexico	Female	Age-standardized	Interstitial lung disease and pulmonary sarcoidosis	Rate	1990	2019	0.3914456519014092	1.0477020336265004	-0.15031197938674415
Deaths	Mexico	Both	Age-standardized	Interstitial lung disease and pulmonary sarcoidosis	Rate	1990	2019	0.5198924974696871	1.2370651432512996	-0.10933649862030498
Deaths	Mexico	Male	All Ages	Other chronic respiratory diseases	Number	1990	2019	0.8563784976708905	1.260079726590201	0.5224775578998937
Deaths	Mexico	Female	All Ages	Other chronic respiratory diseases	Number	1990	2019	0.7358702237799418	1.2189787449404255	0.23018655128983387
Deaths	Mexico	Both	All Ages	Other chronic respiratory diseases	Number	1990	2019	0.7973298524065786	1.1220826065901641	0.5008477735253045
Deaths	Mexico	Male	All Ages	Other chronic respiratory diseases	Rate	1990	2019	0.27852123960234765	0.5565575324566808	0.048557660539127474
Deaths	Mexico	Female	All Ages	Other chronic respiratory diseases	Rate	1990	2019	0.18027217547724644	0.5087526905816763	-0.1635578874254783
Deaths	Mexico	Both	All Ages	Other chronic respiratory diseases	Rate	1990	2019	0.2297852422894197	0.45199050080279884	0.026923600213383587
Deaths	Mexico	Male	Age-standardized	Other chronic respiratory diseases	Rate	1990	2019	0.04164797704260506	0.25106178193610906	-0.13043659664332619
Deaths	Mexico	Female	Age-standardized	Other chronic respiratory diseases	Rate	1990	2019	-0.07399051722506676	0.15026256905289892	-0.33132818603026487
Deaths	Mexico	Both	Age-standardized	Other chronic respiratory diseases	Rate	1990	2019	-0.014583701803371764	0.13940772089386935	-0.17004177842952656
Deaths	Rwanda	Male	All Ages	Chronic respiratory diseases	Number	1990	2019	-0.13989154500803633	0.20852161500750296	-0.35443713382963304
Deaths	Rwanda	Female	All Ages	Chronic respiratory diseases	Number	1990	2019	-0.022617941127842666	0.8188201249998651	-0.3617102463150986
Deaths	Rwanda	Both	All Ages	Chronic respiratory diseases	Number	1990	2019	-0.08754076431429184	0.27289295717562895	-0.3084105322048539
Deaths	Rwanda	Male	All Ages	Chronic respiratory diseases	Rate	1990	2019	-0.512931708603939	-0.315629843282481	-0.634426100116313
Deaths	Rwanda	Female	All Ages	Chronic respiratory diseases	Rate	1990	2019	-0.4483617773273102	0.026549128878046068	-0.639746788805151
Deaths	Rwanda	Both	All Ages	Chronic respiratory diseases	Rate	1990	2019	-0.4841687962754021	-0.28040850414644547	-0.6090308326070757
Deaths	Rwanda	Male	Age-standardized	Chronic respiratory diseases	Rate	1990	2019	-0.4613695765061255	-0.2628041699728352	-0.5849081580793699
Deaths	Rwanda	Female	Age-standardized	Chronic respiratory diseases	Rate	1990	2019	-0.4734114477550117	-0.14476836193218373	-0.643767703970121
Deaths	Rwanda	Both	Age-standardized	Chronic respiratory diseases	Rate	1990	2019	-0.4847264531414856	-0.31465929301071544	-0.593377877048006
Deaths	Rwanda	Male	All Ages	Chronic obstructive pulmonary disease	Number	1990	2019	-0.017723262318980682	0.36297610179293804	-0.25203605204332535
Deaths	Rwanda	Female	All Ages	Chronic obstructive pulmonary disease	Number	1990	2019	0.24101594654339062	1.3330549292090907	-0.17777370772280643
Deaths	Rwanda	Both	All Ages	Chronic obstructive pulmonary disease	Number	1990	2019	0.08083962684441633	0.5117437222767061	-0.16267525525186793
Deaths	Rwanda	Male	All Ages	Chronic obstructive pulmonary disease	Rate	1990	2019	-0.4437493905290563	-0.2281642654935261	-0.5764376921971845
Deaths	Rwanda	Female	All Ages	Chronic obstructive pulmonary disease	Rate	1990	2019	-0.29956578919645643	0.31678524571219013	-0.5359322934268491
Deaths	Rwanda	Both	All Ages	Chronic obstructive pulmonary disease	Rate	1990	2019	-0.3889800399363364	-0.14538145542569791	-0.5266438059917957
Deaths	Rwanda	Male	Age-standardized	Chronic obstructive pulmonary disease	Rate	1990	2019	-0.4126652686136891	-0.20539156797420624	-0.5483627297298603
Deaths	Rwanda	Female	Age-standardized	Chronic obstructive pulmonary disease	Rate	1990	2019	-0.38203740500928757	0.05737627236047845	-0.5913255680600409
Deaths	Rwanda	Both	Age-standardized	Chronic obstructive pulmonary disease	Rate	1990	2019	-0.4262788279032532	-0.21705808445754393	-0.5489547678351285
Deaths	Rwanda	Male	All Ages	Pneumoconiosis	Number	1990	2019	-0.15862436071926636	0.40550767791426023	-0.5010631227480778
Deaths	Rwanda	Female	All Ages	Pneumoconiosis	Number	1990	2019	0.1298119599550755	1.3081111267414958	-0.38559358814619216
Deaths	Rwanda	Both	All Ages	Pneumoconiosis	Number	1990	2019	-0.10049772842178095	0.4333959843799381	-0.4335731456625512
Deaths	Rwanda	Male	All Ages	Pneumoconiosis	Rate	1990	2019	-0.5235398598069071	-0.20407918413946896	-0.7174585008353966
Deaths	Rwanda	Female	All Ages	Pneumoconiosis	Rate	1990	2019	-0.3623297502890947	0.3027068669093288	-0.6532266395140865
Deaths	Rwanda	Both	All Ages	Pneumoconiosis	Rate	1990	2019	-0.4914936236548497	-0.189672977027776	-0.6797877267632099
Deaths	Rwanda	Male	Age-standardized	Pneumoconiosis	Rate	1990	2019	-0.533017062661296	-0.23636252442816835	-0.7184793769700891
Deaths	Rwanda	Female	Age-standardized	Pneumoconiosis	Rate	1990	2019	-0.43785130899404867	0.08345133516103793	-0.6945630217849925
Deaths	Rwanda	Both	Age-standardized	Pneumoconiosis	Rate	1990	2019	-0.5406952548213145	-0.2638492045446449	-0.7037144706413337
Deaths	Rwanda	Male	All Ages	Asthma	Number	1990	2019	-0.3902938785904439	-0.07133465741042512	-0.6014111767640246
Deaths	Rwanda	Female	All Ages	Asthma	Number	1990	2019	-0.2991870992758271	0.515453459156234	-0.5890924193181445
Deaths	Rwanda	Both	All Ages	Asthma	Number	1990	2019	-0.3413550297546576	0.08282816533588375	-0.5547756990752463
Deaths	Rwanda	Male	All Ages	Asthma	Rate	1990	2019	-0.6547313108188816	-0.47410883003345367	-0.77428430568686
Deaths	Rwanda	Female	All Ages	Asthma	Rate	1990	2019	-0.604458482256485	-0.14467219327025582	-0.7680821686540467
Deaths	Rwanda	Both	All Ages	Asthma	Rate	1990	2019	-0.6276550068853345	-0.38785587990420595	-0.7483059208657465
Deaths	Rwanda	Male	Age-standardized	Asthma	Rate	1990	2019	-0.6070446091624943	-0.4060519866974179	-0.7416376833744522
Deaths	Rwanda	Female	Age-standardized	Asthma	Rate	1990	2019	-0.6115529820004265	-0.2786677191042584	-0.7567321440728416
Deaths	Rwanda	Both	Age-standardized	Asthma	Rate	1990	2019	-0.613597032548807	-0.4218523714901001	-0.72413958401768
Deaths	Rwanda	Male	All Ages	Interstitial lung disease and pulmonary sarcoidosis	Number	1990	2019	0.39105880100146384	1.8910637647129707	-0.24551784567027582
Deaths	Rwanda	Female	All Ages	Interstitial lung disease and pulmonary sarcoidosis	Number	1990	2019	1.099728611174239	3.183239551047352	0.27687147610660334
Deaths	Rwanda	Both	All Ages	Interstitial lung disease and pulmonary sarcoidosis	Number	1990	2019	0.659244992429327	2.025637523567961	-0.054892467347994335
Deaths	Rwanda	Male	All Ages	Interstitial lung disease and pulmonary sarcoidosis	Rate	1990	2019	-0.21226139621942294	0.6371720101379174	-0.5727465162499398
Deaths	Rwanda	Female	All Ages	Interstitial lung disease and pulmonary sarcoidosis	Rate	1990	2019	0.18509496736593758	1.3610366181846412	-0.27932878932348754
Deaths	Rwanda	Both	All Ages	Interstitial lung disease and pulmonary sarcoidosis	Rate	1990	2019	-0.06199607802135305	0.7104525712247367	-0.46571207002940274
Deaths	Rwanda	Male	Age-standardized	Interstitial lung disease and pulmonary sarcoidosis	Rate	1990	2019	-0.20978195720695952	0.5273239428333579	-0.5487071405202415
Deaths	Rwanda	Female	Age-standardized	Interstitial lung disease and pulmonary sarcoidosis	Rate	1990	2019	-0.04815835189768286	0.7265750795263729	-0.41010285390529233
Deaths	Rwanda	Both	Age-standardized	Interstitial lung disease and pulmonary sarcoidosis	Rate	1990	2019	-0.17047212531971143	0.41206777057720717	-0.49862413506606446
Deaths	Rwanda	Male	All Ages	Other chronic respiratory diseases	Number	1990	2019	0.13455347163018855	2.2664972516897453	-0.47984434718049707
Deaths	Rwanda	Female	All Ages	Other chronic respiratory diseases	Number	1990	2019	0.1745619550992274	4.567966640793371	-0.689387837774293
Deaths	Rwanda	Both	All Ages	Other chronic respiratory diseases	Number	1990	2019	0.15229670254838365	2.0589814985992154	-0.5137284174488252
Deaths	Rwanda	Male	All Ages	Other chronic respiratory diseases	Rate	1990	2019	-0.3575170459991006	0.8497751370730571	-0.7054425827250292
Deaths	Rwanda	Female	All Ages	Other chronic respiratory diseases	Rate	1990	2019	-0.3370726795644546	2.1425819552820697	-0.8246892916077946
Deaths	Rwanda	Both	All Ages	Other chronic respiratory diseases	Rate	1990	2019	-0.3485839455866331	0.7293025780027482	-0.7251010829257067
Deaths	Rwanda	Male	Age-standardized	Other chronic respiratory diseases	Rate	1990	2019	-0.3173811080516622	0.6049013052202106	-0.647435187995762
Deaths	Rwanda	Female	Age-standardized	Other chronic respiratory diseases	Rate	1990	2019	-0.29017983832064287	1.2725923919518427	-0.7684079247459487
Deaths	Rwanda	Both	Age-standardized	Other chronic respiratory diseases	Rate	1990	2019	-0.3151793295228719	0.44714596421830666	-0.6641463787825344
Deaths	Benin	Male	All Ages	Asthma	Number	1990	2019	0.07149902310084756	0.5218000414734175	-0.24075709853802554
Deaths	Benin	Female	All Ages	Asthma	Number	1990	2019	0.3418239164032592	0.9498129880059348	-0.0503696122686692
Deaths	Benin	Both	All Ages	Asthma	Number	1990	2019	0.20034657050751645	0.6401386168811293	-0.11678572231409219
Deaths	Benin	Male	All Ages	Asthma	Rate	1990	2019	-0.5934184003182785	-0.42255113451490456	-0.7119043631695894
Deaths	Benin	Female	All Ages	Asthma	Rate	1990	2019	-0.4811297099607985	-0.24602623470843366	-0.6327871424195775
Deaths	Benin	Both	All Ages	Asthma	Rate	1990	2019	-0.5401094873763163	-0.3716113264084683	-0.66161284007352
Deaths	Benin	Male	Age-standardized	Asthma	Rate	1990	2019	-0.5410073276813783	-0.3600860244889455	-0.6673453817448078
Deaths	Benin	Female	Age-standardized	Asthma	Rate	1990	2019	-0.44693093826725644	-0.20272453186325298	-0.6024543426469996
Deaths	Benin	Both	Age-standardized	Asthma	Rate	1990	2019	-0.4901617990662972	-0.3203569052477642	-0.6137662801774109
Deaths	Benin	Male	All Ages	Interstitial lung disease and pulmonary sarcoidosis	Number	1990	2019	0.07521307170800141	1.10539473531007	-0.34887090434700263
Deaths	Benin	Female	All Ages	Interstitial lung disease and pulmonary sarcoidosis	Number	1990	2019	0.5500690504878383	1.9983029813855233	-0.057211709737145476
Deaths	Benin	Both	All Ages	Interstitial lung disease and pulmonary sarcoidosis	Number	1990	2019	0.19420302174669848	1.253982230362058	-0.21747344028568166
Deaths	Benin	Male	All Ages	Interstitial lung disease and pulmonary sarcoidosis	Rate	1990	2019	-0.5920091000842733	-0.201105422414112	-0.7529282774857072
Deaths	Benin	Female	All Ages	Interstitial lung disease and pulmonary sarcoidosis	Rate	1990	2019	-0.4006033370136323	0.15941467323598055	-0.6354329151283102
Deaths	Benin	Both	All Ages	Interstitial lung disease and pulmonary sarcoidosis	Rate	1990	2019	-0.5424632740728919	-0.13642853752845363	-0.7001894706655372
Deaths	Benin	Male	Age-standardized	Interstitial lung disease and pulmonary sarcoidosis	Rate	1990	2019	-0.5084903768309026	-0.05557591188629937	-0.6969230841039802
Deaths	Benin	Female	Age-standardized	Interstitial lung disease and pulmonary sarcoidosis	Rate	1990	2019	-0.409293604246339	0.146500366234607	-0.6360664534798166
Deaths	Benin	Both	Age-standardized	Interstitial lung disease and pulmonary sarcoidosis	Rate	1990	2019	-0.5075965151928397	-0.07451884410860413	-0.6780437578654342
Deaths	Benin	Male	All Ages	Other chronic respiratory diseases	Number	1990	2019	1.6588635270318763	3.6015447498516306	0.6472861605762538
Deaths	Benin	Female	All Ages	Other chronic respiratory diseases	Number	1990	2019	1.3719648002167786	4.027388905764025	0.120381036158348
Deaths	Benin	Both	All Ages	Other chronic respiratory diseases	Number	1990	2019	1.5462965387340384	3.325704797983148	0.5399623654930342
Deaths	Benin	Male	All Ages	Other chronic respiratory diseases	Rate	1990	2019	0.008908979709130257	0.7460617182715042	-0.3749352749175409
Deaths	Benin	Female	All Ages	Other chronic respiratory diseases	Rate	1990	2019	-0.08278422466172557	0.9440425139133454	-0.5667595233030602
Deaths	Benin	Both	All Ages	Other chronic respiratory diseases	Rate	1990	2019	-0.02443373500439339	0.6573135175136	-0.409991998070746
Deaths	Benin	Male	Age-standardized	Other chronic respiratory diseases	Rate	1990	2019	-0.12411838348640783	0.5540282683671908	-0.46582635659889293
Deaths	Benin	Female	Age-standardized	Other chronic respiratory diseases	Rate	1990	2019	-0.016382949280574977	0.8759873901475622	-0.4634314810467879
Deaths	Benin	Both	Age-standardized	Other chronic respiratory diseases	Rate	1990	2019	-0.07819535609678752	0.5379026294601589	-0.40774204799725616
Deaths	Palestine	Male	All Ages	Chronic respiratory diseases	Number	1990	2019	0.4557950017156291	0.9952458825147854	-0.1079698907376427
Deaths	Palestine	Female	All Ages	Chronic respiratory diseases	Number	1990	2019	0.38120058723327105	1.1840888437998822	-0.05964980731130561
Deaths	Palestine	Both	All Ages	Chronic respiratory diseases	Number	1990	2019	0.42573032732739097	0.8915460138417698	0.038543079899046095
Deaths	Palestine	Male	All Ages	Chronic respiratory diseases	Rate	1990	2019	-0.39869202208316173	-0.17587485487450571	-0.6315519557290938
Deaths	Palestine	Female	All Ages	Chronic respiratory diseases	Rate	1990	2019	-0.4165891332781426	-0.07745393599110859	-0.6028017030911385
Deaths	Palestine	Both	All Ages	Chronic respiratory diseases	Rate	1990	2019	-0.4045712147940425	-0.21003227356869847	-0.5662725042767901
Deaths	Palestine	Male	Age-standardized	Chronic respiratory diseases	Rate	1990	2019	-0.34929140680632376	-0.1117119989120226	-0.6109845493368588
Deaths	Palestine	Female	Age-standardized	Chronic respiratory diseases	Rate	1990	2019	-0.4080639093656491	-0.06292708451428398	-0.5975463570598568
Deaths	Palestine	Both	Age-standardized	Chronic respiratory diseases	Rate	1990	2019	-0.39280746306913533	-0.20193731556369612	-0.5606911437145743
Deaths	Palestine	Male	All Ages	Chronic obstructive pulmonary disease	Number	1990	2019	0.5389048384992756	1.2399090707116869	-0.2023097938942463
Deaths	Palestine	Female	All Ages	Chronic obstructive pulmonary disease	Number	1990	2019	0.37235303856219504	1.3453255659474597	-0.07886412487545183
Deaths	Palestine	Both	All Ages	Chronic obstructive pulmonary disease	Number	1990	2019	0.4833122849785914	1.0316377140224362	-0.10207087128695873
Deaths	Palestine	Male	All Ages	Chronic obstructive pulmonary disease	Rate	1990	2019	-0.36436396913444385	-0.07481809427841221	-0.6705185247426676
Deaths	Palestine	Female	All Ages	Chronic obstructive pulmonary disease	Rate	1990	2019	-0.4203262849172834	-0.009348508955388656	-0.6109177159043262
Deaths	Palestine	Both	All Ages	Chronic obstructive pulmonary disease	Rate	1990	2019	-0.38052322027722196	-0.15152567575200163	-0.6249972101576284
Deaths	Palestine	Male	Age-standardized	Chronic obstructive pulmonary disease	Rate	1990	2019	-0.30019140044696824	-0.008935695931013553	-0.6380549356361535
Deaths	Palestine	Female	Age-standardized	Chronic obstructive pulmonary disease	Rate	1990	2019	-0.4058922086462036	0.0037674315326602656	-0.601773292392945
Deaths	Palestine	Both	Age-standardized	Chronic obstructive pulmonary disease	Rate	1990	2019	-0.36497831871005565	-0.1397192090227448	-0.61394611748512
Deaths	Palestine	Male	All Ages	Pneumoconiosis	Number	1990	2019	0.273922539981288	1.4981960640278342	-0.29877844760954775
Deaths	Palestine	Female	All Ages	Pneumoconiosis	Number	1990	2019	1.3259790056409906	3.2674135258892503	0.3151701608175875
Deaths	Palestine	Both	All Ages	Pneumoconiosis	Number	1990	2019	0.8196034035429628	1.966063822622336	0.18957799768508976
Deaths	Palestine	Male	All Ages	Pneumoconiosis	Rate	1990	2019	-0.47381342453017805	0.031865902774828224	-0.7103643622606882
Deaths	Palestine	Female	All Ages	Pneumoconiosis	Rate	1990	2019	-0.017520380311951897	0.8025299488083247	-0.444479990450711
Deaths	Palestine	Both	All Ages	Pneumoconiosis	Rate	1990	2019	-0.24007771781134338	0.23871937413154842	-0.5031956825964901
Deaths	Palestine	Male	Age-standardized	Pneumoconiosis	Rate	1990	2019	-0.41600335163577334	0.2357810819507474	-0.6889701129374154
Deaths	Palestine	Female	Age-standardized	Pneumoconiosis	Rate	1990	2019	0.054236778358121567	0.9595050393576543	-0.39909902549176224
Deaths	Palestine	Both	Age-standardized	Pneumoconiosis	Rate	1990	2019	-0.18185481803881703	0.3206132590207978	-0.46983706087226695
Deaths	Palestine	Male	All Ages	Asthma	Number	1990	2019	-0.12859200111996363	0.3589346071809728	-0.3944732635129116
Deaths	Palestine	Female	All Ages	Asthma	Number	1990	2019	-0.011593448055141379	0.572633215741718	-0.39689025735790706
Deaths	Palestine	Both	All Ages	Asthma	Number	1990	2019	-0.07503410311933784	0.3134184276782089	-0.35492484055287
Deaths	Palestine	Male	All Ages	Asthma	Rate	1990	2019	-0.6400698030082489	-0.43869966595419013	-0.7498905704013697
Deaths	Palestine	Female	All Ages	Asthma	Rate	1990	2019	-0.5825029843791112	-0.3357291360052841	-0.7452500520666282
Deaths	Palestine	Both	All Ages	Asthma	Rate	1990	2019	-0.6137058251618981	-0.4514761144728237	-0.730596795765611
Deaths	Palestine	Male	Age-standardized	Asthma	Rate	1990	2019	-0.6176244515882783	-0.40622623225111165	-0.7438970483571583
Deaths	Palestine	Female	Age-standardized	Asthma	Rate	1990	2019	-0.5701270330888765	-0.3225974910264281	-0.7454192760734946
Deaths	Palestine	Both	Age-standardized	Asthma	Rate	1990	2019	-0.602010586016278	-0.4361191001230647	-0.7235868647556672
Deaths	Palestine	Male	All Ages	Interstitial lung disease and pulmonary sarcoidosis	Number	1990	2019	1.5042619468826401	3.0028112875232567	0.6711174409977999
Deaths	Palestine	Female	All Ages	Interstitial lung disease and pulmonary sarcoidosis	Number	1990	2019	1.0011765831225183	2.182984694262263	0.25035150844528353
Deaths	Palestine	Both	All Ages	Interstitial lung disease and pulmonary sarcoidosis	Number	1990	2019	1.209394037118624	2.1696063105108316	0.5771329340405263
Deaths	Palestine	Male	All Ages	Interstitial lung disease and pulmonary sarcoidosis	Rate	1990	2019	0.03437138173951724	0.653338800069232	-0.30975429361706697
Deaths	Palestine	Female	All Ages	Interstitial lung disease and pulmonary sarcoidosis	Rate	1990	2019	-0.15471498085469065	0.3444736965843175	-0.47185900151529414
Deaths	Palestine	Both	All Ages	Interstitial lung disease and pulmonary sarcoidosis	Rate	1990	2019	-0.07728917429366236	0.32372497019572954	-0.3413408349218502
Deaths	Palestine	Male	Age-standardized	Interstitial lung disease and pulmonary sarcoidosis	Rate	1990	2019	0.01137134161405992	0.6194636472590427	-0.30251828519309776
Deaths	Palestine	Female	Age-standardized	Interstitial lung disease and pulmonary sarcoidosis	Rate	1990	2019	-0.1835086798793185	0.3107461186121559	-0.47614217936562564
Deaths	Palestine	Both	Age-standardized	Interstitial lung disease and pulmonary sarcoidosis	Rate	1990	2019	-0.11133419722133836	0.25879370055697437	-0.3534032759310723
Deaths	Palestine	Male	All Ages	Other chronic respiratory diseases	Number	1990	2019	3.846879587373301	8.28689060626883	0.6200375480386282
Deaths	Palestine	Female	All Ages	Other chronic respiratory diseases	Number	1990	2019	4.281201807988057	11.180308989608346	0.002964076280546635
Deaths	Palestine	Both	All Ages	Other chronic respiratory diseases	Number	1990	2019	4.034436993044319	8.127524661764292	0.3476909586524726
Deaths	Palestine	Male	All Ages	Other chronic respiratory diseases	Rate	1990	2019	1.0019764873867458	2.835898189655416	-0.33085255752873816
Deaths	Palestine	Female	All Ages	Other chronic respiratory diseases	Rate	1990	2019	1.230748055431409	4.144889663565756	-0.5763539731721138
Deaths	Palestine	Both	All Ages	Other chronic respiratory diseases	Rate	1990	2019	1.10253555353877	2.811934709616183	-0.43716285263585825
Deaths	Palestine	Male	Age-standardized	Other chronic respiratory diseases	Rate	1990	2019	1.4358707669548028	3.758847195980926	-0.26859258642772305
Deaths	Palestine	Female	Age-standardized	Other chronic respiratory diseases	Rate	1990	2019	1.7675033905110862	5.091935649052279	-0.4912792692234682
Deaths	Palestine	Both	Age-standardized	Other chronic respiratory diseases	Rate	1990	2019	1.6056459421629286	3.6673968415703446	-0.3637512429212815
Deaths	Montenegro	Male	All Ages	Interstitial lung disease and pulmonary sarcoidosis	Number	1990	2019	0.6366101614097749	1.2169548371750267	0.19166799655084193
Deaths	Montenegro	Female	All Ages	Interstitial lung disease and pulmonary sarcoidosis	Number	1990	2019	0.3247251793753541	0.9308152709025086	-0.17452733190726114
Deaths	Montenegro	Both	All Ages	Interstitial lung disease and pulmonary sarcoidosis	Number	1990	2019	0.49056055246302455	0.9168591396941617	0.11654795390830014
Deaths	Montenegro	Male	All Ages	Interstitial lung disease and pulmonary sarcoidosis	Rate	1990	2019	0.6635379792319931	1.2534313038273543	0.21127499855554768
Deaths	Montenegro	Female	All Ages	Interstitial lung disease and pulmonary sarcoidosis	Rate	1990	2019	0.32618209063459846	0.9329387502108919	-0.17361949045979233
Deaths	Montenegro	Both	All Ages	Interstitial lung disease and pulmonary sarcoidosis	Rate	1990	2019	0.5035114736933362	0.9335140093583042	0.12624922003736733
Deaths	Montenegro	Male	Age-standardized	Interstitial lung disease and pulmonary sarcoidosis	Rate	1990	2019	-0.009804357717724478	0.3429347560938135	-0.27171569639029053
Deaths	Montenegro	Female	Age-standardized	Interstitial lung disease and pulmonary sarcoidosis	Rate	1990	2019	-0.16016590609920903	0.2082989839886209	-0.4743746479700275
Deaths	Montenegro	Both	Age-standardized	Interstitial lung disease and pulmonary sarcoidosis	Rate	1990	2019	-0.07921611953290028	0.1746623148964955	-0.3120971125411967
Deaths	Montenegro	Male	All Ages	Other chronic respiratory diseases	Number	1990	2019	0.1685577216750166	0.676597437182843	-0.2036659521507474
Deaths	Montenegro	Female	All Ages	Other chronic respiratory diseases	Number	1990	2019	0.16433541854328668	0.701973100971613	-0.3034059078596157
Deaths	Montenegro	Both	All Ages	Other chronic respiratory diseases	Number	1990	2019	0.16728644281051158	0.569066780266118	-0.16753909148653223
Deaths	Montenegro	Male	All Ages	Other chronic respiratory diseases	Rate	1990	2019	0.1877844808544277	0.7041831820438916	-0.19056354164900713
Deaths	Montenegro	Female	All Ages	Other chronic respiratory diseases	Rate	1990	2019	0.1656159357458152	0.7038449033743616	-0.302639804978986
Deaths	Montenegro	Both	All Ages	Other chronic respiratory diseases	Rate	1990	2019	0.17742855662740248	0.582699812646284	-0.16030615107652518
Deaths	Montenegro	Male	Age-standardized	Other chronic respiratory diseases	Rate	1990	2019	-0.14054589031304976	0.19232100198389368	-0.39938433672632173
Deaths	Montenegro	Female	Age-standardized	Other chronic respiratory diseases	Rate	1990	2019	-0.1476295529194751	0.23606607528325171	-0.4753425725877664
Deaths	Montenegro	Both	Age-standardized	Other chronic respiratory diseases	Rate	1990	2019	-0.14599016548999297	0.13253762969918054	-0.3779520984402524
Deaths	Saudi Arabia	Male	Age-standardized	Interstitial lung disease and pulmonary sarcoidosis	Rate	1990	2019	0.03099077621897812	1.3321979056135003	-0.36706088369999307
Deaths	Saudi Arabia	Female	Age-standardized	Interstitial lung disease and pulmonary sarcoidosis	Rate	1990	2019	0.007720932280049991	1.00264004036797	-0.4671549197956435
Deaths	Saudi Arabia	Both	Age-standardized	Interstitial lung disease and pulmonary sarcoidosis	Rate	1990	2019	0.009362202087704911	0.6263747762393012	-0.3854411227125377
Deaths	Philippines	Male	All Ages	Chronic respiratory diseases	Number	1990	2019	0.799298727857399	1.377516858395143	0.3417444858044154
Deaths	Philippines	Female	All Ages	Chronic respiratory diseases	Number	1990	2019	0.43553079414654633	1.159306270213021	0.05803677228929957
Deaths	Philippines	Both	All Ages	Chronic respiratory diseases	Number	1990	2019	0.6585346641763175	1.1307109201764722	0.3103374077154234
Deaths	Philippines	Male	All Ages	Chronic respiratory diseases	Rate	1990	2019	0.00840169896272926	0.3324591421087247	-0.24803069211847073
Deaths	Philippines	Female	All Ages	Chronic respiratory diseases	Rate	1990	2019	-0.184064460916463	0.22731935310393775	-0.39862676043719536
Deaths	Philippines	Both	All Ages	Chronic respiratory diseases	Rate	1990	2019	-0.06399272046622824	0.2024837194812234	-0.26050062217049813
Deaths	Philippines	Male	Age-standardized	Chronic respiratory diseases	Rate	1990	2019	-0.26814381783014124	-0.02418543668114538	-0.4504969461402294
Deaths	Philippines	Female	Age-standardized	Chronic respiratory diseases	Rate	1990	2019	-0.49551078054392156	-0.24075951523983227	-0.6329970489569064
Deaths	Philippines	Both	Age-standardized	Chronic respiratory diseases	Rate	1990	2019	-0.387039566465373	-0.2035195199100566	-0.5143924600012502
Deaths	Philippines	Male	All Ages	Chronic obstructive pulmonary disease	Number	1990	2019	1.124386416900837	1.8831690993231547	0.48812352439135415
Deaths	Philippines	Female	All Ages	Chronic obstructive pulmonary disease	Number	1990	2019	0.6846284240985712	1.6517678748704439	0.22650758996792564
Deaths	Philippines	Both	All Ages	Chronic obstructive pulmonary disease	Number	1990	2019	0.9811574937431409	1.6232501168928803	0.49526556605330446
Deaths	Philippines	Male	All Ages	Chronic obstructive pulmonary disease	Rate	1990	2019	0.1905943348312819	0.6158476483871156	-0.16599380245792397
Deaths	Philippines	Female	All Ages	Chronic obstructive pulmonary disease	Rate	1990	2019	-0.042480867023466436	0.5072276117860416	-0.30287031410879905
Deaths	Philippines	Both	All Ages	Chronic obstructive pulmonary disease	Rate	1990	2019	0.11808204923314715	0.4804521476004105	-0.15613493953883917
Deaths	Philippines	Male	Age-standardized	Chronic obstructive pulmonary disease	Rate	1990	2019	-0.18819289101961795	0.08787270487872971	-0.4207877556991272
Deaths	Philippines	Female	Age-standardized	Chronic obstructive pulmonary disease	Rate	1990	2019	-0.4620895735688631	-0.1906954287948493	-0.600734159382827
Deaths	Philippines	Both	Age-standardized	Chronic obstructive pulmonary disease	Rate	1990	2019	-0.32396415725003963	-0.12315102895540894	-0.47704070360146444
Deaths	Philippines	Male	All Ages	Pneumoconiosis	Number	1990	2019	0.32581875617591344	1.1433399468073582	-0.03246328872015389
Deaths	Philippines	Female	All Ages	Pneumoconiosis	Number	1990	2019	0.40754951292767094	1.1054609421032215	-0.015813455120697206
Deaths	Philippines	Both	All Ages	Pneumoconiosis	Number	1990	2019	0.35535489260352926	0.9009878421961711	0.049261922923677696
Deaths	Philippines	Male	All Ages	Pneumoconiosis	Rate	1990	2019	-0.2569561321057081	0.2012166797833237	-0.45775226294678273
Deaths	Philippines	Female	All Ages	Pneumoconiosis	Rate	1990	2019	-0.19996862811974705	0.19671442494945715	-0.44060219235333303
Deaths	Philippines	Both	All Ages	Pneumoconiosis	Rate	1990	2019	-0.23509464515253084	0.07283766630496764	-0.4078406564496393
Deaths	Philippines	Male	Age-standardized	Pneumoconiosis	Rate	1990	2019	-0.5292358472770973	-0.25707556788121533	-0.6475806353191543
Deaths	Philippines	Female	Age-standardized	Pneumoconiosis	Rate	1990	2019	-0.5419379349830706	-0.31482621811108413	-0.6758201580823613
Deaths	Philippines	Both	Age-standardized	Pneumoconiosis	Rate	1990	2019	-0.5537414387918632	-0.37557431944231334	-0.6473874103087509
Deaths	Philippines	Male	All Ages	Asthma	Number	1990	2019	0.32974517489578176	0.7511135298401648	0.006130915654700361
Deaths	Philippines	Female	All Ages	Asthma	Number	1990	2019	0.22325845214876774	0.7867613976078417	-0.11297029443618015
Deaths	Philippines	Both	All Ages	Asthma	Number	1990	2019	0.28128475197642766	0.6689023618959847	0.026876135114301397
Deaths	Philippines	Male	All Ages	Asthma	Rate	1990	2019	-0.25475560406294556	-0.01860328625353766	-0.43612246870574434
Deaths	Philippines	Female	All Ages	Asthma	Rate	1990	2019	-0.3047170784059071	0.015570080499421565	-0.49582477509817835
Deaths	Philippines	Both	All Ages	Asthma	Rate	1990	2019	-0.276896720394344	-0.05814162748202797	-0.42047425452886955
Deaths	Philippines	Male	Age-standardized	Asthma	Rate	1990	2019	-0.4247181560586014	-0.22418217609604438	-0.5707230532439238
Deaths	Philippines	Female	Age-standardized	Asthma	Rate	1990	2019	-0.5380853883158874	-0.30454275892143484	-0.6836554055421324
Deaths	Philippines	Both	Age-standardized	Asthma	Rate	1990	2019	-0.48893587360166174	-0.31416403575204355	-0.5954926845973586
Deaths	Philippines	Male	All Ages	Interstitial lung disease and pulmonary sarcoidosis	Number	1990	2019	1.193809861795006	2.194937440117568	0.6232988303772017
Deaths	Philippines	Female	All Ages	Interstitial lung disease and pulmonary sarcoidosis	Number	1990	2019	0.7933592526840892	1.712429965902116	0.24897266417586766
Deaths	Philippines	Both	All Ages	Interstitial lung disease and pulmonary sarcoidosis	Number	1990	2019	0.9811548784980032	1.7547711268207604	0.560800556992773
Deaths	Philippines	Male	All Ages	Interstitial lung disease and pulmonary sarcoidosis	Rate	1990	2019	0.22950211523219732	0.7905755685886987	-0.09023594963253223
Deaths	Philippines	Female	All Ages	Interstitial lung disease and pulmonary sarcoidosis	Rate	1990	2019	0.01932020864740927	0.5417070922330554	-0.2901014814866424
Deaths	Philippines	Both	All Ages	Interstitial lung disease and pulmonary sarcoidosis	Rate	1990	2019	0.11808057329867154	0.5546770796221159	-0.11914974416820977
Deaths	Philippines	Male	Age-standardized	Interstitial lung disease and pulmonary sarcoidosis	Rate	1990	2019	-0.148549885176233	0.27527710797861693	-0.36670166385489755
Deaths	Philippines	Female	Age-standardized	Interstitial lung disease and pulmonary sarcoidosis	Rate	1990	2019	-0.3749944952739467	-0.06766452295305994	-0.5599406274750237
Deaths	Philippines	Both	Age-standardized	Interstitial lung disease and pulmonary sarcoidosis	Rate	1990	2019	-0.281080948745438	0.004215075317550502	-0.43385423287700625
Deaths	Philippines	Male	All Ages	Other chronic respiratory diseases	Number	1990	2019	0.9985920507838678	2.009200764848473	0.3466689568790794
Deaths	Philippines	Female	All Ages	Other chronic respiratory diseases	Number	1990	2019	0.6040296885765171	1.2272530723137338	0.1144057306002596
Deaths	Philippines	Both	All Ages	Other chronic respiratory diseases	Number	1990	2019	0.8201044976267226	1.461212250841332	0.3419965697872413
Deaths	Philippines	Male	All Ages	Other chronic respiratory diseases	Rate	1990	2019	0.12009395012676372	0.6864810255307614	-0.24527081410527535
Deaths	Philippines	Female	All Ages	Other chronic respiratory diseases	Rate	1990	2019	-0.08829205615698904	0.26593936099726034	-0.36658743632476865
Deaths	Philippines	Both	All Ages	Other chronic respiratory diseases	Rate	1990	2019	0.027190505021400288	0.3890047841775353	-0.2426335212872748
Deaths	Philippines	Male	Age-standardized	Other chronic respiratory diseases	Rate	1990	2019	-0.08465414090549485	0.29336934251512636	-0.33890851662137533
Deaths	Philippines	Female	Age-standardized	Other chronic respiratory diseases	Rate	1990	2019	-0.3242503703460492	-0.11028387923493646	-0.4952172347206129
Deaths	Philippines	Both	Age-standardized	Other chronic respiratory diseases	Rate	1990	2019	-0.20327379812851024	0.012742102884750358	-0.3697871908354641
Deaths	Nicaragua	Male	All Ages	Chronic respiratory diseases	Number	1990	2019	1.8009715208638628	2.539372027025079	0.994387795490389
Deaths	Nicaragua	Female	All Ages	Chronic respiratory diseases	Number	1990	2019	2.592045726157781	3.476918737037428	1.263965247846096
Deaths	Nicaragua	Both	All Ages	Chronic respiratory diseases	Number	1990	2019	2.121702408261923	2.716093389671451	1.309011279350121
Deaths	Nicaragua	Male	All Ages	Chronic respiratory diseases	Rate	1990	2019	0.6656480552421987	1.104751187107666	0.18599854665170357
Deaths	Nicaragua	Female	All Ages	Chronic respiratory diseases	Rate	1990	2019	1.153085827249011	1.6834820649043714	0.3570293532247753
Deaths	Nicaragua	Both	All Ages	Chronic respiratory diseases	Rate	1990	2019	0.8638640311611034	1.2187549931450818	0.37863335715019386
Deaths	Nicaragua	Male	Age-standardized	Chronic respiratory diseases	Rate	1990	2019	0.11412158102358266	0.39481224553698085	-0.22951715029201955
Deaths	Nicaragua	Female	Age-standardized	Chronic respiratory diseases	Rate	1990	2019	0.6932719490170034	1.1287071450223574	-0.054462551385137926
Deaths	Nicaragua	Both	Age-standardized	Chronic respiratory diseases	Rate	1990	2019	0.37351476262981725	0.6244358146134186	-0.04439576439776787
Deaths	Solomon Islands	Male	All Ages	Asthma	Number	1990	2019	0.45596634296331034	1.0840733724555298	0.02257435861336899
Deaths	Solomon Islands	Female	All Ages	Asthma	Number	1990	2019	0.7895052042578627	1.7057475859973348	0.16435430895875017
Deaths	Solomon Islands	Both	All Ages	Asthma	Number	1990	2019	0.6016016002973766	1.197952108330374	0.11143914615952477
Deaths	Solomon Islands	Male	All Ages	Asthma	Rate	1990	2019	-0.23197700234430008	0.09934978001621077	-0.4605914978572509
Deaths	Solomon Islands	Female	All Ages	Asthma	Rate	1990	2019	-0.08611798493115845	0.38179763337675054	-0.40537615672003513
Deaths	Solomon Islands	Both	All Ages	Asthma	Rate	1990	2019	-0.16835014863344383	0.14131163696662327	-0.4228725792138846
Deaths	Solomon Islands	Male	Age-standardized	Asthma	Rate	1990	2019	-0.26400089551506717	0.04044864388600218	-0.49314205059534466
Deaths	Solomon Islands	Female	Age-standardized	Asthma	Rate	1990	2019	-0.2400061459498173	0.15507030404187083	-0.5101923274438934
Deaths	Solomon Islands	Both	Age-standardized	Asthma	Rate	1990	2019	-0.2578055652469762	0.003803225651460868	-0.46784469289464325
Deaths	Solomon Islands	Male	All Ages	Interstitial lung disease and pulmonary sarcoidosis	Number	1990	2019	1.2805596823761964	2.441805455464948	0.6370711750396801
Deaths	Solomon Islands	Female	All Ages	Interstitial lung disease and pulmonary sarcoidosis	Number	1990	2019	1.4105598775282258	2.474216239063876	0.6554712075476754
Deaths	Solomon Islands	Both	All Ages	Interstitial lung disease and pulmonary sarcoidosis	Number	1990	2019	1.3277575823443362	2.2080963851603115	0.7074687437017122
Deaths	Solomon Islands	Male	All Ages	Interstitial lung disease and pulmonary sarcoidosis	Rate	1990	2019	0.20299640994890158	0.8155541548260546	-0.13644410991621428
Deaths	Solomon Islands	Female	All Ages	Interstitial lung disease and pulmonary sarcoidosis	Rate	1990	2019	0.23104828814018483	0.7742467190294178	-0.15456777692382198
Deaths	Solomon Islands	Both	All Ages	Interstitial lung disease and pulmonary sarcoidosis	Rate	1990	2019	0.2087146060634495	0.6658405444854542	-0.11337743003696597
Deaths	Solomon Islands	Male	Age-standardized	Interstitial lung disease and pulmonary sarcoidosis	Rate	1990	2019	0.12334207070280845	0.6411415939823739	-0.17526166619678768
Deaths	Solomon Islands	Female	Age-standardized	Interstitial lung disease and pulmonary sarcoidosis	Rate	1990	2019	0.046008857387604844	0.5762228956687064	-0.29824563775087315
Deaths	Solomon Islands	Both	Age-standardized	Interstitial lung disease and pulmonary sarcoidosis	Rate	1990	2019	0.09850522126718517	0.4926168251145829	-0.18552517286209447
Deaths	Solomon Islands	Male	All Ages	Other chronic respiratory diseases	Number	1990	2019	1.4606488961498862	3.259422316958727	0.6314420374381404
Deaths	Solomon Islands	Female	All Ages	Other chronic respiratory diseases	Number	1990	2019	1.7341591731345494	4.261803126361735	0.6789101093540697
Deaths	Solomon Islands	Both	All Ages	Other chronic respiratory diseases	Number	1990	2019	1.4978804065335174	3.154621545614309	0.6874422807807319
Deaths	Solomon Islands	Male	All Ages	Other chronic respiratory diseases	Rate	1990	2019	0.2979935631979457	1.246847471414845	-0.13941348290745514
Deaths	Solomon Islands	Female	All Ages	Other chronic respiratory diseases	Rate	1990	2019	0.39630714049776056	1.6871490692362732	-0.14259776936929694
Deaths	Solomon Islands	Both	All Ages	Other chronic respiratory diseases	Rate	1990	2019	0.2970528179038517	1.1573345020714814	-0.12377639873713386
Deaths	Solomon Islands	Male	Age-standardized	Other chronic respiratory diseases	Rate	1990	2019	0.19535674364510106	1.1070112152288536	-0.20503062643625197
Deaths	Solomon Islands	Female	Age-standardized	Other chronic respiratory diseases	Rate	1990	2019	0.24394393122930544	1.4898836583543167	-0.2743141675503415
Deaths	Solomon Islands	Both	Age-standardized	Other chronic respiratory diseases	Rate	1990	2019	0.13047230451285088	0.9273671534496587	-0.24609737829035894
Deaths	Sri Lanka	Male	All Ages	Interstitial lung disease and pulmonary sarcoidosis	Number	1990	2019	1.1031031146965837	2.5565673846987207	0.10217356826246285
Deaths	Sri Lanka	Female	All Ages	Interstitial lung disease and pulmonary sarcoidosis	Number	1990	2019	1.3113882217315525	2.3930795377615914	0.3277570259303756
Deaths	Sri Lanka	Both	All Ages	Interstitial lung disease and pulmonary sarcoidosis	Number	1990	2019	1.1947853289833141	2.163419063491383	0.42002291273166936
Deaths	Sri Lanka	Male	All Ages	Interstitial lung disease and pulmonary sarcoidosis	Rate	1990	2019	0.7239359759603463	1.9153560862344519	-0.09653661163714787
Deaths	Sri Lanka	Female	All Ages	Interstitial lung disease and pulmonary sarcoidosis	Rate	1990	2019	0.7528687226720271	1.5731821852173113	0.006920317486887303
Deaths	Sri Lanka	Both	All Ages	Interstitial lung disease and pulmonary sarcoidosis	Rate	1990	2019	0.729515574615697	1.4928098739747535	0.11899405898536194
Deaths	Sri Lanka	Male	Age-standardized	Interstitial lung disease and pulmonary sarcoidosis	Rate	1990	2019	0.04354359747031608	0.7752715069076288	-0.4522070116824338
Deaths	Sri Lanka	Female	Age-standardized	Interstitial lung disease and pulmonary sarcoidosis	Rate	1990	2019	-0.12618316833661547	0.2771774257443482	-0.47788583825566966
Deaths	Sri Lanka	Both	Age-standardized	Interstitial lung disease and pulmonary sarcoidosis	Rate	1990	2019	-0.06040148663899504	0.36777638237597315	-0.38280938391581737
Deaths	Nicaragua	Male	All Ages	Chronic obstructive pulmonary disease	Number	1990	2019	2.7493953807263085	3.7580449344403974	1.6609809151710926
Deaths	Nicaragua	Female	All Ages	Chronic obstructive pulmonary disease	Number	1990	2019	4.617589350046982	6.225989483558919	1.760844501548125
Deaths	Nicaragua	Both	All Ages	Chronic obstructive pulmonary disease	Number	1990	2019	3.4220871034645057	4.248447144697262	2.0676760914484715
Deaths	Nicaragua	Male	All Ages	Chronic obstructive pulmonary disease	Rate	1990	2019	1.2296453490233155	1.8294569340574396	0.582400125590843
Deaths	Nicaragua	Female	All Ages	Chronic obstructive pulmonary disease	Rate	1990	2019	2.367204355115106	3.3312854932787332	0.6548606617766949
Deaths	Nicaragua	Both	All Ages	Chronic obstructive pulmonary disease	Rate	1990	2019	1.640280211526597	2.1336721356146175	0.8316067255389561
Deaths	Nicaragua	Male	Age-standardized	Chronic obstructive pulmonary disease	Rate	1990	2019	0.31611701877408216	0.6509078228033769	-0.0895563481696959
Deaths	Nicaragua	Female	Age-standardized	Chronic obstructive pulmonary disease	Rate	1990	2019	1.2127122313212	1.8375502982732328	0.08904607317782079
Deaths	Nicaragua	Both	Age-standardized	Chronic obstructive pulmonary disease	Rate	1990	2019	0.6850365796424567	0.9913479020396921	0.1563404904282663
Deaths	Nicaragua	Male	All Ages	Pneumoconiosis	Number	1990	2019	-0.35127413186635553	0.06201363105023846	-0.5954113640104756
Deaths	Nicaragua	Female	All Ages	Pneumoconiosis	Number	1990	2019	8.739689331587371	15.30358283999685	4.760477985365359
Deaths	Nicaragua	Both	All Ages	Pneumoconiosis	Number	1990	2019	-0.2044717802022852	0.2639203999188159	-0.4860837365053194
Deaths	Nicaragua	Male	All Ages	Pneumoconiosis	Rate	1990	2019	-0.6142235033118586	-0.36845450729396473	-0.7594040961540353
Deaths	Nicaragua	Female	All Ages	Pneumoconiosis	Rate	1990	2019	4.838006712704077	8.772429368187671	2.452852344877211
Deaths	Nicaragua	Both	All Ages	Pneumoconiosis	Rate	1990	2019	-0.525016724614649	-0.24535542996519272	-0.6931577987634755
Deaths	Nicaragua	Male	Age-standardized	Pneumoconiosis	Rate	1990	2019	-0.770415938858094	-0.6229925354534067	-0.8591669972828272
Deaths	Nicaragua	Female	Age-standardized	Pneumoconiosis	Rate	1990	2019	2.7609448273423896	5.407485094245519	1.1938456208406611
Deaths	Nicaragua	Both	Age-standardized	Pneumoconiosis	Rate	1990	2019	-0.7111321708276559	-0.5357504458136969	-0.8142155785319584
Deaths	Nicaragua	Male	All Ages	Asthma	Number	1990	2019	-0.4352954168049657	-0.1902785219574229	-0.6021721177728038
Deaths	Nicaragua	Female	All Ages	Asthma	Number	1990	2019	-0.2081465811190754	0.33431953951014737	-0.5040977289931218
Deaths	Nicaragua	Both	All Ages	Asthma	Number	1990	2019	-0.3242231451984875	-0.012156289375955488	-0.5191853985179063
Deaths	Nicaragua	Male	All Ages	Asthma	Rate	1990	2019	-0.6641882704701432	-0.5184845703916696	-0.7634244998862091
Deaths	Nicaragua	Female	All Ages	Asthma	Rate	1990	2019	-0.5253600584659427	-0.20020380903844737	-0.7027542985797155
Deaths	Nicaragua	Both	All Ages	Asthma	Rate	1990	2019	-0.5965162568276301	-0.41019158143712714	-0.7129216933082037
Deaths	Nicaragua	Male	Age-standardized	Asthma	Rate	1990	2019	-0.7212638142068245	-0.603921399595547	-0.8057924075764943
Deaths	Nicaragua	Female	Age-standardized	Asthma	Rate	1990	2019	-0.5508903303139463	-0.2566259473828179	-0.7192889535525675
Deaths	Nicaragua	Both	Age-standardized	Asthma	Rate	1990	2019	-0.6354813841924106	-0.46176608556776594	-0.7360638160574515
Deaths	Nicaragua	Male	All Ages	Interstitial lung disease and pulmonary sarcoidosis	Number	1990	2019	4.199824107054017	9.531486513874047	1.0190588107353875
Deaths	Nicaragua	Female	All Ages	Interstitial lung disease and pulmonary sarcoidosis	Number	1990	2019	6.342461676625521	12.60612547013104	2.111270403813102
Deaths	Nicaragua	Both	All Ages	Interstitial lung disease and pulmonary sarcoidosis	Number	1990	2019	5.008396662572559	9.634642392315518	1.6498538470146897
Deaths	Nicaragua	Male	All Ages	Interstitial lung disease and pulmonary sarcoidosis	Rate	1990	2019	2.0921688589125123	5.262737732240011	0.20066960926608138
Deaths	Nicaragua	Female	All Ages	Interstitial lung disease and pulmonary sarcoidosis	Rate	1990	2019	3.4010993673990173	7.155563193469232	0.8649072762096107
Deaths	Nicaragua	Both	All Ages	Interstitial lung disease and pulmonary sarcoidosis	Rate	1990	2019	2.5874125588263874	5.349589053344154	0.5821390470190412
Deaths	Nicaragua	Male	Age-standardized	Interstitial lung disease and pulmonary sarcoidosis	Rate	1990	2019	0.9769519959574399	3.2966742700419536	-0.27170286165786606
Deaths	Nicaragua	Female	Age-standardized	Interstitial lung disease and pulmonary sarcoidosis	Rate	1990	2019	1.8961683244492524	4.554939187880507	0.1994926997236904
Deaths	Nicaragua	Both	Age-standardized	Interstitial lung disease and pulmonary sarcoidosis	Rate	1990	2019	1.3579975139917535	3.3305215908405854	0.00895970033834409
Deaths	Nicaragua	Male	All Ages	Other chronic respiratory diseases	Number	1990	2019	1.2483894833697575	3.7792374031184157	-0.00793364198439659
Deaths	Nicaragua	Female	All Ages	Other chronic respiratory diseases	Number	1990	2019	1.5051776072494565	5.309004363969752	0.044442398900636074
Deaths	Nicaragua	Both	All Ages	Other chronic respiratory diseases	Number	1990	2019	1.3726485858101312	3.6273608248866025	0.12299119556319392
Deaths	Nicaragua	Male	All Ages	Other chronic respiratory diseases	Rate	1990	2019	0.3370452153854233	1.842059416437708	-0.41004991032887406
Deaths	Nicaragua	Female	All Ages	Other chronic respiratory diseases	Rate	1990	2019	0.5016129559909338	2.7816411359120683	-0.37395726616868386
Deaths	Nicaragua	Both	All Ages	Other chronic respiratory diseases	Rate	1990	2019	0.4166290630307011	1.7628422805081398	-0.3294995412819552
Deaths	Nicaragua	Male	Age-standardized	Other chronic respiratory diseases	Rate	1990	2019	0.4828235622318428	1.9056741837858915	-0.30218722926339553
Deaths	Nicaragua	Female	Age-standardized	Other chronic respiratory diseases	Rate	1990	2019	0.8948464161600167	3.3031091089981315	-0.13978644885374505
Deaths	Nicaragua	Both	Age-standardized	Other chronic respiratory diseases	Rate	1990	2019	0.6820632884385716	2.0334507920934297	-0.20067339681542193
Deaths	Azerbaijan	Male	All Ages	Chronic respiratory diseases	Number	1990	2019	0.09228696245393446	0.6017878671465552	-0.17215055200762375
Deaths	Azerbaijan	Female	All Ages	Chronic respiratory diseases	Number	1990	2019	-0.028139804395622896	0.6469580052394126	-0.4078548355908851
Deaths	Azerbaijan	Both	All Ages	Chronic respiratory diseases	Number	1990	2019	0.03714378673469147	0.5798246324160605	-0.2066070387802643
Deaths	Azerbaijan	Male	All Ages	Chronic respiratory diseases	Rate	1990	2019	-0.2400796257673804	0.11438777288767268	-0.42405275907230644
Deaths	Azerbaijan	Female	All Ages	Chronic respiratory diseases	Rate	1990	2019	-0.2898066998837599	0.20352551342681321	-0.567285983764299
Deaths	Azerbaijan	Both	All Ages	Chronic respiratory diseases	Rate	1990	2019	-0.26028088397170523	0.1267738335971674	-0.4341305926497704
Deaths	Azerbaijan	Male	Age-standardized	Chronic respiratory diseases	Rate	1990	2019	-0.33217949955801745	-0.03269623647764727	-0.49962438642250445
Deaths	Azerbaijan	Female	Age-standardized	Chronic respiratory diseases	Rate	1990	2019	-0.17026377788553917	0.4167928021040888	-0.5344109611385185
Deaths	Azerbaijan	Both	Age-standardized	Chronic respiratory diseases	Rate	1990	2019	-0.23788150416116907	0.16456031083180894	-0.4443287111488206
Deaths	Azerbaijan	Male	All Ages	Chronic obstructive pulmonary disease	Number	1990	2019	0.15787721252812564	0.7026169336823309	-0.14321270407532585
Deaths	Azerbaijan	Female	All Ages	Chronic obstructive pulmonary disease	Number	1990	2019	0.06001315260931884	0.7377656404529852	-0.3579174487672603
Deaths	Azerbaijan	Both	All Ages	Chronic obstructive pulmonary disease	Number	1990	2019	0.11520312707710685	0.6686260512437562	-0.1510123964685645
Deaths	Azerbaijan	Male	All Ages	Chronic obstructive pulmonary disease	Rate	1990	2019	-0.1944475079304958	0.18453606231085978	-0.40392026551878585
Deaths	Azerbaijan	Female	All Ages	Chronic obstructive pulmonary disease	Rate	1990	2019	-0.2253883403979956	0.2698837966652511	-0.530793906294868
Deaths	Azerbaijan	Both	All Ages	Chronic obstructive pulmonary disease	Rate	1990	2019	-0.20460684246041472	0.19010941722351427	-0.39447898388277924
Deaths	Azerbaijan	Male	Age-standardized	Chronic obstructive pulmonary disease	Rate	1990	2019	-0.2816912430558115	0.03927218638461147	-0.48047336538317614
Deaths	Azerbaijan	Female	Age-standardized	Chronic obstructive pulmonary disease	Rate	1990	2019	-0.0673233197062651	0.5367121515731302	-0.4843751552295917
Deaths	Azerbaijan	Both	Age-standardized	Chronic obstructive pulmonary disease	Rate	1990	2019	-0.16070244144659807	0.26149490474674575	-0.3784795177363967
Deaths	Azerbaijan	Male	All Ages	Pneumoconiosis	Number	1990	2019	0.03539803790191988	0.9504767685957084	-0.43324812603502144
Deaths	Azerbaijan	Female	All Ages	Pneumoconiosis	Number	1990	2019	0.5283545025079358	2.846813340994177	-0.4552501530139866
Deaths	Azerbaijan	Both	All Ages	Pneumoconiosis	Number	1990	2019	0.22443071212337173	1.1446065373598715	-0.3287480421662404
Deaths	Azerbaijan	Male	All Ages	Pneumoconiosis	Rate	1990	2019	-0.2796581013157229	0.35697585604551474	-0.6057022458705131
Deaths	Azerbaijan	Female	All Ages	Pneumoconiosis	Rate	1990	2019	0.11685521517693823	1.8110844275013085	-0.6019204271163462
Deaths	Azerbaijan	Both	All Ages	Pneumoconiosis	Rate	1990	2019	-0.1267027623417798	0.529591626864903	-0.5212448734381055
Deaths	Azerbaijan	Male	Age-standardized	Pneumoconiosis	Rate	1990	2019	-0.38025384027951287	0.23164247158047954	-0.6618260147506573
Deaths	Azerbaijan	Female	Age-standardized	Pneumoconiosis	Rate	1990	2019	-0.04718953890113263	1.4022005749251334	-0.64418202146771
Deaths	Azerbaijan	Both	Age-standardized	Pneumoconiosis	Rate	1990	2019	-0.20921527751335575	0.4026691690982263	-0.568880388039096
Deaths	Oman	Male	All Ages	Chronic respiratory diseases	Number	1990	2019	0.3436713347433109	0.9686827268173565	-0.1964968127024018
Deaths	Oman	Female	All Ages	Chronic respiratory diseases	Number	1990	2019	0.2806883810282111	1.1189911417295901	-0.19504774757901383
Deaths	Oman	Both	All Ages	Chronic respiratory diseases	Number	1990	2019	0.3183024754536943	0.7913746557364468	-0.052675925758761656
Deaths	Oman	Male	All Ages	Chronic respiratory diseases	Rate	1990	2019	-0.4844640056207428	-0.2446614131416744	-0.6917141834171054
Deaths	Oman	Female	All Ages	Chronic respiratory diseases	Rate	1990	2019	-0.3636648137884573	0.05286238457987938	-0.6000436569710509
Deaths	Oman	Both	All Ages	Chronic respiratory diseases	Rate	1990	2019	-0.44116017183516604	-0.2406207805639847	-0.5984211266210442
Deaths	Oman	Male	Age-standardized	Chronic respiratory diseases	Rate	1990	2019	-0.360034084597637	-0.07416095347356859	-0.6565808800612367
Deaths	Oman	Female	Age-standardized	Chronic respiratory diseases	Rate	1990	2019	-0.3487526424224159	0.060878521504488456	-0.6057822960080653
Deaths	Oman	Both	Age-standardized	Chronic respiratory diseases	Rate	1990	2019	-0.3393674372535714	-0.10060238319223096	-0.5319788901269672
Deaths	Oman	Male	All Ages	Chronic obstructive pulmonary disease	Number	1990	2019	0.33631800897270947	0.9708357615174058	-0.26600745789184677
Deaths	Oman	Female	All Ages	Chronic obstructive pulmonary disease	Number	1990	2019	0.26689559833148646	1.1480437620069728	-0.20910021838223045
Deaths	Oman	Both	All Ages	Chronic obstructive pulmonary disease	Number	1990	2019	0.3092727495667739	0.7690613933742968	-0.08275455449856736
Deaths	Oman	Male	All Ages	Chronic obstructive pulmonary disease	Rate	1990	2019	-0.4872853087289674	-0.24383534291428863	-0.7183838299750785
Deaths	Oman	Female	All Ages	Chronic obstructive pulmonary disease	Rate	1990	2019	-0.37051802888411367	0.0672977498162681	-0.6070259032050003
Deaths	Oman	Both	All Ages	Chronic obstructive pulmonary disease	Rate	1990	2019	-0.44498795078345693	-0.25007956558217215	-0.6111717176495575
Deaths	Oman	Male	Age-standardized	Chronic obstructive pulmonary disease	Rate	1990	2019	-0.35017967290101376	-0.05352103821945596	-0.6525880880034045
Deaths	Oman	Female	Age-standardized	Chronic obstructive pulmonary disease	Rate	1990	2019	-0.33617710613297647	0.10618643431349069	-0.6031674899980184
Deaths	Oman	Both	Age-standardized	Chronic obstructive pulmonary disease	Rate	1990	2019	-0.3266183302417105	-0.0926132993783239	-0.5205855096257671
Deaths	Antigua and Barbuda	Male	All Ages	Chronic respiratory diseases	Number	1990	2019	0.4365630459060369	0.855331363686332	0.11959093319461878
Deaths	Antigua and Barbuda	Female	All Ages	Chronic respiratory diseases	Number	1990	2019	0.8089997794441931	1.3250046515760585	0.36206626429901073
Deaths	Antigua and Barbuda	Both	All Ages	Chronic respiratory diseases	Number	1990	2019	0.5771510667435342	0.9148592681462183	0.2854747568129439
Deaths	Antigua and Barbuda	Male	All Ages	Chronic respiratory diseases	Rate	1990	2019	-0.027471088008117435	0.25602798822676814	-0.24205585321247777
Deaths	Antigua and Barbuda	Female	All Ages	Chronic respiratory diseases	Rate	1990	2019	0.2573459269612461	0.6159952931134655	-0.053295368452798295
Deaths	Antigua and Barbuda	Both	All Ages	Chronic respiratory diseases	Rate	1990	2019	0.08227297997939226	0.3140151822341406	-0.11788120676554793
Deaths	Antigua and Barbuda	Male	Age-standardized	Chronic respiratory diseases	Rate	1990	2019	-0.21571278380323225	0.0027462638692253797	-0.3932158687864812
Deaths	Antigua and Barbuda	Female	Age-standardized	Chronic respiratory diseases	Rate	1990	2019	0.2988485379375937	0.6646115971883875	-0.028024556051592767
Deaths	Antigua and Barbuda	Both	Age-standardized	Chronic respiratory diseases	Rate	1990	2019	0.027742021465770386	0.23727113003725475	-0.16319399014919211
Deaths	Antigua and Barbuda	Male	All Ages	Chronic obstructive pulmonary disease	Number	1990	2019	0.5187076305947044	0.9714756947442555	0.1642266624558592
Deaths	Antigua and Barbuda	Female	All Ages	Chronic obstructive pulmonary disease	Number	1990	2019	0.9384555238753027	1.548399329979098	0.4338276472810111
Deaths	Antigua and Barbuda	Both	All Ages	Chronic obstructive pulmonary disease	Number	1990	2019	0.6599233861755573	1.0340411620145284	0.34200575101374886
Deaths	Antigua and Barbuda	Male	All Ages	Chronic obstructive pulmonary disease	Rate	1990	2019	0.02813940803029306	0.33465573814674976	-0.21183821860318716
Deaths	Antigua and Barbuda	Female	All Ages	Chronic obstructive pulmonary disease	Rate	1990	2019	0.3473241872306937	0.7712658421685791	-0.003417594209372417
Deaths	Antigua and Barbuda	Both	All Ages	Chronic obstructive pulmonary disease	Rate	1990	2019	0.1390730206986842	0.39580020977926633	-0.07908849448515098
Deaths	Antigua and Barbuda	Male	Age-standardized	Chronic obstructive pulmonary disease	Rate	1990	2019	-0.1664636513993322	0.06536187696868456	-0.3591967139498883
Deaths	Antigua and Barbuda	Female	Age-standardized	Chronic obstructive pulmonary disease	Rate	1990	2019	0.5230792583859312	0.9819116165173133	0.12226914064029121
Deaths	Antigua and Barbuda	Both	Age-standardized	Chronic obstructive pulmonary disease	Rate	1990	2019	0.13075630652678571	0.3795800117911757	-0.08851863073354609
Deaths	Antigua and Barbuda	Male	All Ages	Pneumoconiosis	Number	1990	2019	-0.012057133629719819	0.37400173989729535	-0.2926099473481727
Deaths	Antigua and Barbuda	Female	All Ages	Pneumoconiosis	Number	1990	2019	-0.40604092628984656	-0.06439884058716212	-0.6333317553530813
Deaths	Antigua and Barbuda	Both	All Ages	Pneumoconiosis	Number	1990	2019	-0.07938314525858817	0.24836886894597393	-0.31354561186695973
Deaths	Antigua and Barbuda	Male	All Ages	Pneumoconiosis	Rate	1990	2019	-0.3311793703176815	-0.06982403523091338	-0.521108885391475
Deaths	Antigua and Barbuda	Female	All Ages	Pneumoconiosis	Rate	1990	2019	-0.5871685388814197	-0.3497100881850916	-0.7451471088103266
Deaths	Antigua and Barbuda	Both	All Ages	Pneumoconiosis	Rate	1990	2019	-0.3682540830679526	-0.1433440179593329	-0.5289411065747393
Deaths	Antigua and Barbuda	Male	Age-standardized	Pneumoconiosis	Rate	1990	2019	-0.45140779760444383	-0.23515752912542465	-0.608214096421747
Deaths	Antigua and Barbuda	Female	Age-standardized	Pneumoconiosis	Rate	1990	2019	-0.5758806090992973	-0.3373837497312243	-0.7324491360662712
Deaths	Antigua and Barbuda	Both	Age-standardized	Pneumoconiosis	Rate	1990	2019	-0.3976042739574449	-0.18684103937308	-0.5516213740030763
Deaths	Antigua and Barbuda	Male	All Ages	Asthma	Number	1990	2019	-0.01202122571119753	0.3271001101285039	-0.279097582479754
Deaths	Antigua and Barbuda	Female	All Ages	Asthma	Number	1990	2019	0.31782900184730256	0.8021806316359398	-0.05328599190165889
Deaths	Antigua and Barbuda	Both	All Ages	Asthma	Number	1990	2019	0.14253254425833317	0.45820674301759207	-0.128027379520595
Deaths	Antigua and Barbuda	Male	All Ages	Asthma	Rate	1990	2019	-0.3311550612634909	-0.1015756462024463	-0.5119612426608823
Deaths	Antigua and Barbuda	Female	All Ages	Asthma	Rate	1990	2019	-0.08404249313219621	0.2526062759013192	-0.34198609883449743
Deaths	Antigua and Barbuda	Both	All Ages	Asthma	Rate	1990	2019	-0.21597104584846633	0.0006509778738478067	-0.4016347410681177
Deaths	Antigua and Barbuda	Male	Age-standardized	Asthma	Rate	1990	2019	-0.4758380611076134	-0.2969828221297446	-0.6174285802178948
Deaths	Antigua and Barbuda	Female	Age-standardized	Asthma	Rate	1990	2019	-0.1742175748424572	0.14650699589651392	-0.4143019953216453
Deaths	Antigua and Barbuda	Both	Age-standardized	Asthma	Rate	1990	2019	-0.3277304494505234	-0.14539268729547292	-0.47673611190510384
Deaths	Antigua and Barbuda	Male	All Ages	Interstitial lung disease and pulmonary sarcoidosis	Number	1990	2019	1.5930101312161395	3.204593955659715	0.555006617959686
Deaths	Antigua and Barbuda	Female	All Ages	Interstitial lung disease and pulmonary sarcoidosis	Number	1990	2019	1.8011158133426348	3.6359897527605383	0.6230959995183626
Deaths	Antigua and Barbuda	Both	All Ages	Interstitial lung disease and pulmonary sarcoidosis	Number	1990	2019	1.7378458348657384	3.369933458346475	0.6553294776845507
Deaths	Antigua and Barbuda	Male	All Ages	Interstitial lung disease and pulmonary sarcoidosis	Rate	1990	2019	0.7554240510934683	1.8464390732579337	0.052713209221324435
Deaths	Antigua and Barbuda	Female	All Ages	Interstitial lung disease and pulmonary sarcoidosis	Rate	1990	2019	0.9469165219772555	2.2222462928428293	0.1281334399546104
Deaths	Antigua and Barbuda	Both	All Ages	Interstitial lung disease and pulmonary sarcoidosis	Rate	1990	2019	0.8787652197087604	1.998736776713212	0.1359205877218113
Deaths	Antigua and Barbuda	Male	Age-standardized	Interstitial lung disease and pulmonary sarcoidosis	Rate	1990	2019	0.3863233199775079	1.2451570000127166	-0.16394991532083383
Deaths	Antigua and Barbuda	Female	Age-standardized	Interstitial lung disease and pulmonary sarcoidosis	Rate	1990	2019	0.9278997008305305	2.2069368798975613	0.09092006176774368
[truncated: 38,789 more rows]
