# Supplementary material for: Global, regional, and national burden of chronic respiratory diseases and associated risk factors, 1990–2019: Results from the Global Burden of Disease Study 2019
Source: Front Med (Lausanne). 2023 Mar 28;10:1066804. doi: 10.3389/fmed.2023.1066804 (PMC10088372; doi:10.3389/fmed.2023.1066804)
Supplement: Supplementary file 2 [file Data_Sheet_2.ZIP › Source data/4.AAPC/Region_change(1).csv]

measure	location	sex	age	cause	metric	year_start	year_end	val	upper	lower
Deaths	Western Sub-Saharan Africa	Male	All Ages	Chronic respiratory diseases	Number	1990	2019	0.49321868788578055	0.8263625877601154	0.20119192410255862
Deaths	Western Sub-Saharan Africa	Female	All Ages	Chronic respiratory diseases	Number	1990	2019	0.4674236736582946	0.8022730552268472	0.17629492648531173
Deaths	Western Sub-Saharan Africa	Both	All Ages	Chronic respiratory diseases	Number	1990	2019	0.482300588747452	0.742922115153269	0.24111248267969093
Deaths	Western Sub-Saharan Africa	Male	All Ages	Chronic respiratory diseases	Rate	1990	2019	-0.3595473873091664	-0.21665948829778522	-0.4847998405217798
Deaths	Western Sub-Saharan Africa	Female	All Ages	Chronic respiratory diseases	Rate	1990	2019	-0.39032555888793447	-0.25120479013572666	-0.5112815986537708
Deaths	Western Sub-Saharan Africa	Both	All Ages	Chronic respiratory diseases	Rate	1990	2019	-0.374415667645798	-0.26442397983874666	-0.47620575087963796
Deaths	Western Sub-Saharan Africa	Male	Age-standardized	Chronic respiratory diseases	Rate	1990	2019	-0.2746773822766411	-0.11934628724024474	-0.4182164012413059
Deaths	Western Sub-Saharan Africa	Female	Age-standardized	Chronic respiratory diseases	Rate	1990	2019	-0.30634160656411075	-0.15448051202862298	-0.44632657596174174
Deaths	Western Sub-Saharan Africa	Both	Age-standardized	Chronic respiratory diseases	Rate	1990	2019	-0.2836665459982031	-0.16609832257926363	-0.3964297833136003
Deaths	Western Sub-Saharan Africa	Male	All Ages	Chronic obstructive pulmonary disease	Number	1990	2019	0.7167556347642215	1.1499842491112087	0.22222918023939767
Deaths	Western Sub-Saharan Africa	Female	All Ages	Chronic obstructive pulmonary disease	Number	1990	2019	0.6363685285036891	1.0269412816416166	0.3205535625345032
Deaths	Western Sub-Saharan Africa	Both	All Ages	Chronic obstructive pulmonary disease	Number	1990	2019	0.6864275143496121	0.9804612445199905	0.36065085304677147
Deaths	Western Sub-Saharan Africa	Male	All Ages	Chronic obstructive pulmonary disease	Rate	1990	2019	-0.26367072649404205	-0.07785574828491591	-0.4757768047360695
Deaths	Western Sub-Saharan Africa	Female	All Ages	Chronic obstructive pulmonary disease	Rate	1990	2019	-0.3201335878807827	-0.157861280804447	-0.451346077040154
Deaths	Western Sub-Saharan Africa	Both	All Ages	Chronic obstructive pulmonary disease	Rate	1990	2019	-0.2882667397982744	-0.16417389643397154	-0.4257562454389164
Deaths	Western Sub-Saharan Africa	Male	Age-standardized	Chronic obstructive pulmonary disease	Rate	1990	2019	-0.18144456301187772	0.0020718534754950377	-0.40351266840667205
Deaths	Western Sub-Saharan Africa	Female	Age-standardized	Chronic obstructive pulmonary disease	Rate	1990	2019	-0.20143123712376249	-0.012040010490546257	-0.35684570064442744
Deaths	Western Sub-Saharan Africa	Both	Age-standardized	Chronic obstructive pulmonary disease	Rate	1990	2019	-0.17474411602011308	-0.03830770098546552	-0.3229851427129296
Deaths	Western Sub-Saharan Africa	Male	All Ages	Pneumoconiosis	Number	1990	2019	0.7689167690511252	1.7038450227136508	0.24532178019600892
Deaths	Western Sub-Saharan Africa	Female	All Ages	Pneumoconiosis	Number	1990	2019	4.440600733675616	7.0442423446319005	2.889076687546648
Deaths	Western Sub-Saharan Africa	Both	All Ages	Pneumoconiosis	Number	1990	2019	1.320134204871138	2.43548998025667	0.6543199053218633
Deaths	Western Sub-Saharan Africa	Male	All Ages	Pneumoconiosis	Rate	1990	2019	-0.24129842764325363	0.15969926117112934	-0.4658722166834137
Deaths	Western Sub-Saharan Africa	Female	All Ages	Pneumoconiosis	Rate	1990	2019	1.2604209480608328	2.342162896559289	0.615805100111872
Deaths	Western Sub-Saharan Africa	Both	All Ages	Pneumoconiosis	Rate	1990	2019	-0.020819651193062415	0.44990072993527885	-0.3018173093046168
Deaths	Western Sub-Saharan Africa	Male	Age-standardized	Pneumoconiosis	Rate	1990	2019	-0.308202664768312	0.07155835513433621	-0.5013597993149911
Deaths	Western Sub-Saharan Africa	Female	Age-standardized	Pneumoconiosis	Rate	1990	2019	0.7910352791897844	1.5598521201584925	0.29197822523206624
Deaths	Western Sub-Saharan Africa	Both	Age-standardized	Pneumoconiosis	Rate	1990	2019	-0.14754368874769938	0.2580953599904577	-0.37779826156843
Deaths	Western Sub-Saharan Africa	Male	All Ages	Asthma	Number	1990	2019	0.1381219315594855	0.45804581608518824	-0.08491378285330195
Deaths	Western Sub-Saharan Africa	Female	All Ages	Asthma	Number	1990	2019	0.28335523158094744	0.6948967945687925	-0.01831778928632612
Deaths	Western Sub-Saharan Africa	Both	All Ages	Asthma	Number	1990	2019	0.20862174913616763	0.47570279130578397	0.0029965780563401285
Deaths	Western Sub-Saharan Africa	Male	All Ages	Asthma	Rate	1990	2019	-0.5118510298983333	-0.37463329389691785	-0.607512708377111
Deaths	Western Sub-Saharan Africa	Female	All Ages	Asthma	Rate	1990	2019	-0.4668009671591553	-0.2958166925334845	-0.5921378645374871
Deaths	Western Sub-Saharan Africa	Both	All Ages	Asthma	Rate	1990	2019	-0.4899180127554148	-0.377200176225829	-0.5766992542537337
Deaths	Western Sub-Saharan Africa	Male	Age-standardized	Asthma	Rate	1990	2019	-0.44980795987530453	-0.28911851630529745	-0.5536497370276179
Deaths	Western Sub-Saharan Africa	Female	Age-standardized	Asthma	Rate	1990	2019	-0.40836224849479436	-0.2249196521224809	-0.5511943092411974
Deaths	Western Sub-Saharan Africa	Both	Age-standardized	Asthma	Rate	1990	2019	-0.4301331691828073	-0.31484859248509606	-0.5199507268124519
Deaths	Western Sub-Saharan Africa	Male	All Ages	Interstitial lung disease and pulmonary sarcoidosis	Number	1990	2019	0.2149204696175281	1.3193645990283454	-0.1685198632608492
Deaths	Western Sub-Saharan Africa	Female	All Ages	Interstitial lung disease and pulmonary sarcoidosis	Number	1990	2019	0.678532373175442	1.9511170352770113	0.15492385675246306
Deaths	Western Sub-Saharan Africa	Both	All Ages	Interstitial lung disease and pulmonary sarcoidosis	Number	1990	2019	0.3253649549530771	1.354233385794565	-0.03941294124375151
Deaths	Western Sub-Saharan Africa	Male	All Ages	Interstitial lung disease and pulmonary sarcoidosis	Rate	1990	2019	-0.47891156513731076	-0.005207255118444328	-0.643371978736008
Deaths	Western Sub-Saharan Africa	Female	All Ages	Interstitial lung disease and pulmonary sarcoidosis	Rate	1990	2019	-0.30261566248756866	0.22610849302529387	-0.5201606941932745
Deaths	Western Sub-Saharan Africa	Both	All Ages	Interstitial lung disease and pulmonary sarcoidosis	Rate	1990	2019	-0.4406481676091135	-0.006428566487473246	-0.5945976016052847
Deaths	Western Sub-Saharan Africa	Male	Age-standardized	Interstitial lung disease and pulmonary sarcoidosis	Rate	1990	2019	-0.4114993776895299	0.10102060609192318	-0.5927226628960952
Deaths	Western Sub-Saharan Africa	Female	Age-standardized	Interstitial lung disease and pulmonary sarcoidosis	Rate	1990	2019	-0.295112012908424	0.25418894047736745	-0.5119136485741465
Deaths	Western Sub-Saharan Africa	Both	Age-standardized	Interstitial lung disease and pulmonary sarcoidosis	Rate	1990	2019	-0.3828009418104884	0.08251999431238945	-0.5508333347731629
Deaths	Western Sub-Saharan Africa	Male	All Ages	Other chronic respiratory diseases	Number	1990	2019	1.4286141883242922	2.378177705061897	0.761602364166295
Deaths	Western Sub-Saharan Africa	Female	All Ages	Other chronic respiratory diseases	Number	1990	2019	1.2026965867554988	2.7675328492936497	0.2299916880411582
Deaths	Western Sub-Saharan Africa	Both	All Ages	Other chronic respiratory diseases	Number	1990	2019	1.3494338323801633	2.277558444434562	0.5934812525126135
Deaths	Western Sub-Saharan Africa	Male	All Ages	Other chronic respiratory diseases	Rate	1990	2019	0.04165070712623036	0.4489255692373913	-0.24443563035627333
Deaths	Western Sub-Saharan Africa	Female	All Ages	Other chronic respiratory diseases	Rate	1990	2019	-0.08483975379674265	0.5653069563325944	-0.48897206141598476
Deaths	Western Sub-Saharan Africa	Both	All Ages	Other chronic respiratory diseases	Rate	1990	2019	-0.0084541512043253	0.3832479233824367	-0.327493415951221
Deaths	Western Sub-Saharan Africa	Male	Age-standardized	Other chronic respiratory diseases	Rate	1990	2019	0.05727893748768712	0.4869073376285008	-0.22028918397600358
Deaths	Western Sub-Saharan Africa	Female	Age-standardized	Other chronic respiratory diseases	Rate	1990	2019	-0.0285715283657844	0.4897275840866417	-0.4256314914857986
Deaths	Western Sub-Saharan Africa	Both	Age-standardized	Other chronic respiratory diseases	Rate	1990	2019	-0.02000756406108391	0.375151546132006	-0.28943337585380857
Deaths	High-income Asia Pacific	Male	All Ages	Chronic respiratory diseases	Number	1990	2019	0.7812102355555708	0.902853014330201	0.601592624966997
Deaths	High-income Asia Pacific	Female	All Ages	Chronic respiratory diseases	Number	1990	2019	0.5840076094206924	1.252152951894188	0.26770574443730083
Deaths	High-income Asia Pacific	Both	All Ages	Chronic respiratory diseases	Number	1990	2019	0.702686710635633	1.0029815416712657	0.48113471739507885
Deaths	High-income Asia Pacific	Male	All Ages	Chronic respiratory diseases	Rate	1990	2019	0.6546742583808356	0.7676756159625837	0.4878165620460209
Deaths	High-income Asia Pacific	Female	All Ages	Chronic respiratory diseases	Rate	1990	2019	0.4635361936886459	1.0808658615127043	0.17129061053534736
Deaths	High-income Asia Pacific	Both	All Ages	Chronic respiratory diseases	Rate	1990	2019	0.5774012837588117	0.8556001144790631	0.3721513124199807
Deaths	High-income Asia Pacific	Male	Age-standardized	Chronic respiratory diseases	Rate	1990	2019	-0.4606919811634869	-0.42629361463149024	-0.5066853149320526
Deaths	High-income Asia Pacific	Female	Age-standardized	Chronic respiratory diseases	Rate	1990	2019	-0.5526560526721828	-0.3485490766126087	-0.6228585924455979
Deaths	High-income Asia Pacific	Both	Age-standardized	Chronic respiratory diseases	Rate	1990	2019	-0.48709185903631813	-0.3957335139896044	-0.5401985374444729
Deaths	Central Sub-Saharan Africa	Male	All Ages	Chronic respiratory diseases	Number	1990	2019	0.49462343010053983	0.9028914007851805	0.17131550063273554
Deaths	Central Sub-Saharan Africa	Female	All Ages	Chronic respiratory diseases	Number	1990	2019	0.8459876187864951	1.5505137080820122	0.3414763042696896
Deaths	Central Sub-Saharan Africa	Both	All Ages	Chronic respiratory diseases	Number	1990	2019	0.673600048296628	1.1319268989966376	0.2978628372695295
Deaths	Central Sub-Saharan Africa	Male	All Ages	Chronic respiratory diseases	Rate	1990	2019	-0.3712121038811973	-0.19945381803509643	-0.5072277106718067
Deaths	Central Sub-Saharan Africa	Female	All Ages	Chronic respiratory diseases	Rate	1990	2019	-0.2184037603663367	0.07989452533894559	-0.4320152398074553
Deaths	Central Sub-Saharan Africa	Both	All Ages	Chronic respiratory diseases	Rate	1990	2019	-0.2936394320651329	-0.10019774634711406	-0.45222328849217575
Deaths	Central Sub-Saharan Africa	Male	Age-standardized	Chronic respiratory diseases	Rate	1990	2019	-0.26931647227468997	-0.07873575714008663	-0.42601070960666465
Deaths	Central Sub-Saharan Africa	Female	Age-standardized	Chronic respiratory diseases	Rate	1990	2019	-0.21147700076938272	0.01666901847595435	-0.3946013032628626
Deaths	Central Sub-Saharan Africa	Both	Age-standardized	Chronic respiratory diseases	Rate	1990	2019	-0.2393316595441726	-0.04366169413242511	-0.39174386385727716
Deaths	Central Sub-Saharan Africa	Male	All Ages	Chronic obstructive pulmonary disease	Number	1990	2019	0.6272784408685665	1.1382472208114842	0.15970441792708234
Deaths	Central Sub-Saharan Africa	Female	All Ages	Chronic obstructive pulmonary disease	Number	1990	2019	1.2751025633867954	2.18186595759193	0.6557613629767357
Deaths	Central Sub-Saharan Africa	Both	All Ages	Chronic obstructive pulmonary disease	Number	1990	2019	0.9024123598100717	1.4132983989802703	0.4621065893606966
Deaths	Central Sub-Saharan Africa	Male	All Ages	Chronic obstructive pulmonary disease	Rate	1990	2019	-0.315404156909006	-0.1004396530399041	-0.5121124917605508
Deaths	Central Sub-Saharan Africa	Female	All Ages	Chronic obstructive pulmonary disease	Rate	1990	2019	-0.036715311507353	0.34721080583794256	-0.298946080752124
Deaths	Central Sub-Saharan Africa	Both	All Ages	Chronic obstructive pulmonary disease	Rate	1990	2019	-0.19706678050741597	0.018558065551558877	-0.38290247906405145
Deaths	Central Sub-Saharan Africa	Male	Age-standardized	Chronic obstructive pulmonary disease	Rate	1990	2019	-0.21990441713516348	-0.0034870445219272396	-0.43013787691599975
Deaths	Central Sub-Saharan Africa	Female	Age-standardized	Chronic obstructive pulmonary disease	Rate	1990	2019	-0.11359771820525659	0.17135064989482865	-0.3465793389218767
Deaths	Central Sub-Saharan Africa	Both	Age-standardized	Chronic obstructive pulmonary disease	Rate	1990	2019	-0.18567631856060215	0.030031401480222097	-0.3597864935823439
Deaths	Central Sub-Saharan Africa	Male	All Ages	Pneumoconiosis	Number	1990	2019	0.5340073462051348	1.6150687733765055	-0.11453433399941892
Deaths	Central Sub-Saharan Africa	Female	All Ages	Pneumoconiosis	Number	1990	2019	1.083739765485822	2.414905716730327	0.2341743463303228
Deaths	Central Sub-Saharan Africa	Both	All Ages	Pneumoconiosis	Number	1990	2019	0.6671159809453107	1.6469561999773166	0.05066692864399831
Deaths	Central Sub-Saharan Africa	Male	All Ages	Pneumoconiosis	Rate	1990	2019	-0.3546432951434265	0.1001591164048467	-0.6274847014993689
Deaths	Central Sub-Saharan Africa	Female	All Ages	Pneumoconiosis	Rate	1990	2019	-0.11773884694336287	0.4458804813948362	-0.47744718419171434
Deaths	Central Sub-Saharan Africa	Both	All Ages	Pneumoconiosis	Rate	1990	2019	-0.2963761011405577	0.11717580709779522	-0.5565549312796035
Deaths	Central Sub-Saharan Africa	Male	Age-standardized	Pneumoconiosis	Rate	1990	2019	-0.29225404104376124	0.19471499316355037	-0.5807501082177268
Deaths	Central Sub-Saharan Africa	Female	Age-standardized	Pneumoconiosis	Rate	1990	2019	-0.17485569242749702	0.32992286294578255	-0.49577089475428576
Deaths	Central Sub-Saharan Africa	Both	Age-standardized	Pneumoconiosis	Rate	1990	2019	-0.28152936496966796	0.1269226424596255	-0.5388648762373797
Deaths	High-income Asia Pacific	Male	All Ages	Chronic obstructive pulmonary disease	Number	1990	2019	1.0490657581200407	1.4314292591302027	0.708995268800733
Deaths	High-income Asia Pacific	Female	All Ages	Chronic obstructive pulmonary disease	Number	1990	2019	0.9828490157431833	1.9272446373313197	0.5026883215759866
Deaths	High-income Asia Pacific	Both	All Ages	Chronic obstructive pulmonary disease	Number	1990	2019	1.0249408804270719	1.5839377531680454	0.6449104756960408
Deaths	High-income Asia Pacific	Male	All Ages	Chronic obstructive pulmonary disease	Rate	1990	2019	0.9035015047694854	1.2587021598277814	0.5875893942958296
Deaths	High-income Asia Pacific	Female	All Ages	Chronic obstructive pulmonary disease	Rate	1990	2019	0.8320437881112034	1.7046135694273492	0.38840162975227854
Deaths	High-income Asia Pacific	Both	All Ages	Chronic obstructive pulmonary disease	Rate	1990	2019	0.8759436626653149	1.3938089746871591	0.5238762831846077
Deaths	High-income Asia Pacific	Male	Age-standardized	Chronic obstructive pulmonary disease	Rate	1990	2019	-0.4094354652171224	-0.30202586817004384	-0.49835445802423484
Deaths	High-income Asia Pacific	Female	Age-standardized	Chronic obstructive pulmonary disease	Rate	1990	2019	-0.4686348088433335	-0.20815269455670776	-0.577822875236017
Deaths	High-income Asia Pacific	Both	Age-standardized	Chronic obstructive pulmonary disease	Rate	1990	2019	-0.4175257367255229	-0.25596230022961197	-0.5140171535284578
Deaths	High-income Asia Pacific	Male	All Ages	Pneumoconiosis	Number	1990	2019	0.25025409380643443	0.5600065454657928	0.012178022783823456
Deaths	High-income Asia Pacific	Female	All Ages	Pneumoconiosis	Number	1990	2019	1.1789258176060182	2.12220100430243	0.619763371037223
Deaths	High-income Asia Pacific	Both	All Ages	Pneumoconiosis	Number	1990	2019	0.2849272569271917	0.6081826051695629	0.03982691126939914
Deaths	High-income Asia Pacific	Male	All Ages	Pneumoconiosis	Rate	1990	2019	0.1614368838451566	0.44918472966372036	-0.059726423210896606
Deaths	High-income Asia Pacific	Female	All Ages	Pneumoconiosis	Rate	1990	2019	1.0132080038399003	1.8847425647398246	0.49657255724363814
Deaths	High-income Asia Pacific	Both	All Ages	Pneumoconiosis	Rate	1990	2019	0.19038099725168758	0.4898508868763425	-0.036684614686987194
Deaths	High-income Asia Pacific	Male	Age-standardized	Pneumoconiosis	Rate	1990	2019	-0.5451833454384033	-0.4339617054922995	-0.6279899441075669
Deaths	High-income Asia Pacific	Female	Age-standardized	Pneumoconiosis	Rate	1990	2019	-0.35717992493144	-0.06391674604591975	-0.4948659715943365
Deaths	High-income Asia Pacific	Both	Age-standardized	Pneumoconiosis	Rate	1990	2019	-0.5337968267117144	-0.41202713632396354	-0.6190654720108837
Deaths	High-income Asia Pacific	Male	All Ages	Asthma	Number	1990	2019	-0.6944129329764124	-0.6211601004260888	-0.7474183509998156
Deaths	High-income Asia Pacific	Female	All Ages	Asthma	Number	1990	2019	-0.504553126158975	-0.17206173699324584	-0.6276919642656354
Deaths	High-income Asia Pacific	Both	All Ages	Asthma	Number	1990	2019	-0.6003193422472349	-0.4391155486200623	-0.6819145984773008
Deaths	High-income Asia Pacific	Male	All Ages	Asthma	Rate	1990	2019	-0.7161216326941254	-0.6480726321017299	-0.7653615814701239
Deaths	High-income Asia Pacific	Female	All Ages	Asthma	Rate	1990	2019	-0.5422342496312758	-0.2350304336648693	-0.656007785406002
Deaths	High-income Asia Pacific	Both	All Ages	Asthma	Rate	1990	2019	-0.6297282531808676	-0.4803859993029563	-0.7053196471360638
Deaths	High-income Asia Pacific	Male	Age-standardized	Asthma	Rate	1990	2019	-0.9008827387377072	-0.8781472350543646	-0.9163320060256914
Deaths	High-income Asia Pacific	Female	Age-standardized	Asthma	Rate	1990	2019	-0.8669112889980903	-0.7670354819995496	-0.8956690745614931
Deaths	High-income Asia Pacific	Both	Age-standardized	Asthma	Rate	1990	2019	-0.8820578880097312	-0.8300090696597783	-0.9028401406856208
Deaths	High-income Asia Pacific	Male	All Ages	Interstitial lung disease and pulmonary sarcoidosis	Number	1990	2019	3.2213623739976103	4.362827003883113	1.1170133293911817
Deaths	High-income Asia Pacific	Female	All Ages	Interstitial lung disease and pulmonary sarcoidosis	Number	1990	2019	2.5279695781906546	3.4514575981805957	1.2332272104007922
Deaths	High-income Asia Pacific	Both	All Ages	Interstitial lung disease and pulmonary sarcoidosis	Number	1990	2019	2.9387321277185467	3.9270455694119457	1.236211214492477
Deaths	High-income Asia Pacific	Male	All Ages	Interstitial lung disease and pulmonary sarcoidosis	Rate	1990	2019	2.9214796300407246	3.9818553803151744	0.9666221262758954
Deaths	High-income Asia Pacific	Female	All Ages	Interstitial lung disease and pulmonary sarcoidosis	Rate	1990	2019	2.259650482236519	3.1129027858586285	1.0633795139072726
Deaths	High-income Asia Pacific	Both	All Ages	Interstitial lung disease and pulmonary sarcoidosis	Rate	1990	2019	2.6489161957022156	3.5645085251339164	1.0716685098102785
Deaths	High-income Asia Pacific	Male	Age-standardized	Interstitial lung disease and pulmonary sarcoidosis	Rate	1990	2019	0.4021289016088882	0.7488036551412034	-0.26862797896656665
Deaths	High-income Asia Pacific	Female	Age-standardized	Interstitial lung disease and pulmonary sarcoidosis	Rate	1990	2019	0.18244764141082548	0.4400745081539931	-0.1527823235923402
Deaths	High-income Asia Pacific	Both	Age-standardized	Interstitial lung disease and pulmonary sarcoidosis	Rate	1990	2019	0.35338443625666105	0.641809724891231	-0.16926309785889984
Deaths	High-income Asia Pacific	Male	All Ages	Other chronic respiratory diseases	Number	1990	2019	0.4913385018917582	1.033944509727384	0.1613055827501582
Deaths	High-income Asia Pacific	Female	All Ages	Other chronic respiratory diseases	Number	1990	2019	0.3549226158442907	0.9916181213715709	0.025745226010082427
Deaths	High-income Asia Pacific	Both	All Ages	Other chronic respiratory diseases	Number	1990	2019	0.43067259822675147	0.9494163359989607	0.12247886819320035
Deaths	High-income Asia Pacific	Male	All Ages	Other chronic respiratory diseases	Rate	1990	2019	0.38539481772225403	0.8894544596927911	0.07880721519168783
Deaths	High-income Asia Pacific	Female	All Ages	Other chronic respiratory diseases	Rate	1990	2019	0.25187421836984625	0.8401459609777325	-0.05226764389211207
Deaths	High-income Asia Pacific	Both	All Ages	Other chronic respiratory diseases	Rate	1990	2019	0.3254022475097408	0.8059762913385417	0.039885726845843184
Deaths	High-income Asia Pacific	Male	Age-standardized	Other chronic respiratory diseases	Rate	1990	2019	-0.22355988461275209	0.01046444906916809	-0.3693390775421779
Deaths	High-income Asia Pacific	Female	Age-standardized	Other chronic respiratory diseases	Rate	1990	2019	-0.3683270519566326	-0.08999447931186905	-0.49711725437847964
Deaths	High-income Asia Pacific	Both	Age-standardized	Other chronic respiratory diseases	Rate	1990	2019	-0.2865375074995256	-0.07136700708423586	-0.40788800876750164
Deaths	Central Sub-Saharan Africa	Male	All Ages	Asthma	Number	1990	2019	0.21323388857754352	0.7044695896739641	-0.10769889728965737
Deaths	Central Sub-Saharan Africa	Female	All Ages	Asthma	Number	1990	2019	0.48257291108573963	1.147746945485707	-0.004083952760406092
Deaths	Central Sub-Saharan Africa	Both	All Ages	Asthma	Number	1990	2019	0.3793003205838781	0.8706558252141803	3.707901916318723e-05
Deaths	Central Sub-Saharan Africa	Male	All Ages	Asthma	Rate	1990	2019	-0.48959264993765705	-0.2829298499505814	-0.6246090341030033
Deaths	Central Sub-Saharan Africa	Female	All Ages	Asthma	Rate	1990	2019	-0.37227454805515026	-0.09063803072534626	-0.5783264039306006
Deaths	Central Sub-Saharan Africa	Both	All Ages	Asthma	Rate	1990	2019	-0.41785173895520045	-0.2104699611751213	-0.5779237937935922
Deaths	Central Sub-Saharan Africa	Male	Age-standardized	Asthma	Rate	1990	2019	-0.4107513301331741	-0.16164456515623513	-0.5575669163315465
Deaths	Central Sub-Saharan Africa	Female	Age-standardized	Asthma	Rate	1990	2019	-0.3329635582265021	-0.10055585842159726	-0.5150509315789086
Deaths	Central Sub-Saharan Africa	Both	Age-standardized	Asthma	Rate	1990	2019	-0.338736358238924	-0.13026492520066815	-0.5022571910053948
Deaths	Central Sub-Saharan Africa	Male	All Ages	Interstitial lung disease and pulmonary sarcoidosis	Number	1990	2019	0.8196828552317112	1.9964707747501207	0.2256561110359296
Deaths	Central Sub-Saharan Africa	Female	All Ages	Interstitial lung disease and pulmonary sarcoidosis	Number	1990	2019	1.511759315730416	2.896296878571983	0.7850945738788139
Deaths	Central Sub-Saharan Africa	Both	All Ages	Interstitial lung disease and pulmonary sarcoidosis	Number	1990	2019	1.1372751776136147	2.2842141406398926	0.4741851321792236
Deaths	Central Sub-Saharan Africa	Male	All Ages	Interstitial lung disease and pulmonary sarcoidosis	Rate	1990	2019	-0.23445964307702988	0.2606148922139306	-0.48436662245312573
Deaths	Central Sub-Saharan Africa	Female	All Ages	Interstitial lung disease and pulmonary sarcoidosis	Rate	1990	2019	0.06348580892988702	0.6497028245455765	-0.2441860432133765
Deaths	Central Sub-Saharan Africa	Both	All Ages	Interstitial lung disease and pulmonary sarcoidosis	Rate	1990	2019	-0.09794044889709837	0.3861372482411334	-0.3778046025589665
Deaths	Central Sub-Saharan Africa	Male	Age-standardized	Interstitial lung disease and pulmonary sarcoidosis	Rate	1990	2019	-0.1649076499149306	0.29221148422091636	-0.41063856833773105
Deaths	Central Sub-Saharan Africa	Female	Age-standardized	Interstitial lung disease and pulmonary sarcoidosis	Rate	1990	2019	-0.0379328936733388	0.47928957502953684	-0.3134675397846117
Deaths	Central Sub-Saharan Africa	Both	Age-standardized	Interstitial lung disease and pulmonary sarcoidosis	Rate	1990	2019	-0.09926391655469215	0.3273765879978177	-0.36273016813802467
Deaths	Central Sub-Saharan Africa	Male	All Ages	Other chronic respiratory diseases	Number	1990	2019	0.9763375947847146	2.6490195085926165	0.13187043246241095
Deaths	Central Sub-Saharan Africa	Female	All Ages	Other chronic respiratory diseases	Number	1990	2019	0.6505502791464158	2.8007900765160474	-0.2906465147209678
Deaths	Central Sub-Saharan Africa	Both	All Ages	Other chronic respiratory diseases	Number	1990	2019	0.8259766313045386	2.46963031421326	-0.00351944186966968
Deaths	Central Sub-Saharan Africa	Male	All Ages	Other chronic respiratory diseases	Rate	1990	2019	-0.1685550131101692	0.5351420655503013	-0.523822246076228
Deaths	Central Sub-Saharan Africa	Female	All Ages	Other chronic respiratory diseases	Rate	1990	2019	-0.3011524679915276	0.6092649816333755	-0.6996577815459067
Deaths	Central Sub-Saharan Africa	Both	All Ages	Other chronic respiratory diseases	Rate	1990	2019	-0.22932728662573296	0.4643941016649213	-0.5794248609795457
Deaths	Central Sub-Saharan Africa	Male	Age-standardized	Other chronic respiratory diseases	Rate	1990	2019	-0.13322527042124932	0.37209866484077087	-0.4444304858049047
Deaths	Central Sub-Saharan Africa	Female	Age-standardized	Other chronic respiratory diseases	Rate	1990	2019	-0.16351985854641066	0.4983148510898545	-0.5649139240497669
Deaths	Central Sub-Saharan Africa	Both	Age-standardized	Other chronic respiratory diseases	Rate	1990	2019	-0.14033926073706715	0.3472008997686346	-0.4552996687680623
Deaths	High-income North America	Male	All Ages	Chronic respiratory diseases	Number	1990	2019	0.8730222990675411	0.9417010956200539	0.8029233718164103
Deaths	High-income North America	Female	All Ages	Chronic respiratory diseases	Number	1990	2019	1.4155348579247458	1.6987953845277175	0.42944019574466236
Deaths	High-income North America	Both	All Ages	Chronic respiratory diseases	Number	1990	2019	1.1084714935157953	1.2518817068742074	0.642628113123216
Deaths	High-income North America	Male	All Ages	Chronic respiratory diseases	Rate	1990	2019	0.43430860978561914	0.4869009303650522	0.38062879244276954
Deaths	High-income North America	Female	All Ages	Chronic respiratory diseases	Rate	1990	2019	0.8726191635414801	1.0922140448371718	0.10815917017552741
Deaths	High-income North America	Both	All Ages	Chronic respiratory diseases	Rate	1990	2019	0.6247538970011429	0.7352634788192592	0.2657825521133085
Deaths	High-income North America	Male	Age-standardized	Chronic respiratory diseases	Rate	1990	2019	-0.05610204443758529	-0.021742295617036587	-0.08919504739104833
Deaths	High-income North America	Female	Age-standardized	Chronic respiratory diseases	Rate	1990	2019	0.38020343976490906	0.5281129110150723	-0.14712609789112152
Deaths	High-income North America	Both	Age-standardized	Chronic respiratory diseases	Rate	1990	2019	0.15831228163901168	0.23364638486406475	-0.08968394234366242
Deaths	High-income North America	Male	All Ages	Chronic obstructive pulmonary disease	Number	1990	2019	0.8501240559052471	0.9907428524435204	0.7344367747766953
Deaths	High-income North America	Female	All Ages	Chronic obstructive pulmonary disease	Number	1990	2019	1.5496050921068565	1.9333610832395214	0.4842835215624295
Deaths	High-income North America	Both	All Ages	Chronic obstructive pulmonary disease	Number	1990	2019	1.1464177761262981	1.3529442251762132	0.7253047220104929
Deaths	High-income North America	Male	All Ages	Chronic obstructive pulmonary disease	Rate	1990	2019	0.416773769259162	0.5244557496995198	0.3281836529279411
Deaths	High-income North America	Female	All Ages	Chronic obstructive pulmonary disease	Rate	1990	2019	0.9765557674643222	1.2740587493655082	0.1506759082725853
Deaths	High-income North America	Both	All Ages	Chronic obstructive pulmonary disease	Rate	1990	2019	0.6539946862353035	0.8131406144394958	0.3294918044762388
Deaths	High-income North America	Male	Age-standardized	Chronic obstructive pulmonary disease	Rate	1990	2019	-0.07347182303762531	-0.004233850721177606	-0.13172314779286812
Deaths	High-income North America	Female	Age-standardized	Chronic obstructive pulmonary disease	Rate	1990	2019	0.46163762811122194	0.6638094967336657	-0.1202166159912453
Deaths	High-income North America	Both	Age-standardized	Chronic obstructive pulmonary disease	Rate	1990	2019	0.17732476341396602	0.28597884655882044	-0.04564835488051483
Deaths	High-income North America	Male	All Ages	Pneumoconiosis	Number	1990	2019	-0.04964649812142663	0.015646647153216398	-0.11919552535770325
Deaths	High-income North America	Female	All Ages	Pneumoconiosis	Number	1990	2019	1.2271873124275157	1.6232212853818557	0.2605615273241595
Deaths	High-income North America	Both	All Ages	Pneumoconiosis	Number	1990	2019	-0.014723819131966302	0.04922487245511087	-0.08090987777430216
Deaths	High-income North America	Male	All Ages	Pneumoconiosis	Rate	1990	2019	-0.27224560499736056	-0.2222459224126801	-0.32550432413640457
Deaths	High-income North America	Female	All Ages	Pneumoconiosis	Rate	1990	2019	0.7266046185859497	1.0336259827093872	-0.022762323157546362
Deaths	High-income North America	Both	All Ages	Pneumoconiosis	Rate	1990	2019	-0.24076217325640975	-0.19148434987404317	-0.2917640753627413
Deaths	High-income North America	Male	Age-standardized	Pneumoconiosis	Rate	1990	2019	-0.5184630467908762	-0.4863129741985434	-0.5516649443124321
Deaths	High-income North America	Female	Age-standardized	Pneumoconiosis	Rate	1990	2019	0.34370410984694366	0.5644299215685863	-0.1976859191070654
Deaths	High-income North America	Both	Age-standardized	Pneumoconiosis	Rate	1990	2019	-0.4509413177501821	-0.41620521455856646	-0.48737096958719717
Deaths	High-income North America	Male	All Ages	Asthma	Number	1990	2019	-0.25526591102591023	-0.2189068838385799	-0.29448052670634367
Deaths	High-income North America	Female	All Ages	Asthma	Number	1990	2019	-0.17875892558927076	-0.09929945173702143	-0.43964019828970785
Deaths	High-income North America	Both	All Ages	Asthma	Number	1990	2019	-0.20850077990546947	-0.15755972589906028	-0.3754000803705046
Deaths	High-income North America	Male	All Ages	Asthma	Rate	1990	2019	-0.4297032574848858	-0.40186052130167105	-0.4597327242605256
Deaths	High-income North America	Female	All Ages	Asthma	Rate	1990	2019	-0.3633410965759512	-0.30174093668901086	-0.5655866858147856
Deaths	High-income North America	Both	All Ages	Asthma	Rate	1990	2019	-0.39008355281217694	-0.35082920374044857	-0.518693443755102
Deaths	High-income North America	Male	Age-standardized	Asthma	Rate	1990	2019	-0.5271899730796807	-0.5044736022294459	-0.5533187417677502
Deaths	High-income North America	Female	Age-standardized	Asthma	Rate	1990	2019	-0.4808593656066817	-0.4399438228547478	-0.6185258914657616
Deaths	High-income North America	Both	Age-standardized	Asthma	Rate	1990	2019	-0.4987225109616018	-0.4710963299867442	-0.5879949152338955
Deaths	High-income North America	Male	All Ages	Interstitial lung disease and pulmonary sarcoidosis	Number	1990	2019	1.819524280081279	2.9886337917972163	0.5041006862747573
Deaths	High-income North America	Female	All Ages	Interstitial lung disease and pulmonary sarcoidosis	Number	1990	2019	1.4049909112604797	2.527579107314703	-0.02863849109054252
Deaths	High-income North America	Both	All Ages	Interstitial lung disease and pulmonary sarcoidosis	Number	1990	2019	1.616332970202545	2.7440021255701885	0.2194805110468493
Deaths	High-income North America	Male	All Ages	Interstitial lung disease and pulmonary sarcoidosis	Rate	1990	2019	1.1591136167644511	2.0543853064134376	0.15179865471027756
Deaths	High-income North America	Female	All Ages	Interstitial lung disease and pulmonary sarcoidosis	Rate	1990	2019	0.8644450746774469	1.7347203107395097	-0.246961735889347
Deaths	High-income North America	Both	All Ages	Interstitial lung disease and pulmonary sarcoidosis	Rate	1990	2019	1.0161037046324728	1.8850672454468076	-0.06028811926857914
Deaths	High-income North America	Male	Age-standardized	Interstitial lung disease and pulmonary sarcoidosis	Rate	1990	2019	0.4316749180709491	1.0268839587355152	-0.22585651282182287
Deaths	High-income North America	Female	Age-standardized	Interstitial lung disease and pulmonary sarcoidosis	Rate	1990	2019	0.3946368895605008	0.9785641889218187	-0.38297860292484914
Deaths	High-income North America	Both	Age-standardized	Interstitial lung disease and pulmonary sarcoidosis	Rate	1990	2019	0.43959416130387663	1.024640284444485	-0.3057829108982861
Deaths	High-income North America	Male	All Ages	Other chronic respiratory diseases	Number	1990	2019	1.790394909737723	2.138359268582654	0.7518733080289454
Deaths	High-income North America	Female	All Ages	Other chronic respiratory diseases	Number	1990	2019	1.1151411077115911	1.6951595486149702	-0.13024421293593977
Deaths	High-income North America	Both	All Ages	Other chronic respiratory diseases	Number	1990	2019	1.4605527930743498	1.8687920814275185	0.30983546348415125
Deaths	High-income North America	Male	All Ages	Other chronic respiratory diseases	Rate	1990	2019	1.1368071515919844	1.4032686219323458	0.34153606724835045
Deaths	High-income North America	Female	All Ages	Other chronic respiratory diseases	Rate	1990	2019	0.6397419225396627	1.0893953995241614	-0.325730552339639
Deaths	High-income North America	Both	All Ages	Other chronic respiratory diseases	Rate	1990	2019	0.8960620295882856	1.2106445964859653	0.009337939958367587
Deaths	High-income North America	Male	Age-standardized	Other chronic respiratory diseases	Rate	1990	2019	0.5280548743113482	0.7143988942454363	-0.0210287901622375
Deaths	High-income North America	Female	Age-standardized	Other chronic respiratory diseases	Rate	1990	2019	0.2821877520196888	0.6089479407954383	-0.41989397972498943
Deaths	High-income North America	Both	Age-standardized	Other chronic respiratory diseases	Rate	1990	2019	0.42092637486158196	0.6399377552207348	-0.21312937349775507
Deaths	Central Asia	Male	All Ages	Chronic respiratory diseases	Number	1990	2019	0.058912222244031226	0.18745238995772626	-0.049250003443752535
Deaths	Central Asia	Female	All Ages	Chronic respiratory diseases	Number	1990	2019	-0.022793619368119605	0.5534881542106683	-0.17504960516500317
Deaths	Central Asia	Both	All Ages	Chronic respiratory diseases	Number	1990	2019	0.022290015160712412	0.30156455000194005	-0.09065408163104631
Deaths	Central Asia	Male	All Ages	Chronic respiratory diseases	Rate	1990	2019	-0.22551134528226	-0.1314970356175712	-0.304621223234827
Deaths	Central Asia	Female	All Ages	Chronic respiratory diseases	Rate	1990	2019	-0.26749759922699085	0.16447643515787785	-0.38162689406045575
Deaths	Central Asia	Both	All Ages	Chronic respiratory diseases	Rate	1990	2019	-0.2429215419448519	-0.03609888782901001	-0.32656467782356363
Deaths	Central Asia	Male	Age-standardized	Chronic respiratory diseases	Rate	1990	2019	-0.25290427085864897	-0.1639667796373167	-0.320858862920248
Deaths	Central Asia	Female	Age-standardized	Chronic respiratory diseases	Rate	1990	2019	-0.2203940626877595	0.22121539389491046	-0.3471449816170642
Deaths	Central Asia	Both	Age-standardized	Chronic respiratory diseases	Rate	1990	2019	-0.22906123002835688	-0.018108341113314233	-0.31584268848154096
Deaths	Central Asia	Male	All Ages	Chronic obstructive pulmonary disease	Number	1990	2019	0.11811131295486095	0.2899817760411653	-0.022399351071858458
Deaths	Central Asia	Female	All Ages	Chronic obstructive pulmonary disease	Number	1990	2019	0.053195795598198876	0.6255234171707732	-0.11846502249795422
Deaths	Central Asia	Both	All Ages	Chronic obstructive pulmonary disease	Number	1990	2019	0.08994102338639562	0.39879751839933664	-0.045162972752172285
Deaths	Central Asia	Male	All Ages	Chronic obstructive pulmonary disease	Rate	1990	2019	-0.18221311605983911	-0.05650701791004251	-0.28498264961469033
Deaths	Central Asia	Female	All Ages	Chronic obstructive pulmonary disease	Rate	1990	2019	-0.21053682819705627	0.2184732203860629	-0.3392117569186465
Deaths	Central Asia	Both	All Ages	Chronic obstructive pulmonary disease	Rate	1990	2019	-0.19282115924149518	0.035909040151049	-0.29287527652404843
Deaths	Central Asia	Male	Age-standardized	Chronic obstructive pulmonary disease	Rate	1990	2019	-0.1988834028361957	-0.08163097619694189	-0.2942878119624703
Deaths	Central Asia	Female	Age-standardized	Chronic obstructive pulmonary disease	Rate	1990	2019	-0.1433579190111999	0.3037545151637281	-0.28194118023110953
Deaths	Central Asia	Both	Age-standardized	Chronic obstructive pulmonary disease	Rate	1990	2019	-0.16422392784102435	0.06412224977889491	-0.2658394768559029
Deaths	Central Asia	Male	All Ages	Pneumoconiosis	Number	1990	2019	0.1298849627475117	0.7909868070590845	-0.24747564153657603
Deaths	Central Asia	Female	All Ages	Pneumoconiosis	Number	1990	2019	0.2978903934523245	0.9993750593559931	-0.1572599902148191
Deaths	Central Asia	Both	All Ages	Pneumoconiosis	Number	1990	2019	0.18370385923366656	0.672115334734169	-0.16447807215667504
Deaths	Central Asia	Male	All Ages	Pneumoconiosis	Rate	1990	2019	-0.17360186576214748	0.3099281825993978	-0.4496035027402349
Deaths	Central Asia	Female	All Ages	Pneumoconiosis	Rate	1990	2019	-0.027116637808579886	0.498708010969942	-0.36829200808538537
Deaths	Central Asia	Both	All Ages	Pneumoconiosis	Rate	1990	2019	-0.12338311119896114	0.23832032059111494	-0.3812365929217799
Deaths	Central Asia	Male	Age-standardized	Pneumoconiosis	Rate	1990	2019	-0.18790173460291576	0.31680107165203203	-0.4628823462594909
Deaths	Central Asia	Female	Age-standardized	Pneumoconiosis	Rate	1990	2019	0.002665319759911861	0.5507619453406357	-0.36376525878315313
Deaths	Central Asia	Both	Age-standardized	Pneumoconiosis	Rate	1990	2019	-0.12357610281980205	0.2585239145267404	-0.3706147569548796
Deaths	Central Asia	Male	All Ages	Asthma	Number	1990	2019	-0.24257810406891891	-0.019811865041555816	-0.39337647345221294
Deaths	Central Asia	Female	All Ages	Asthma	Number	1990	2019	-0.26355838664304515	0.33229286573333117	-0.44514344222917246
Deaths	Central Asia	Both	All Ages	Asthma	Number	1990	2019	-0.25303717763924455	0.006069184190330686	-0.40466861184580427
Deaths	Central Asia	Male	All Ages	Asthma	Rate	1990	2019	-0.4460214426552952	-0.28309016170812584	-0.5563154063889397
Deaths	Central Asia	Female	All Ages	Asthma	Rate	1990	2019	-0.44797203486913345	-0.0013289495189584021	-0.58408605520057
Deaths	Central Asia	Both	All Ages	Asthma	Rate	1990	2019	-0.4468209085574426	-0.25493422084938083	-0.5591147691051717
Deaths	Central Asia	Male	Age-standardized	Asthma	Rate	1990	2019	-0.5085203987615246	-0.3591596630672242	-0.6094669461709622
Deaths	Central Asia	Female	Age-standardized	Asthma	Rate	1990	2019	-0.4489979005048139	-0.006598462702616089	-0.5894010597305628
Deaths	Central Asia	Both	Age-standardized	Asthma	Rate	1990	2019	-0.4714630914925518	-0.2868580190562713	-0.5804839945372814
Deaths	Central Asia	Male	All Ages	Interstitial lung disease and pulmonary sarcoidosis	Number	1990	2019	0.3095563263168974	0.7482262759470627	-0.0062244222276204506
Deaths	Central Asia	Female	All Ages	Interstitial lung disease and pulmonary sarcoidosis	Number	1990	2019	-0.02894289290444981	0.7768725944686709	-0.30388414397173025
Deaths	Central Asia	Both	All Ages	Interstitial lung disease and pulmonary sarcoidosis	Number	1990	2019	0.13364328413899776	0.5613719788331464	-0.0860952637292475
Deaths	Central Asia	Male	All Ages	Interstitial lung disease and pulmonary sarcoidosis	Rate	1990	2019	-0.042190187117751944	0.2786531198318876	-0.27315230275725083
Deaths	Central Asia	Female	All Ages	Interstitial lung disease and pulmonary sarcoidosis	Rate	1990	2019	-0.2721070222901727	0.33192278224222166	-0.4781997479108249
Deaths	Central Asia	Both	All Ages	Interstitial lung disease and pulmonary sarcoidosis	Rate	1990	2019	-0.1604565271963469	0.15630698985128783	-0.3231885489594806
Deaths	Central Asia	Male	Age-standardized	Interstitial lung disease and pulmonary sarcoidosis	Rate	1990	2019	-0.1587698423869656	0.19015969382329806	-0.3991961689450136
Deaths	Central Asia	Female	Age-standardized	Interstitial lung disease and pulmonary sarcoidosis	Rate	1990	2019	-0.29038013569172133	0.27994978387883696	-0.4815652244977252
Deaths	Central Asia	Both	Age-standardized	Interstitial lung disease and pulmonary sarcoidosis	Rate	1990	2019	-0.2173523713332326	0.08630660689022744	-0.38332802441178687
Deaths	Central Asia	Male	All Ages	Other chronic respiratory diseases	Number	1990	2019	0.1798844219858947	0.5009589415953473	-0.07446225202555865
Deaths	Central Asia	Female	All Ages	Other chronic respiratory diseases	Number	1990	2019	0.02634693001615574	0.7241922183314131	-0.23655603038626127
Deaths	Central Asia	Both	All Ages	Other chronic respiratory diseases	Number	1990	2019	0.12391478858697319	0.42853329370401005	-0.09797850359634715
Deaths	Central Asia	Male	All Ages	Other chronic respiratory diseases	Rate	1990	2019	-0.13703224921726948	0.09780173185577565	-0.32306146792777407
Deaths	Central Asia	Female	All Ages	Other chronic respiratory diseases	Rate	1990	2019	-0.2306624218144072	0.2924341923609172	-0.4277313864486496
Deaths	Central Asia	Both	All Ages	Other chronic respiratory diseases	Rate	1990	2019	-0.1676611700105156	0.0579304964725188	-0.33198893317713224
Deaths	Central Asia	Male	Age-standardized	Other chronic respiratory diseases	Rate	1990	2019	-0.2083033374594468	0.07397048008478277	-0.3997882469011757
Deaths	Central Asia	Female	Age-standardized	Other chronic respiratory diseases	Rate	1990	2019	-0.2522757593438377	0.1787385857932412	-0.4310364884545705
Deaths	Central Asia	Both	Age-standardized	Other chronic respiratory diseases	Rate	1990	2019	-0.22463717956362714	-0.03382218808701218	-0.3840619250962197
Deaths	Oceania	Male	All Ages	Chronic respiratory diseases	Number	1990	2019	0.8507209662911162	1.3240695252529349	0.46980910640501633
Deaths	Oceania	Female	All Ages	Chronic respiratory diseases	Number	1990	2019	1.0049394714334736	1.6182567388933342	0.4700780801198784
Deaths	Oceania	Both	All Ages	Chronic respiratory diseases	Number	1990	2019	0.9202107794644406	1.3780855038754332	0.5239691373832726
Deaths	Oceania	Male	All Ages	Chronic respiratory diseases	Rate	1990	2019	-0.09467426429766228	0.13687583979206452	-0.28100668072898205
Deaths	Oceania	Female	All Ages	Chronic respiratory diseases	Rate	1990	2019	-0.02692523584309173	0.27074138396771236	-0.2865141808584738
Deaths	Oceania	Both	All Ages	Chronic respiratory diseases	Rate	1990	2019	-0.06425129091016311	0.1588782149100028	-0.2573460329199443
Deaths	Oceania	Male	Age-standardized	Chronic respiratory diseases	Rate	1990	2019	-0.21350801777812686	-0.040788525407098264	-0.36559697420345166
Deaths	Oceania	Female	Age-standardized	Chronic respiratory diseases	Rate	1990	2019	-0.13671793484727848	0.11854773093478889	-0.37170970695710764
Deaths	Oceania	Both	Age-standardized	Chronic respiratory diseases	Rate	1990	2019	-0.17621519676162414	0.0035028968183518426	-0.34472742487150726
Deaths	Oceania	Male	All Ages	Chronic obstructive pulmonary disease	Number	1990	2019	0.9758313248641992	1.5466343581923043	0.545053568830454
Deaths	Oceania	Female	All Ages	Chronic obstructive pulmonary disease	Number	1990	2019	1.1702190371773835	1.8401528864258576	0.6255880281946241
Deaths	Oceania	Both	All Ages	Chronic obstructive pulmonary disease	Number	1990	2019	1.056799096925627	1.5585517308779084	0.637368554677118
Deaths	Oceania	Male	All Ages	Chronic obstructive pulmonary disease	Rate	1990	2019	-0.0334734514889417	0.2457489086081051	-0.244198998996521
Deaths	Oceania	Female	All Ages	Chronic obstructive pulmonary disease	Rate	1990	2019	0.053291337648387095	0.3784361770046109	-0.211039181137562
Deaths	Oceania	Both	All Ages	Chronic obstructive pulmonary disease	Rate	1990	2019	0.0023103298806100908	0.24682222645178745	-0.20208472542231035
Deaths	Oceania	Male	Age-standardized	Chronic obstructive pulmonary disease	Rate	1990	2019	-0.1646614566805895	0.032391962767062264	-0.33583232832485976
Deaths	Oceania	Female	Age-standardized	Chronic obstructive pulmonary disease	Rate	1990	2019	-0.058577924994591225	0.21462026495515996	-0.29877526097387663
Deaths	Oceania	Both	Age-standardized	Chronic obstructive pulmonary disease	Rate	1990	2019	-0.11781661533290051	0.0718554172425451	-0.28961077300145877
Deaths	Oceania	Male	All Ages	Pneumoconiosis	Number	1990	2019	0.666518442713478	1.394697367149448	0.16245572849940215
Deaths	Oceania	Female	All Ages	Pneumoconiosis	Number	1990	2019	1.549646878264635	2.9801411961968305	0.5816210823674965
Deaths	Oceania	Both	All Ages	Pneumoconiosis	Number	1990	2019	0.8871592574060797	1.5701292806020395	0.38389825028263935
Deaths	Oceania	Male	All Ages	Pneumoconiosis	Rate	1990	2019	-0.18478146479604365	0.171425187905934	-0.4313561542807013
Deaths	Oceania	Female	All Ages	Pneumoconiosis	Rate	1990	2019	0.23744236177709194	0.9317166482992922	-0.23237804251019148
Deaths	Oceania	Both	All Ages	Pneumoconiosis	Rate	1990	2019	-0.08035781391811486	0.252464147289145	-0.325604764298404
Deaths	Oceania	Male	Age-standardized	Pneumoconiosis	Rate	1990	2019	-0.3265451050305167	-0.029277581479352242	-0.5435648800360838
Deaths	Oceania	Female	Age-standardized	Pneumoconiosis	Rate	1990	2019	0.030216312766580194	0.6793258032761972	-0.37516160621967426
Deaths	Oceania	Both	Age-standardized	Pneumoconiosis	Rate	1990	2019	-0.23311582499563532	0.024384075239926948	-0.44432756029164455
Deaths	Australasia	Male	All Ages	Chronic respiratory diseases	Number	1990	2019	0.3784453601393491	0.5577943967514402	0.22395784375692468
Deaths	Australasia	Female	All Ages	Chronic respiratory diseases	Number	1990	2019	0.9863819685200433	1.3038240721887853	0.47454968212864035
Deaths	Australasia	Both	All Ages	Chronic respiratory diseases	Number	1990	2019	0.5984344767515407	0.7673729669206782	0.3665311274007047
Deaths	Australasia	Male	All Ages	Chronic respiratory diseases	Rate	1990	2019	-0.030110173047687736	0.09608184813346313	-0.13880934594438915
Deaths	Australasia	Female	All Ages	Chronic respiratory diseases	Rate	1990	2019	0.3744708930080719	0.5941239801899993	0.020310116835252384
Deaths	Australasia	Both	All Ages	Chronic respiratory diseases	Rate	1990	2019	0.11521436171964211	0.23308133294935837	-0.04658266498897005
Deaths	Australasia	Male	Age-standardized	Chronic respiratory diseases	Rate	1990	2019	-0.4736914740885046	-0.40675818809338404	-0.5319792689326426
Deaths	Australasia	Female	Age-standardized	Chronic respiratory diseases	Rate	1990	2019	-0.12545882588023963	0.005317508496452215	-0.3300831496329507
Deaths	Australasia	Both	Age-standardized	Chronic respiratory diseases	Rate	1990	2019	-0.3202751973497674	-0.25334239625245203	-0.41104395918741415
Deaths	Oceania	Male	All Ages	Asthma	Number	1990	2019	0.452925880686993	0.8898938853104241	0.12935031816071152
Deaths	Oceania	Female	All Ages	Asthma	Number	1990	2019	0.7319454632558158	1.352776148288605	0.2412110033671658
Deaths	Oceania	Both	All Ages	Asthma	Number	1990	2019	0.6012113743476424	1.03548223304672	0.25625874616537936
Deaths	Oceania	Male	All Ages	Asthma	Rate	1990	2019	-0.289265526347848	-0.0755118663042834	-0.44755048098715544
Deaths	Oceania	Female	All Ages	Asthma	Rate	1990	2019	-0.15941979934918987	0.14189337295706908	-0.39759223578608677
Deaths	Oceania	Both	All Ages	Asthma	Rate	1990	2019	-0.2197046842203078	-0.008077710885466173	-0.3878054885542617
Deaths	Oceania	Male	Age-standardized	Asthma	Rate	1990	2019	-0.37904580714671215	-0.20475357308326078	-0.5127687988682527
Deaths	Oceania	Female	Age-standardized	Asthma	Rate	1990	2019	-0.26124789877104604	0.0018773961104540198	-0.47970663909210903
Deaths	Oceania	Both	Age-standardized	Asthma	Rate	1990	2019	-0.311712673866935	-0.13160965479972936	-0.46859980419292274
Deaths	Oceania	Male	All Ages	Interstitial lung disease and pulmonary sarcoidosis	Number	1990	2019	1.250355568606094	2.226384832078721	0.553243488039233
Deaths	Oceania	Female	All Ages	Interstitial lung disease and pulmonary sarcoidosis	Number	1990	2019	1.424376236219959	2.423121471882484	0.721335249999284
Deaths	Oceania	Both	All Ages	Interstitial lung disease and pulmonary sarcoidosis	Number	1990	2019	1.330514083312517	2.141684697208877	0.7223146706229506
Deaths	Oceania	Male	All Ages	Interstitial lung disease and pulmonary sarcoidosis	Rate	1990	2019	0.10081684265076803	0.5782655921460337	-0.24019269833419604
Deaths	Oceania	Female	All Ages	Interstitial lung disease and pulmonary sarcoidosis	Rate	1990	2019	0.17664366825032546	0.6613734062260544	-0.16456934670927625
Deaths	Oceania	Both	All Ages	Interstitial lung disease and pulmonary sarcoidosis	Rate	1990	2019	0.13569591854057436	0.5309920302605767	-0.1606891561501293
Deaths	Oceania	Male	Age-standardized	Interstitial lung disease and pulmonary sarcoidosis	Rate	1990	2019	0.06494806009053133	0.4153627461606566	-0.20436961072823798
Deaths	Oceania	Female	Age-standardized	Interstitial lung disease and pulmonary sarcoidosis	Rate	1990	2019	0.06590673188372978	0.4586964065865033	-0.21732562303422903
Deaths	Oceania	Both	Age-standardized	Interstitial lung disease and pulmonary sarcoidosis	Rate	1990	2019	0.055439062146733074	0.36222750016032423	-0.17014667494696134
Deaths	Oceania	Male	All Ages	Other chronic respiratory diseases	Number	1990	2019	1.497301345254607	2.6736153803982146	0.8057828711393895
Deaths	Oceania	Female	All Ages	Other chronic respiratory diseases	Number	1990	2019	1.5771562165278354	3.400271342135486	0.7853484846005832
Deaths	Oceania	Both	All Ages	Other chronic respiratory diseases	Number	1990	2019	1.5151533068219685	2.575141293094635	0.8526470592226398
Deaths	Oceania	Male	All Ages	Other chronic respiratory diseases	Rate	1990	2019	0.2216164504765392	0.797039428159418	-0.11665684016690932
Deaths	Oceania	Female	All Ages	Other chronic respiratory diseases	Rate	1990	2019	0.25079370889952535	1.1356220771161394	-0.13350124512811237
Deaths	Oceania	Both	All Ages	Other chronic respiratory diseases	Rate	1990	2019	0.22567349646798593	0.7422222006066156	-0.09717614721953205
Deaths	Oceania	Male	Age-standardized	Other chronic respiratory diseases	Rate	1990	2019	0.11729721613841589	0.6667875364989404	-0.1861008841324867
Deaths	Oceania	Female	Age-standardized	Other chronic respiratory diseases	Rate	1990	2019	0.18801011741035525	1.0063801169159388	-0.2070539903478192
Deaths	Oceania	Both	Age-standardized	Other chronic respiratory diseases	Rate	1990	2019	0.13753372964607188	0.6327388281457503	-0.16684875220582104
Deaths	Central Latin America	Male	All Ages	Chronic respiratory diseases	Number	1990	2019	1.327601830106094	1.6774832794265016	1.0344915090979876
Deaths	Central Latin America	Female	All Ages	Chronic respiratory diseases	Number	1990	2019	1.6145571995689034	1.990026996735897	1.2296965008825662
Deaths	Central Latin America	Both	All Ages	Chronic respiratory diseases	Number	1990	2019	1.4561728977239015	1.777052252268035	1.177733121706839
Deaths	Central Latin America	Male	All Ages	Chronic respiratory diseases	Rate	1990	2019	0.54419734098257	0.7763186586028944	0.34973960664807197
Deaths	Central Latin America	Female	All Ages	Chronic respiratory diseases	Rate	1990	2019	0.6988328256006805	0.9427978138419346	0.4487660118703215
Deaths	Central Latin America	Both	All Ages	Chronic respiratory diseases	Rate	1990	2019	0.6123280714962173	0.8229658451539805	0.42954929907777456
Deaths	Central Latin America	Male	Age-standardized	Chronic respiratory diseases	Rate	1990	2019	-0.1997159208808116	-0.0859408194638186	-0.2975704882534536
Deaths	Central Latin America	Female	Age-standardized	Chronic respiratory diseases	Rate	1990	2019	-0.1942671729416784	-0.07761690544867056	-0.30559880993225186
Deaths	Central Latin America	Both	Age-standardized	Chronic respiratory diseases	Rate	1990	2019	-0.20425723122905612	-0.10215520916077958	-0.2907604680412334
Deaths	Central Latin America	Male	All Ages	Chronic obstructive pulmonary disease	Number	1990	2019	1.6590066369043932	2.084968921183004	1.3073488721300182
Deaths	Central Latin America	Female	All Ages	Chronic obstructive pulmonary disease	Number	1990	2019	2.1548562741879644	2.619730665365155	1.6622055670808136
Deaths	Central Latin America	Both	All Ages	Chronic obstructive pulmonary disease	Number	1990	2019	1.8713609007681453	2.2672418333099653	1.5260206516299457
Deaths	Central Latin America	Male	All Ages	Chronic obstructive pulmonary disease	Rate	1990	2019	0.7640607277644337	1.0466562379732829	0.5307609518849299
Deaths	Central Latin America	Female	All Ages	Chronic obstructive pulmonary disease	Rate	1990	2019	1.049897167874725	1.3519536215041046	0.7297927949709665
Deaths	Central Latin America	Both	All Ages	Chronic obstructive pulmonary disease	Rate	1990	2019	0.8848737350677955	1.1447454815147913	0.6581788723327716
Deaths	Central Latin America	Male	Age-standardized	Chronic obstructive pulmonary disease	Rate	1990	2019	-0.13064865849084495	0.0035251152723372054	-0.2433752997235947
Deaths	Central Latin America	Female	Age-standardized	Chronic obstructive pulmonary disease	Rate	1990	2019	-0.09923109352374435	0.03237267265296983	-0.23262996571878014
Deaths	Central Latin America	Both	Age-standardized	Chronic obstructive pulmonary disease	Rate	1990	2019	-0.12558300941323533	-0.006039768035555491	-0.22887659697475768
Deaths	Central Latin America	Male	All Ages	Pneumoconiosis	Number	1990	2019	0.03842658250739041	0.22067331567843895	-0.12613845073004232
Deaths	Central Latin America	Female	All Ages	Pneumoconiosis	Number	1990	2019	0.18995988788313747	0.5051370051273082	-0.04446281326457444
Deaths	Central Latin America	Both	All Ages	Pneumoconiosis	Number	1990	2019	0.056885037071053655	0.22974235614443866	-0.09885129829577619
Deaths	Central Latin America	Male	All Ages	Pneumoconiosis	Rate	1990	2019	-0.31107823220759173	-0.19017055928629073	-0.42025536184250567
Deaths	Central Latin America	Female	All Ages	Pneumoconiosis	Rate	1990	2019	-0.22681250996639407	-0.022023250530464233	-0.37913083746038484
Deaths	Central Latin America	Both	All Ages	Pneumoconiosis	Rate	1990	2019	-0.30621927503837537	-0.19274896186788698	-0.40845070406219464
Deaths	Central Latin America	Male	Age-standardized	Pneumoconiosis	Rate	1990	2019	-0.6274060898617613	-0.5610943625891366	-0.6849484804476716
Deaths	Central Latin America	Female	Age-standardized	Pneumoconiosis	Rate	1990	2019	-0.622291293017146	-0.5224902359193165	-0.6967100867787763
Deaths	Central Latin America	Both	Age-standardized	Pneumoconiosis	Rate	1990	2019	-0.6401251446420028	-0.583054050355031	-0.6933430027913017
Deaths	Central Latin America	Male	All Ages	Asthma	Number	1990	2019	-0.4694757285443526	-0.37754861185925304	-0.5651968627458697
Deaths	Central Latin America	Female	All Ages	Asthma	Number	1990	2019	-0.34489469832098163	-0.16168057430797347	-0.49498564707919146
Deaths	Central Latin America	Both	All Ages	Asthma	Number	1990	2019	-0.4050989088515618	-0.2874910880614555	-0.5203602615891364
Deaths	Central Latin America	Male	All Ages	Asthma	Rate	1990	2019	-0.6480350897167043	-0.5870480225503001	-0.7115392161518862
Deaths	Central Latin America	Female	All Ages	Asthma	Rate	1990	2019	-0.5743392453219793	-0.4552941664695098	-0.6718622333897248
Deaths	Central Latin America	Both	All Ages	Asthma	Rate	1990	2019	-0.6094836280006136	-0.5322812490218759	-0.6851456934641782
Deaths	Central Latin America	Male	Age-standardized	Asthma	Rate	1990	2019	-0.7880450687419428	-0.751679566468189	-0.8276172328943927
Deaths	Central Latin America	Female	Age-standardized	Asthma	Rate	1990	2019	-0.7556333177978847	-0.6907028155497541	-0.8126188060338608
Deaths	Central Latin America	Both	Age-standardized	Asthma	Rate	1990	2019	-0.7716836980612556	-0.7282016164653231	-0.8162756232568046
Deaths	Central Latin America	Male	All Ages	Interstitial lung disease and pulmonary sarcoidosis	Number	1990	2019	3.4103892036711647	5.741901719641566	1.3052662043367573
Deaths	Central Latin America	Female	All Ages	Interstitial lung disease and pulmonary sarcoidosis	Number	1990	2019	3.2372331838657855	5.144116426429428	1.6643294080102173
Deaths	Central Latin America	Both	All Ages	Interstitial lung disease and pulmonary sarcoidosis	Number	1990	2019	3.31994184270097	5.284758874637324	1.578010161013992
Deaths	Central Latin America	Male	All Ages	Interstitial lung disease and pulmonary sarcoidosis	Rate	1990	2019	1.9259777995177176	3.472769600873617	0.5293792507593738
Deaths	Central Latin America	Female	All Ages	Interstitial lung disease and pulmonary sarcoidosis	Rate	1990	2019	1.7531816185404465	2.9921967173836066	0.7311727803420343
Deaths	Central Latin America	Both	All Ages	Interstitial lung disease and pulmonary sarcoidosis	Rate	1990	2019	1.8357789904254747	3.125561830583235	0.6923068221529539
Deaths	Central Latin America	Male	Age-standardized	Interstitial lung disease and pulmonary sarcoidosis	Rate	1990	2019	0.603907379220388	1.445000655445485	-0.14532423091222482
Deaths	Central Latin America	Female	Age-standardized	Interstitial lung disease and pulmonary sarcoidosis	Rate	1990	2019	0.4074984966236334	1.0490059976372175	-0.11582429073669491
Deaths	Central Latin America	Both	Age-standardized	Interstitial lung disease and pulmonary sarcoidosis	Rate	1990	2019	0.49596993982569815	1.1880038261081438	-0.10375963652706534
Deaths	Central Latin America	Male	All Ages	Other chronic respiratory diseases	Number	1990	2019	1.0250579066973944	1.5185970807258022	0.5866170311100961
Deaths	Central Latin America	Female	All Ages	Other chronic respiratory diseases	Number	1990	2019	0.8757121815438159	1.6009472760055694	0.18209201057006955
Deaths	Central Latin America	Both	All Ages	Other chronic respiratory diseases	Number	1990	2019	0.9500884321293612	1.4256820795993814	0.4446605521458332
Deaths	Central Latin America	Male	All Ages	Other chronic respiratory diseases	Rate	1990	2019	0.3434810861595312	0.6709090295250271	0.052606923103423214
Deaths	Central Latin America	Female	All Ages	Other chronic respiratory diseases	Rate	1990	2019	0.21876141241472838	0.6899896513503239	-0.23192473633093452
Deaths	Central Latin America	Both	All Ages	Other chronic respiratory diseases	Rate	1990	2019	0.2801144104862833	0.5923127044874039	-0.05166824201730618
Deaths	Central Latin America	Male	Age-standardized	Other chronic respiratory diseases	Rate	1990	2019	0.18706371466371066	0.46027450934804287	-0.10611962425929536
Deaths	Central Latin America	Female	Age-standardized	Other chronic respiratory diseases	Rate	1990	2019	0.01288198585710713	0.3875449414505891	-0.35194638916008303
Deaths	Central Latin America	Both	Age-standardized	Other chronic respiratory diseases	Rate	1990	2019	0.09713445904621872	0.3612523574415179	-0.2052252178327901
Deaths	Eastern Europe	Male	All Ages	Pneumoconiosis	Number	1990	2019	-0.5751065461373879	-0.39361059449756675	-0.6990247579628874
Deaths	Eastern Europe	Female	All Ages	Pneumoconiosis	Number	1990	2019	0.2914242922866065	1.8366508179652368	-0.09189820365078423
Deaths	Eastern Europe	Both	All Ages	Pneumoconiosis	Number	1990	2019	-0.457778327377494	-0.2768601746803755	-0.6047674146001456
Deaths	Eastern Europe	Male	All Ages	Pneumoconiosis	Rate	1990	2019	-0.5391467836686227	-0.3422903898975368	-0.673552494000607
Deaths	Eastern Europe	Female	All Ages	Pneumoconiosis	Rate	1990	2019	0.3865135726730263	2.045517173197143	-0.025033466129420454
Deaths	Eastern Europe	Both	All Ages	Pneumoconiosis	Rate	1990	2019	-0.415081766637531	-0.21991744252082585	-0.5736453238741884
Deaths	Eastern Europe	Male	Age-standardized	Pneumoconiosis	Rate	1990	2019	-0.6993618303496848	-0.5769837186173786	-0.7861325325856319
Deaths	Eastern Europe	Female	Age-standardized	Pneumoconiosis	Rate	1990	2019	-0.013409155578392456	1.1360115719428583	-0.2956728662190956
Deaths	Eastern Europe	Both	Age-standardized	Pneumoconiosis	Rate	1990	2019	-0.5685877619228672	-0.42691730226606667	-0.6827520214805994
Deaths	Eastern Europe	Male	All Ages	Asthma	Number	1990	2019	-0.8307580664795102	-0.7984032322030052	-0.8591359921155137
Deaths	Eastern Europe	Female	All Ages	Asthma	Number	1990	2019	-0.7637603171398111	-0.4321171135328401	-0.8251561575828493
Deaths	Eastern Europe	Both	All Ages	Asthma	Number	1990	2019	-0.7953589207179984	-0.6708370805225309	-0.8314036412586824
Deaths	Eastern Europe	Male	All Ages	Asthma	Rate	1990	2019	-0.8164347115917716	-0.7813416092983732	-0.8472143298308268
Deaths	Eastern Europe	Female	All Ages	Asthma	Rate	1990	2019	-0.7463656765278441	-0.39030314476947586	-0.8122821739860216
Deaths	Eastern Europe	Both	All Ages	Asthma	Rate	1990	2019	-0.7792447174084992	-0.6449175621881944	-0.8181277339407043
Deaths	Eastern Europe	Male	Age-standardized	Asthma	Rate	1990	2019	-0.8673967393340787	-0.8422841006956745	-0.8887223848683022
Deaths	Eastern Europe	Female	Age-standardized	Asthma	Rate	1990	2019	-0.8062487256242951	-0.5347522554294966	-0.8565004892324847
Deaths	Eastern Europe	Both	Age-standardized	Asthma	Rate	1990	2019	-0.8342567380689423	-0.7295775775839388	-0.8634749436739498
Deaths	Eastern Europe	Male	All Ages	Interstitial lung disease and pulmonary sarcoidosis	Number	1990	2019	-0.41304299191455723	-0.29764286374724575	-0.522430771182513
Deaths	Eastern Europe	Female	All Ages	Interstitial lung disease and pulmonary sarcoidosis	Number	1990	2019	-0.4270919467993501	0.4966810143215933	-0.5770039655643332
Deaths	Eastern Europe	Both	All Ages	Interstitial lung disease and pulmonary sarcoidosis	Number	1990	2019	-0.4200841790403975	0.0624118634719817	-0.5273121640955879
Deaths	Eastern Europe	Male	All Ages	Interstitial lung disease and pulmonary sarcoidosis	Rate	1990	2019	-0.36336739819040714	-0.23820067757495156	-0.4820129302519236
Deaths	Eastern Europe	Female	All Ages	Interstitial lung disease and pulmonary sarcoidosis	Rate	1990	2019	-0.38490796835646884	0.6068836188953843	-0.5458582075349745
Deaths	Eastern Europe	Both	All Ages	Interstitial lung disease and pulmonary sarcoidosis	Rate	1990	2019	-0.3744194402004465	0.14607014374727129	-0.49009095750101916
Deaths	Eastern Europe	Male	Age-standardized	Interstitial lung disease and pulmonary sarcoidosis	Rate	1990	2019	-0.5747250712714251	-0.48842752918838905	-0.6475796958522917
Deaths	Eastern Europe	Female	Age-standardized	Interstitial lung disease and pulmonary sarcoidosis	Rate	1990	2019	-0.5311359623332316	0.2360468838354934	-0.6528096495840979
Deaths	Eastern Europe	Both	Age-standardized	Interstitial lung disease and pulmonary sarcoidosis	Rate	1990	2019	-0.5429587695316043	-0.15797263445916998	-0.6280072222175194
Deaths	Eastern Europe	Male	All Ages	Other chronic respiratory diseases	Number	1990	2019	-0.6711185087009168	-0.3731325992185734	-0.746461302750385
Deaths	Eastern Europe	Female	All Ages	Other chronic respiratory diseases	Number	1990	2019	-0.4754786301169772	0.5191872248362347	-0.6161461785792047
Deaths	Eastern Europe	Both	All Ages	Other chronic respiratory diseases	Number	1990	2019	-0.6071982256423959	-0.15584683143816164	-0.6858649759581101
Deaths	Eastern Europe	Male	All Ages	Other chronic respiratory diseases	Rate	1990	2019	-0.6432844712499372	-0.3200792922622356	-0.7250037085068074
Deaths	Eastern Europe	Female	All Ages	Other chronic respiratory diseases	Rate	1990	2019	-0.43685742722697896	0.6310469914866912	-0.5878825135153779
Deaths	Eastern Europe	Both	All Ages	Other chronic respiratory diseases	Rate	1990	2019	-0.5762675460616448	-0.08937505641483764	-0.6611288102683769
Deaths	Eastern Europe	Male	Age-standardized	Other chronic respiratory diseases	Rate	1990	2019	-0.7106617461208996	-0.42824292155021926	-0.7762790635258132
Deaths	Eastern Europe	Female	Age-standardized	Other chronic respiratory diseases	Rate	1990	2019	-0.5405808984082519	0.3748427085600974	-0.6685531571561868
Deaths	Eastern Europe	Both	Age-standardized	Other chronic respiratory diseases	Rate	1990	2019	-0.6508497902820255	-0.2351869799572255	-0.7220203087774807
Deaths	Australasia	Male	All Ages	Chronic obstructive pulmonary disease	Number	1990	2019	0.32262932171246367	0.5567758286738572	0.13926486250016248
Deaths	Australasia	Female	All Ages	Chronic obstructive pulmonary disease	Number	1990	2019	1.1682766908382858	1.5632465014535144	0.640400069895204
Deaths	Australasia	Both	All Ages	Chronic obstructive pulmonary disease	Number	1990	2019	0.606310742452911	0.8235058299647618	0.40793858891882706
Deaths	Australasia	Male	All Ages	Chronic obstructive pulmonary disease	Rate	1990	2019	-0.06938297225791233	0.09536517205396589	-0.19840029043194746
Deaths	Australasia	Female	All Ages	Chronic obstructive pulmonary disease	Rate	1990	2019	0.5003323866081633	0.7736305321365406	0.13506978249466414
Deaths	Australasia	Both	All Ages	Chronic obstructive pulmonary disease	Rate	1990	2019	0.1207095664056303	0.27224476188041136	-0.017693025507963346
Deaths	Australasia	Male	Age-standardized	Chronic obstructive pulmonary disease	Rate	1990	2019	-0.5032512451182505	-0.41542261524423196	-0.5693127500770429
Deaths	Australasia	Female	Age-standardized	Chronic obstructive pulmonary disease	Rate	1990	2019	-0.04140015586135726	0.12351904127996623	-0.25613980102540823
Deaths	Australasia	Both	Age-standardized	Chronic obstructive pulmonary disease	Rate	1990	2019	-0.3215934263920591	-0.23576885117901944	-0.3981833522123942
Deaths	Andean Latin America	Male	All Ages	Chronic respiratory diseases	Number	1990	2019	1.0253751677728047	1.5260553731986057	0.5194379069732415
Deaths	Andean Latin America	Female	All Ages	Chronic respiratory diseases	Number	1990	2019	1.1071613179798696	1.6327465315411402	0.5873687029745639
Deaths	Andean Latin America	Both	All Ages	Chronic respiratory diseases	Number	1990	2019	1.062630645772438	1.501567674505918	0.6091195956128601
Deaths	Andean Latin America	Male	All Ages	Chronic respiratory diseases	Rate	1990	2019	0.20856642723501026	0.5073285018802481	-0.09333259740938898
Deaths	Andean Latin America	Female	All Ages	Chronic respiratory diseases	Rate	1990	2019	0.2725420354916459	0.5899497592300315	-0.041367462888154474
Deaths	Andean Latin America	Both	All Ages	Chronic respiratory diseases	Rate	1990	2019	0.23822227229014875	0.5017215111018146	-0.03402592890294042
Deaths	Andean Latin America	Male	Age-standardized	Chronic respiratory diseases	Rate	1990	2019	-0.19276909910689646	-0.003757822142603693	-0.4291439435749818
Deaths	Andean Latin America	Female	Age-standardized	Chronic respiratory diseases	Rate	1990	2019	-0.21305012183871389	-0.005379515113860585	-0.4650871585414865
Deaths	Andean Latin America	Both	Age-standardized	Chronic respiratory diseases	Rate	1990	2019	-0.2040623044969748	-0.027524015292148388	-0.4098659304802404
Deaths	Andean Latin America	Male	All Ages	Chronic obstructive pulmonary disease	Number	1990	2019	1.142414805582133	1.6900594848756811	0.6537349935683403
Deaths	Andean Latin America	Female	All Ages	Chronic obstructive pulmonary disease	Number	1990	2019	1.246098850945955	1.926961149067616	0.6324037272266634
Deaths	Andean Latin America	Both	All Ages	Chronic obstructive pulmonary disease	Number	1990	2019	1.1889871645073016	1.686199929846946	0.7672046659587752
Deaths	Andean Latin America	Male	All Ages	Chronic obstructive pulmonary disease	Rate	1990	2019	0.2784054275164445	0.6051917849180151	-0.013195863871380286
Deaths	Andean Latin America	Female	All Ages	Chronic obstructive pulmonary disease	Rate	1990	2019	0.35644821272554733	0.7676297807185969	-0.014170227944071235
Deaths	Andean Latin America	Both	All Ages	Chronic obstructive pulmonary disease	Rate	1990	2019	0.31407562784230325	0.6125585003684061	0.060874462216557325
Deaths	Andean Latin America	Male	Age-standardized	Chronic obstructive pulmonary disease	Rate	1990	2019	-0.2368115578315734	-0.04394026436504389	-0.41819229625643806
Deaths	Andean Latin America	Female	Age-standardized	Chronic obstructive pulmonary disease	Rate	1990	2019	-0.258392091109755	-0.03142098567077772	-0.5012385700746959
Deaths	Andean Latin America	Both	Age-standardized	Chronic obstructive pulmonary disease	Rate	1990	2019	-0.24870674763572614	-0.06988952216650371	-0.3998426208007552
Deaths	Andean Latin America	Male	All Ages	Pneumoconiosis	Number	1990	2019	0.1120019909214558	0.6636349486251758	-0.28269125065891443
Deaths	Andean Latin America	Female	All Ages	Pneumoconiosis	Number	1990	2019	0.8035109082891573	1.8088213172678764	0.11535913245883675
Deaths	Andean Latin America	Both	All Ages	Pneumoconiosis	Number	1990	2019	0.2766292018028048	0.815172463818161	-0.11397369940055543
Deaths	Andean Latin America	Male	All Ages	Pneumoconiosis	Rate	1990	2019	-0.33645465065911384	-0.0072884381740542315	-0.5719729923573276
Deaths	Andean Latin America	Female	All Ages	Pneumoconiosis	Rate	1990	2019	0.0891636167969951	0.6962836048239057	-0.32642016127930745
Deaths	Andean Latin America	Both	All Ages	Pneumoconiosis	Rate	1990	2019	-0.23362395765420776	0.08967011488657776	-0.4681076316374502
Deaths	Andean Latin America	Male	Age-standardized	Pneumoconiosis	Rate	1990	2019	-0.5772167871826325	-0.3624252352319344	-0.7285858456548648
Deaths	Andean Latin America	Female	Age-standardized	Pneumoconiosis	Rate	1990	2019	-0.3323675772254111	0.06027265232720421	-0.592838697527851
Deaths	Andean Latin America	Both	Age-standardized	Pneumoconiosis	Rate	1990	2019	-0.5211764333741318	-0.3203178313263031	-0.671135825725131
Deaths	Andean Latin America	Male	All Ages	Interstitial lung disease and pulmonary sarcoidosis	Number	1990	2019	2.655830403909918	4.866556065176236	0.6697626068623551
Deaths	Andean Latin America	Female	All Ages	Interstitial lung disease and pulmonary sarcoidosis	Number	1990	2019	3.0693468891172806	5.528555413464357	1.2204764052188224
Deaths	Andean Latin America	Both	All Ages	Interstitial lung disease and pulmonary sarcoidosis	Number	1990	2019	2.839687729089119	4.789063851603264	1.0557815504515509
Deaths	Andean Latin America	Male	All Ages	Interstitial lung disease and pulmonary sarcoidosis	Rate	1990	2019	1.181479244010446	2.5006466044809588	-0.0036319886723215917
Deaths	Andean Latin America	Female	All Ages	Interstitial lung disease and pulmonary sarcoidosis	Rate	1990	2019	1.4575313381148371	2.942679245191656	0.3409744856019247
Deaths	Andean Latin America	Both	All Ages	Interstitial lung disease and pulmonary sarcoidosis	Rate	1990	2019	1.3050112605191304	2.4752454645511843	0.2341106770373848
Deaths	Andean Latin America	Male	Age-standardized	Interstitial lung disease and pulmonary sarcoidosis	Rate	1990	2019	0.3061269279709818	1.1151527296707084	-0.41435439412991476
Deaths	Andean Latin America	Female	Age-standardized	Interstitial lung disease and pulmonary sarcoidosis	Rate	1990	2019	0.3317718311791876	1.1827068494760808	-0.31380014243286836
Deaths	Andean Latin America	Both	Age-standardized	Interstitial lung disease and pulmonary sarcoidosis	Rate	1990	2019	0.31478203219713496	0.9934894558278436	-0.30988985590738277
Deaths	Andean Latin America	Male	All Ages	Other chronic respiratory diseases	Number	1990	2019	-0.2713878458100549	0.5094334702911926	-0.5962696841983689
Deaths	Andean Latin America	Female	All Ages	Other chronic respiratory diseases	Number	1990	2019	-0.3053186696577443	0.5488962661616217	-0.6346451754687802
Deaths	Andean Latin America	Both	All Ages	Other chronic respiratory diseases	Number	1990	2019	-0.28598884534688807	0.341727725143582	-0.5737213550805755
Deaths	Andean Latin America	Male	All Ages	Other chronic respiratory diseases	Rate	1990	2019	-0.5652281108009874	-0.09930236858547134	-0.7590891242774568
Deaths	Andean Latin America	Female	All Ages	Other chronic respiratory diseases	Rate	1990	2019	-0.5804729393099918	-0.06460146620556564	-0.7793574852962004
Deaths	Andean Latin America	Both	All Ages	Other chronic respiratory diseases	Rate	1990	2019	-0.5713704166244472	-0.19454452205144457	-0.7440997430040474
Deaths	Andean Latin America	Male	Age-standardized	Other chronic respiratory diseases	Rate	1990	2019	-0.5441303670241051	-0.14901614908255678	-0.733572176331922
Deaths	Andean Latin America	Female	Age-standardized	Other chronic respiratory diseases	Rate	1990	2019	-0.5600478911077656	-0.18284619451577322	-0.7489436492011661
Deaths	Andean Latin America	Both	Age-standardized	Other chronic respiratory diseases	Rate	1990	2019	-0.5530307039446962	-0.230406457090883	-0.7174161862847604
Deaths	Tropical Latin America	Male	All Ages	Chronic respiratory diseases	Number	1990	2019	0.7228563532562267	0.8476779082832553	0.597155021540824
Deaths	Tropical Latin America	Female	All Ages	Chronic respiratory diseases	Number	1990	2019	1.1820279823279354	1.530395839833843	0.9721616858964158
Deaths	Tropical Latin America	Both	All Ages	Chronic respiratory diseases	Number	1990	2019	0.9098024903994005	1.0912466681494828	0.771434196454252
Deaths	Tropical Latin America	Male	All Ages	Chronic respiratory diseases	Rate	1990	2019	0.19161515781403993	0.2779480994495986	0.10467371783479355
Deaths	Tropical Latin America	Female	All Ages	Chronic respiratory diseases	Rate	1990	2019	0.4754306013986414	0.7109878910716813	0.3335244670754179
Deaths	Tropical Latin America	Both	All Ages	Chronic respiratory diseases	Rate	1990	2019	0.30580836064367567	0.4298690032950663	0.2112004229171994
Deaths	Tropical Latin America	Male	Age-standardized	Chronic respiratory diseases	Rate	1990	2019	-0.4027087110119053	-0.35898097277721797	-0.44192149835309497
Deaths	Tropical Latin America	Female	Age-standardized	Chronic respiratory diseases	Rate	1990	2019	-0.3336442722375769	-0.22989174292858885	-0.3937044607134392
Deaths	Tropical Latin America	Both	Age-standardized	Chronic respiratory diseases	Rate	1990	2019	-0.37942198528678367	-0.3225910303508214	-0.4202196640245819
Deaths	Tropical Latin America	Male	All Ages	Chronic obstructive pulmonary disease	Number	1990	2019	0.7465872698897104	0.8914939910356062	0.6112713565614412
Deaths	Tropical Latin America	Female	All Ages	Chronic obstructive pulmonary disease	Number	1990	2019	1.2763204016386736	1.7075510067734494	1.034318286866248
Deaths	Tropical Latin America	Both	All Ages	Chronic obstructive pulmonary disease	Number	1990	2019	0.9541145449788665	1.1705926681556023	0.796518475578769
Deaths	Tropical Latin America	Male	All Ages	Chronic obstructive pulmonary disease	Rate	1990	2019	0.2080286678062271	0.3082535327871219	0.1144372937426493
Deaths	Tropical Latin America	Female	All Ages	Chronic obstructive pulmonary disease	Rate	1990	2019	0.5391886842727905	0.8307756099348108	0.37555314493498204
Deaths	Tropical Latin America	Both	All Ages	Chronic obstructive pulmonary disease	Rate	1990	2019	0.336106284977757	0.4841210375826307	0.2283515480027385
Deaths	Tropical Latin America	Male	Age-standardized	Chronic obstructive pulmonary disease	Rate	1990	2019	-0.4077685571950479	-0.3600087597553538	-0.4513399823394569
Deaths	Tropical Latin America	Female	Age-standardized	Chronic obstructive pulmonary disease	Rate	1990	2019	-0.33213753260875484	-0.20903746903951068	-0.39909473976040694
Deaths	Tropical Latin America	Both	Age-standardized	Chronic obstructive pulmonary disease	Rate	1990	2019	-0.38366390558654845	-0.3140330493606375	-0.4296733155122339
Deaths	Tropical Latin America	Male	All Ages	Pneumoconiosis	Number	1990	2019	1.1222146206898134	1.3530623785591827	0.9158945158713071
Deaths	Tropical Latin America	Female	All Ages	Pneumoconiosis	Number	1990	2019	4.5531052275199855	6.154160062372508	3.4960195249628128
Deaths	Tropical Latin America	Both	All Ages	Pneumoconiosis	Number	1990	2019	1.4537194722673374	1.6876934404971546	1.2461360082529642
Deaths	Tropical Latin America	Male	All Ages	Pneumoconiosis	Rate	1990	2019	0.46783166534398024	0.6274977262460517	0.32513017789911003
Deaths	Tropical Latin America	Female	All Ages	Pneumoconiosis	Rate	1990	2019	2.7548654058637174	3.8374570669195234	2.0400915319787902
Deaths	Tropical Latin America	Both	All Ages	Pneumoconiosis	Rate	1990	2019	0.6777061594944302	0.8376835212495612	0.535773041172517
Deaths	Tropical Latin America	Male	Age-standardized	Pneumoconiosis	Rate	1990	2019	-0.11646067877570923	-0.02519537200139731	-0.19678838073752197
Deaths	Tropical Latin America	Female	Age-standardized	Pneumoconiosis	Rate	1990	2019	0.6684241867286075	1.1567515352751137	0.33192215029932365
Deaths	Tropical Latin America	Both	Age-standardized	Pneumoconiosis	Rate	1990	2019	-0.041826057723174555	0.05410281560531804	-0.12001550653941213
Deaths	Andean Latin America	Male	All Ages	Asthma	Number	1990	2019	-0.6180766089754162	-0.4337277515483403	-0.7338936900675933
Deaths	Andean Latin America	Female	All Ages	Asthma	Number	1990	2019	-0.5753562603256276	-0.3216905484211328	-0.6960972470647595
Deaths	Andean Latin America	Both	All Ages	Asthma	Number	1990	2019	-0.5962780785472428	-0.4114671120585706	-0.7066386520025956
Deaths	Andean Latin America	Male	All Ages	Asthma	Rate	1990	2019	-0.772101586159154	-0.6620983415600326	-0.8412110717179598
Deaths	Andean Latin America	Female	All Ages	Asthma	Rate	1990	2019	-0.7435521408669048	-0.590360129127219	-0.8164691879487986
Deaths	Andean Latin America	Both	All Ages	Asthma	Rate	1990	2019	-0.7576408185444327	-0.6466965468015654	-0.8238916135256906
Deaths	Andean Latin America	Male	Age-standardized	Asthma	Rate	1990	2019	-0.7738121712061848	-0.6755178501397432	-0.8406086953537202
Deaths	Andean Latin America	Female	Age-standardized	Asthma	Rate	1990	2019	-0.7687060771676175	-0.6606503848547366	-0.837434036125706
Deaths	Andean Latin America	Both	Age-standardized	Asthma	Rate	1990	2019	-0.770918511312284	-0.6877672589307948	-0.8310877660288891
Deaths	Southern Sub-Saharan Africa	Male	All Ages	Chronic respiratory diseases	Number	1990	2019	0.44307176437182433	0.6735087504428462	0.215423383470349
Deaths	Southern Sub-Saharan Africa	Female	All Ages	Chronic respiratory diseases	Number	1990	2019	0.42741777722745855	0.8740657312539899	0.08295208767638901
Deaths	Southern Sub-Saharan Africa	Both	All Ages	Chronic respiratory diseases	Number	1990	2019	0.4361033380379791	0.6837369295452844	0.22118965063525195
Deaths	Southern Sub-Saharan Africa	Male	All Ages	Chronic respiratory diseases	Rate	1990	2019	-0.043316455283434876	0.10945160387417346	-0.19423581034725768
Deaths	Southern Sub-Saharan Africa	Female	All Ages	Chronic respiratory diseases	Rate	1990	2019	-0.039439987985050676	0.26112525011889387	-0.2712431588385054
Deaths	Southern Sub-Saharan Africa	Both	All Ages	Chronic respiratory diseases	Rate	1990	2019	-0.040592710518804115	0.12484209247880515	-0.18416856111542965
Deaths	Southern Sub-Saharan Africa	Male	Age-standardized	Chronic respiratory diseases	Rate	1990	2019	-0.21259400211487936	-0.09251823709885013	-0.3410758605600231
Deaths	Southern Sub-Saharan Africa	Female	Age-standardized	Chronic respiratory diseases	Rate	1990	2019	-0.270825713760813	-0.03783275239229092	-0.45492601898937907
Deaths	Southern Sub-Saharan Africa	Both	Age-standardized	Chronic respiratory diseases	Rate	1990	2019	-0.25034888771874314	-0.11294113351882341	-0.36843818731518413
Deaths	Southern Sub-Saharan Africa	Male	All Ages	Chronic obstructive pulmonary disease	Number	1990	2019	0.6236828278489936	0.8863647836238496	0.25606404038781955
Deaths	Southern Sub-Saharan Africa	Female	All Ages	Chronic obstructive pulmonary disease	Number	1990	2019	0.7099306867293681	1.260702048643647	0.3293839050211884
Deaths	Southern Sub-Saharan Africa	Both	All Ages	Chronic obstructive pulmonary disease	Number	1990	2019	0.6586544453154975	0.9619236240553586	0.35192212266227096
Deaths	Southern Sub-Saharan Africa	Male	All Ages	Chronic obstructive pulmonary disease	Rate	1990	2019	0.07641953892582183	0.2505643810523432	-0.16729311166841535
Deaths	Southern Sub-Saharan Africa	Female	All Ages	Chronic obstructive pulmonary disease	Rate	1990	2019	0.15067296147857964	0.5213065310320316	-0.1054104550526776
Deaths	Southern Sub-Saharan Africa	Both	All Ages	Chronic obstructive pulmonary disease	Rate	1990	2019	0.10808541656909393	0.31068828855706115	-0.09683105321298525
Deaths	Southern Sub-Saharan Africa	Male	Age-standardized	Chronic obstructive pulmonary disease	Rate	1990	2019	-0.14524728739388792	-0.00944318089881821	-0.3349184108637554
Deaths	Southern Sub-Saharan Africa	Female	Age-standardized	Chronic obstructive pulmonary disease	Rate	1990	2019	-0.16998410312977524	0.09998032809092418	-0.3569964095267805
Deaths	Southern Sub-Saharan Africa	Both	Age-standardized	Chronic obstructive pulmonary disease	Rate	1990	2019	-0.17145052322310333	-0.01755753252922111	-0.32660898523261106
Deaths	Southern Sub-Saharan Africa	Male	All Ages	Pneumoconiosis	Number	1990	2019	0.5960071357203668	1.1634665079862447	0.29231379009005237
Deaths	Southern Sub-Saharan Africa	Female	All Ages	Pneumoconiosis	Number	1990	2019	0.2472156543379277	0.6168731296746455	-0.0659555575076104
Deaths	Southern Sub-Saharan Africa	Both	All Ages	Pneumoconiosis	Number	1990	2019	0.49653917475085124	0.7957220709622449	0.24843882101161474
Deaths	Southern Sub-Saharan Africa	Male	All Ages	Pneumoconiosis	Rate	1990	2019	0.058071955734339466	0.43426879995592266	-0.14326136224581
Deaths	Southern Sub-Saharan Africa	Female	All Ages	Pneumoconiosis	Rate	1990	2019	-0.16070438309725085	0.08805123324412445	-0.3714483907818003
Deaths	Southern Sub-Saharan Africa	Both	All Ages	Pneumoconiosis	Rate	1990	2019	-0.00021777317798083354	0.1996552052564689	-0.16596440268271234
Deaths	Southern Sub-Saharan Africa	Male	Age-standardized	Pneumoconiosis	Rate	1990	2019	-0.14128765649865277	0.19665933858093543	-0.2992443390916783
Deaths	Southern Sub-Saharan Africa	Female	Age-standardized	Pneumoconiosis	Rate	1990	2019	-0.3699267747726641	-0.1737106831462882	-0.5378781816754377
Deaths	Southern Sub-Saharan Africa	Both	Age-standardized	Pneumoconiosis	Rate	1990	2019	-0.24082818956422866	-0.08844192185178384	-0.36862467740363347
Deaths	Southern Sub-Saharan Africa	Male	All Ages	Asthma	Number	1990	2019	0.11612384583934768	0.40112416392286526	-0.057650678608959255
Deaths	Southern Sub-Saharan Africa	Female	All Ages	Asthma	Number	1990	2019	0.1079575464942376	0.4909965570184154	-0.25280413361031506
Deaths	Southern Sub-Saharan Africa	Both	All Ages	Asthma	Number	1990	2019	0.11202190338487109	0.3249302230002642	-0.12128271270256819
Deaths	Southern Sub-Saharan Africa	Male	All Ages	Asthma	Rate	1990	2019	-0.26006637816444367	-0.07112559137815386	-0.3752700930004878
Deaths	Southern Sub-Saharan Africa	Female	All Ages	Asthma	Rate	1990	2019	-0.2544160993709084	0.00334442625877107	-0.4971854198209095
Deaths	Southern Sub-Saharan Africa	Both	All Ages	Asthma	Rate	1990	2019	-0.25709947751546475	-0.11486333863894493	-0.4129616243507363
Deaths	Southern Sub-Saharan Africa	Male	Age-standardized	Asthma	Rate	1990	2019	-0.3756264807843039	-0.2123373194037509	-0.4721863772767406
Deaths	Southern Sub-Saharan Africa	Female	Age-standardized	Asthma	Rate	1990	2019	-0.40717728476920834	-0.19890660808166447	-0.6147019223290013
Deaths	Southern Sub-Saharan Africa	Both	Age-standardized	Asthma	Rate	1990	2019	-0.39344870814727084	-0.2719407133858024	-0.5348214369713378
Deaths	Southern Sub-Saharan Africa	Male	All Ages	Interstitial lung disease and pulmonary sarcoidosis	Number	1990	2019	0.6572232270717623	1.3663444275606729	0.2721275638826866
Deaths	Southern Sub-Saharan Africa	Female	All Ages	Interstitial lung disease and pulmonary sarcoidosis	Number	1990	2019	0.5889949802774486	1.683469682034625	0.03299309619020158
Deaths	Southern Sub-Saharan Africa	Both	All Ages	Interstitial lung disease and pulmonary sarcoidosis	Number	1990	2019	0.6236335512686028	1.33410967744089	0.20807836581517075
Deaths	Southern Sub-Saharan Africa	Male	All Ages	Interstitial lung disease and pulmonary sarcoidosis	Rate	1990	2019	0.0986551261030254	0.5687665928135598	-0.15664380857959978
Deaths	Southern Sub-Saharan Africa	Female	All Ages	Interstitial lung disease and pulmonary sarcoidosis	Rate	1990	2019	0.06929103847343769	0.8058018550277463	-0.3048623348273581
Deaths	Southern Sub-Saharan Africa	Both	All Ages	Interstitial lung disease and pulmonary sarcoidosis	Rate	1990	2019	0.08468925826850973	0.5593319642615978	-0.19292772342476303
Deaths	Southern Sub-Saharan Africa	Male	Age-standardized	Interstitial lung disease and pulmonary sarcoidosis	Rate	1990	2019	-0.12283365197878426	0.2275368247202399	-0.3295702133905653
Deaths	Southern Sub-Saharan Africa	Female	Age-standardized	Interstitial lung disease and pulmonary sarcoidosis	Rate	1990	2019	-0.22924718891712462	0.28625987244554685	-0.5004693911864881
Deaths	Southern Sub-Saharan Africa	Both	Age-standardized	Interstitial lung disease and pulmonary sarcoidosis	Rate	1990	2019	-0.1885971080787099	0.1724323318534507	-0.4016542475909003
Deaths	Southern Sub-Saharan Africa	Male	All Ages	Other chronic respiratory diseases	Number	1990	2019	0.4111923464871123	0.8992050175312003	0.12464134297340079
Deaths	Southern Sub-Saharan Africa	Female	All Ages	Other chronic respiratory diseases	Number	1990	2019	0.06690284128251751	0.8634038900676722	-0.29040692575616656
Deaths	Southern Sub-Saharan Africa	Both	All Ages	Other chronic respiratory diseases	Number	1990	2019	0.2737149174791788	0.8153961525784813	-0.0047118855783751
Deaths	Southern Sub-Saharan Africa	Male	All Ages	Other chronic respiratory diseases	Rate	1990	2019	-0.06445089589715183	0.25907680627800167	-0.2544197086421766
Deaths	Southern Sub-Saharan Africa	Female	All Ages	Other chronic respiratory diseases	Rate	1990	2019	-0.28204326554508546	0.25395051931378715	-0.522489671352351
Deaths	Southern Sub-Saharan Africa	Both	All Ages	Other chronic respiratory diseases	Rate	1990	2019	-0.14907838162956083	0.2127987283000494	-0.33508498530845193
Deaths	Southern Sub-Saharan Africa	Male	Age-standardized	Other chronic respiratory diseases	Rate	1990	2019	-0.14659384024119163	0.08387844039498227	-0.29744665331077036
Deaths	Southern Sub-Saharan Africa	Female	Age-standardized	Other chronic respiratory diseases	Rate	1990	2019	-0.35299496776163125	0.022378015733807394	-0.5525581770743833
Deaths	Southern Sub-Saharan Africa	Both	Age-standardized	Other chronic respiratory diseases	Rate	1990	2019	-0.23959219176456056	0.02126292935997171	-0.386650352906243
Deaths	North Africa and Middle East	Male	All Ages	Asthma	Number	1990	2019	-0.0282952878812965	0.2865219464946968	-0.1987063532621065
Deaths	North Africa and Middle East	Female	All Ages	Asthma	Number	1990	2019	0.009290594726355909	0.2747690699077084	-0.2829110098955517
Deaths	North Africa and Middle East	Both	All Ages	Asthma	Number	1990	2019	-0.010584821110385141	0.21469778673617118	-0.1979027104692668
Deaths	North Africa and Middle East	Male	All Ages	Asthma	Rate	1990	2019	-0.45687487085285594	-0.2809107647352764	-0.5521245189596861
Deaths	North Africa and Middle East	Female	All Ages	Asthma	Rate	1990	2019	-0.41932843388126245	-0.2665916475088846	-0.5874397432155323
Deaths	North Africa and Middle East	Both	All Ages	Asthma	Rate	1990	2019	-0.43918528664190765	-0.31149187356346963	-0.5453597528003304
Deaths	North Africa and Middle East	Male	Age-standardized	Asthma	Rate	1990	2019	-0.605537535654786	-0.4690219189225517	-0.6810444736459003
Deaths	North Africa and Middle East	Female	Age-standardized	Asthma	Rate	1990	2019	-0.572289818430986	-0.4526371867765943	-0.7074285881861666
Deaths	North Africa and Middle East	Both	Age-standardized	Asthma	Rate	1990	2019	-0.5897002676250149	-0.4933101205568044	-0.6818304885335822
Deaths	North Africa and Middle East	Male	All Ages	Interstitial lung disease and pulmonary sarcoidosis	Number	1990	2019	1.8088327477646733	3.8350700869392904	1.069186298816373
Deaths	North Africa and Middle East	Female	All Ages	Interstitial lung disease and pulmonary sarcoidosis	Number	1990	2019	1.6246304663601787	2.7625137505064123	1.0293206095787144
Deaths	North Africa and Middle East	Both	All Ages	Interstitial lung disease and pulmonary sarcoidosis	Number	1990	2019	1.7189430289427943	2.771238371281929	1.179470582218511
Deaths	North Africa and Middle East	Male	All Ages	Interstitial lung disease and pulmonary sarcoidosis	Rate	1990	2019	0.5699704137032643	1.702516549167043	0.15655204894885388
Deaths	North Africa and Middle East	Female	All Ages	Interstitial lung disease and pulmonary sarcoidosis	Rate	1990	2019	0.5100193059834492	1.1646736464855212	0.16752180460037622
Deaths	North Africa and Middle East	Both	All Ages	Interstitial lung disease and pulmonary sarcoidosis	Rate	1990	2019	0.5411359032562936	1.1375919950703193	0.23535518346401935
Deaths	North Africa and Middle East	Male	Age-standardized	Interstitial lung disease and pulmonary sarcoidosis	Rate	1990	2019	0.05959967214602603	0.922783396992542	-0.20488341369407567
Deaths	North Africa and Middle East	Female	Age-standardized	Interstitial lung disease and pulmonary sarcoidosis	Rate	1990	2019	0.02945419551480215	0.5409652874912882	-0.20379399621738886
Deaths	North Africa and Middle East	Both	Age-standardized	Interstitial lung disease and pulmonary sarcoidosis	Rate	1990	2019	0.04710694781208829	0.4536741607670909	-0.1640124039237217
Deaths	North Africa and Middle East	Male	All Ages	Other chronic respiratory diseases	Number	1990	2019	1.3520505029062144	3.1097594087521063	0.25094344354241865
Deaths	North Africa and Middle East	Female	All Ages	Other chronic respiratory diseases	Number	1990	2019	0.9227621202439074	2.2127209815042814	0.04203727980937725
Deaths	North Africa and Middle East	Both	All Ages	Other chronic respiratory diseases	Number	1990	2019	1.1584181022467883	2.5093730551886684	0.1886557203282214
Deaths	North Africa and Middle East	Male	All Ages	Other chronic respiratory diseases	Rate	1990	2019	0.31465631196350863	1.2971110274594424	-0.300797031385857
Deaths	North Africa and Middle East	Female	All Ages	Other chronic respiratory diseases	Rate	1990	2019	0.10621588813925259	0.8483633292336493	-0.40048840008751646
Deaths	North Africa and Middle East	Both	All Ages	Other chronic respiratory diseases	Rate	1990	2019	0.22342233588625038	0.9891629782969146	-0.3262528902927835
Deaths	North Africa and Middle East	Male	Age-standardized	Other chronic respiratory diseases	Rate	1990	2019	0.17950108946410204	1.1125837508603948	-0.3315038813985076
Deaths	North Africa and Middle East	Female	Age-standardized	Other chronic respiratory diseases	Rate	1990	2019	0.028312151993848806	0.6675577715445572	-0.3966196936296992
Deaths	North Africa and Middle East	Both	Age-standardized	Other chronic respiratory diseases	Rate	1990	2019	0.1191370799183845	0.7617086161043873	-0.34813916291845604
Deaths	Australasia	Male	All Ages	Pneumoconiosis	Number	1990	2019	2.785495749332991	3.694566992418217	1.9920491351225516
Deaths	Australasia	Female	All Ages	Pneumoconiosis	Number	1990	2019	6.905702446969825	10.252000985808904	4.1186562242552105
Deaths	Australasia	Both	All Ages	Pneumoconiosis	Number	1990	2019	2.844790856528071	3.738399207084368	2.062794775098297
Deaths	Australasia	Male	All Ages	Pneumoconiosis	Rate	1990	2019	1.663517846567473	2.303150708441753	1.1052397881069889
Deaths	Australasia	Female	All Ages	Pneumoconiosis	Rate	1990	2019	4.470326490246277	6.785787470984305	2.5418384293908813
Deaths	Australasia	Both	All Ages	Pneumoconiosis	Rate	1990	2019	1.682478414581251	2.305941484721152	1.136886290848218
Deaths	Australasia	Male	Age-standardized	Pneumoconiosis	Rate	1990	2019	0.4701854408963936	0.8284434267113973	0.17886528150551081
Deaths	Australasia	Female	Age-standardized	Pneumoconiosis	Rate	1990	2019	2.614027650240728	4.106719855694342	1.403365848760961
Deaths	Australasia	Both	Age-standardized	Pneumoconiosis	Rate	1990	2019	0.6619379601215934	1.0520038941241376	0.3376027722264493
Deaths	Australasia	Male	All Ages	Asthma	Number	1990	2019	-0.5880838947351231	-0.5105466353109428	-0.6491731942554115
Deaths	Australasia	Female	All Ages	Asthma	Number	1990	2019	-0.3240220031133148	-0.19385970495111549	-0.4427759797174481
Deaths	Australasia	Both	All Ages	Asthma	Number	1990	2019	-0.44358884954626904	-0.3563535907388201	-0.5251705136544854
Deaths	Australasia	Male	All Ages	Asthma	Rate	1990	2019	-0.7101711452575563	-0.6556150480048721	-0.7531542709248529
Deaths	Australasia	Female	All Ages	Asthma	Rate	1990	2019	-0.5322591043620435	-0.4421937025278367	-0.6144305531861354
Deaths	Australasia	Both	All Ages	Asthma	Rate	1990	2019	-0.6117965953361983	-0.5509332850877171	-0.6687154398617301
Deaths	Australasia	Male	Age-standardized	Asthma	Rate	1990	2019	-0.799504951020419	-0.765970231351471	-0.827167206726167
Deaths	Australasia	Female	Age-standardized	Asthma	Rate	1990	2019	-0.6893856534694888	-0.6378904806179849	-0.7339288038579385
Deaths	Australasia	Both	Age-standardized	Asthma	Rate	1990	2019	-0.7377154238916696	-0.7004468856620991	-0.7701277179410954
Deaths	Australasia	Male	All Ages	Interstitial lung disease and pulmonary sarcoidosis	Number	1990	2019	3.652595129385221	8.064301251334957	0.48271919424099374
Deaths	Australasia	Female	All Ages	Interstitial lung disease and pulmonary sarcoidosis	Number	1990	2019	3.3843174943552556	7.380173353020512	0.6326807657008431
Deaths	Australasia	Both	All Ages	Interstitial lung disease and pulmonary sarcoidosis	Number	1990	2019	3.5431565003724073	7.567435174776392	0.5801898582540655
Deaths	Australasia	Male	All Ages	Interstitial lung disease and pulmonary sarcoidosis	Rate	1990	2019	2.273618828433228	5.3777454125654645	0.043258082116429536
Deaths	Australasia	Female	All Ages	Interstitial lung disease and pulmonary sarcoidosis	Rate	1990	2019	2.0337150040619543	4.798635174215914	0.12972843370194967
Deaths	Australasia	Both	All Ages	Interstitial lung disease and pulmonary sarcoidosis	Rate	1990	2019	2.169722281673998	4.977427845168932	0.10248524403079859
Deaths	Australasia	Male	Age-standardized	Interstitial lung disease and pulmonary sarcoidosis	Rate	1990	2019	0.8541181853337904	2.6561697361480254	-0.4075347883080706
Deaths	Australasia	Female	Age-standardized	Interstitial lung disease and pulmonary sarcoidosis	Rate	1990	2019	0.9960901712345331	2.7460698097827816	-0.2185823592906254
Deaths	Australasia	Both	Age-standardized	Interstitial lung disease and pulmonary sarcoidosis	Rate	1990	2019	0.9737639784760802	2.7030523197821212	-0.3039787483010329
Deaths	Australasia	Male	All Ages	Other chronic respiratory diseases	Number	1990	2019	0.6007594787003434	1.2898689715674951	0.29070393783626214
Deaths	Australasia	Female	All Ages	Other chronic respiratory diseases	Number	1990	2019	0.4582541162164953	1.06632358037637	0.15203109551280922
Deaths	Australasia	Both	All Ages	Other chronic respiratory diseases	Number	1990	2019	0.5358642794475748	0.8905770424028111	0.29247217829517397
Deaths	Australasia	Male	All Ages	Other chronic respiratory diseases	Rate	1990	2019	0.12631256826313358	0.6111778419367666	-0.09184603531319586
Deaths	Australasia	Female	All Ages	Other chronic respiratory diseases	Rate	1990	2019	0.009034450127490346	0.4297862454317244	-0.2028556271066536
Deaths	Australasia	Both	All Ages	Other chronic respiratory diseases	Rate	1990	2019	0.07155965853104647	0.31903978567198626	-0.0982529741931367
Deaths	Australasia	Male	Age-standardized	Other chronic respiratory diseases	Rate	1990	2019	-0.2275767178445452	0.12512325686346995	-0.3767748283676875
Deaths	Australasia	Female	Age-standardized	Other chronic respiratory diseases	Rate	1990	2019	-0.26650485793558976	0.05076448399212652	-0.4159237548309653
Deaths	Australasia	Both	Age-standardized	Other chronic respiratory diseases	Rate	1990	2019	-0.22493805619022308	-0.03750872962780006	-0.3470802262397438
Deaths	Eastern Europe	Male	All Ages	Chronic respiratory diseases	Number	1990	2019	-0.42431457054156	-0.342830127433111	-0.5017103294713099
Deaths	Eastern Europe	Female	All Ages	Chronic respiratory diseases	Number	1990	2019	-0.4854078261427694	0.2647439901386659	-0.5975384462958025
Deaths	Eastern Europe	Both	All Ages	Chronic respiratory diseases	Number	1990	2019	-0.4486471327965328	-0.2005466070896699	-0.5238479252357002
Deaths	Eastern Europe	Male	All Ages	Chronic respiratory diseases	Rate	1990	2019	-0.3755929178263636	-0.2872122488701369	-0.4595388673554347
Deaths	Eastern Europe	Female	All Ages	Chronic respiratory diseases	Rate	1990	2019	-0.44751772310163446	0.3578687645552815	-0.5679046692687579
Deaths	Eastern Europe	Both	All Ages	Chronic respiratory diseases	Rate	1990	2019	-0.40523154767274233	-0.13759465944052046	-0.486353931527729
Deaths	Eastern Europe	Male	Age-standardized	Chronic respiratory diseases	Rate	1990	2019	-0.6076364050522182	-0.554574256603513	-0.6569897193956307
Deaths	Eastern Europe	Female	Age-standardized	Chronic respiratory diseases	Rate	1990	2019	-0.6173197209496174	-0.05262389420611974	-0.7003287753852324
Deaths	Eastern Europe	Both	Age-standardized	Chronic respiratory diseases	Rate	1990	2019	-0.5885284406129658	-0.3960570913958965	-0.6449377504800127
Deaths	Eastern Europe	Male	All Ages	Chronic obstructive pulmonary disease	Number	1990	2019	-0.379768563626337	-0.2891243424551345	-0.4625878802148612
Deaths	Eastern Europe	Female	All Ages	Chronic obstructive pulmonary disease	Number	1990	2019	-0.43880945831237517	0.4192771959667059	-0.5608235395832146
Deaths	Eastern Europe	Both	All Ages	Chronic obstructive pulmonary disease	Number	1990	2019	-0.4022977708223475	-0.1390480244968122	-0.48446186756574744
Deaths	Eastern Europe	Male	All Ages	Chronic obstructive pulmonary disease	Rate	1990	2019	-0.32727687441601333	-0.2289612131864835	-0.4171053904291809
Deaths	Eastern Europe	Female	All Ages	Chronic obstructive pulmonary disease	Rate	1990	2019	-0.3974882557552706	0.5237804549183892	-0.5284863953672402
Deaths	Eastern Europe	Both	All Ages	Chronic obstructive pulmonary disease	Rate	1990	2019	-0.3552324637329648	-0.0712534486391704	-0.44386646849439537
Deaths	Eastern Europe	Male	Age-standardized	Chronic obstructive pulmonary disease	Rate	1990	2019	-0.5854893127764048	-0.5277465843171274	-0.63709413009799
Deaths	Eastern Europe	Female	Age-standardized	Chronic obstructive pulmonary disease	Rate	1990	2019	-0.5876696382583867	0.04883535307494759	-0.6775261946670249
Deaths	Eastern Europe	Both	Age-standardized	Chronic obstructive pulmonary disease	Rate	1990	2019	-0.5583910326599849	-0.3569823022071991	-0.6190045269860004
Deaths	Tropical Latin America	Male	All Ages	Asthma	Number	1990	2019	-0.2859465586565964	-0.20076360097188697	-0.36598024197735063
Deaths	Tropical Latin America	Female	All Ages	Asthma	Number	1990	2019	0.03711034893674761	0.3177617416628398	-0.13328545218430876
Deaths	Tropical Latin America	Both	All Ages	Asthma	Number	1990	2019	-0.10499482736762088	0.06775749784420974	-0.21434169640251688
Deaths	Tropical Latin America	Male	All Ages	Asthma	Rate	1990	2019	-0.5061242902892599	-0.447207420422144	-0.5614796598767766
Deaths	Tropical Latin America	Female	All Ages	Asthma	Rate	1990	2019	-0.29873294098823044	-0.10896376455839421	-0.41395015238971794
Deaths	Tropical Latin America	Both	All Ages	Asthma	Rate	1990	2019	-0.388049160519063	-0.2699314851488379	-0.46281398908838534
Deaths	Tropical Latin America	Male	Age-standardized	Asthma	Rate	1990	2019	-0.6865908105700577	-0.6510500233504676	-0.7195479939811013
Deaths	Tropical Latin America	Female	Age-standardized	Asthma	Rate	1990	2019	-0.5918206176776659	-0.48521144695115237	-0.6593487728659855
Deaths	Tropical Latin America	Both	Age-standardized	Asthma	Rate	1990	2019	-0.6284076325616748	-0.5600850563729385	-0.6741895853205219
Deaths	Tropical Latin America	Male	All Ages	Interstitial lung disease and pulmonary sarcoidosis	Number	1990	2019	2.361046814287856	3.6993789045043926	0.8147501264713528
Deaths	Tropical Latin America	Female	All Ages	Interstitial lung disease and pulmonary sarcoidosis	Number	1990	2019	3.377595781957484	5.144105500160669	1.7706617021396036
Deaths	Tropical Latin America	Both	All Ages	Interstitial lung disease and pulmonary sarcoidosis	Number	1990	2019	2.8381284633691317	4.224862319956515	1.307741942559566
Deaths	Tropical Latin America	Male	All Ages	Interstitial lung disease and pulmonary sarcoidosis	Rate	1990	2019	1.324671074554963	2.2503296774192156	0.2551735693234521
Deaths	Tropical Latin America	Female	All Ages	Interstitial lung disease and pulmonary sarcoidosis	Rate	1990	2019	1.9600164752988074	3.1544844275953747	0.8734494216241686
Deaths	Tropical Latin America	Both	All Ages	Interstitial lung disease and pulmonary sarcoidosis	Rate	1990	2019	1.6242819673168094	2.572447378673433	0.5778954828842784
Deaths	Tropical Latin America	Male	Age-standardized	Interstitial lung disease and pulmonary sarcoidosis	Rate	1990	2019	0.32936314588249976	0.9092017082261715	-0.3033656471358637
Deaths	Tropical Latin America	Female	Age-standardized	Interstitial lung disease and pulmonary sarcoidosis	Rate	1990	2019	0.4816415653295092	1.1257177389834014	-0.08562845506390332
Deaths	Tropical Latin America	Both	Age-standardized	Interstitial lung disease and pulmonary sarcoidosis	Rate	1990	2019	0.40099598424199195	0.9546635980276457	-0.17809543267638586
Deaths	Tropical Latin America	Male	All Ages	Other chronic respiratory diseases	Number	1990	2019	1.0658088335213725	1.3222486505757003	0.7050976442287942
Deaths	Tropical Latin America	Female	All Ages	Other chronic respiratory diseases	Number	1990	2019	0.6815769047161301	1.0603226503684955	0.21715728854360225
Deaths	Tropical Latin America	Both	All Ages	Other chronic respiratory diseases	Number	1990	2019	0.8778391023952371	1.1200540664042522	0.5194966355334266
Deaths	Tropical Latin America	Male	All Ages	Other chronic respiratory diseases	Rate	1990	2019	0.4288185515395069	0.6061853833658816	0.17933233062400347
Deaths	Tropical Latin America	Female	All Ages	Other chronic respiratory diseases	Rate	1990	2019	0.13703859158416373	0.3931366195704341	-0.17698988061706078
Deaths	Tropical Latin America	Both	All Ages	Other chronic respiratory diseases	Rate	1990	2019	0.2839537136316701	0.44956577386614416	0.03894063424041937
Deaths	Tropical Latin America	Male	Age-standardized	Other chronic respiratory diseases	Rate	1990	2019	0.0963145068959128	0.22253231642314253	-0.1024989454989697
Deaths	Tropical Latin America	Female	Age-standardized	Other chronic respiratory diseases	Rate	1990	2019	-0.1753685666386328	-0.0025689766453522544	-0.3992204635910503
Deaths	Tropical Latin America	Both	Age-standardized	Other chronic respiratory diseases	Rate	1990	2019	-0.039939445324069046	0.07407584519302175	-0.23617816911682948
Deaths	Western Europe	Male	All Ages	Chronic respiratory diseases	Number	1990	2019	0.17127579365347942	0.24293362889731707	0.10223587385778433
Deaths	Western Europe	Female	All Ages	Chronic respiratory diseases	Number	1990	2019	0.5760283569232313	0.734637544959255	0.20865994951962533
Deaths	Western Europe	Both	All Ages	Chronic respiratory diseases	Number	1990	2019	0.3213520629667387	0.40625366750714603	0.18038945443627208
Deaths	Western Europe	Male	All Ages	Chronic respiratory diseases	Rate	1990	2019	0.022272644327693773	0.08481457093322876	-0.037984403377159394
Deaths	Western Europe	Female	All Ages	Chronic respiratory diseases	Rate	1990	2019	0.402465777144943	0.5436078810824182	0.07555438832093031
Deaths	Western Europe	Both	All Ages	Chronic respiratory diseases	Rate	1990	2019	0.1647331521493357	0.23957143049345977	0.040478740346132365
Deaths	Western Europe	Male	Age-standardized	Chronic respiratory diseases	Rate	1990	2019	-0.4160652056563511	-0.3833828107998782	-0.445473512569951
Deaths	Western Europe	Female	Age-standardized	Chronic respiratory diseases	Rate	1990	2019	-0.10569049526215062	-0.029219358397650934	-0.2960698787852792
Deaths	Western Europe	Both	Age-standardized	Chronic respiratory diseases	Rate	1990	2019	-0.27578038887373474	-0.23563518715740897	-0.3476211167665883
Deaths	Western Europe	Male	All Ages	Chronic obstructive pulmonary disease	Number	1990	2019	0.22710475609869443	0.3332159055665314	0.13765648115088935
Deaths	Western Europe	Female	All Ages	Chronic obstructive pulmonary disease	Number	1990	2019	0.7080855101026605	0.9128281687552849	0.32680062486740025
Deaths	Western Europe	Both	All Ages	Chronic obstructive pulmonary disease	Number	1990	2019	0.40057653212285294	0.514044671329684	0.276249167527936
Deaths	Western Europe	Male	All Ages	Chronic obstructive pulmonary disease	Rate	1990	2019	0.07099935871740884	0.16361164179104834	-0.00706980744901395
Deaths	Western Europe	Female	All Ages	Chronic obstructive pulmonary disease	Rate	1990	2019	0.5199799304580852	0.7021749846400697	0.18068463761892303
Deaths	Western Europe	Both	All Ages	Chronic obstructive pulmonary disease	Rate	1990	2019	0.23456720188804506	0.3345860440656231	0.1249762705067943
Deaths	Western Europe	Male	Age-standardized	Chronic obstructive pulmonary disease	Rate	1990	2019	-0.39528961262803136	-0.34573219769415975	-0.4364962446171071
Deaths	Western Europe	Female	Age-standardized	Chronic obstructive pulmonary disease	Rate	1990	2019	-0.027575567695861707	0.07794474632788116	-0.23207059892203535
Deaths	Western Europe	Both	Age-standardized	Chronic obstructive pulmonary disease	Rate	1990	2019	-0.23563411999220704	-0.17775457966597286	-0.29489633943589605
Deaths	Western Europe	Male	All Ages	Pneumoconiosis	Number	1990	2019	-0.344801029176091	-0.264870732864451	-0.4173612635553766
Deaths	Western Europe	Female	All Ages	Pneumoconiosis	Number	1990	2019	0.5620725768103905	0.9289692653017094	0.19099242199673894
Deaths	Western Europe	Both	All Ages	Pneumoconiosis	Number	1990	2019	-0.319379895983544	-0.23721563338805088	-0.39303617132020474
Deaths	Western Europe	Male	All Ages	Pneumoconiosis	Rate	1990	2019	-0.42815177424976686	-0.3583897627618282	-0.49148130182462957
Deaths	Western Europe	Female	All Ages	Pneumoconiosis	Rate	1990	2019	0.39004689907359186	0.7165385177659238	0.05983252480954816
Deaths	Western Europe	Both	All Ages	Pneumoconiosis	Rate	1990	2019	-0.4000533079825728	-0.32762791640903116	-0.4649791579152786
Deaths	Western Europe	Male	Age-standardized	Pneumoconiosis	Rate	1990	2019	-0.6584885396556696	-0.6171426400201485	-0.6947052120855963
Deaths	Western Europe	Female	Age-standardized	Pneumoconiosis	Rate	1990	2019	-0.08465349143285286	0.11755203768002441	-0.27423772700650606
Deaths	Western Europe	Both	Age-standardized	Pneumoconiosis	Rate	1990	2019	-0.6236699252722824	-0.5801283725250195	-0.6622991064426342
Deaths	South Asia	Male	All Ages	Chronic respiratory diseases	Number	1990	2019	0.6396533282757676	1.0065218934451476	0.3060346074179389
Deaths	South Asia	Female	All Ages	Chronic respiratory diseases	Number	1990	2019	1.0995854773586655	1.746137864468162	0.575953491678305
Deaths	South Asia	Both	All Ages	Chronic respiratory diseases	Number	1990	2019	0.822638623953871	1.1432892267418586	0.5050740960153495
Deaths	South Asia	Male	All Ages	Chronic respiratory diseases	Rate	1990	2019	0.015359196674762512	0.2425434222618416	-0.1912349842805992
Deaths	South Asia	Female	All Ages	Chronic respiratory diseases	Rate	1990	2019	0.25206358928591677	0.6376276499995137	-0.0601983074198305
Deaths	South Asia	Both	All Ages	Chronic respiratory diseases	Rate	1990	2019	0.10822848837800446	0.30319535024245386	-0.08486193126663667
Deaths	South Asia	Male	Age-standardized	Chronic respiratory diseases	Rate	1990	2019	-0.35651400359029856	-0.2136922244959092	-0.4890239683621244
Deaths	South Asia	Female	Age-standardized	Chronic respiratory diseases	Rate	1990	2019	-0.29927906402146903	-0.06922257320283709	-0.48627413177794826
Deaths	South Asia	Both	Age-standardized	Chronic respiratory diseases	Rate	1990	2019	-0.33888713182568636	-0.21779602148239	-0.4603099748041972
Deaths	South Asia	Male	All Ages	Chronic obstructive pulmonary disease	Number	1990	2019	0.7719748224368637	1.193059866851808	0.3638708352518854
Deaths	South Asia	Female	All Ages	Chronic obstructive pulmonary disease	Number	1990	2019	1.3482145158024472	2.1023436920631995	0.7574246621396623
Deaths	South Asia	Both	All Ages	Chronic obstructive pulmonary disease	Number	1990	2019	0.9838113789028141	1.3535739683615855	0.6295745638283089
Deaths	South Asia	Male	All Ages	Chronic obstructive pulmonary disease	Rate	1990	2019	0.09729959449989374	0.3580575029283311	-0.1554197635754222
Deaths	South Asia	Female	All Ages	Chronic obstructive pulmonary disease	Rate	1990	2019	0.40033064944212327	0.850046887907501	0.04801993255656935
Deaths	South Asia	Both	All Ages	Chronic obstructive pulmonary disease	Rate	1990	2019	0.20622720092438362	0.43105588072361156	-0.009161261131928557
Deaths	South Asia	Male	Age-standardized	Chronic obstructive pulmonary disease	Rate	1990	2019	-0.3225735668340277	-0.162270056189756	-0.4765424607343999
Deaths	South Asia	Female	Age-standardized	Chronic obstructive pulmonary disease	Rate	1990	2019	-0.24837991120558972	-0.0028046479861812365	-0.44251743045370234
Deaths	South Asia	Both	Age-standardized	Chronic obstructive pulmonary disease	Rate	1990	2019	-0.3032396486687232	-0.17327846456857968	-0.4338284659950717
Deaths	South Asia	Male	All Ages	Pneumoconiosis	Number	1990	2019	0.234361139616178	1.6570079641354534	-0.0944070894036957
Deaths	South Asia	Female	All Ages	Pneumoconiosis	Number	1990	2019	1.3277321656331276	2.2810435452257902	0.6700202956804356
Deaths	South Asia	Both	All Ages	Pneumoconiosis	Number	1990	2019	0.30423969768071374	1.5142334071356083	-0.02213238702206861
Deaths	South Asia	Male	All Ages	Pneumoconiosis	Rate	1990	2019	-0.23561894852176102	0.6453584580955317	-0.439209450948782
Deaths	South Asia	Female	All Ages	Pneumoconiosis	Rate	1990	2019	0.38811623609884405	0.9566124847685991	-0.0041026535292681765
Deaths	South Asia	Both	All Ages	Pneumoconiosis	Rate	1990	2019	-0.20697632012880013	0.5287424789533545	-0.4054220445447082
Deaths	South Asia	Male	Age-standardized	Pneumoconiosis	Rate	1990	2019	-0.49185884786380757	0.11948941677823739	-0.6259214247537849
Deaths	South Asia	Female	Age-standardized	Pneumoconiosis	Rate	1990	2019	-0.22348514324938085	0.11268896551978982	-0.4547001664111717
Deaths	South Asia	Both	Age-standardized	Pneumoconiosis	Rate	1990	2019	-0.5030557158931328	-0.05538636436427769	-0.6259358265317867
Deaths	North Africa and Middle East	Male	All Ages	Chronic respiratory diseases	Number	1990	2019	0.7030720067724321	1.0212720436455458	0.4192927268494068
Deaths	North Africa and Middle East	Female	All Ages	Chronic respiratory diseases	Number	1990	2019	0.5615414071590749	0.996536858307512	0.2741048303752445
Deaths	North Africa and Middle East	Both	All Ages	Chronic respiratory diseases	Number	1990	2019	0.6439406169247299	0.8835679233500469	0.4250850247552027
Deaths	North Africa and Middle East	Male	All Ages	Chronic respiratory diseases	Rate	1990	2019	-0.04808406083743782	0.12977083063932932	-0.20669979680666778
Deaths	North Africa and Middle East	Female	All Ages	Chronic respiratory diseases	Rate	1990	2019	-0.1016039392498648	0.14866044564849032	-0.2669738020752793
Deaths	North Africa and Middle East	Both	All Ages	Chronic respiratory diseases	Rate	1990	2019	-0.06819088131128823	0.06763331264993856	-0.19224136972921715
Deaths	North Africa and Middle East	Male	Age-standardized	Chronic respiratory diseases	Rate	1990	2019	-0.325653146141113	-0.20330564469567586	-0.44639009707307137
Deaths	North Africa and Middle East	Female	Age-standardized	Chronic respiratory diseases	Rate	1990	2019	-0.3431089376311159	-0.15768863303847205	-0.4749222407699471
Deaths	North Africa and Middle East	Both	Age-standardized	Chronic respiratory diseases	Rate	1990	2019	-0.32911465362803705	-0.2344407354614708	-0.4195118937775972
Deaths	North Africa and Middle East	Male	All Ages	Chronic obstructive pulmonary disease	Number	1990	2019	1.1224199849565677	1.5907117912747084	0.7145369361406536
Deaths	North Africa and Middle East	Female	All Ages	Chronic obstructive pulmonary disease	Number	1990	2019	1.0167727121919583	2.2692892442501473	0.5974952753862214
Deaths	North Africa and Middle East	Both	All Ages	Chronic obstructive pulmonary disease	Number	1990	2019	1.0827633785170796	1.4530601746572447	0.7823636621413528
Deaths	North Africa and Middle East	Male	All Ages	Chronic obstructive pulmonary disease	Rate	1990	2019	0.1863065127270833	0.44805377464014495	-0.041675847348176545
Deaths	North Africa and Middle East	Female	All Ages	Chronic obstructive pulmonary disease	Rate	1990	2019	0.16030266745084398	0.8809085465307187	-0.0809187281911596
Deaths	North Africa and Middle East	Both	All Ages	Chronic obstructive pulmonary disease	Rate	1990	2019	0.1805401534537155	0.39042968821689555	0.010269285948764048
Deaths	North Africa and Middle East	Male	Age-standardized	Chronic obstructive pulmonary disease	Rate	1990	2019	-0.18943693141239215	0.002970651757042397	-0.3430261464997466
Deaths	North Africa and Middle East	Female	Age-standardized	Chronic obstructive pulmonary disease	Rate	1990	2019	-0.18238286295427383	0.28724363491200644	-0.3537104090221711
Deaths	North Africa and Middle East	Both	Age-standardized	Chronic obstructive pulmonary disease	Rate	1990	2019	-0.18000008239443324	-0.027728742818143366	-0.30935827306722236
Deaths	North Africa and Middle East	Male	All Ages	Pneumoconiosis	Number	1990	2019	0.682005965120664	1.9834959706364634	0.1776790376004359
Deaths	North Africa and Middle East	Female	All Ages	Pneumoconiosis	Number	1990	2019	3.0953678438004775	4.792949633280724	2.048137429401228
Deaths	North Africa and Middle East	Both	All Ages	Pneumoconiosis	Number	1990	2019	0.962289550764849	2.1495348310706754	0.4353372623299167
Deaths	North Africa and Middle East	Male	All Ages	Pneumoconiosis	Rate	1990	2019	-0.05985872494068063	0.667596764894521	-0.3417474759425848
Deaths	North Africa and Middle East	Female	All Ages	Pneumoconiosis	Rate	1990	2019	1.356173407458232	2.3328370972446164	0.753674059902871
Deaths	North Africa and Middle East	Both	All Ages	Pneumoconiosis	Rate	1990	2019	0.11225386007600228	0.7852015121503246	-0.18643025443665126
Deaths	North Africa and Middle East	Male	Age-standardized	Pneumoconiosis	Rate	1990	2019	-0.2753832441860195	0.3421913446895219	-0.4895099095073181
Deaths	North Africa and Middle East	Female	Age-standardized	Pneumoconiosis	Rate	1990	2019	0.5689496009532653	1.1992207859103419	0.14662113214621014
Deaths	North Africa and Middle East	Both	Age-standardized	Pneumoconiosis	Rate	1990	2019	-0.15137592724069493	0.3625853336975458	-0.36813555132354336
Deaths	Western Europe	Male	All Ages	Asthma	Number	1990	2019	-0.7599634644596236	-0.721999685652235	-0.7881483837315634
Deaths	Western Europe	Female	All Ages	Asthma	Number	1990	2019	-0.45598319048478825	-0.3795043521665034	-0.5435817812430634
Deaths	Western Europe	Both	All Ages	Asthma	Number	1990	2019	-0.6068724080925904	-0.5557569644789734	-0.6508821768719119
Deaths	Western Europe	Male	All Ages	Asthma	Rate	1990	2019	-0.7904995687166778	-0.7573653293168819	-0.8150989603462235
Deaths	Western Europe	Female	All Ages	Asthma	Rate	1990	2019	-0.5158938897354954	-0.44783740271479944	-0.5938455491234307
Deaths	Western Europe	Both	All Ages	Asthma	Rate	1990	2019	-0.6534695391543641	-0.6084127723529955	-0.6922628616551162
Deaths	Western Europe	Male	Age-standardized	Asthma	Rate	1990	2019	-0.860344402931894	-0.8394103135716633	-0.8756768080833179
Deaths	Western Europe	Female	Age-standardized	Asthma	Rate	1990	2019	-0.6884953480091084	-0.6528609904806	-0.7248550626505508
Deaths	Western Europe	Both	Age-standardized	Asthma	Rate	1990	2019	-0.7732180261936203	-0.7470743680060925	-0.7947622603051753
Deaths	Western Europe	Male	All Ages	Interstitial lung disease and pulmonary sarcoidosis	Number	1990	2019	1.7132238149281696	3.3555514067755996	0.10529995640827033
Deaths	Western Europe	Female	All Ages	Interstitial lung disease and pulmonary sarcoidosis	Number	1990	2019	1.5427262778543296	3.034713635350038	0.1863384679258807
Deaths	Western Europe	Both	All Ages	Interstitial lung disease and pulmonary sarcoidosis	Number	1990	2019	1.6362388209972156	3.1221822934411585	0.1534288852172703
Deaths	Western Europe	Male	All Ages	Interstitial lung disease and pulmonary sarcoidosis	Rate	1990	2019	1.368062670609644	2.801462540450129	-0.035310116255120386
Deaths	Western Europe	Female	All Ages	Interstitial lung disease and pulmonary sarcoidosis	Rate	1990	2019	1.26270458248585	2.590384506282149	0.055691094686092096
Deaths	Western Europe	Both	All Ages	Interstitial lung disease and pulmonary sarcoidosis	Rate	1990	2019	1.323767327312095	2.6335829874091337	0.01671378802927299
Deaths	Western Europe	Male	Age-standardized	Interstitial lung disease and pulmonary sarcoidosis	Rate	1990	2019	0.44422567174621685	1.2993595795514525	-0.3997080371060679
Deaths	Western Europe	Female	Age-standardized	Interstitial lung disease and pulmonary sarcoidosis	Rate	1990	2019	0.5462646019948645	1.327184181272607	-0.2056213039356885
Deaths	Western Europe	Both	Age-standardized	Interstitial lung disease and pulmonary sarcoidosis	Rate	1990	2019	0.5349139135352882	1.3457313999657994	-0.2987020814899311
Deaths	Western Europe	Male	All Ages	Other chronic respiratory diseases	Number	1990	2019	-0.5282392755275758	0.7212143279266794	-0.6205784366197059
Deaths	Western Europe	Female	All Ages	Other chronic respiratory diseases	Number	1990	2019	-0.4054667810859749	0.5924146142007651	-0.5574366947666863
Deaths	Western Europe	Both	All Ages	Other chronic respiratory diseases	Number	1990	2019	-0.4817818936421194	0.35611740551375315	-0.5874433730031352
Deaths	Western Europe	Male	All Ages	Other chronic respiratory diseases	Rate	1990	2019	-0.5882540338411097	0.5022510769866392	-0.668846323800599
Deaths	Western Europe	Female	All Ages	Other chronic respiratory diseases	Rate	1990	2019	-0.470940678675011	0.4170474722941947	-0.6061746686959475
Deaths	Western Europe	Both	All Ages	Other chronic respiratory diseases	Rate	1990	2019	-0.5432059135217259	0.1953777836182744	-0.6363434136370267
Deaths	Western Europe	Male	Age-standardized	Other chronic respiratory diseases	Rate	1990	2019	-0.7295896482382923	-0.002884882739177897	-0.781628674467583
Deaths	Western Europe	Female	Age-standardized	Other chronic respiratory diseases	Rate	1990	2019	-0.605046625271621	-0.017952294440686196	-0.7003097367232474
Deaths	Western Europe	Both	Age-standardized	Other chronic respiratory diseases	Rate	1990	2019	-0.6647508077260004	-0.15219597440445243	-0.7299885465476879
Deaths	Caribbean	Male	All Ages	Chronic respiratory diseases	Number	1990	2019	0.8671731880453912	1.1922824317443723	0.5905142678268538
Deaths	Caribbean	Female	All Ages	Chronic respiratory diseases	Number	1990	2019	0.9050037191596166	1.2560639512822884	0.4903129093928473
Deaths	Caribbean	Both	All Ages	Chronic respiratory diseases	Number	1990	2019	0.8834077191096685	1.159617480778083	0.6129437710966974
Deaths	Caribbean	Male	All Ages	Chronic respiratory diseases	Rate	1990	2019	0.3970704001917855	0.6403260896525217	0.19006657705369084
Deaths	Caribbean	Female	All Ages	Chronic respiratory diseases	Rate	1990	2019	0.42395690076776926	0.6863682730336134	0.11398278664222625
Deaths	Caribbean	Both	All Ages	Chronic respiratory diseases	Rate	1990	2019	0.4085066681508007	0.6150701685394583	0.20624017513104118
Deaths	Caribbean	Male	Age-standardized	Chronic respiratory diseases	Rate	1990	2019	-0.017954396036054924	0.14482831562770562	-0.16026984553203727
Deaths	Caribbean	Female	Age-standardized	Chronic respiratory diseases	Rate	1990	2019	-0.07549759156521961	0.10269807643856546	-0.2790043779526564
Deaths	Caribbean	Both	Age-standardized	Chronic respiratory diseases	Rate	1990	2019	-0.05039609004284711	0.09299380736179694	-0.19194127076245956
Deaths	Caribbean	Male	All Ages	Chronic obstructive pulmonary disease	Number	1990	2019	1.2783098542726048	1.6394601317080848	0.9428333614485661
Deaths	Caribbean	Female	All Ages	Chronic obstructive pulmonary disease	Number	1990	2019	1.5293017386477485	2.059142791722633	0.7943965489949013
Deaths	Caribbean	Both	All Ages	Chronic obstructive pulmonary disease	Number	1990	2019	1.3759488796892567	1.7513948084860418	0.982254605111347
Deaths	Caribbean	Male	All Ages	Chronic obstructive pulmonary disease	Rate	1990	2019	0.7046941763348251	0.9749167597869509	0.45368142557053165
Deaths	Caribbean	Female	All Ages	Chronic obstructive pulmonary disease	Rate	1990	2019	0.8906087314413271	1.2866556347874671	0.34127997911854385
Deaths	Caribbean	Both	All Ages	Chronic obstructive pulmonary disease	Rate	1990	2019	0.7768536288094506	1.0576309076082928	0.48242932262793503
Deaths	Caribbean	Male	Age-standardized	Chronic obstructive pulmonary disease	Rate	1990	2019	0.10211035010373645	0.2672987678796808	-0.057960307887187625
Deaths	Caribbean	Female	Age-standardized	Chronic obstructive pulmonary disease	Rate	1990	2019	0.11365640338279381	0.3453234066775798	-0.2111557625913651
Deaths	Caribbean	Both	Age-standardized	Chronic obstructive pulmonary disease	Rate	1990	2019	0.09690046203861688	0.265847117286881	-0.0842798118543003
Deaths	Caribbean	Male	All Ages	Pneumoconiosis	Number	1990	2019	0.34017765736162886	0.7781673874938422	-0.019105494970625393
Deaths	Caribbean	Female	All Ages	Pneumoconiosis	Number	1990	2019	-0.26260761021268453	0.19440423704570592	-0.5103944917732959
Deaths	Caribbean	Both	All Ages	Pneumoconiosis	Number	1990	2019	0.18492144334611935	0.55284603719178	-0.0972599475204906
Deaths	Caribbean	Male	All Ages	Pneumoconiosis	Rate	1990	2019	0.002757830974585381	0.3304738090495817	-0.26606771805573026
Deaths	Caribbean	Female	All Ages	Pneumoconiosis	Rate	1990	2019	-0.4488121091571979	-0.10720376105208587	-0.6340284614242735
Deaths	Caribbean	Both	All Ages	Pneumoconiosis	Rate	1990	2019	-0.11385636935966023	0.16129607827566456	-0.3248857532954837
Deaths	Caribbean	Male	Age-standardized	Pneumoconiosis	Rate	1990	2019	-0.31113810840516876	-0.0953454121504319	-0.4913664716685975
Deaths	Caribbean	Female	Age-standardized	Pneumoconiosis	Rate	1990	2019	-0.6532437676944183	-0.429621459871207	-0.7693691191601763
Deaths	Caribbean	Both	Age-standardized	Pneumoconiosis	Rate	1990	2019	-0.4168753526675428	-0.23568637264606854	-0.5575221443848268
Deaths	Caribbean	Male	All Ages	Asthma	Number	1990	2019	-0.10451315090289681	0.14286359649179317	-0.29566131442172844
Deaths	Caribbean	Female	All Ages	Asthma	Number	1990	2019	-0.030727923224763823	0.21563667724467692	-0.2415818625371745
Deaths	Caribbean	Both	All Ages	Asthma	Number	1990	2019	-0.06719068053328048	0.13920349988588834	-0.234740374569212
Deaths	Caribbean	Male	All Ages	Asthma	Rate	1990	2019	-0.3299720783029153	-0.14487798328614557	-0.4729943983602928
Deaths	Caribbean	Female	All Ages	Asthma	Rate	1990	2019	-0.2754861061087725	-0.09133288403626488	-0.43309573118101563
Deaths	Caribbean	Both	All Ages	Asthma	Rate	1990	2019	-0.30239844869958005	-0.14804653836264006	-0.42770050565822937
Deaths	Caribbean	Male	Age-standardized	Asthma	Rate	1990	2019	-0.4299780102711237	-0.28347852004709884	-0.5459411419747038
Deaths	Caribbean	Female	Age-standardized	Asthma	Rate	1990	2019	-0.4391441005753193	-0.289079267612031	-0.5636784251039105
Deaths	Caribbean	Both	Age-standardized	Asthma	Rate	1990	2019	-0.43614490674173323	-0.30579987132246916	-0.547010576536689
Deaths	Caribbean	Male	All Ages	Interstitial lung disease and pulmonary sarcoidosis	Number	1990	2019	1.72593875179799	2.8714182666287575	0.6920420212135922
Deaths	Caribbean	Female	All Ages	Interstitial lung disease and pulmonary sarcoidosis	Number	1990	2019	1.8652924541317093	2.9431799103088743	0.908383769485225
Deaths	Caribbean	Both	All Ages	Interstitial lung disease and pulmonary sarcoidosis	Number	1990	2019	1.7938516984408381	2.7495595616315147	0.826518881620514
Deaths	Caribbean	Male	All Ages	Interstitial lung disease and pulmonary sarcoidosis	Rate	1990	2019	1.0396224449106304	1.8967017637666181	0.2660324381546993
Deaths	Caribbean	Female	All Ages	Interstitial lung disease and pulmonary sarcoidosis	Rate	1990	2019	1.1417559040664549	1.947457890911702	0.42648342916122234
Deaths	Caribbean	Both	All Ages	Interstitial lung disease and pulmonary sarcoidosis	Rate	1990	2019	1.0893822973915641	1.8041085271133848	0.3659623448299347
Deaths	Caribbean	Male	Age-standardized	Interstitial lung disease and pulmonary sarcoidosis	Rate	1990	2019	0.45076357955472274	1.0384109136729103	-0.06275030191090498
Deaths	Caribbean	Female	Age-standardized	Interstitial lung disease and pulmonary sarcoidosis	Rate	1990	2019	0.35735549405855	0.8779312205563908	-0.1267913151225358
Deaths	Caribbean	Both	Age-standardized	Interstitial lung disease and pulmonary sarcoidosis	Rate	1990	2019	0.39813107833118433	0.8685832270991892	-0.08790588043493584
Deaths	Caribbean	Male	All Ages	Other chronic respiratory diseases	Number	1990	2019	0.4469940010497238	1.1945230572741405	-0.1405493571578028
Deaths	Caribbean	Female	All Ages	Other chronic respiratory diseases	Number	1990	2019	0.36849881699119896	1.2820663509309354	-0.19261199004991858
Deaths	Caribbean	Both	All Ages	Other chronic respiratory diseases	Number	1990	2019	0.4177791404356306	1.1408399779863574	-0.07326603738757478
Deaths	Caribbean	Male	All Ages	Other chronic respiratory diseases	Rate	1990	2019	0.08268076098386445	0.6420025873794571	-0.3569353602396279
Deaths	Caribbean	Female	All Ages	Other chronic respiratory diseases	Rate	1990	2019	0.02292888698757976	0.705804611159266	-0.3964916095424987
Deaths	Caribbean	Both	All Ages	Other chronic respiratory diseases	Rate	1990	2019	0.06028628480544808	0.6010274110286904	-0.306941904985677
Deaths	Caribbean	Male	Age-standardized	Other chronic respiratory diseases	Rate	1990	2019	0.017832425121415675	0.42290384163943656	-0.32900614162856373
Deaths	Caribbean	Female	Age-standardized	Other chronic respiratory diseases	Rate	1990	2019	-0.05113582371519345	0.4945920932108139	-0.3816309322495835
Deaths	Caribbean	Both	Age-standardized	Other chronic respiratory diseases	Rate	1990	2019	-0.010630797112520962	0.3760870907093592	-0.29821361677941194
Deaths	Eastern Sub-Saharan Africa	Male	All Ages	Chronic respiratory diseases	Number	1990	2019	0.32972579238095334	0.5567922144122781	0.11805086184045001
Deaths	Eastern Sub-Saharan Africa	Female	All Ages	Chronic respiratory diseases	Number	1990	2019	0.3629559128904158	0.9335359387311708	0.11345111481206072
Deaths	Eastern Sub-Saharan Africa	Both	All Ages	Chronic respiratory diseases	Number	1990	2019	0.34359603784160186	0.5710201894966597	0.173765450323034
Deaths	Eastern Sub-Saharan Africa	Male	All Ages	Chronic respiratory diseases	Rate	1990	2019	-0.386648627686618	-0.2819116192317926	-0.48428613300934076
Deaths	Eastern Sub-Saharan Africa	Female	All Ages	Chronic respiratory diseases	Rate	1990	2019	-0.3698136917676244	-0.10599611950794927	-0.48517656308296747
Deaths	Eastern Sub-Saharan Africa	Both	All Ages	Chronic respiratory diseases	Rate	1990	2019	-0.37950250331828905	-0.27447382445018265	-0.4579334092210336
Deaths	Eastern Sub-Saharan Africa	Male	Age-standardized	Chronic respiratory diseases	Rate	1990	2019	-0.31188894719545057	-0.1972710371877185	-0.44235932422181906
Deaths	Eastern Sub-Saharan Africa	Female	Age-standardized	Chronic respiratory diseases	Rate	1990	2019	-0.3281981151079236	-0.10147813791471894	-0.43504790621740463
Deaths	Eastern Sub-Saharan Africa	Both	Age-standardized	Chronic respiratory diseases	Rate	1990	2019	-0.3291873595510319	-0.24756346752958944	-0.4133955168113753
Deaths	Eastern Sub-Saharan Africa	Male	All Ages	Chronic obstructive pulmonary disease	Number	1990	2019	0.4656265816149823	0.7566421706504607	0.16745828202909332
Deaths	Eastern Sub-Saharan Africa	Female	All Ages	Chronic obstructive pulmonary disease	Number	1990	2019	0.6600436505606204	1.5013063892411564	0.34917158378624413
Deaths	Eastern Sub-Saharan Africa	Both	All Ages	Chronic obstructive pulmonary disease	Number	1990	2019	0.5307771263070363	0.7324086073917612	0.3467770580536958
Deaths	Eastern Sub-Saharan Africa	Male	All Ages	Chronic obstructive pulmonary disease	Rate	1990	2019	-0.32396281979090935	-0.18972851981550232	-0.46149639007978005
Deaths	Eastern Sub-Saharan Africa	Female	All Ages	Chronic obstructive pulmonary disease	Rate	1990	2019	-0.23245002295572884	0.15652239686249814	-0.37618711543266153
Deaths	Eastern Sub-Saharan Africa	Both	All Ages	Chronic obstructive pulmonary disease	Rate	1990	2019	-0.2930588152246995	-0.1999416685961041	-0.3780334493594297
Deaths	Eastern Sub-Saharan Africa	Male	Age-standardized	Chronic obstructive pulmonary disease	Rate	1990	2019	-0.26641558279265326	-0.13033000967998035	-0.4264288605488553
Deaths	Eastern Sub-Saharan Africa	Female	Age-standardized	Chronic obstructive pulmonary disease	Rate	1990	2019	-0.23734324173628416	0.07095307791129209	-0.36660959564914547
Deaths	Eastern Sub-Saharan Africa	Both	Age-standardized	Chronic obstructive pulmonary disease	Rate	1990	2019	-0.27248645909592784	-0.17607130502589313	-0.36327823495619405
Deaths	Eastern Sub-Saharan Africa	Male	All Ages	Pneumoconiosis	Number	1990	2019	0.2481129478735986	0.7223773493868825	-0.13016415510274856
Deaths	Eastern Sub-Saharan Africa	Female	All Ages	Pneumoconiosis	Number	1990	2019	0.576600483386845	1.1358196069674635	0.20088595044552274
Deaths	Eastern Sub-Saharan Africa	Both	All Ages	Pneumoconiosis	Number	1990	2019	0.30261450264812045	0.6927922688400046	-0.03989894665420591
Deaths	Eastern Sub-Saharan Africa	Male	All Ages	Pneumoconiosis	Rate	1990	2019	-0.42429349436800656	-0.20553356418217397	-0.5987781750101957
Deaths	Eastern Sub-Saharan Africa	Female	All Ages	Pneumoconiosis	Rate	1990	2019	-0.2710314187082457	-0.012466756675373721	-0.4447495501784157
Deaths	Eastern Sub-Saharan Africa	Both	All Ages	Pneumoconiosis	Rate	1990	2019	-0.3984285341203592	-0.21823722634317028	-0.5566075789271032
Deaths	Eastern Sub-Saharan Africa	Male	Age-standardized	Pneumoconiosis	Rate	1990	2019	-0.38936956835323006	-0.16009572796933272	-0.5588320721447873
Deaths	Eastern Sub-Saharan Africa	Female	Age-standardized	Pneumoconiosis	Rate	1990	2019	-0.29033562857503215	-0.0523034684417868	-0.4519322622513757
Deaths	Eastern Sub-Saharan Africa	Both	Age-standardized	Pneumoconiosis	Rate	1990	2019	-0.39104186468576485	-0.2062012142364613	-0.5405641724551923
Deaths	Eastern Sub-Saharan Africa	Male	All Ages	Asthma	Number	1990	2019	0.03416110906758123	0.2651897467315645	-0.15213023165763004
Deaths	Eastern Sub-Saharan Africa	Female	All Ages	Asthma	Number	1990	2019	0.08474053747923571	0.6681686524610808	-0.17968073590470002
Deaths	Eastern Sub-Saharan Africa	Both	All Ages	Asthma	Number	1990	2019	0.06100417248278408	0.39766287283204577	-0.1252033356325122
Deaths	Eastern Sub-Saharan Africa	Male	All Ages	Asthma	Rate	1990	2019	-0.522981249913209	-0.41641662375733784	-0.6089102814012084
Deaths	Eastern Sub-Saharan Africa	Female	All Ages	Asthma	Rate	1990	2019	-0.498451396528037	-0.22869328739032485	-0.6207111589429084
Deaths	Eastern Sub-Saharan Africa	Both	All Ages	Asthma	Rate	1990	2019	-0.5100086525619602	-0.3545334390904968	-0.5960027232459508
Deaths	Eastern Sub-Saharan Africa	Male	Age-standardized	Asthma	Rate	1990	2019	-0.45457393898852416	-0.34157596601536533	-0.5449295791301247
Deaths	Eastern Sub-Saharan Africa	Female	Age-standardized	Asthma	Rate	1990	2019	-0.45480998328882316	-0.25382292786337524	-0.5681905163259466
Deaths	Eastern Sub-Saharan Africa	Both	Age-standardized	Asthma	Rate	1990	2019	-0.4555341456915957	-0.34034620638240654	-0.5398671742261316
Deaths	Eastern Sub-Saharan Africa	Male	All Ages	Interstitial lung disease and pulmonary sarcoidosis	Number	1990	2019	0.786005058161717	1.8542153093397236	0.21877402189489611
Deaths	Eastern Sub-Saharan Africa	Female	All Ages	Interstitial lung disease and pulmonary sarcoidosis	Number	1990	2019	1.3403481789249396	2.493024014572707	0.6910687595261558
Deaths	Eastern Sub-Saharan Africa	Both	All Ages	Interstitial lung disease and pulmonary sarcoidosis	Number	1990	2019	0.9789883804625057	1.9926532312650587	0.42476691979697
Deaths	Eastern Sub-Saharan Africa	Male	All Ages	Interstitial lung disease and pulmonary sarcoidosis	Rate	1990	2019	-0.17618454898083594	0.31653976097339964	-0.43782641266916716
Deaths	Eastern Sub-Saharan Africa	Female	All Ages	Interstitial lung disease and pulmonary sarcoidosis	Rate	1990	2019	0.08210057633291305	0.6150602433224786	-0.21810502566228318
Deaths	Eastern Sub-Saharan Africa	Both	All Ages	Interstitial lung disease and pulmonary sarcoidosis	Rate	1990	2019	-0.08606656952352508	0.38206260374170564	-0.3420162889813791
Deaths	Eastern Sub-Saharan Africa	Male	Age-standardized	Interstitial lung disease and pulmonary sarcoidosis	Rate	1990	2019	-0.13002937122036912	0.3096600579330042	-0.3690159274152859
Deaths	Eastern Sub-Saharan Africa	Female	Age-standardized	Interstitial lung disease and pulmonary sarcoidosis	Rate	1990	2019	0.0007928124905927205	0.41175002944589173	-0.25401033344065493
Deaths	Eastern Sub-Saharan Africa	Both	Age-standardized	Interstitial lung disease and pulmonary sarcoidosis	Rate	1990	2019	-0.09568357532116445	0.29356449645837246	-0.31376118077077236
Deaths	Eastern Sub-Saharan Africa	Male	All Ages	Other chronic respiratory diseases	Number	1990	2019	0.714264910922235	2.3094179997286686	0.03480739161861221
Deaths	Eastern Sub-Saharan Africa	Female	All Ages	Other chronic respiratory diseases	Number	1990	2019	0.5632716898842296	3.219044017690218	-0.3139736236073811
Deaths	Eastern Sub-Saharan Africa	Both	All Ages	Other chronic respiratory diseases	Number	1990	2019	0.6490176123992496	2.2282886596976854	-0.08240763684469628
Deaths	Eastern Sub-Saharan Africa	Male	All Ages	Other chronic respiratory diseases	Rate	1990	2019	-0.20927552007534292	0.5265072568515385	-0.5226831446257514
Deaths	Eastern Sub-Saharan Africa	Female	All Ages	Other chronic respiratory diseases	Rate	1990	2019	-0.27719421758615803	0.9507481853463732	-0.6828038050239866
Deaths	Eastern Sub-Saharan Africa	Both	All Ages	Other chronic respiratory diseases	Rate	1990	2019	-0.23845317218893614	0.4908834020724647	-0.5762388781476558
Deaths	Eastern Sub-Saharan Africa	Male	Age-standardized	Other chronic respiratory diseases	Rate	1990	2019	-0.13947882540130013	0.36792092455367786	-0.4255532391204772
Deaths	Eastern Sub-Saharan Africa	Female	Age-standardized	Other chronic respiratory diseases	Rate	1990	2019	-0.19103378894471565	0.513907435840399	-0.583587525609853
Deaths	Eastern Sub-Saharan Africa	Both	Age-standardized	Other chronic respiratory diseases	Rate	1990	2019	-0.1653410651981578	0.329396920022657	-0.46673396954570473
Deaths	South Asia	Male	All Ages	Asthma	Number	1990	2019	0.06917580449497916	0.5356546917583345	-0.19579174557933945
Deaths	South Asia	Female	All Ages	Asthma	Number	1990	2019	0.44320759694246087	1.0009968288298776	0.03405522388612283
Deaths	South Asia	Both	All Ages	Asthma	Number	1990	2019	0.25429348852165823	0.5336147267775864	0.009091239594795093
Deaths	South Asia	Male	All Ages	Asthma	Rate	1990	2019	-0.337910357491413	-0.049042204651121676	-0.5019921387733484
Deaths	South Asia	Female	All Ages	Asthma	Rate	1990	2019	-0.13935979106422539	0.1932713855528803	-0.38335309083606095
Deaths	South Asia	Both	All Ages	Asthma	Rate	1990	2019	-0.23734537472310596	-0.06750822237925762	-0.38643697966540613
Deaths	South Asia	Male	Age-standardized	Asthma	Rate	1990	2019	-0.5529877111945609	-0.3436897384921549	-0.6742828806653579
Deaths	South Asia	Female	Age-standardized	Asthma	Rate	1990	2019	-0.48263701691626976	-0.23916422277340973	-0.6442178483777938
Deaths	South Asia	Both	Age-standardized	Asthma	Rate	1990	2019	-0.5119150621944241	-0.3977205397805061	-0.6208228503611971
Deaths	South Asia	Male	All Ages	Interstitial lung disease and pulmonary sarcoidosis	Number	1990	2019	1.2982511357320334	2.870972447467787	0.62618774589284
Deaths	South Asia	Female	All Ages	Interstitial lung disease and pulmonary sarcoidosis	Number	1990	2019	2.450525724615741	3.83548242224259	1.5019165668463654
Deaths	South Asia	Both	All Ages	Interstitial lung disease and pulmonary sarcoidosis	Number	1990	2019	1.7317759189827178	2.498708111176968	1.0652464084442776
Deaths	South Asia	Male	All Ages	Interstitial lung disease and pulmonary sarcoidosis	Rate	1990	2019	0.4231974446620788	1.3971088319896314	0.00702060297614037
Deaths	South Asia	Female	All Ages	Interstitial lung disease and pulmonary sarcoidosis	Rate	1990	2019	1.0576812281635746	1.8835841849785242	0.49198909525722645
Deaths	South Asia	Both	All Ages	Interstitial lung disease and pulmonary sarcoidosis	Rate	1990	2019	0.6610159893979378	1.1273377785193044	0.25574256754927005
Deaths	South Asia	Male	Age-standardized	Interstitial lung disease and pulmonary sarcoidosis	Rate	1990	2019	-0.07588193936241257	0.5483084961604163	-0.3321153320905926
Deaths	South Asia	Female	Age-standardized	Interstitial lung disease and pulmonary sarcoidosis	Rate	1990	2019	0.16233554502977848	0.6656871610971117	-0.1599303297093828
Deaths	South Asia	Both	Age-standardized	Interstitial lung disease and pulmonary sarcoidosis	Rate	1990	2019	0.016111361897415376	0.2740576731131478	-0.21426812416196866
Deaths	South Asia	Male	All Ages	Other chronic respiratory diseases	Number	1990	2019	0.6861585143056088	1.6702363523908919	0.19515049514605765
Deaths	South Asia	Female	All Ages	Other chronic respiratory diseases	Number	1990	2019	0.9378042634064289	1.9164946337782578	0.2910040822760904
Deaths	South Asia	Both	All Ages	Other chronic respiratory diseases	Number	1990	2019	0.7666919171161984	1.4366401936028752	0.2874581953655789
Deaths	South Asia	Male	All Ages	Other chronic respiratory diseases	Rate	1990	2019	0.04415764297690187	0.6535501687704145	-0.25990023273209134
Deaths	South Asia	Female	All Ages	Other chronic respiratory diseases	Rate	1990	2019	0.15558722783056642	0.7392179450085485	-0.23012460199006723
Deaths	South Asia	Both	All Ages	Other chronic respiratory diseases	Rate	1990	2019	0.07421091981910637	0.48156307179515934	-0.21718006468846887
Deaths	South Asia	Male	Age-standardized	Other chronic respiratory diseases	Rate	1990	2019	-0.19628609940799857	0.2936697816476647	-0.4192648309927876
Deaths	South Asia	Female	Age-standardized	Other chronic respiratory diseases	Rate	1990	2019	-0.17519990368701113	0.17826227859526902	-0.4237249069434511
Deaths	South Asia	Both	Age-standardized	Other chronic respiratory diseases	Rate	1990	2019	-0.20115516634874783	0.07699130222647332	-0.39968274621061206
Deaths	Southern Latin America	Male	All Ages	Chronic respiratory diseases	Number	1990	2019	0.7229042474403097	0.9265963994129904	0.529417431000209
Deaths	Southern Latin America	Female	All Ages	Chronic respiratory diseases	Number	1990	2019	1.4606501431414773	1.90027121893677	0.8030976406614712
Deaths	Southern Latin America	Both	All Ages	Chronic respiratory diseases	Number	1990	2019	0.9972675656555162	1.2244466645951295	0.7085453019181326
Deaths	Southern Latin America	Male	All Ages	Chronic respiratory diseases	Rate	1990	2019	0.2833188000705246	0.4350405039561176	0.1391986207440909
Deaths	Southern Latin America	Female	All Ages	Chronic respiratory diseases	Rate	1990	2019	0.8199300246722194	1.1450797000734965	0.3335953275608672
Deaths	Southern Latin America	Both	All Ages	Chronic respiratory diseases	Rate	1990	2019	0.48231669297936064	0.650922730770635	0.26803502209454516
Deaths	Southern Latin America	Male	Age-standardized	Chronic respiratory diseases	Rate	1990	2019	-0.09556033189010649	0.011306417921649813	-0.19918780109057677
Deaths	Southern Latin America	Female	Age-standardized	Chronic respiratory diseases	Rate	1990	2019	0.15309774452125022	0.3536133200905111	-0.14379906724916547
Deaths	Southern Latin America	Both	Age-standardized	Chronic respiratory diseases	Rate	1990	2019	-0.004853510459892775	0.10409524747451618	-0.15214578005437152
Deaths	Southern Latin America	Male	All Ages	Chronic obstructive pulmonary disease	Number	1990	2019	0.7661864728442875	1.0019928841428365	0.5335393300304938
Deaths	Southern Latin America	Female	All Ages	Chronic obstructive pulmonary disease	Number	1990	2019	1.6886604694636584	2.2544312318318642	0.9636339224631497
Deaths	Southern Latin America	Both	All Ages	Chronic obstructive pulmonary disease	Number	1990	2019	1.0803215597630984	1.3500546904737547	0.8297143838667476
Deaths	Southern Latin America	Male	All Ages	Chronic obstructive pulmonary disease	Rate	1990	2019	0.31555790659797217	0.4912001695073478	0.1422688497051118
Deaths	Southern Latin America	Female	All Ages	Chronic obstructive pulmonary disease	Rate	1990	2019	0.9885695364555798	1.4070212210177127	0.4523301262133535
Deaths	Southern Latin America	Both	All Ages	Chronic obstructive pulmonary disease	Rate	1990	2019	0.5439570680604351	0.7441455301259936	0.35796336015698516
Deaths	Southern Latin America	Male	Age-standardized	Chronic obstructive pulmonary disease	Rate	1990	2019	-0.08494751739705711	0.039045840283261905	-0.20182061963993703
Deaths	Southern Latin America	Female	Age-standardized	Chronic obstructive pulmonary disease	Rate	1990	2019	0.22968604559743924	0.4834674436262022	-0.09565517307433494
Deaths	Southern Latin America	Both	Age-standardized	Chronic obstructive pulmonary disease	Rate	1990	2019	0.020670729200279635	0.15137563954378522	-0.10514712625955613
Deaths	Southern Latin America	Male	All Ages	Pneumoconiosis	Number	1990	2019	0.13291462371463128	0.3931091758846651	-0.06124157263609385
Deaths	Southern Latin America	Female	All Ages	Pneumoconiosis	Number	1990	2019	1.2986138083455285	2.297099859242211	0.4447731606200314
Deaths	Southern Latin America	Both	All Ages	Pneumoconiosis	Number	1990	2019	0.17502931340608555	0.41938180100036854	-0.01590735660868467
Deaths	Southern Latin America	Male	All Ages	Pneumoconiosis	Rate	1990	2019	-0.15613961852619784	0.037668343217366514	-0.30075839075178695
Deaths	Southern Latin America	Female	All Ages	Pneumoconiosis	Rate	1990	2019	0.7000857665988243	1.438579513183743	0.06857371056255684
Deaths	Southern Latin America	Both	All Ages	Pneumoconiosis	Rate	1990	2019	-0.12792577421630258	0.053425877190079275	-0.2696336846293473
Deaths	Southern Latin America	Male	Age-standardized	Pneumoconiosis	Rate	1990	2019	-0.38102895676480003	-0.23641422211366567	-0.4852364885337161
Deaths	Southern Latin America	Female	Age-standardized	Pneumoconiosis	Rate	1990	2019	0.11216748727708813	0.5848118254765117	-0.293682615635443
Deaths	Southern Latin America	Both	Age-standardized	Pneumoconiosis	Rate	1990	2019	-0.38430776933490685	-0.25482875422541146	-0.4812204251896954
Deaths	Southern Latin America	Male	All Ages	Asthma	Number	1990	2019	-0.4820732566912531	-0.37531998612653766	-0.5775769066288485
Deaths	Southern Latin America	Female	All Ages	Asthma	Number	1990	2019	-0.13573443040325953	0.06972410040393433	-0.33007456061581925
Deaths	Southern Latin America	Both	All Ages	Asthma	Number	1990	2019	-0.29629317774696573	-0.1778823799658612	-0.415660452548435
Deaths	Southern Latin America	Male	All Ages	Asthma	Rate	1990	2019	-0.6142181855231365	-0.5347021710445311	-0.6853548314640581
Deaths	Southern Latin America	Female	All Ages	Asthma	Rate	1990	2019	-0.3607775311806648	-0.20881763144307908	-0.5045141119206641
Deaths	Southern Latin America	Both	All Ages	Asthma	Rate	1990	2019	-0.477728278611095	-0.389847062694826	-0.5663193652918627
Deaths	Southern Latin America	Male	Age-standardized	Asthma	Rate	1990	2019	-0.702343818521737	-0.6429548463957386	-0.7570403043253298
Deaths	Southern Latin America	Female	Age-standardized	Asthma	Rate	1990	2019	-0.5501628528289485	-0.4478675636315541	-0.6448628918300017
Deaths	Southern Latin America	Both	Age-standardized	Asthma	Rate	1990	2019	-0.6176221827731627	-0.5541402579882362	-0.6823377808601346
Deaths	Southern Latin America	Male	All Ages	Interstitial lung disease and pulmonary sarcoidosis	Number	1990	2019	1.7290927392137208	3.0282517222479273	0.624144503014148
Deaths	Southern Latin America	Female	All Ages	Interstitial lung disease and pulmonary sarcoidosis	Number	1990	2019	2.00666043703872	3.4447187374749344	0.6631964751902759
Deaths	Southern Latin America	Both	All Ages	Interstitial lung disease and pulmonary sarcoidosis	Number	1990	2019	1.8835117574356046	3.1742845850657573	0.6528261712638853
Deaths	Southern Latin America	Male	All Ages	Interstitial lung disease and pulmonary sarcoidosis	Rate	1990	2019	1.0327862239426506	2.0004750259670745	0.20975682650145094
Deaths	Southern Latin America	Female	All Ages	Interstitial lung disease and pulmonary sarcoidosis	Rate	1990	2019	1.2237666003078942	2.287373909736972	0.23012253918526848
Deaths	Southern Latin America	Both	All Ages	Interstitial lung disease and pulmonary sarcoidosis	Rate	1990	2019	1.1400625964935287	2.0980384541810677	0.22668182590423827
Deaths	Southern Latin America	Male	Age-standardized	Interstitial lung disease and pulmonary sarcoidosis	Rate	1990	2019	0.4700812548499289	1.1798387852225793	-0.12046562881780253
Deaths	Southern Latin America	Female	Age-standardized	Interstitial lung disease and pulmonary sarcoidosis	Rate	1990	2019	0.4779039445537215	1.1754314572936684	-0.18360510565340993
Deaths	Southern Latin America	Both	Age-standardized	Interstitial lung disease and pulmonary sarcoidosis	Rate	1990	2019	0.47153233814542306	1.1316102083173338	-0.1486199212487167
Deaths	Southern Latin America	Male	All Ages	Other chronic respiratory diseases	Number	1990	2019	0.4368287034302832	0.8172329919435883	0.13870522451318168
Deaths	Southern Latin America	Female	All Ages	Other chronic respiratory diseases	Number	1990	2019	0.02509585213259511	0.3289188563224657	-0.1835869313206244
Deaths	Southern Latin America	Both	All Ages	Other chronic respiratory diseases	Number	1990	2019	0.33173362830842484	0.6259011574190885	0.09171122504862633
Deaths	Southern Latin America	Male	All Ages	Other chronic respiratory diseases	Rate	1990	2019	0.07023317768965244	0.3535803084439351	-0.15182644390867425
Deaths	Southern Latin America	Female	All Ages	Other chronic respiratory diseases	Rate	1990	2019	-0.24182528562094943	-0.017113695047029896	-0.39616988609056775
Deaths	Southern Latin America	Both	All Ages	Other chronic respiratory diseases	Rate	1990	2019	-0.0116241700467149	0.2066988260462583	-0.1897621527382071
Deaths	Southern Latin America	Male	Age-standardized	Other chronic respiratory diseases	Rate	1990	2019	-0.1673552432162295	0.05588744957614404	-0.35747989622721
Deaths	Southern Latin America	Female	Age-standardized	Other chronic respiratory diseases	Rate	1990	2019	-0.31615811141115513	-0.1256268864973194	-0.4526713400078023
Deaths	Southern Latin America	Both	Age-standardized	Other chronic respiratory diseases	Rate	1990	2019	-0.22418520050930693	-0.0701305760325869	-0.36335920163682167
Deaths	Central Europe	Male	All Ages	Chronic respiratory diseases	Number	1990	2019	-0.21675609022143671	-0.1156395604034843	-0.31333165513597483
Deaths	Central Europe	Female	All Ages	Chronic respiratory diseases	Number	1990	2019	-0.028487737054710905	0.2835215587487638	-0.17382472708267152
Deaths	Central Europe	Both	All Ages	Chronic respiratory diseases	Number	1990	2019	-0.15309311898000819	-0.02276234976351927	-0.25924068628233976
Deaths	Central Europe	Male	All Ages	Chronic respiratory diseases	Rate	1990	2019	-0.15259973009930833	-0.04320063539919152	-0.2570859045242433
Deaths	Central Europe	Female	All Ages	Chronic respiratory diseases	Rate	1990	2019	0.04092449700062167	0.37522611282288093	-0.11479647432484176
Deaths	Central Europe	Both	All Ages	Chronic respiratory diseases	Rate	1990	2019	-0.0882673548322857	0.05203947184195053	-0.20253989704863606
Deaths	Central Europe	Male	Age-standardized	Chronic respiratory diseases	Rate	1990	2019	-0.5115455356910638	-0.4518429140423274	-0.5697553765040977
Deaths	Central Europe	Female	Age-standardized	Chronic respiratory diseases	Rate	1990	2019	-0.4320969412304713	-0.25804809867480477	-0.5168266516859292
Deaths	Central Europe	Both	Age-standardized	Chronic respiratory diseases	Rate	1990	2019	-0.48262238973174904	-0.4032109317936088	-0.5474235668262482
Deaths	Central Europe	Male	All Ages	Chronic obstructive pulmonary disease	Number	1990	2019	-0.13263542404346643	-0.019284711597494987	-0.23823246146390248
Deaths	Central Europe	Female	All Ages	Chronic obstructive pulmonary disease	Number	1990	2019	0.07854919070547564	0.434346970721267	-0.08253467573257874
Deaths	Central Europe	Both	All Ages	Chronic obstructive pulmonary disease	Number	1990	2019	-0.06268914686918504	0.08204694371761284	-0.18005828898449563
Deaths	Central Europe	Male	All Ages	Chronic obstructive pulmonary disease	Rate	1990	2019	-0.06158864870629566	0.06104674382080117	-0.17583525425741853
Deaths	Central Europe	Female	All Ages	Chronic obstructive pulmonary disease	Rate	1990	2019	0.15560895795789792	0.5368276407505119	-0.016983966539638948
Deaths	Central Europe	Both	All Ages	Chronic obstructive pulmonary disease	Rate	1990	2019	0.00905651213995849	0.16487130321002721	-0.11729655075283471
Deaths	Central Europe	Male	Age-standardized	Chronic obstructive pulmonary disease	Rate	1990	2019	-0.4633735022975827	-0.3978859608379506	-0.5259288987804306
Deaths	Central Europe	Female	Age-standardized	Chronic obstructive pulmonary disease	Rate	1990	2019	-0.37510499688648596	-0.17787380564730643	-0.4656183539858335
Deaths	Central Europe	Both	Age-standardized	Chronic obstructive pulmonary disease	Rate	1990	2019	-0.43173087169525887	-0.34536419456883494	-0.5038046392819756
Deaths	Central Europe	Male	All Ages	Pneumoconiosis	Number	1990	2019	-0.7231572702115832	-0.672863657079628	-0.765307991638059
Deaths	Central Europe	Female	All Ages	Pneumoconiosis	Number	1990	2019	-0.20626759938753195	0.16182738122021162	-0.41188279092823843
Deaths	Central Europe	Both	All Ages	Pneumoconiosis	Number	1990	2019	-0.6911416473224086	-0.6381030209377064	-0.736704738074451
Deaths	Central Europe	Male	All Ages	Pneumoconiosis	Rate	1990	2019	-0.7004807812561561	-0.6460675635978806	-0.7460841140971393
Deaths	Central Europe	Female	All Ages	Pneumoconiosis	Rate	1990	2019	-0.14955731247711648	0.244837176559967	-0.3698632190452257
Deaths	Central Europe	Both	All Ages	Pneumoconiosis	Rate	1990	2019	-0.6675003484093381	-0.6104019256505719	-0.7165510270427952
Deaths	Central Europe	Male	Age-standardized	Pneumoconiosis	Rate	1990	2019	-0.8135184839992045	-0.7806605908443037	-0.8411614660633212
Deaths	Central Europe	Female	Age-standardized	Pneumoconiosis	Rate	1990	2019	-0.5143626216328735	-0.3138521303397064	-0.6332499262833706
Deaths	Central Europe	Both	Age-standardized	Pneumoconiosis	Rate	1990	2019	-0.7951967128336473	-0.7603456618206215	-0.8253899853952931
Deaths	Central Europe	Male	All Ages	Asthma	Number	1990	2019	-0.778461963369011	-0.7393462517812636	-0.8160072457481613
Deaths	Central Europe	Female	All Ages	Asthma	Number	1990	2019	-0.6327870798472166	-0.5025736345572493	-0.7094841642109401
Deaths	Central Europe	Both	All Ages	Asthma	Number	1990	2019	-0.720647656125032	-0.6617360765405572	-0.7645438188505418
Deaths	Central Europe	Male	All Ages	Asthma	Rate	1990	2019	-0.7603155419523855	-0.7179958199054104	-0.8009361992270582
Deaths	Central Europe	Female	All Ages	Asthma	Rate	1990	2019	-0.6065505925335988	-0.4670337071468324	-0.6887275006466158
Deaths	Central Europe	Both	All Ages	Asthma	Rate	1990	2019	-0.6992648694645416	-0.6358439533174534	-0.7465210264888426
Deaths	Central Europe	Male	Age-standardized	Asthma	Rate	1990	2019	-0.8587050661415889	-0.8352419299776921	-0.8830287751001276
Deaths	Central Europe	Female	Age-standardized	Asthma	Rate	1990	2019	-0.7750536248084257	-0.700514222930403	-0.8210446488969434
Deaths	Central Europe	Both	Age-standardized	Asthma	Rate	1990	2019	-0.8248775851296133	-0.7887853095012375	-0.8524597126022361
Deaths	Central Europe	Male	All Ages	Interstitial lung disease and pulmonary sarcoidosis	Number	1990	2019	0.05627162542983643	0.29280389699828424	-0.1798522366123141
Deaths	Central Europe	Female	All Ages	Interstitial lung disease and pulmonary sarcoidosis	Number	1990	2019	0.14530500246927577	0.5380296838830614	-0.06836133554011956
Deaths	Central Europe	Both	All Ages	Interstitial lung disease and pulmonary sarcoidosis	Number	1990	2019	0.09348540186428433	0.28897572787776404	-0.06729598414293442
Deaths	Central Europe	Male	All Ages	Interstitial lung disease and pulmonary sarcoidosis	Rate	1990	2019	0.1427919825520792	0.3986988696212603	-0.1126730417225193
Deaths	Central Europe	Female	All Ages	Interstitial lung disease and pulmonary sarcoidosis	Rate	1990	2019	0.22713431325443095	0.6479182364764031	-0.0017979749949441728
Deaths	Central Europe	Both	All Ages	Interstitial lung disease and pulmonary sarcoidosis	Rate	1990	2019	0.1771853083697714	0.38763927448504143	0.0040970484402476515
Deaths	Central Europe	Male	Age-standardized	Interstitial lung disease and pulmonary sarcoidosis	Rate	1990	2019	-0.3015479534854532	-0.14950105477159137	-0.45411734327573067
Deaths	Central Europe	Female	Age-standardized	Interstitial lung disease and pulmonary sarcoidosis	Rate	1990	2019	-0.25224420106666795	0.019682998352611007	-0.3824816191922747
Deaths	Central Europe	Both	Age-standardized	Interstitial lung disease and pulmonary sarcoidosis	Rate	1990	2019	-0.27833024045163507	-0.15536202395010434	-0.3833952272523734
Deaths	Central Europe	Male	All Ages	Other chronic respiratory diseases	Number	1990	2019	-0.37217578276849905	0.03194913135790736	-0.5073280030005427
Deaths	Central Europe	Female	All Ages	Other chronic respiratory diseases	Number	1990	2019	-0.35140898198904497	0.14931757647451646	-0.5332274027151901
Deaths	Central Europe	Both	All Ages	Other chronic respiratory diseases	Number	1990	2019	-0.36444822181177744	0.0195117671210267	-0.5061647194965134
Deaths	Central Europe	Male	All Ages	Other chronic respiratory diseases	Rate	1990	2019	-0.3207500186211774	0.11647720654949568	-0.46697270413773795
Deaths	Central Europe	Female	All Ages	Other chronic respiratory diseases	Rate	1990	2019	-0.30506870069205155	0.2314335761020467	-0.4998776139280431
Deaths	Central Europe	Both	All Ages	Other chronic respiratory diseases	Rate	1990	2019	-0.31580045356260117	0.09754942491123765	-0.468364519569945
Deaths	Central Europe	Male	Age-standardized	Other chronic respiratory diseases	Rate	1990	2019	-0.5207128239058954	-0.17744258117486436	-0.6246937434700829
Deaths	Central Europe	Female	Age-standardized	Other chronic respiratory diseases	Rate	1990	2019	-0.5545762728921682	-0.19351292982126936	-0.6806030974710116
Deaths	Central Europe	Both	Age-standardized	Other chronic respiratory diseases	Rate	1990	2019	-0.5317207739965498	-0.22552406231888653	-0.6396157063386777
Deaths	Southeast Asia	Male	All Ages	Chronic respiratory diseases	Number	1990	2019	0.49992252753088934	0.883971953315716	0.2722327024589542
Deaths	Southeast Asia	Female	All Ages	Chronic respiratory diseases	Number	1990	2019	0.26628280534380344	0.6871028130134784	-0.014910504455445358
Deaths	Southeast Asia	Both	All Ages	Chronic respiratory diseases	Number	1990	2019	0.4041658984177306	0.6595692628978794	0.20329173538240428
Deaths	Southeast Asia	Male	All Ages	Chronic respiratory diseases	Rate	1990	2019	0.033100759865385604	0.2976222576905472	-0.1237250274522106
Deaths	Southeast Asia	Female	All Ages	Chronic respiratory diseases	Rate	1990	2019	-0.11764652180218997	0.1755833916860163	-0.3135837120572197
Deaths	Southeast Asia	Both	All Ages	Chronic respiratory diseases	Rate	1990	2019	-0.02720664005184545	0.1497344873139959	-0.16637043273909577
Deaths	Southeast Asia	Male	Age-standardized	Chronic respiratory diseases	Rate	1990	2019	-0.3468916572826202	-0.1854371624708804	-0.4461816005041479
Deaths	Southeast Asia	Female	Age-standardized	Chronic respiratory diseases	Rate	1990	2019	-0.47266592495439264	-0.27597218690238795	-0.603793775551459
Deaths	Southeast Asia	Both	Age-standardized	Chronic respiratory diseases	Rate	1990	2019	-0.405503581023741	-0.2895320399467976	-0.4947458875863592
Deaths	Southeast Asia	Male	All Ages	Chronic obstructive pulmonary disease	Number	1990	2019	0.74797091284247	1.2186436196232562	0.42394008079033313
Deaths	Southeast Asia	Female	All Ages	Chronic obstructive pulmonary disease	Number	1990	2019	0.48777326633575474	1.0015845862635984	0.14355041624006756
Deaths	Southeast Asia	Both	All Ages	Chronic obstructive pulmonary disease	Number	1990	2019	0.6508563101197749	0.9745408232018972	0.42396111382025836
Deaths	Southeast Asia	Male	All Ages	Chronic obstructive pulmonary disease	Rate	1990	2019	0.20394890078278383	0.5281338650712922	-0.019233625426711014
Deaths	Southeast Asia	Female	All Ages	Chronic obstructive pulmonary disease	Rate	1990	2019	0.03668936416194578	0.39471618357583416	-0.20316718903087125
Deaths	Southeast Asia	Both	All Ages	Chronic obstructive pulmonary disease	Rate	1990	2019	0.14369823289588565	0.36794391882171396	-0.013492694909026045
Deaths	Southeast Asia	Male	Age-standardized	Chronic obstructive pulmonary disease	Rate	1990	2019	-0.2687539078444141	-0.082394345703654	-0.3974957781599324
Deaths	Southeast Asia	Female	Age-standardized	Chronic obstructive pulmonary disease	Rate	1990	2019	-0.4142307702247306	-0.20252905359780052	-0.5495500975656361
Deaths	Southeast Asia	Both	Age-standardized	Chronic obstructive pulmonary disease	Rate	1990	2019	-0.3330619311682979	-0.20532422581981155	-0.42059358460842
Deaths	Southeast Asia	Male	All Ages	Pneumoconiosis	Number	1990	2019	0.31366545593117584	1.461083203124044	-0.038631415772669965
Deaths	Southeast Asia	Female	All Ages	Pneumoconiosis	Number	1990	2019	0.7088465989209256	1.3756295128360754	0.22354775134209118
Deaths	Southeast Asia	Both	All Ages	Pneumoconiosis	Number	1990	2019	0.40305103026681244	1.1072795045425554	0.0858638003472624
Deaths	Southeast Asia	Male	All Ages	Pneumoconiosis	Rate	1990	2019	-0.09518741413565696	0.6951188348539759	-0.3378387239033499
Deaths	Southeast Asia	Female	All Ages	Pneumoconiosis	Rate	1990	2019	0.19073459254230232	0.6553529391020704	-0.14742456457451067
Deaths	Southeast Asia	Both	All Ages	Pneumoconiosis	Rate	1990	2019	-0.02797901056423135	0.45990406965714725	-0.2477234378244147
Deaths	Southeast Asia	Male	Age-standardized	Pneumoconiosis	Rate	1990	2019	-0.4575698280239435	0.01924009277535536	-0.6050489417167813
Deaths	Southeast Asia	Female	Age-standardized	Pneumoconiosis	Rate	1990	2019	-0.3075938946322819	-0.019752747383811664	-0.5103711932099689
Deaths	Southeast Asia	Both	Age-standardized	Pneumoconiosis	Rate	1990	2019	-0.4253856771333231	-0.14066364917190105	-0.5527843805525928
Deaths	Global	Male	All Ages	Chronic respiratory diseases	Number	1990	2019	0.288694802049133	0.49882137063442694	0.13136175931651875
Deaths	Global	Female	All Ages	Chronic respiratory diseases	Number	1990	2019	0.27943961006468343	0.6212635722694451	0.08961512044695076
Deaths	Global	Both	All Ages	Chronic respiratory diseases	Number	1990	2019	0.28462479267226337	0.5008272140464273	0.15224825497756525
Deaths	Global	Male	All Ages	Chronic respiratory diseases	Rate	1990	2019	-0.10552855984382052	0.04031839640889658	-0.2147320059145449
Deaths	Global	Female	All Ages	Chronic respiratory diseases	Rate	1990	2019	-0.11880563739486617	0.11662036171341601	-0.24954433644693338
Deaths	Global	Both	All Ages	Chronic respiratory diseases	Rate	1990	2019	-0.11178308258280771	0.03770387216576656	-0.20331103760923744
Deaths	Global	Male	Age-standardized	Chronic respiratory diseases	Rate	1990	2019	-0.42857223679131357	-0.3414471826989128	-0.4959245663942734
Deaths	Global	Female	Age-standardized	Chronic respiratory diseases	Rate	1990	2019	-0.4143531219605611	-0.26186194338382124	-0.5017203229225824
Deaths	Global	Both	Age-standardized	Chronic respiratory diseases	Rate	1990	2019	-0.4166096364951713	-0.32196976731968596	-0.4761960838541707
Deaths	East Asia	Male	All Ages	Chronic respiratory diseases	Number	1990	2019	-0.039688015610142485	0.3728158531465397	-0.24817760216315696
Deaths	East Asia	Female	All Ages	Chronic respiratory diseases	Number	1990	2019	-0.26501572938724965	0.34839378342128025	-0.4505418225388761
Deaths	East Asia	Both	All Ages	Chronic respiratory diseases	Number	1990	2019	-0.15004034728353557	0.3188825217245506	-0.30638365056999256
Deaths	East Asia	Male	All Ages	Chronic respiratory diseases	Rate	1990	2019	-0.192012275863065	0.15506041252596667	-0.3674313368385985
Deaths	East Asia	Female	All Ages	Chronic respiratory diseases	Rate	1990	2019	-0.39537778605217916	0.10923303695461321	-0.5479976470090788
Deaths	East Asia	Both	All Ages	Chronic respiratory diseases	Rate	1990	2019	-0.2926819576249997	0.09754551337509704	-0.4227874736522507
Deaths	East Asia	Male	Age-standardized	Chronic respiratory diseases	Rate	1990	2019	-0.6415477666533429	-0.5141320015402944	-0.7099972062799894
Deaths	East Asia	Female	Age-standardized	Chronic respiratory diseases	Rate	1990	2019	-0.7424615692525158	-0.5418963902156293	-0.8057443344892328
Deaths	East Asia	Both	Age-standardized	Chronic respiratory diseases	Rate	1990	2019	-0.6953386890351315	-0.5353406463878766	-0.7482197967033517
Deaths	East Asia	Male	All Ages	Chronic obstructive pulmonary disease	Number	1990	2019	-0.038254022084777066	0.36792297325789963	-0.24522462444003723
Deaths	East Asia	Female	All Ages	Chronic obstructive pulmonary disease	Number	1990	2019	-0.2640208732512196	0.3724272114910122	-0.45043738204720873
Deaths	East Asia	Both	All Ages	Chronic obstructive pulmonary disease	Number	1990	2019	-0.14977516903586294	0.3285735680277453	-0.30431514002824356
Deaths	East Asia	Male	All Ages	Chronic obstructive pulmonary disease	Rate	1990	2019	-0.19080574175350226	0.15094363907113006	-0.36494675912977564
Deaths	East Asia	Female	All Ages	Chronic obstructive pulmonary disease	Rate	1990	2019	-0.3945593847018699	0.12900372466764745	-0.5479117308285256
Deaths	East Asia	Both	All Ages	Chronic obstructive pulmonary disease	Rate	1990	2019	-0.29246128202184285	0.10561019253702406	-0.42106610391152716
Deaths	East Asia	Male	Age-standardized	Chronic obstructive pulmonary disease	Rate	1990	2019	-0.6424998604681436	-0.514623644531732	-0.7108571294939772
Deaths	East Asia	Female	Age-standardized	Chronic obstructive pulmonary disease	Rate	1990	2019	-0.7429152271183195	-0.5357489040032641	-0.8064040539552434
Deaths	East Asia	Both	Age-standardized	Chronic obstructive pulmonary disease	Rate	1990	2019	-0.6964015303008759	-0.5342123940320399	-0.7482262309759179
Deaths	East Asia	Male	All Ages	Pneumoconiosis	Number	1990	2019	-0.05922610898835509	0.6516762617224143	-0.36567208267887763
Deaths	East Asia	Female	All Ages	Pneumoconiosis	Number	1990	2019	-0.03702173337933034	0.554023050687611	-0.5731599147826024
Deaths	East Asia	Both	All Ages	Pneumoconiosis	Number	1990	2019	-0.058019133887386255	0.6036571680782702	-0.3497776976151905
Deaths	East Asia	Male	All Ages	Pneumoconiosis	Rate	1990	2019	-0.20845124555130254	0.3896881070041038	-0.4662888950631436
Deaths	East Asia	Female	All Ages	Pneumoconiosis	Rate	1990	2019	-0.2078224326319021	0.27839042956573085	-0.6488673191459423
Deaths	East Asia	Both	All Ages	Pneumoconiosis	Rate	1990	2019	-0.21610389382124856	0.3345288157391433	-0.45889906119483836
Deaths	East Asia	Male	Age-standardized	Pneumoconiosis	Rate	1990	2019	-0.596703830576965	-0.2973542856861166	-0.7212141858077573
Deaths	East Asia	Female	Age-standardized	Pneumoconiosis	Rate	1990	2019	-0.5976938320131412	-0.3657744605239734	-0.8193381674399888
Deaths	East Asia	Both	Age-standardized	Pneumoconiosis	Rate	1990	2019	-0.6003010262154012	-0.3257099510219262	-0.7200548917921218
Deaths	Global	Male	All Ages	Chronic obstructive pulmonary disease	Number	1990	2019	0.31992495321373915	0.5437266452188326	0.13770438795363352
Deaths	Global	Female	All Ages	Chronic obstructive pulmonary disease	Number	1990	2019	0.2780355211014341	0.6708697896755831	0.07631377413724849
Deaths	Global	Both	All Ages	Chronic obstructive pulmonary disease	Number	1990	2019	0.30172650431867654	0.5504725235003208	0.157442643867919
Deaths	Global	Male	All Ages	Chronic obstructive pulmonary disease	Rate	1990	2019	-0.08385199356599854	0.07148674252486913	-0.21032964457779174
Deaths	Global	Female	All Ages	Chronic obstructive pulmonary disease	Rate	1990	2019	-0.11977268208324338	0.15078588135544393	-0.25870543423612535
Deaths	Global	Both	All Ages	Chronic obstructive pulmonary disease	Rate	1990	2019	-0.09995859524005611	0.07202969553371862	-0.19971952659810516
Deaths	Global	Male	Age-standardized	Chronic obstructive pulmonary disease	Rate	1990	2019	-0.42299149781656364	-0.33351617309948245	-0.49755409221154495
Deaths	Global	Female	Age-standardized	Chronic obstructive pulmonary disease	Rate	1990	2019	-0.4244040445190699	-0.2544169836706732	-0.5139471621141232
Deaths	Global	Both	Age-standardized	Chronic obstructive pulmonary disease	Rate	1990	2019	-0.4174327035559489	-0.3106664114555765	-0.4803054238436849
Deaths	Global	Male	All Ages	Pneumoconiosis	Number	1990	2019	-0.06140772015103639	0.27360295244204874	-0.22798574922219483
Deaths	Global	Female	All Ages	Pneumoconiosis	Number	1990	2019	0.48461052316113173	0.8469107849134264	0.015876141788785353
Deaths	Global	Both	All Ages	Pneumoconiosis	Number	1990	2019	-0.029734625536811547	0.29093137189326046	-0.1924870183350664
Deaths	Global	Male	All Ages	Pneumoconiosis	Rate	1990	2019	-0.34853156314355505	-0.11600367655198462	-0.46415187085701504
Deaths	Global	Female	All Ages	Pneumoconiosis	Rate	1990	2019	0.022502674907582166	0.27203141054704266	-0.3003309244083228
Deaths	Global	Both	All Ages	Pneumoconiosis	Rate	1990	2019	-0.3291378736435461	-0.10742257951056731	-0.44166834126189863
Deaths	Global	Male	Age-standardized	Pneumoconiosis	Rate	1990	2019	-0.5558858595329816	-0.40710124352738425	-0.6311675882719271
Deaths	Global	Female	Age-standardized	Pneumoconiosis	Rate	1990	2019	-0.29186623622677005	-0.1271973115881572	-0.5088128517243167
Deaths	Global	Both	Age-standardized	Pneumoconiosis	Rate	1990	2019	-0.5334370236582686	-0.38645409588882046	-0.6089732416355162
Deaths	Global	Male	All Ages	Asthma	Number	1990	2019	-0.08268764880580057	0.13219346636913454	-0.23637740540092267
Deaths	Global	Female	All Ages	Asthma	Number	1990	2019	0.08947541919811729	0.3286053770528042	-0.12394491212664101
Deaths	Global	Both	All Ages	Asthma	Number	1990	2019	0.0022978220338284207	0.15145760089257296	-0.1417442857593784
Deaths	Global	Male	All Ages	Asthma	Rate	1990	2019	-0.3633017697122337	-0.2141547255499789	-0.4699764437314823
Deaths	Global	Female	All Ages	Asthma	Rate	1990	2019	-0.2496405535344397	-0.08494347120720094	-0.3966305258233153
Deaths	Global	Both	All Ages	Asthma	Rate	1990	2019	-0.3069899577689537	-0.20385771266807254	-0.40658373619527266
Deaths	Global	Male	Age-standardized	Asthma	Rate	1990	2019	-0.5690098835986456	-0.46549185520874325	-0.648931806191638
Deaths	Global	Female	Age-standardized	Asthma	Rate	1990	2019	-0.4638160463104663	-0.3416186033334189	-0.5720058381731632
Deaths	Global	Both	Age-standardized	Asthma	Rate	1990	2019	-0.5129827133070053	-0.4370753640451935	-0.5908043704794683
Deaths	Global	Male	All Ages	Interstitial lung disease and pulmonary sarcoidosis	Number	1990	2019	1.5478745557466551	2.7445187760339023	0.7917925583881675
Deaths	Global	Female	All Ages	Interstitial lung disease and pulmonary sarcoidosis	Number	1990	2019	1.8250735669244336	2.662285910036433	0.963188413504618
Deaths	Global	Both	All Ages	Interstitial lung disease and pulmonary sarcoidosis	Number	1990	2019	1.6662872077146296	2.4103964148550094	0.9299688249984293
Deaths	Global	Male	All Ages	Interstitial lung disease and pulmonary sarcoidosis	Rate	1990	2019	0.7684567514295784	1.5990367129324392	0.24366705570174577
Deaths	Global	Female	All Ages	Interstitial lung disease and pulmonary sarcoidosis	Rate	1990	2019	0.9457259893593124	1.5223431202111755	0.3521158397030788
Deaths	Global	Both	All Ages	Interstitial lung disease and pulmonary sarcoidosis	Rate	1990	2019	0.8435277118222173	1.3580206516736406	0.3344215137600319
Deaths	Global	Male	Age-standardized	Interstitial lung disease and pulmonary sarcoidosis	Rate	1990	2019	0.16105469083307303	0.7326378182720998	-0.20823264322084611
Deaths	Global	Female	Age-standardized	Interstitial lung disease and pulmonary sarcoidosis	Rate	1990	2019	0.31213999541698395	0.7089674542648856	-0.1055287070236057
Deaths	Global	Both	Age-standardized	Interstitial lung disease and pulmonary sarcoidosis	Rate	1990	2019	0.23403799107236214	0.5864395905337055	-0.13116626060630976
Deaths	Global	Male	All Ages	Other chronic respiratory diseases	Number	1990	2019	0.5283587132421181	0.8980595786071778	0.26960603884773693
Deaths	Global	Female	All Ages	Other chronic respiratory diseases	Number	1990	2019	0.5142936332927344	0.9302151206294852	0.11168841134385672
Deaths	Global	Both	All Ages	Other chronic respiratory diseases	Number	1990	2019	0.5230011746627223	0.8289652720692011	0.29091694065351387
Deaths	Global	Male	All Ages	Other chronic respiratory diseases	Rate	1990	2019	0.06081999953376353	0.31742603607883896	-0.11877789823209035
Deaths	Global	Female	All Ages	Other chronic respiratory diseases	Rate	1990	2019	0.04294646069222912	0.3294059911338084	-0.2343416966744213
Deaths	Global	Both	All Ages	Other chronic respiratory diseases	Rate	1990	2019	0.05303542037959486	0.26458550799187047	-0.10743255757681305
Deaths	Global	Male	Age-standardized	Other chronic respiratory diseases	Rate	1990	2019	-0.2212341624970318	-0.05389877284817106	-0.3388098423063731
Deaths	Global	Female	Age-standardized	Other chronic respiratory diseases	Rate	1990	2019	-0.1825295555050087	0.00788096414347878	-0.36507462785691797
Deaths	Global	Both	Age-standardized	Other chronic respiratory diseases	Rate	1990	2019	-0.1946533641206149	-0.0601092220721758	-0.30161174944957886
Deaths	East Asia	Male	All Ages	Asthma	Number	1990	2019	-0.30366298500892525	0.20154669951571522	-0.5854475737273883
Deaths	East Asia	Female	All Ages	Asthma	Number	1990	2019	-0.44765369039494446	-0.08274373886772864	-0.7190893742078559
Deaths	East Asia	Both	All Ages	Asthma	Number	1990	2019	-0.37436304416171245	-0.05291941531203734	-0.5989512492222092
Deaths	East Asia	Male	All Ages	Asthma	Rate	1990	2019	-0.41411565291209235	0.010957895941263167	-0.6512036953779475
Deaths	East Asia	Female	All Ages	Asthma	Rate	1990	2019	-0.5456217745981207	-0.24543485685627814	-0.7689136879809475
Deaths	East Asia	Both	All Ages	Asthma	Rate	1990	2019	-0.47935845492584706	-0.2118600183056867	-0.6662559023943292
Deaths	East Asia	Male	Age-standardized	Asthma	Rate	1990	2019	-0.7236506493207132	-0.5380916005378577	-0.8472970717714549
Deaths	East Asia	Female	Age-standardized	Asthma	Rate	1990	2019	-0.7923308279135529	-0.6534016630133671	-0.891014093798104
Deaths	East Asia	Both	Age-standardized	Asthma	Rate	1990	2019	-0.7593491557699763	-0.6409652372778273	-0.8497492048019404
Deaths	East Asia	Male	All Ages	Interstitial lung disease and pulmonary sarcoidosis	Number	1990	2019	1.6925353763208808	3.475850857200611	0.6124174603626563
Deaths	East Asia	Female	All Ages	Interstitial lung disease and pulmonary sarcoidosis	Number	1990	2019	1.106524260265266	2.4789860083969573	-0.21788156971074976
Deaths	East Asia	Both	All Ages	Interstitial lung disease and pulmonary sarcoidosis	Number	1990	2019	1.4510948974946754	2.6234233071305018	0.4770020272528492
Deaths	East Asia	Male	All Ages	Interstitial lung disease and pulmonary sarcoidosis	Rate	1990	2019	1.2654466113467766	2.765893383058846	0.3566565192715307
Deaths	East Asia	Female	All Ages	Interstitial lung disease and pulmonary sarcoidosis	Rate	1990	2019	0.7328960807753733	1.861928216418579	-0.35660367738667487
Deaths	East Asia	Both	All Ages	Interstitial lung disease and pulmonary sarcoidosis	Rate	1990	2019	1.039748168081126	2.015334518649729	0.22912914649713617
Deaths	East Asia	Male	Age-standardized	Interstitial lung disease and pulmonary sarcoidosis	Rate	1990	2019	0.07442105798525853	0.8421061742547151	-0.3602813847366839
Deaths	East Asia	Female	Age-standardized	Interstitial lung disease and pulmonary sarcoidosis	Rate	1990	2019	-0.14041489190921003	0.4020069096947959	-0.6788365956469582
Deaths	East Asia	Both	Age-standardized	Interstitial lung disease and pulmonary sarcoidosis	Rate	1990	2019	-0.008539852053705922	0.4691739255492486	-0.41864160869279826
Deaths	East Asia	Male	All Ages	Other chronic respiratory diseases	Number	1990	2019	1.0094071584657442	2.664899919681696	-0.07570956561658945
Deaths	East Asia	Female	All Ages	Other chronic respiratory diseases	Number	1990	2019	0.8047511162811177	2.701444991279729	-0.43991581063993734
Deaths	East Asia	Both	All Ages	Other chronic respiratory diseases	Number	1990	2019	0.9232965267783481	2.244291895878262	-0.1479669402454325
Deaths	East Asia	Male	All Ages	Other chronic respiratory diseases	Rate	1990	2019	0.6906758878623759	2.0835751229062014	-0.22232010361352797
Deaths	East Asia	Female	All Ages	Other chronic respiratory diseases	Rate	1990	2019	0.48464757571066164	2.0449302861513456	-0.5392563404306183
Deaths	East Asia	Both	All Ages	Other chronic respiratory diseases	Rate	1990	2019	0.6005257777586532	1.6998295570286128	-0.2909565131258998
Deaths	East Asia	Male	Age-standardized	Other chronic respiratory diseases	Rate	1990	2019	0.07513671226300364	0.9845938273938923	-0.47442937214258074
Deaths	East Asia	Female	Age-standardized	Other chronic respiratory diseases	Rate	1990	2019	-0.13835902595594657	0.7911556352198927	-0.7378255353540232
Deaths	East Asia	Both	Age-standardized	Other chronic respiratory diseases	Rate	1990	2019	-0.017357351374689953	0.6934458896647273	-0.5832098182786195
Deaths	Southeast Asia	Male	All Ages	Asthma	Number	1990	2019	0.01893760840914156	0.30858053976268573	-0.18287172785758404
Deaths	Southeast Asia	Female	All Ages	Asthma	Number	1990	2019	-0.04116400078318673	0.28683214386661315	-0.2909274378723146
Deaths	Southeast Asia	Both	All Ages	Asthma	Number	1990	2019	-0.009017945921405235	0.20877453352104317	-0.19274026949161732
Deaths	Southeast Asia	Male	All Ages	Asthma	Rate	1990	2019	-0.2981869408710319	-0.09868974886368005	-0.43718703908829964
Deaths	Southeast Asia	Female	All Ages	Asthma	Rate	1990	2019	-0.3318773062700434	-0.10332761907070849	-0.5059139721018896
Deaths	Southeast Asia	Both	All Ages	Asthma	Rate	1990	2019	-0.31345664844749965	-0.1625720000687011	-0.44073780279310826
Deaths	Southeast Asia	Male	Age-standardized	Asthma	Rate	1990	2019	-0.532165747178733	-0.3905845607659625	-0.6286943610190106
Deaths	Southeast Asia	Female	Age-standardized	Asthma	Rate	1990	2019	-0.5749030129795045	-0.403144582914307	-0.7053770572776199
Deaths	Southeast Asia	Both	Age-standardized	Asthma	Rate	1990	2019	-0.5541976677615236	-0.43682778625441804	-0.6527411254530735
Deaths	Southeast Asia	Male	All Ages	Interstitial lung disease and pulmonary sarcoidosis	Number	1990	2019	1.4430634883645916	2.6563743104794773	0.7103396980874129
Deaths	Southeast Asia	Female	All Ages	Interstitial lung disease and pulmonary sarcoidosis	Number	1990	2019	1.309703328915031	2.0813178443381477	0.625220597505157
Deaths	Southeast Asia	Both	All Ages	Interstitial lung disease and pulmonary sarcoidosis	Number	1990	2019	1.377399177837455	1.836096304919622	0.8749448312523299
Deaths	Southeast Asia	Male	All Ages	Interstitial lung disease and pulmonary sarcoidosis	Rate	1990	2019	0.6827074064842767	1.5183987900540672	0.17802967105956435
Deaths	Southeast Asia	Female	All Ages	Interstitial lung disease and pulmonary sarcoidosis	Rate	1990	2019	0.609415177457075	1.1470808147367748	0.13246349156423506
Deaths	Southeast Asia	Both	All Ages	Interstitial lung disease and pulmonary sarcoidosis	Rate	1990	2019	0.6470405218874287	0.9648217185078876	0.29894472167900893
Deaths	Southeast Asia	Male	Age-standardized	Interstitial lung disease and pulmonary sarcoidosis	Rate	1990	2019	0.03998265294921699	0.6015059221083461	-0.25213513563981593
Deaths	Southeast Asia	Female	Age-standardized	Interstitial lung disease and pulmonary sarcoidosis	Rate	1990	2019	-0.08461455006888474	0.21908809538852833	-0.35217321967875737
Deaths	Southeast Asia	Both	Age-standardized	Interstitial lung disease and pulmonary sarcoidosis	Rate	1990	2019	-0.029628975401139106	0.1637211465756382	-0.22560204665759606
Deaths	Southeast Asia	Male	All Ages	Other chronic respiratory diseases	Number	1990	2019	0.6167204445131705	1.39129963738114	0.11635630628498406
Deaths	Southeast Asia	Female	All Ages	Other chronic respiratory diseases	Number	1990	2019	0.34941279780784407	1.0656125799255503	-0.10626028000426388
Deaths	Southeast Asia	Both	All Ages	Other chronic respiratory diseases	Number	1990	2019	0.4997931798984191	1.0592751039733115	0.04210271731027179
Deaths	Southeast Asia	Male	All Ages	Other chronic respiratory diseases	Rate	1990	2019	0.11354759266529006	0.647054049192154	-0.2310879214528077
Deaths	Southeast Asia	Female	All Ages	Other chronic respiratory diseases	Rate	1990	2019	-0.05972104284625673	0.43933127482656936	-0.37723678532642924
Deaths	Southeast Asia	Both	All Ages	Other chronic respiratory diseases	Rate	1990	2019	0.03904307058358072	0.4266470576654207	-0.2780407180336081
Deaths	Southeast Asia	Male	Age-standardized	Other chronic respiratory diseases	Rate	1990	2019	-0.1274879261332862	0.2665267153160717	-0.35688345664318843
Deaths	Southeast Asia	Female	Age-standardized	Other chronic respiratory diseases	Rate	1990	2019	-0.2950148571311636	0.003720336376873381	-0.48187406316841996
Deaths	Southeast Asia	Both	Age-standardized	Other chronic respiratory diseases	Rate	1990	2019	-0.20518051891425562	0.020262834206022526	-0.38620829064517437
Deaths	High-middle SDI	Male	All Ages	Asthma	Number	1990	2019	-0.3959035325121933	-0.2682249185981294	-0.5021517149272703
Deaths	High-middle SDI	Female	All Ages	Asthma	Number	1990	2019	-0.2644546415200392	-0.06336595670744416	-0.4402516901308744
Deaths	High-middle SDI	Both	All Ages	Asthma	Number	1990	2019	-0.3318558814882351	-0.19571195895243246	-0.4521999230067965
Deaths	High-middle SDI	Male	All Ages	Asthma	Rate	1990	2019	-0.516333113162011	-0.41410785439760317	-0.6014002015934322
Deaths	High-middle SDI	Female	All Ages	Asthma	Rate	1990	2019	-0.4057612673361437	-0.24330400506340089	-0.5477857042633675
Deaths	High-middle SDI	Both	All Ages	Asthma	Rate	1990	2019	-0.46263146292236584	-0.3531349359634337	-0.5594206132644869
Deaths	High-middle SDI	Male	Age-standardized	Asthma	Rate	1990	2019	-0.7095698174838062	-0.6500436247953391	-0.764467405662283
Deaths	High-middle SDI	Female	Age-standardized	Asthma	Rate	1990	2019	-0.632690372384492	-0.5327519775134901	-0.721076176100026
Deaths	High-middle SDI	Both	Age-standardized	Asthma	Rate	1990	2019	-0.6676103574291478	-0.598094489372178	-0.730098382338199
Deaths	High-middle SDI	Male	All Ages	Interstitial lung disease and pulmonary sarcoidosis	Number	1990	2019	1.1971131698802246	1.9974539340385644	0.43250225973295425
Deaths	High-middle SDI	Female	All Ages	Interstitial lung disease and pulmonary sarcoidosis	Number	1990	2019	1.3966806241863547	2.1654148746955126	0.5697128569395443
Deaths	High-middle SDI	Both	All Ages	Interstitial lung disease and pulmonary sarcoidosis	Number	1990	2019	1.2905070712872153	1.9791410804626925	0.602374371031979
Deaths	High-middle SDI	Male	All Ages	Interstitial lung disease and pulmonary sarcoidosis	Rate	1990	2019	0.7591079307679679	1.3998968554570828	0.14692593922080638
Deaths	High-middle SDI	Female	All Ages	Interstitial lung disease and pulmonary sarcoidosis	Rate	1990	2019	0.9362510282978246	1.5573026895058921	0.26815317097718855
Deaths	High-middle SDI	Both	All Ages	Interstitial lung disease and pulmonary sarcoidosis	Rate	1990	2019	0.8421870371398166	1.396034986766005	0.2887422754391686
Deaths	High-middle SDI	Male	Age-standardized	Interstitial lung disease and pulmonary sarcoidosis	Rate	1990	2019	0.06575267807056005	0.49360886479762206	-0.3216183779039
Deaths	High-middle SDI	Female	Age-standardized	Interstitial lung disease and pulmonary sarcoidosis	Rate	1990	2019	0.19865908305031676	0.5737260810296759	-0.21029213522515644
Deaths	High-middle SDI	Both	Age-standardized	Interstitial lung disease and pulmonary sarcoidosis	Rate	1990	2019	0.13930139446795545	0.49343214090351933	-0.2080591746355091
Deaths	High-middle SDI	Male	All Ages	Other chronic respiratory diseases	Number	1990	2019	-0.28214301339678133	0.3600115404828964	-0.41387391106109217
Deaths	High-middle SDI	Female	All Ages	Other chronic respiratory diseases	Number	1990	2019	-0.20249528907985012	0.429695507348355	-0.35830291976068696
Deaths	High-middle SDI	Both	All Ages	Other chronic respiratory diseases	Number	1990	2019	-0.253254754245907	0.2368919061277599	-0.36296184130034137
Deaths	High-middle SDI	Male	All Ages	Other chronic respiratory diseases	Rate	1990	2019	-0.4252513090348659	0.08888659883179816	-0.5307210089962484
Deaths	High-middle SDI	Female	All Ages	Other chronic respiratory diseases	Rate	1990	2019	-0.35570501091870527	0.155034746106743	-0.48158022436097714
Deaths	High-middle SDI	Both	All Ages	Other chronic respiratory diseases	Rate	1990	2019	-0.39941490291889864	-0.00520445259694729	-0.4876490656453517
Deaths	High-middle SDI	Male	Age-standardized	Other chronic respiratory diseases	Rate	1990	2019	-0.6634006464425459	-0.20451948917602342	-0.7248097836243276
Deaths	High-middle SDI	Female	Age-standardized	Other chronic respiratory diseases	Rate	1990	2019	-0.5696713025432507	-0.2037386697337478	-0.6570039468684005
Deaths	High-middle SDI	Both	Age-standardized	Other chronic respiratory diseases	Rate	1990	2019	-0.6107688294546215	-0.2812609467938991	-0.6714296909603341
Deaths	Low SDI	Male	All Ages	Chronic respiratory diseases	Number	1990	2019	0.5164263152718519	0.8011325925898374	0.272160935856228
Deaths	Low SDI	Female	All Ages	Chronic respiratory diseases	Number	1990	2019	0.783914919960072	1.2315968493929697	0.46772729491332266
Deaths	Low SDI	Both	All Ages	Chronic respiratory diseases	Number	1990	2019	0.6296259258139592	0.8208078493849766	0.4405448423384263
Deaths	Low SDI	Male	All Ages	Chronic respiratory diseases	Rate	1990	2019	-0.28646402314928837	-0.15249894376776804	-0.4014001294123152
Deaths	Low SDI	Female	All Ages	Chronic respiratory diseases	Rate	1990	2019	-0.16993903005372055	0.0383687162488949	-0.3170620816044017
Deaths	Low SDI	Both	All Ages	Chronic respiratory diseases	Rate	1990	2019	-0.23745094458699667	-0.14799139873550984	-0.32592744665830153
Deaths	Low SDI	Male	Age-standardized	Chronic respiratory diseases	Rate	1990	2019	-0.27071269271065024	-0.12812843568235205	-0.40350128617967457
Deaths	Low SDI	Female	Age-standardized	Chronic respiratory diseases	Rate	1990	2019	-0.17959998924084422	0.013801039378571987	-0.3355448181990699
Deaths	Low SDI	Both	Age-standardized	Chronic respiratory diseases	Rate	1990	2019	-0.23431983216458283	-0.13762098975365633	-0.3369808309239581
Deaths	Low-middle SDI	Male	All Ages	Chronic respiratory diseases	Number	1990	2019	0.5061481323516561	0.7942407787184844	0.22937009942976136
Deaths	Low-middle SDI	Female	All Ages	Chronic respiratory diseases	Number	1990	2019	0.7609379961147837	1.2036393984020544	0.402135886685788
Deaths	Low-middle SDI	Both	All Ages	Chronic respiratory diseases	Number	1990	2019	0.61132256197088	0.8309290600874839	0.3635393801179426
Deaths	Low-middle SDI	Male	All Ages	Chronic respiratory diseases	Rate	1990	2019	-0.021042644193177275	0.1662101294595085	-0.2009412115615625
Deaths	Low-middle SDI	Female	All Ages	Chronic respiratory diseases	Rate	1990	2019	0.11066007423066973	0.3898810197785722	-0.1156438492304467
Deaths	Low-middle SDI	Both	All Ages	Chronic respiratory diseases	Rate	1990	2019	0.031885172675277795	0.17252038413318363	-0.12679428569437765
Deaths	Low-middle SDI	Male	Age-standardized	Chronic respiratory diseases	Rate	1990	2019	-0.3301442180172473	-0.20614014586962134	-0.4539457404123353
Deaths	Low-middle SDI	Female	Age-standardized	Chronic respiratory diseases	Rate	1990	2019	-0.31751821935690255	-0.14401458740394144	-0.4660777435151856
Deaths	Low-middle SDI	Both	Age-standardized	Chronic respiratory diseases	Rate	1990	2019	-0.3312271029936662	-0.2378692024796883	-0.4420786392254501
Deaths	Low-middle SDI	Male	All Ages	Chronic obstructive pulmonary disease	Number	1990	2019	0.6191667781510075	0.9404700714660934	0.2815775342857078
Deaths	Low-middle SDI	Female	All Ages	Chronic obstructive pulmonary disease	Number	1990	2019	0.9015466556445709	1.3486138521121955	0.5475075354141831
Deaths	Low-middle SDI	Both	All Ages	Chronic obstructive pulmonary disease	Number	1990	2019	0.7305551283686318	0.9788267790976295	0.4670220546000296
Deaths	Low-middle SDI	Male	All Ages	Chronic obstructive pulmonary disease	Rate	1990	2019	0.052416554322609256	0.26125539007818815	-0.1670077283388768
Deaths	Low-middle SDI	Female	All Ages	Chronic obstructive pulmonary disease	Rate	1990	2019	0.19934486868418447	0.4813194110646445	-0.02395493881795902
Deaths	Low-middle SDI	Both	All Ages	Chronic obstructive pulmonary disease	Rate	1990	2019	0.10824127931067097	0.26723355139151084	-0.06052435318859924
Deaths	Low-middle SDI	Male	Age-standardized	Chronic obstructive pulmonary disease	Rate	1990	2019	-0.29508822285316294	-0.1631412639669119	-0.4378358857751317
Deaths	Low-middle SDI	Female	Age-standardized	Chronic obstructive pulmonary disease	Rate	1990	2019	-0.2885279055988249	-0.12409866984717441	-0.4234349399872307
Deaths	Low-middle SDI	Both	Age-standardized	Chronic obstructive pulmonary disease	Rate	1990	2019	-0.3008566406720603	-0.20133274546093174	-0.4101895715001286
Deaths	Low-middle SDI	Male	All Ages	Pneumoconiosis	Number	1990	2019	0.16089934354533733	0.8468184128909786	-0.1088279769122301
Deaths	Low-middle SDI	Female	All Ages	Pneumoconiosis	Number	1990	2019	1.005249128900615	1.6956434306199057	0.45466336328891954
Deaths	Low-middle SDI	Both	All Ages	Pneumoconiosis	Number	1990	2019	0.21869245102373217	0.86276856652052	-0.045144799715358626
Deaths	Low-middle SDI	Male	All Ages	Pneumoconiosis	Rate	1990	2019	-0.2454454330859439	0.20038423266920902	-0.4207612195960768
Deaths	Low-middle SDI	Female	All Ages	Pneumoconiosis	Rate	1990	2019	0.264752166896039	0.700198155390681	-0.08251368156304337
Deaths	Low-middle SDI	Both	All Ages	Pneumoconiosis	Rate	1990	2019	-0.2195537380643847	0.19291028952454312	-0.3885141644014211
Deaths	Low-middle SDI	Male	Age-standardized	Pneumoconiosis	Rate	1990	2019	-0.4620461842030029	-0.09748948506463244	-0.5867703218516803
Deaths	Low-middle SDI	Female	Age-standardized	Pneumoconiosis	Rate	1990	2019	-0.19368498414262844	0.06672845282084386	-0.4121102542435159
Deaths	Low-middle SDI	Both	Age-standardized	Pneumoconiosis	Rate	1990	2019	-0.4666373722927147	-0.16525647285126896	-0.5804572306098917
Deaths	Low-middle SDI	Male	All Ages	Asthma	Number	1990	2019	0.00041994257739266745	0.37211306325752	-0.23503475722708114
Deaths	Low-middle SDI	Female	All Ages	Asthma	Number	1990	2019	0.28634948411166267	0.7163581089961131	-0.040655637555882355
Deaths	Low-middle SDI	Both	All Ages	Asthma	Number	1990	2019	0.1387285618810764	0.3549361887991584	-0.07115913206013583
Deaths	Low-middle SDI	Male	All Ages	Asthma	Rate	1990	2019	-0.34975289571762	-0.10816197462776451	-0.5027923646661239
Deaths	Low-middle SDI	Female	All Ages	Asthma	Rate	1990	2019	-0.18867273199725149	0.0825426158955877	-0.39492163656198176
Deaths	Low-middle SDI	Both	All Ages	Asthma	Rate	1990	2019	-0.27076232503708825	-0.1323037384688014	-0.405173649260113
Deaths	Low-middle SDI	Male	Age-standardized	Asthma	Rate	1990	2019	-0.5315151691730656	-0.3441200926942821	-0.6548889828694427
Deaths	Low-middle SDI	Female	Age-standardized	Asthma	Rate	1990	2019	-0.46178623198271085	-0.25960711867028746	-0.6157201370217854
Deaths	Low-middle SDI	Both	Age-standardized	Asthma	Rate	1990	2019	-0.4955654256620675	-0.39234208067706555	-0.6066885881046733
Deaths	Low-middle SDI	Male	All Ages	Interstitial lung disease and pulmonary sarcoidosis	Number	1990	2019	1.209750602630888	2.6647658823998306	0.612450009588972
Deaths	Low-middle SDI	Female	All Ages	Interstitial lung disease and pulmonary sarcoidosis	Number	1990	2019	2.1793253547137055	3.298673373614842	1.4031716638707001
Deaths	Low-middle SDI	Both	All Ages	Interstitial lung disease and pulmonary sarcoidosis	Number	1990	2019	1.5721882182996259	2.2402590194130028	1.0142880761484436
Deaths	Low-middle SDI	Male	All Ages	Interstitial lung disease and pulmonary sarcoidosis	Rate	1990	2019	0.436280775096426	1.3820030983828548	0.04805082836921943
Deaths	Low-middle SDI	Female	All Ages	Interstitial lung disease and pulmonary sarcoidosis	Rate	1990	2019	1.0052663650058387	1.7112623492515338	0.5157301531755291
Deaths	Low-middle SDI	Both	All Ages	Interstitial lung disease and pulmonary sarcoidosis	Rate	1990	2019	0.6472200827045864	1.0750502206522483	0.2899428384667266
Deaths	Low-middle SDI	Male	Age-standardized	Interstitial lung disease and pulmonary sarcoidosis	Rate	1990	2019	-0.01203197783523587	0.6455171619118054	-0.25782337855888915
Deaths	Low-middle SDI	Female	Age-standardized	Interstitial lung disease and pulmonary sarcoidosis	Rate	1990	2019	0.24862350615158446	0.7014813507969805	-0.07243239972205406
Deaths	Low-middle SDI	Both	Age-standardized	Interstitial lung disease and pulmonary sarcoidosis	Rate	1990	2019	0.08376149295387932	0.35509060290701905	-0.13925087578494127
Deaths	Low-middle SDI	Male	All Ages	Other chronic respiratory diseases	Number	1990	2019	0.7112554067630943	1.5234115914629693	0.2939604900103959
Deaths	Low-middle SDI	Female	All Ages	Other chronic respiratory diseases	Number	1990	2019	0.7582538460757432	1.4904268255928481	0.2003845926689261
Deaths	Low-middle SDI	Both	All Ages	Other chronic respiratory diseases	Number	1990	2019	0.7276648553886811	1.3047026378189446	0.32476825176868396
Deaths	Low-middle SDI	Male	All Ages	Other chronic respiratory diseases	Rate	1990	2019	0.11227178265609704	0.6401523104728086	-0.15895912718675384
Deaths	Low-middle SDI	Female	All Ages	Other chronic respiratory diseases	Rate	1990	2019	0.10896712519544795	0.5707637912758748	-0.24289256990277572
Deaths	Low-middle SDI	Both	All Ages	Other chronic respiratory diseases	Rate	1990	2019	0.10639035889077104	0.4759232791242664	-0.15162317682748233
Deaths	Low-middle SDI	Male	Age-standardized	Other chronic respiratory diseases	Rate	1990	2019	-0.10886248437296267	0.3591986865998446	-0.31448214540319663
Deaths	Low-middle SDI	Female	Age-standardized	Other chronic respiratory diseases	Rate	1990	2019	-0.11700436007767691	0.2023699470133738	-0.36224912478375704
Deaths	Low-middle SDI	Both	Age-standardized	Other chronic respiratory diseases	Rate	1990	2019	-0.1214647607678424	0.15619733131112865	-0.30317142257565505
Deaths	High-middle SDI	Male	All Ages	Chronic respiratory diseases	Number	1990	2019	-0.07986344269640441	0.187076154858288	-0.20076126631898483
Deaths	High-middle SDI	Female	All Ages	Chronic respiratory diseases	Number	1990	2019	-0.17985078102597127	0.3967772943490842	-0.341290600798315
Deaths	High-middle SDI	Both	All Ages	Chronic respiratory diseases	Number	1990	2019	-0.12464402340946351	0.244158617638021	-0.23790732784999363
Deaths	High-middle SDI	Male	All Ages	Chronic respiratory diseases	Rate	1990	2019	-0.26329715850252144	-0.04957327320986371	-0.36009341063124706
Deaths	High-middle SDI	Female	All Ages	Chronic respiratory diseases	Rate	1990	2019	-0.3374107703085228	0.1284404960734482	-0.4678361652851852
Deaths	High-middle SDI	Both	All Ages	Chronic respiratory diseases	Rate	1990	2019	-0.2959770990570533	0.0006399483720114062	-0.38707142216111073
Deaths	High-middle SDI	Male	Age-standardized	Chronic respiratory diseases	Rate	1990	2019	-0.5739185627568048	-0.4578697187602977	-0.6265032914547717
Deaths	High-middle SDI	Female	Age-standardized	Chronic respiratory diseases	Rate	1990	2019	-0.6162557968330905	-0.3479663307628773	-0.6903401593079633
Deaths	High-middle SDI	Both	Age-standardized	Chronic respiratory diseases	Rate	1990	2019	-0.5888939677224478	-0.414535002298989	-0.6408687792726745
Deaths	High-middle SDI	Male	All Ages	Chronic obstructive pulmonary disease	Number	1990	2019	-0.06824497218438266	0.22140949838442991	-0.1955228412694005
Deaths	High-middle SDI	Female	All Ages	Chronic obstructive pulmonary disease	Number	1990	2019	-0.19694026246915156	0.44150887168502884	-0.36558502608918436
Deaths	High-middle SDI	Both	All Ages	Chronic obstructive pulmonary disease	Number	1990	2019	-0.12602492490501715	0.28339461185856263	-0.24476580316601135
Deaths	High-middle SDI	Male	All Ages	Chronic obstructive pulmonary disease	Rate	1990	2019	-0.25399488682108357	-0.022084449368390865	-0.355899291194987
Deaths	High-middle SDI	Female	All Ages	Chronic obstructive pulmonary disease	Rate	1990	2019	-0.35121716807529685	0.16457862884760935	-0.4874633552731378
Deaths	High-middle SDI	Both	All Ages	Chronic obstructive pulmonary disease	Rate	1990	2019	-0.29708771725446853	0.03219629711611514	-0.3925874908430602
Deaths	High-middle SDI	Male	Age-standardized	Chronic obstructive pulmonary disease	Rate	1990	2019	-0.5707226117936925	-0.4461852553910559	-0.625407897676208
Deaths	High-middle SDI	Female	Age-standardized	Chronic obstructive pulmonary disease	Rate	1990	2019	-0.6275086991631136	-0.334119562039019	-0.7029916611706022
Deaths	High-middle SDI	Both	Age-standardized	Chronic obstructive pulmonary disease	Rate	1990	2019	-0.5923277755564528	-0.40266002963329356	-0.646994856833869
Deaths	High-middle SDI	Male	All Ages	Pneumoconiosis	Number	1990	2019	-0.319367826070387	0.04851537905117756	-0.4666117944103487
Deaths	High-middle SDI	Female	All Ages	Pneumoconiosis	Number	1990	2019	0.1710182751568654	0.5474867931710116	-0.27737126201574125
Deaths	High-middle SDI	Both	All Ages	Pneumoconiosis	Number	1990	2019	-0.2895825598460102	0.06116737006956681	-0.4297941443338
Deaths	High-middle SDI	Male	All Ages	Pneumoconiosis	Rate	1990	2019	-0.4550551735299562	-0.16051128175538537	-0.5729453377761132
Deaths	High-middle SDI	Female	All Ages	Pneumoconiosis	Rate	1990	2019	-0.0539476488663219	0.25019698674782553	-0.4161964581849152
Deaths	High-middle SDI	Both	All Ages	Pneumoconiosis	Rate	1990	2019	-0.42863228163960027	-0.14653449540353455	-0.5414003087014357
Deaths	High-middle SDI	Male	Age-standardized	Pneumoconiosis	Rate	1990	2019	-0.6568358634284005	-0.4843445124395444	-0.7265716993255474
Deaths	High-middle SDI	Female	Age-standardized	Pneumoconiosis	Rate	1990	2019	-0.41167263445531865	-0.22065847669191158	-0.6372072873715728
Deaths	High-middle SDI	Both	Age-standardized	Pneumoconiosis	Rate	1990	2019	-0.6332351618205115	-0.4582261936347558	-0.7043534239031284
Deaths	Middle SDI	Male	All Ages	Chronic respiratory diseases	Number	1990	2019	0.2646843742780921	0.58079127081826	0.06581203832568769
Deaths	Middle SDI	Female	All Ages	Chronic respiratory diseases	Number	1990	2019	0.03549548661888418	0.5844496204474898	-0.18272585654961376
Deaths	Middle SDI	Both	All Ages	Chronic respiratory diseases	Number	1990	2019	0.15738517444385713	0.5089942704197933	-0.0016539685560319117
Deaths	Middle SDI	Male	All Ages	Chronic respiratory diseases	Rate	1990	2019	-0.0846104765709012	0.14419043791950786	-0.2285559988950913
Deaths	Middle SDI	Female	All Ages	Chronic respiratory diseases	Rate	1990	2019	-0.26606574192168475	0.12301972502328679	-0.42073577348134283
Deaths	Middle SDI	Both	All Ages	Chronic respiratory diseases	Rate	1990	2019	-0.17091872379968406	0.08095293003883987	-0.28484482079458945
Deaths	Middle SDI	Male	Age-standardized	Chronic respiratory diseases	Rate	1990	2019	-0.4997488789719212	-0.39325630270688045	-0.5729334904138029
Deaths	Middle SDI	Female	Age-standardized	Chronic respiratory diseases	Rate	1990	2019	-0.6089948042350509	-0.4071966409791451	-0.6916778424833506
Deaths	Middle SDI	Both	Age-standardized	Chronic respiratory diseases	Rate	1990	2019	-0.5544394177441685	-0.4240481527335265	-0.61466238875252
Deaths	Middle SDI	Male	All Ages	Chronic obstructive pulmonary disease	Number	1990	2019	0.2788112452313834	0.6078328377416027	0.0707841858254779
Deaths	Middle SDI	Female	All Ages	Chronic obstructive pulmonary disease	Number	1990	2019	0.015901566612969913	0.6112457214569261	-0.20466545194976238
Deaths	Middle SDI	Both	All Ages	Chronic obstructive pulmonary disease	Number	1990	2019	0.15537218593092825	0.5364249549686063	-0.006412658537005789
Deaths	Middle SDI	Male	All Ages	Chronic obstructive pulmonary disease	Rate	1990	2019	-0.07438532479984059	0.1637633586910361	-0.22495711539275473
Deaths	Middle SDI	Female	All Ages	Chronic obstructive pulmonary disease	Rate	1990	2019	-0.2799534404469035	0.1420121559589039	-0.43628603022376844
Deaths	Middle SDI	Both	All Ages	Chronic obstructive pulmonary disease	Rate	1990	2019	-0.1723607079568437	0.10060262614256442	-0.2882536606947232
Deaths	Middle SDI	Male	Age-standardized	Chronic obstructive pulmonary disease	Rate	1990	2019	-0.49797580467280533	-0.38294308722414444	-0.5732484731757471
Deaths	Middle SDI	Female	Age-standardized	Chronic obstructive pulmonary disease	Rate	1990	2019	-0.6196379990895616	-0.41103609863738666	-0.6995233297062305
Deaths	Middle SDI	Both	Age-standardized	Chronic obstructive pulmonary disease	Rate	1990	2019	-0.5590506182426853	-0.42265087148749897	-0.6194776599095119
Deaths	Middle SDI	Male	All Ages	Pneumoconiosis	Number	1990	2019	0.020919839646884365	0.7266127230478834	-0.29841318393192756
Deaths	Middle SDI	Female	All Ages	Pneumoconiosis	Number	1990	2019	0.2384994637588019	0.7598065356398764	-0.3273616203650845
Deaths	Middle SDI	Both	All Ages	Pneumoconiosis	Number	1990	2019	0.03495958864203841	0.6887602425131681	-0.26976837252714686
Deaths	Middle SDI	Male	All Ages	Pneumoconiosis	Rate	1990	2019	-0.26104936181635946	0.24973727029688214	-0.4921853750495746
Deaths	Middle SDI	Female	All Ages	Pneumoconiosis	Rate	1990	2019	-0.122181412849792	0.24730848254444313	-0.5232501189123504
Deaths	Middle SDI	Both	All Ages	Pneumoconiosis	Rate	1990	2019	-0.2586170658532887	0.20972648343447708	-0.4769058883807294
Deaths	Middle SDI	Male	Age-standardized	Pneumoconiosis	Rate	1990	2019	-0.5622832601441443	-0.2785193188932168	-0.6922029381115044
Deaths	Middle SDI	Female	Age-standardized	Pneumoconiosis	Rate	1990	2019	-0.4840232034856958	-0.27664501825723653	-0.7032400718498318
Deaths	Middle SDI	Both	Age-standardized	Pneumoconiosis	Rate	1990	2019	-0.5616834518116042	-0.3059285042944303	-0.688752664728157
Deaths	Middle SDI	Male	All Ages	Asthma	Number	1990	2019	0.00032434024314083125	0.26722457397194377	-0.2173794838424211
Deaths	Middle SDI	Female	All Ages	Asthma	Number	1990	2019	-0.020620824078292452	0.32258448229199577	-0.2951129160580105
Deaths	Middle SDI	Both	All Ages	Asthma	Number	1990	2019	-0.00991239904409842	0.22389007074083414	-0.21821482165418565
Deaths	Middle SDI	Male	All Ages	Asthma	Rate	1990	2019	-0.27595656298640425	-0.08277185799185935	-0.43353247981713994
Deaths	Middle SDI	Female	All Ages	Asthma	Rate	1990	2019	-0.3058396312238077	-0.06258397713892648	-0.5003930141007382
Deaths	Middle SDI	Both	All Ages	Asthma	Rate	1990	2019	-0.2907606647501215	-0.12327860751604727	-0.43997601862414587
Deaths	Middle SDI	Male	Age-standardized	Asthma	Rate	1990	2019	-0.5917924171085934	-0.47946794520990466	-0.691286725047426
Deaths	Middle SDI	Female	Age-standardized	Asthma	Rate	1990	2019	-0.6049707657570966	-0.45184167615456544	-0.7268553368579044
Deaths	Middle SDI	Both	Age-standardized	Asthma	Rate	1990	2019	-0.5977645894931706	-0.49015935602120186	-0.6931886054645633
Deaths	Middle SDI	Male	All Ages	Interstitial lung disease and pulmonary sarcoidosis	Number	1990	2019	1.7889845938655724	3.3061449627341672	1.0984542212286115
Deaths	Middle SDI	Female	All Ages	Interstitial lung disease and pulmonary sarcoidosis	Number	1990	2019	2.1221081122332404	3.194188661779242	1.0900473528161705
Deaths	Middle SDI	Both	All Ages	Interstitial lung disease and pulmonary sarcoidosis	Number	1990	2019	1.9371013774455907	2.7577308385033716	1.3239942486038832
Deaths	Middle SDI	Male	All Ages	Interstitial lung disease and pulmonary sarcoidosis	Rate	1990	2019	1.0186912483100916	2.116825087290188	0.5188793730488953
Deaths	Middle SDI	Female	All Ages	Interstitial lung disease and pulmonary sarcoidosis	Rate	1990	2019	1.2128750251477907	1.9727398945741434	0.4813752189750054
Deaths	Middle SDI	Both	All Ages	Interstitial lung disease and pulmonary sarcoidosis	Rate	1990	2019	1.1039631508260792	1.691812845019962	0.6647700005666157
Deaths	Middle SDI	Male	Age-standardized	Interstitial lung disease and pulmonary sarcoidosis	Rate	1990	2019	0.10024345516674997	0.7275258441261264	-0.16911941643935585
Deaths	Middle SDI	Female	Age-standardized	Interstitial lung disease and pulmonary sarcoidosis	Rate	1990	2019	0.20661936708268294	0.6265476904183447	-0.21131168580219126
Deaths	Middle SDI	Both	Age-standardized	Interstitial lung disease and pulmonary sarcoidosis	Rate	1990	2019	0.15149251894569538	0.4810272099032468	-0.11005246438760084
Deaths	Middle SDI	Male	All Ages	Other chronic respiratory diseases	Number	1990	2019	0.8228762589421678	1.6174512007162742	0.2971081155025399
Deaths	Middle SDI	Female	All Ages	Other chronic respiratory diseases	Number	1990	2019	0.7258608761974937	1.5161888499266574	0.008732496199744899
Deaths	Middle SDI	Both	All Ages	Other chronic respiratory diseases	Number	1990	2019	0.7840061480413858	1.3957361390778633	0.22423034507451392
Deaths	Middle SDI	Male	All Ages	Other chronic respiratory diseases	Rate	1990	2019	0.31941365283001033	0.8945338899994522	-0.06114189134055063
Deaths	Middle SDI	Female	All Ages	Other chronic respiratory diseases	Rate	1990	2019	0.22324861680888852	0.7834140473038429	-0.28503470486846305
Deaths	Middle SDI	Both	All Ages	Other chronic respiratory diseases	Rate	1990	2019	0.277954933782594	0.7161615851700488	-0.12303485540563935
Deaths	Middle SDI	Male	Age-standardized	Other chronic respiratory diseases	Rate	1990	2019	0.007641925821380126	0.4595625742425515	-0.2567388666353413
Deaths	Middle SDI	Female	Age-standardized	Other chronic respiratory diseases	Rate	1990	2019	-0.08607811848255612	0.3192450667742673	-0.4562155327496625
Deaths	Middle SDI	Both	Age-standardized	Other chronic respiratory diseases	Rate	1990	2019	-0.03502886291363884	0.29531691790423703	-0.32946890255133937
Deaths	High SDI	Male	All Ages	Chronic respiratory diseases	Number	1990	2019	0.4868418258205088	0.5469133539564233	0.41475693894914717
Deaths	High SDI	Female	All Ages	Chronic respiratory diseases	Number	1990	2019	0.8397266167378172	1.004186622226802	0.38261598953678194
Deaths	High SDI	Both	All Ages	Chronic respiratory diseases	Number	1990	2019	0.6295284601648738	0.7148351626690997	0.43720509528904045
Deaths	High SDI	Male	All Ages	Chronic respiratory diseases	Rate	1990	2019	0.19027348079284023	0.23836302579297594	0.13256678481555578
Deaths	High SDI	Female	All Ages	Chronic respiratory diseases	Rate	1990	2019	0.5117614382209177	0.6469034164723982	0.13613920559330672
Deaths	High SDI	Both	All Ages	Chronic respiratory diseases	Rate	1990	2019	0.32180075058694296	0.39099773987351283	0.16579662162404254
Deaths	High SDI	Male	Age-standardized	Chronic respiratory diseases	Rate	1990	2019	-0.3259741810288236	-0.30055924396103306	-0.35545649008473024
Deaths	High SDI	Female	Age-standardized	Chronic respiratory diseases	Rate	1990	2019	-0.037532836987135484	0.03924147461233517	-0.267010646422421
Deaths	High SDI	Both	Age-standardized	Chronic respiratory diseases	Rate	1990	2019	-0.1867096188879587	-0.14798148389706922	-0.2795684490125179
Deaths	High SDI	Male	All Ages	Chronic obstructive pulmonary disease	Number	1990	2019	0.5158936407943282	0.6584683761488803	0.4044611541186505
Deaths	High SDI	Female	All Ages	Chronic obstructive pulmonary disease	Number	1990	2019	1.0126058267999463	1.2576015611925544	0.5021030113330309
Deaths	High SDI	Both	All Ages	Chronic obstructive pulmonary disease	Number	1990	2019	0.7108160868830823	0.8650617516239414	0.5568743152596473
Deaths	High SDI	Male	All Ages	Chronic obstructive pulmonary disease	Rate	1990	2019	0.21353056458731645	0.3276670675942372	0.12432461713176289
Deaths	High SDI	Female	All Ages	Chronic obstructive pulmonary disease	Rate	1990	2019	0.6538217426510677	0.855142471727709	0.23432546341879454
Deaths	High SDI	Both	All Ages	Chronic obstructive pulmonary disease	Rate	1990	2019	0.38773764499301083	0.5128548432582153	0.2628669512599534
Deaths	High SDI	Male	Age-standardized	Chronic obstructive pulmonary disease	Rate	1990	2019	-0.3221752318370906	-0.2620592414196444	-0.3684689643337229
Deaths	High SDI	Female	Age-standardized	Chronic obstructive pulmonary disease	Rate	1990	2019	0.05508340182555558	0.16827479454429317	-0.21039661735418838
Deaths	High SDI	Both	Age-standardized	Chronic obstructive pulmonary disease	Rate	1990	2019	-0.15085949975618065	-0.08072178783798983	-0.2216448723065518
Deaths	High SDI	Male	All Ages	Pneumoconiosis	Number	1990	2019	-0.05528190814484596	0.0792578241743904	-0.15879076921117816
Deaths	High SDI	Female	All Ages	Pneumoconiosis	Number	1990	2019	0.8335428831809111	1.153790198785486	0.5274830499178337
Deaths	High SDI	Both	All Ages	Pneumoconiosis	Number	1990	2019	-0.02677763122135075	0.09981422495939785	-0.1342795039779652
Deaths	High SDI	Male	All Ages	Pneumoconiosis	Rate	1990	2019	-0.24371720513049996	-0.13601302791973224	-0.3265799886591627
Deaths	High SDI	Female	All Ages	Pneumoconiosis	Rate	1990	2019	0.5066800691465655	0.7698373980779818	0.25518104233143685
Deaths	High SDI	Both	All Ages	Pneumoconiosis	Rate	1990	2019	-0.21056545559844558	-0.10787979247048811	-0.2977661762810516
Deaths	High SDI	Male	Age-standardized	Pneumoconiosis	Rate	1990	2019	-0.555621249991019	-0.49342339170697397	-0.6011419507044727
Deaths	High SDI	Female	Age-standardized	Pneumoconiosis	Rate	1990	2019	-0.05185204923362346	0.10610138746229766	-0.19366092070355864
Deaths	High SDI	Both	Age-standardized	Pneumoconiosis	Rate	1990	2019	-0.5126528462411285	-0.44810301664922136	-0.5628203219952705
Deaths	High SDI	Male	All Ages	Asthma	Number	1990	2019	-0.6041334466611332	-0.5490316575749313	-0.6448087107142176
Deaths	High SDI	Female	All Ages	Asthma	Number	1990	2019	-0.4210294314128442	-0.348508974399595	-0.4944354223670908
Deaths	High SDI	Both	All Ages	Asthma	Number	1990	2019	-0.5102808501528616	-0.44762723239305946	-0.5612279705276314
Deaths	High SDI	Male	All Ages	Asthma	Rate	1990	2019	-0.6830937547024595	-0.63898267499339	-0.715655851951718
Deaths	High SDI	Female	All Ages	Asthma	Rate	1990	2019	-0.5242416066105996	-0.4646492577271605	-0.5845616266882552
Deaths	High SDI	Both	All Ages	Asthma	Rate	1990	2019	-0.6027616849482617	-0.5519398668540163	-0.6440877148997728
Deaths	High SDI	Male	Age-standardized	Asthma	Rate	1990	2019	-0.7872610927824385	-0.7589738564993335	-0.8079874196777612
Deaths	High SDI	Female	Age-standardized	Asthma	Rate	1990	2019	-0.6818294581913364	-0.6420882372801766	-0.7148892635925131
Deaths	High SDI	Both	Age-standardized	Asthma	Rate	1990	2019	-0.7302094975667317	-0.6990081060247617	-0.7539693405020308
Deaths	High SDI	Male	All Ages	Interstitial lung disease and pulmonary sarcoidosis	Number	1990	2019	2.0975894461669604	3.3742951895506614	0.4886793228699904
Deaths	High SDI	Female	All Ages	Interstitial lung disease and pulmonary sarcoidosis	Number	1990	2019	1.5637833016937817	2.615786588203721	0.27486862032590675
Deaths	High SDI	Both	All Ages	Interstitial lung disease and pulmonary sarcoidosis	Number	1990	2019	1.8523272566049283	2.989072058366118	0.39088241871446683
Deaths	High SDI	Male	All Ages	Interstitial lung disease and pulmonary sarcoidosis	Rate	1990	2019	1.479738266793558	2.5017898143997876	0.19174446712847498
Deaths	High SDI	Female	All Ages	Interstitial lung disease and pulmonary sarcoidosis	Rate	1990	2019	1.10674167356884	1.9712059841670317	0.04759979089940793
Deaths	High SDI	Both	All Ages	Interstitial lung disease and pulmonary sarcoidosis	Rate	1990	2019	1.3136805529119362	2.2357571958947315	0.12822173406468507
Deaths	High SDI	Male	Age-standardized	Interstitial lung disease and pulmonary sarcoidosis	Rate	1990	2019	0.4475874769546026	1.0408039572700676	-0.2926211341939905
Deaths	High SDI	Female	Age-standardized	Interstitial lung disease and pulmonary sarcoidosis	Rate	1990	2019	0.36703066315515226	0.8537012817551386	-0.2641353784057939
Deaths	High SDI	Both	Age-standardized	Interstitial lung disease and pulmonary sarcoidosis	Rate	1990	2019	0.45094696954034846	0.9915995433359766	-0.2647156619457895
Deaths	High SDI	Male	All Ages	Other chronic respiratory diseases	Number	1990	2019	0.9660547852216667	1.1790640793899072	0.6980535235286093
Deaths	High SDI	Female	All Ages	Other chronic respiratory diseases	Number	1990	2019	0.589553416674186	0.8474758816354434	-0.0009873718995745489
Deaths	High SDI	Both	All Ages	Other chronic respiratory diseases	Number	1990	2019	0.790761539435273	0.9757902620206335	0.36870157934262776
Deaths	High SDI	Male	All Ages	Other chronic respiratory diseases	Rate	1990	2019	0.5739016968693411	0.7444237454207712	0.35935648494928496
Deaths	High SDI	Female	All Ages	Other chronic respiratory diseases	Rate	1990	2019	0.30618622215803226	0.5181292538192847	-0.179079786247833
Deaths	High SDI	Both	All Ages	Other chronic respiratory diseases	Rate	1990	2019	0.45258582762542293	0.602672868368936	0.11022962723926727
Deaths	High SDI	Male	Age-standardized	Other chronic respiratory diseases	Rate	1990	2019	0.06919770382990159	0.17638694378842754	-0.07640745966392891
Deaths	High SDI	Female	Age-standardized	Other chronic respiratory diseases	Rate	1990	2019	-0.07023848120386048	0.0639942082521619	-0.3841722531285152
Deaths	High SDI	Both	Age-standardized	Other chronic respiratory diseases	Rate	1990	2019	0.015243536369550257	0.10692754106483818	-0.2081257955067302
Deaths	Low SDI	Male	All Ages	Chronic obstructive pulmonary disease	Number	1990	2019	0.6780527205258511	1.0128780921008629	0.3431891711962661
Deaths	Low SDI	Female	All Ages	Chronic obstructive pulmonary disease	Number	1990	2019	1.093524317450397	1.7210042172198465	0.6932496834825422
Deaths	Low SDI	Both	All Ages	Chronic obstructive pulmonary disease	Number	1990	2019	0.8337949052096406	1.088720305755739	0.604091540812412
Deaths	Low SDI	Male	All Ages	Chronic obstructive pulmonary disease	Rate	1990	2019	-0.2104126820479519	-0.05286467185112988	-0.3679786563232976
Deaths	Low SDI	Female	All Ages	Chronic obstructive pulmonary disease	Rate	1990	2019	-0.025876847541645754	0.2660914343515755	-0.2121258368845256
Deaths	Low SDI	Both	All Ages	Chronic obstructive pulmonary disease	Rate	1990	2019	-0.1419143800805987	-0.02262741961443524	-0.24939922109330712
Deaths	Low SDI	Male	Age-standardized	Chronic obstructive pulmonary disease	Rate	1990	2019	-0.2134654786325893	-0.05909347105754926	-0.3733385196606946
Deaths	Low SDI	Female	Age-standardized	Chronic obstructive pulmonary disease	Rate	1990	2019	-0.07560678707378653	0.18805454577737296	-0.26217346524108
Deaths	Low SDI	Both	Age-standardized	Chronic obstructive pulmonary disease	Rate	1990	2019	-0.16488803613033357	-0.04413185286563094	-0.2725771566243825
Deaths	Low SDI	Male	All Ages	Pneumoconiosis	Number	1990	2019	0.3090912081548684	0.8659532375929444	-0.03801723979624327
Deaths	Low SDI	Female	All Ages	Pneumoconiosis	Number	1990	2019	1.0738832712021775	1.7673608690239235	0.616608089927009
Deaths	Low SDI	Both	All Ages	Pneumoconiosis	Number	1990	2019	0.40021090840318485	0.97205760374556	0.07341511145683424
Deaths	Low SDI	Male	All Ages	Pneumoconiosis	Rate	1990	2019	-0.3840230385147295	-0.1219983768845738	-0.5473507010510572
Deaths	Low SDI	Female	All Ages	Pneumoconiosis	Rate	1990	2019	-0.03501588534952488	0.2876613236604306	-0.24778740054606982
Deaths	Low SDI	Both	All Ages	Pneumoconiosis	Rate	1990	2019	-0.34480085971353747	-0.07721726861635084	-0.497718055204222
Deaths	Low SDI	Male	Age-standardized	Pneumoconiosis	Rate	1990	2019	-0.37389277639352436	-0.08899932513362349	-0.5338700156798648
Deaths	Low SDI	Female	Age-standardized	Pneumoconiosis	Rate	1990	2019	-0.09424239898936705	0.18647101092921067	-0.30204495812592475
Deaths	Low SDI	Both	Age-standardized	Pneumoconiosis	Rate	1990	2019	-0.35454229611761867	-0.0833074491892893	-0.5026954931174958
Deaths	Low SDI	Male	All Ages	Asthma	Number	1990	2019	0.06339840933257498	0.32299047421807076	-0.0949321811919328
Deaths	Low SDI	Female	All Ages	Asthma	Number	1990	2019	0.3028157565422129	0.7516904954617142	0.05578962812574045
Deaths	Low SDI	Both	All Ages	Asthma	Number	1990	2019	0.18777988838464862	0.4058085400944903	0.029913022301615768
Deaths	Low SDI	Male	All Ages	Asthma	Rate	1990	2019	-0.49963079963526635	-0.37748290775595916	-0.5741313351624443
Deaths	Low SDI	Female	All Ages	Asthma	Rate	1990	2019	-0.39379591569258976	-0.18493315155345322	-0.5087379151462621
Deaths	Low SDI	Both	All Ages	Asthma	Rate	1990	2019	-0.44420347174221364	-0.3421815661130003	-0.5180739396242833
Deaths	Low SDI	Male	Age-standardized	Asthma	Rate	1990	2019	-0.48166368302154755	-0.3281148857347581	-0.5709530565258036
Deaths	Low SDI	Female	Age-standardized	Asthma	Rate	1990	2019	-0.3903193067196628	-0.2124081951361313	-0.5156754139859454
Deaths	Low SDI	Both	Age-standardized	Asthma	Rate	1990	2019	-0.43058793507633325	-0.3335905268954413	-0.510671624921572
Deaths	Low SDI	Male	All Ages	Interstitial lung disease and pulmonary sarcoidosis	Number	1990	2019	1.0567716663129951	2.021117193269285	0.4660998745158522
Deaths	Low SDI	Female	All Ages	Interstitial lung disease and pulmonary sarcoidosis	Number	1990	2019	2.110009458525558	3.092981555942128	1.294876143524125
Deaths	Low SDI	Both	All Ages	Interstitial lung disease and pulmonary sarcoidosis	Number	1990	2019	1.4543208079132088	2.218291142479167	0.8318883971208078
Deaths	Low SDI	Male	All Ages	Interstitial lung disease and pulmonary sarcoidosis	Rate	1990	2019	-0.03221108384787087	0.42154998628695695	-0.3101445183402551
Deaths	Low SDI	Female	All Ages	Interstitial lung disease and pulmonary sarcoidosis	Rate	1990	2019	0.447096741443035	0.9044766105625698	0.06781276185685378
Deaths	Low SDI	Both	All Ages	Interstitial lung disease and pulmonary sarcoidosis	Rate	1990	2019	0.1484476186275188	0.5059314115389802	-0.14280649030003797
Deaths	Low SDI	Male	Age-standardized	Interstitial lung disease and pulmonary sarcoidosis	Rate	1990	2019	-0.013960279847922908	0.465560684552548	-0.28907156711289184
Deaths	Low SDI	Female	Age-standardized	Interstitial lung disease and pulmonary sarcoidosis	Rate	1990	2019	0.3726420742456244	0.8000236756173517	0.0050865124585029375
Deaths	Low SDI	Both	Age-standardized	Interstitial lung disease and pulmonary sarcoidosis	Rate	1990	2019	0.1351924092566518	0.48035943711648216	-0.1435379800278486
Deaths	Low SDI	Male	All Ages	Other chronic respiratory diseases	Number	1990	2019	0.9265412691224718	1.7001093079536596	0.4168701554335459
Deaths	Low SDI	Female	All Ages	Other chronic respiratory diseases	Number	1990	2019	0.903326810737319	2.4142425327871986	0.12845351145236217
Deaths	Low SDI	Both	All Ages	Other chronic respiratory diseases	Number	1990	2019	0.9177417730378408	1.7350843100516025	0.3481650203558792
Deaths	Low SDI	Male	All Ages	Other chronic respiratory diseases	Rate	1990	2019	-0.09348941484171165	0.27050362635590824	-0.33330896447371744
Deaths	Low SDI	Female	All Ages	Other chronic respiratory diseases	Rate	1990	2019	-0.1143763186415064	0.5886573046099176	-0.4749271920006151
Deaths	Low SDI	Both	All Ages	Other chronic respiratory diseases	Rate	1990	2019	-0.10263321514988061	0.27982497336808015	-0.36915463449088814
Deaths	Low SDI	Male	Age-standardized	Other chronic respiratory diseases	Rate	1990	2019	-0.0832185440601707	0.23303368420099585	-0.30308933774417673
Deaths	Low SDI	Female	Age-standardized	Other chronic respiratory diseases	Rate	1990	2019	-0.038968171329432394	0.46103567941791584	-0.3739464768356999
Deaths	Low SDI	Both	Age-standardized	Other chronic respiratory diseases	Rate	1990	2019	-0.07401231640459009	0.21922037358003296	-0.29576912216962475
DALYs (Disability-Adjusted Life Years)	Central Sub-Saharan Africa	Male	All Ages	Asthma	Number	1990	2019	0.35056757763838664	0.7664325149994273	0.07666283411262872
DALYs (Disability-Adjusted Life Years)	Central Sub-Saharan Africa	Female	All Ages	Asthma	Number	1990	2019	0.2875972910863673	0.8862965185167657	-0.08398949197218684
DALYs (Disability-Adjusted Life Years)	Central Sub-Saharan Africa	Both	All Ages	Asthma	Number	1990	2019	0.31290551644699155	0.7150742858728525	0.007930230479343442
DALYs (Disability-Adjusted Life Years)	Central Sub-Saharan Africa	Male	All Ages	Asthma	Rate	1990	2019	-0.43181638357403196	-0.2568620547667848	-0.5470480760190897
DALYs (Disability-Adjusted Life Years)	Central Sub-Saharan Africa	Female	All Ages	Asthma	Rate	1990	2019	-0.4548277623133983	-0.20133686125372968	-0.6121586292056995
DALYs (Disability-Adjusted Life Years)	Central Sub-Saharan Africa	Both	All Ages	Asthma	Rate	1990	2019	-0.44587436694555554	-0.27613479226853127	-0.5745924058948624
DALYs (Disability-Adjusted Life Years)	Central Sub-Saharan Africa	Male	Age-standardized	Asthma	Rate	1990	2019	-0.3988468080667088	-0.20988763462711385	-0.5255718208444078
DALYs (Disability-Adjusted Life Years)	Central Sub-Saharan Africa	Female	Age-standardized	Asthma	Rate	1990	2019	-0.3782029490363982	-0.18128998851501688	-0.5298539995885535
DALYs (Disability-Adjusted Life Years)	Central Sub-Saharan Africa	Both	Age-standardized	Asthma	Rate	1990	2019	-0.3772655133192733	-0.2132481836897866	-0.511807446325008
DALYs (Disability-Adjusted Life Years)	Central Sub-Saharan Africa	Male	All Ages	Interstitial lung disease and pulmonary sarcoidosis	Number	1990	2019	0.8819168479722449	2.09943367382953	0.21268827396159076
DALYs (Disability-Adjusted Life Years)	Central Sub-Saharan Africa	Female	All Ages	Interstitial lung disease and pulmonary sarcoidosis	Number	1990	2019	1.3483990433036943	2.461336650180442	0.6909968913698823
DALYs (Disability-Adjusted Life Years)	Central Sub-Saharan Africa	Both	All Ages	Interstitial lung disease and pulmonary sarcoidosis	Number	1990	2019	1.0894307776764673	2.156001582740503	0.4496060306862265
DALYs (Disability-Adjusted Life Years)	Central Sub-Saharan Africa	Male	All Ages	Interstitial lung disease and pulmonary sarcoidosis	Rate	1990	2019	-0.20827780986452538	0.30393137139295656	-0.48982218994054066
DALYs (Disability-Adjusted Life Years)	Central Sub-Saharan Africa	Female	All Ages	Interstitial lung disease and pulmonary sarcoidosis	Rate	1990	2019	-0.005681380131861655	0.4655394664378384	-0.2840272610301951
DALYs (Disability-Adjusted Life Years)	Central Sub-Saharan Africa	Both	All Ages	Interstitial lung disease and pulmonary sarcoidosis	Rate	1990	2019	-0.11813368296548102	0.3320237846890918	-0.38817847181619586
DALYs (Disability-Adjusted Life Years)	Central Sub-Saharan Africa	Male	Age-standardized	Interstitial lung disease and pulmonary sarcoidosis	Rate	1990	2019	-0.16616621023606237	0.2966752357083136	-0.42257060817965697
DALYs (Disability-Adjusted Life Years)	Central Sub-Saharan Africa	Female	Age-standardized	Interstitial lung disease and pulmonary sarcoidosis	Rate	1990	2019	-0.032932268393120835	0.42559310589208704	-0.29524194296118217
DALYs (Disability-Adjusted Life Years)	Central Sub-Saharan Africa	Both	Age-standardized	Interstitial lung disease and pulmonary sarcoidosis	Rate	1990	2019	-0.10108355655158426	0.3211757568014325	-0.3547393486761213
DALYs (Disability-Adjusted Life Years)	Central Sub-Saharan Africa	Male	All Ages	Other chronic respiratory diseases	Number	1990	2019	1.599163595018485	3.400443562361086	0.5666861622462286
DALYs (Disability-Adjusted Life Years)	Central Sub-Saharan Africa	Female	All Ages	Other chronic respiratory diseases	Number	1990	2019	1.405781305920692	3.6666907736226575	0.08090751395159311
DALYs (Disability-Adjusted Life Years)	Central Sub-Saharan Africa	Both	All Ages	Other chronic respiratory diseases	Number	1990	2019	1.4990319233095166	3.3926878964143143	0.3697541525467565
DALYs (Disability-Adjusted Life Years)	Central Sub-Saharan Africa	Male	All Ages	Other chronic respiratory diseases	Rate	1990	2019	0.09346780979495427	0.8512660740106494	-0.34089532119071553
DALYs (Disability-Adjusted Life Years)	Central Sub-Saharan Africa	Female	All Ages	Other chronic respiratory diseases	Rate	1990	2019	0.018614427828434855	0.9758897205357933	-0.542340782950804
DALYs (Disability-Adjusted Life Years)	Central Sub-Saharan Africa	Both	All Ages	Other chronic respiratory diseases	Rate	1990	2019	0.05474280455052253	0.8539802985963404	-0.421880799950489
DALYs (Disability-Adjusted Life Years)	Central Sub-Saharan Africa	Male	Age-standardized	Other chronic respiratory diseases	Rate	1990	2019	0.07426460413087446	0.638872797656415	-0.259376268661465
DALYs (Disability-Adjusted Life Years)	Central Sub-Saharan Africa	Female	Age-standardized	Other chronic respiratory diseases	Rate	1990	2019	0.10690347614957649	0.817328566362151	-0.39175635510077017
DALYs (Disability-Adjusted Life Years)	Central Sub-Saharan Africa	Both	Age-standardized	Other chronic respiratory diseases	Rate	1990	2019	0.0953908387818323	0.6655402857931563	-0.29139983004778003
DALYs (Disability-Adjusted Life Years)	High-income Asia Pacific	Male	All Ages	Chronic respiratory diseases	Number	1990	2019	0.2165019089768276	0.2992369125202578	0.12955548363155853
DALYs (Disability-Adjusted Life Years)	High-income Asia Pacific	Female	All Ages	Chronic respiratory diseases	Number	1990	2019	-0.013474995938878681	0.17713852293654997	-0.10937439514511635
DALYs (Disability-Adjusted Life Years)	High-income Asia Pacific	Both	All Ages	Chronic respiratory diseases	Number	1990	2019	0.11868198513219996	0.23017244611142362	0.03156870938987245
DALYs (Disability-Adjusted Life Years)	High-income Asia Pacific	Male	All Ages	Chronic respiratory diseases	Rate	1990	2019	0.13008243152569493	0.2069399960611148	0.049312621760834625
DALYs (Disability-Adjusted Life Years)	High-income Asia Pacific	Female	All Ages	Chronic respiratory diseases	Rate	1990	2019	-0.08850497886791835	0.08761146288488836	-0.17711076640113418
DALYs (Disability-Adjusted Life Years)	High-income Asia Pacific	Both	All Ages	Chronic respiratory diseases	Rate	1990	2019	0.03636822231767696	0.13965510132893214	-0.04433516963930812
DALYs (Disability-Adjusted Life Years)	High-income Asia Pacific	Male	Age-standardized	Chronic respiratory diseases	Rate	1990	2019	-0.45103238218533315	-0.4262996887841664	-0.47588656700683357
DALYs (Disability-Adjusted Life Years)	High-income Asia Pacific	Female	Age-standardized	Chronic respiratory diseases	Rate	1990	2019	-0.44220597250581406	-0.35198589046762524	-0.48122887215058935
DALYs (Disability-Adjusted Life Years)	High-income Asia Pacific	Both	Age-standardized	Chronic respiratory diseases	Rate	1990	2019	-0.4408488422867989	-0.39724679121194734	-0.46894035177721805
DALYs (Disability-Adjusted Life Years)	High-income Asia Pacific	Male	All Ages	Chronic obstructive pulmonary disease	Number	1990	2019	0.6990750406856623	0.8971819212569613	0.543763291186131
DALYs (Disability-Adjusted Life Years)	High-income Asia Pacific	Female	All Ages	Chronic obstructive pulmonary disease	Number	1990	2019	0.5376080579817668	0.9353686927986093	0.34646138164052304
DALYs (Disability-Adjusted Life Years)	High-income Asia Pacific	Both	All Ages	Chronic obstructive pulmonary disease	Number	1990	2019	0.6433262491747775	0.8890316668561414	0.48719167574702804
DALYs (Disability-Adjusted Life Years)	High-income Asia Pacific	Male	All Ages	Chronic obstructive pulmonary disease	Rate	1990	2019	0.5783738925141708	0.7624073935271544	0.43409538524362945
DALYs (Disability-Adjusted Life Years)	High-income Asia Pacific	Female	All Ages	Chronic obstructive pulmonary disease	Rate	1990	2019	0.42066555184455723	0.7881745726452359	0.24405650182174224
DALYs (Disability-Adjusted Life Years)	High-income Asia Pacific	Both	All Ages	Chronic obstructive pulmonary disease	Rate	1990	2019	0.5224086256685259	0.7500347878134009	0.37776259359129594
DALYs (Disability-Adjusted Life Years)	High-income Asia Pacific	Male	Age-standardized	Chronic obstructive pulmonary disease	Rate	1990	2019	-0.3597561604208658	-0.2936919296443642	-0.4116529315006307
DALYs (Disability-Adjusted Life Years)	High-income Asia Pacific	Female	Age-standardized	Chronic obstructive pulmonary disease	Rate	1990	2019	-0.366597277013673	-0.22007786565091314	-0.4224182834540687
DALYs (Disability-Adjusted Life Years)	High-income Asia Pacific	Both	Age-standardized	Chronic obstructive pulmonary disease	Rate	1990	2019	-0.34448585455608666	-0.2555816649667374	-0.39459754832779415
DALYs (Disability-Adjusted Life Years)	High-income Asia Pacific	Male	All Ages	Pneumoconiosis	Number	1990	2019	-0.1644978014511603	0.016357933067797478	-0.28620261133146874
DALYs (Disability-Adjusted Life Years)	High-income Asia Pacific	Female	All Ages	Pneumoconiosis	Number	1990	2019	0.5068935791195371	0.9887475619817879	0.2676564992941554
DALYs (Disability-Adjusted Life Years)	High-income Asia Pacific	Both	All Ages	Pneumoconiosis	Number	1990	2019	-0.14374331702490753	0.03334512865494976	-0.26897135519850235
DALYs (Disability-Adjusted Life Years)	High-income Asia Pacific	Male	All Ages	Pneumoconiosis	Rate	1990	2019	-0.2238513157161647	-0.055843450942282505	-0.3369102977555694
DALYs (Disability-Adjusted Life Years)	High-income Asia Pacific	Female	All Ages	Pneumoconiosis	Rate	1990	2019	0.3922870571846748	0.8374937214694793	0.17124511072276602
DALYs (Disability-Adjusted Life Years)	High-income Asia Pacific	Both	All Ages	Pneumoconiosis	Rate	1990	2019	-0.2067475581296116	-0.04268946111775598	-0.32276118937706855
DALYs (Disability-Adjusted Life Years)	High-income Asia Pacific	Male	Age-standardized	Pneumoconiosis	Rate	1990	2019	-0.6650403391841937	-0.593892825894082	-0.7110165651346171
DALYs (Disability-Adjusted Life Years)	High-income Asia Pacific	Female	Age-standardized	Pneumoconiosis	Rate	1990	2019	-0.4291153997816975	-0.23090205386229357	-0.5078487885454414
DALYs (Disability-Adjusted Life Years)	High-income Asia Pacific	Both	Age-standardized	Pneumoconiosis	Rate	1990	2019	-0.6469828193064693	-0.5708758755879786	-0.6961786390451268
DALYs (Disability-Adjusted Life Years)	High-income Asia Pacific	Male	All Ages	Asthma	Number	1990	2019	-0.6045975730961011	-0.5608007013134355	-0.6474351786304302
DALYs (Disability-Adjusted Life Years)	High-income Asia Pacific	Female	All Ages	Asthma	Number	1990	2019	-0.49318756816378023	-0.42722790772084995	-0.5436928352275584
DALYs (Disability-Adjusted Life Years)	High-income Asia Pacific	Both	All Ages	Asthma	Number	1990	2019	-0.5473592579580673	-0.49851666360100216	-0.5938620590451198
DALYs (Disability-Adjusted Life Years)	High-income Asia Pacific	Male	All Ages	Asthma	Rate	1990	2019	-0.6326866955740786	-0.5920011241071159	-0.6724811464218299
DALYs (Disability-Adjusted Life Years)	High-income Asia Pacific	Female	All Ages	Asthma	Rate	1990	2019	-0.5317330971188098	-0.4707899868663605	-0.5783971951194382
DALYs (Disability-Adjusted Life Years)	High-income Asia Pacific	Both	All Ages	Asthma	Rate	1990	2019	-0.5806650259741897	-0.535416319585811	-0.6237461034706557
DALYs (Disability-Adjusted Life Years)	High-income Asia Pacific	Male	Age-standardized	Asthma	Rate	1990	2019	-0.6711558973085207	-0.6138510809528677	-0.725846691025916
DALYs (Disability-Adjusted Life Years)	High-income Asia Pacific	Female	Age-standardized	Asthma	Rate	1990	2019	-0.548567197759496	-0.47921292589686243	-0.6152795555788775
DALYs (Disability-Adjusted Life Years)	High-income Asia Pacific	Both	Age-standardized	Asthma	Rate	1990	2019	-0.608554905113945	-0.5476455900960158	-0.6693317431187179
DALYs (Disability-Adjusted Life Years)	High-income Asia Pacific	Male	All Ages	Interstitial lung disease and pulmonary sarcoidosis	Number	1990	2019	1.9372704586633764	2.646511255705584	0.7414476572106528
DALYs (Disability-Adjusted Life Years)	High-income Asia Pacific	Female	All Ages	Interstitial lung disease and pulmonary sarcoidosis	Number	1990	2019	1.2460326837590756	1.6472387306787861	0.7569305127689202
DALYs (Disability-Adjusted Life Years)	High-income Asia Pacific	Both	All Ages	Interstitial lung disease and pulmonary sarcoidosis	Number	1990	2019	1.6409696478624365	2.1931809668838675	0.8159632060421697
DALYs (Disability-Adjusted Life Years)	High-income Asia Pacific	Male	All Ages	Interstitial lung disease and pulmonary sarcoidosis	Rate	1990	2019	1.7286087407513815	2.3874655485740637	0.6177363868590757
DALYs (Disability-Adjusted Life Years)	High-income Asia Pacific	Female	All Ages	Interstitial lung disease and pulmonary sarcoidosis	Rate	1990	2019	1.0752110692771506	1.4459034619787756	0.6233074765175289
DALYs (Disability-Adjusted Life Years)	High-income Asia Pacific	Both	All Ages	Interstitial lung disease and pulmonary sarcoidosis	Rate	1990	2019	1.4466444043314912	1.9582234506055878	0.6823427789603972
DALYs (Disability-Adjusted Life Years)	High-income Asia Pacific	Male	Age-standardized	Interstitial lung disease and pulmonary sarcoidosis	Rate	1990	2019	0.21298926276266553	0.4520995667406573	-0.23978792563683538
DALYs (Disability-Adjusted Life Years)	High-income Asia Pacific	Female	Age-standardized	Interstitial lung disease and pulmonary sarcoidosis	Rate	1990	2019	0.028944530423886207	0.26159150967141387	-0.13534594834151195
DALYs (Disability-Adjusted Life Years)	High-income Asia Pacific	Both	Age-standardized	Interstitial lung disease and pulmonary sarcoidosis	Rate	1990	2019	0.1593730837136554	0.33926167740166363	-0.13816167578784042
DALYs (Disability-Adjusted Life Years)	High-income Asia Pacific	Male	All Ages	Other chronic respiratory diseases	Number	1990	2019	0.16651358431402172	0.4129921954469078	-0.002805660846034307
DALYs (Disability-Adjusted Life Years)	High-income Asia Pacific	Female	All Ages	Other chronic respiratory diseases	Number	1990	2019	0.08938185391035325	0.3942059922530303	-0.06715097248595982
DALYs (Disability-Adjusted Life Years)	High-income Asia Pacific	Both	All Ages	Other chronic respiratory diseases	Number	1990	2019	0.13333923694164873	0.3542158269331105	-0.018298267206822944
DALYs (Disability-Adjusted Life Years)	High-income Asia Pacific	Male	All Ages	Other chronic respiratory diseases	Rate	1990	2019	0.08364524382711457	0.31261418019516607	-0.07364567603301715
DALYs (Disability-Adjusted Life Years)	High-income Asia Pacific	Female	All Ages	Other chronic respiratory diseases	Rate	1990	2019	0.006529111642671247	0.28816990460427727	-0.138098638608586
DALYs (Disability-Adjusted Life Years)	High-income Asia Pacific	Both	All Ages	Other chronic respiratory diseases	Rate	1990	2019	0.04994697857165238	0.2545712435221532	-0.0905328831760711
DALYs (Disability-Adjusted Life Years)	High-income Asia Pacific	Male	Age-standardized	Other chronic respiratory diseases	Rate	1990	2019	0.003382422090320172	0.19584192346066792	-0.13760117172061226
DALYs (Disability-Adjusted Life Years)	High-income Asia Pacific	Female	Age-standardized	Other chronic respiratory diseases	Rate	1990	2019	0.06260814369037389	0.3656758524976252	-0.09989844167230723
DALYs (Disability-Adjusted Life Years)	High-income Asia Pacific	Both	Age-standardized	Other chronic respiratory diseases	Rate	1990	2019	0.032016336222448705	0.21474244352340893	-0.10790296328194315
DALYs (Disability-Adjusted Life Years)	Central Sub-Saharan Africa	Male	All Ages	Chronic respiratory diseases	Number	1990	2019	0.6059619704508246	0.9247857043671993	0.3293609197679451
DALYs (Disability-Adjusted Life Years)	Central Sub-Saharan Africa	Female	All Ages	Chronic respiratory diseases	Number	1990	2019	0.6145855678545868	1.219918882166393	0.2252722073322384
DALYs (Disability-Adjusted Life Years)	Central Sub-Saharan Africa	Both	All Ages	Chronic respiratory diseases	Number	1990	2019	0.6106126432914688	0.9611084753069051	0.2999798119327821
DALYs (Disability-Adjusted Life Years)	Central Sub-Saharan Africa	Male	All Ages	Chronic respiratory diseases	Rate	1990	2019	-0.324371993433387	-0.19024288716845136	-0.44073802197305667
DALYs (Disability-Adjusted Life Years)	Central Sub-Saharan Africa	Female	All Ages	Chronic respiratory diseases	Rate	1990	2019	-0.3163800257601382	-0.06008023405183147	-0.4812163743502988
DALYs (Disability-Adjusted Life Years)	Central Sub-Saharan Africa	Both	All Ages	Chronic respiratory diseases	Rate	1990	2019	-0.32022393128134174	-0.17229346532968903	-0.45132979698746356
DALYs (Disability-Adjusted Life Years)	Central Sub-Saharan Africa	Male	Age-standardized	Chronic respiratory diseases	Rate	1990	2019	-0.2626588564109382	-0.09766447203062373	-0.39689117694623505
DALYs (Disability-Adjusted Life Years)	Central Sub-Saharan Africa	Female	Age-standardized	Chronic respiratory diseases	Rate	1990	2019	-0.2322812559716008	-0.029014747019784726	-0.3809643164579316
DALYs (Disability-Adjusted Life Years)	Central Sub-Saharan Africa	Both	Age-standardized	Chronic respiratory diseases	Rate	1990	2019	-0.24519350377936083	-0.09457887636258135	-0.37317250116635786
DALYs (Disability-Adjusted Life Years)	Central Sub-Saharan Africa	Male	All Ages	Chronic obstructive pulmonary disease	Number	1990	2019	0.7894946960415562	1.2396874802717137	0.3828446028494353
DALYs (Disability-Adjusted Life Years)	Central Sub-Saharan Africa	Female	All Ages	Chronic obstructive pulmonary disease	Number	1990	2019	1.1022177659998043	1.7610420005686462	0.6223667664560826
DALYs (Disability-Adjusted Life Years)	Central Sub-Saharan Africa	Both	All Ages	Chronic obstructive pulmonary disease	Number	1990	2019	0.9350850322305275	1.3258546411274597	0.582365041171534
DALYs (Disability-Adjusted Life Years)	Central Sub-Saharan Africa	Male	All Ages	Chronic obstructive pulmonary disease	Rate	1990	2019	-0.247159797994042	-0.05776374816435138	-0.41823744297488546
DALYs (Disability-Adjusted Life Years)	Central Sub-Saharan Africa	Female	All Ages	Chronic obstructive pulmonary disease	Rate	1990	2019	-0.10991521065745066	0.16903278394342044	-0.31308544485131773
DALYs (Disability-Adjusted Life Years)	Central Sub-Saharan Africa	Both	All Ages	Chronic obstructive pulmonary disease	Rate	1990	2019	-0.1832769341995449	-0.018348495560300236	-0.3321461299551181
DALYs (Disability-Adjusted Life Years)	Central Sub-Saharan Africa	Male	Age-standardized	Chronic obstructive pulmonary disease	Rate	1990	2019	-0.1990456026769866	0.0015314759294171468	-0.3754247941147931
DALYs (Disability-Adjusted Life Years)	Central Sub-Saharan Africa	Female	Age-standardized	Chronic obstructive pulmonary disease	Rate	1990	2019	-0.09367905080163182	0.14721808666997135	-0.2790904274461224
DALYs (Disability-Adjusted Life Years)	Central Sub-Saharan Africa	Both	Age-standardized	Chronic obstructive pulmonary disease	Rate	1990	2019	-0.15556644603235403	0.013930977147843459	-0.30162847449902774
DALYs (Disability-Adjusted Life Years)	Central Sub-Saharan Africa	Male	All Ages	Pneumoconiosis	Number	1990	2019	0.6112899060494419	1.6532406900236665	-0.040793807479151345
DALYs (Disability-Adjusted Life Years)	Central Sub-Saharan Africa	Female	All Ages	Pneumoconiosis	Number	1990	2019	0.8913801176082654	1.9917572721220085	0.19426111819103165
DALYs (Disability-Adjusted Life Years)	Central Sub-Saharan Africa	Both	All Ages	Pneumoconiosis	Number	1990	2019	0.6765479197107478	1.5613739136870926	0.09076897657663581
DALYs (Disability-Adjusted Life Years)	Central Sub-Saharan Africa	Male	All Ages	Pneumoconiosis	Rate	1990	2019	-0.322130531571995	0.11621803711758842	-0.5964620709185992
DALYs (Disability-Adjusted Life Years)	Central Sub-Saharan Africa	Female	All Ages	Pneumoconiosis	Rate	1990	2019	-0.19918445140369262	0.266718265057703	-0.49434655486345147
DALYs (Disability-Adjusted Life Years)	Central Sub-Saharan Africa	Both	All Ages	Pneumoconiosis	Rate	1990	2019	-0.2923952518152628	0.08105489970976455	-0.5396294386077555
DALYs (Disability-Adjusted Life Years)	Central Sub-Saharan Africa	Male	Age-standardized	Pneumoconiosis	Rate	1990	2019	-0.29221836282004016	0.16239921590084092	-0.5760930720631708
DALYs (Disability-Adjusted Life Years)	Central Sub-Saharan Africa	Female	Age-standardized	Pneumoconiosis	Rate	1990	2019	-0.1955226141739713	0.25662741641179015	-0.4966814926842395
DALYs (Disability-Adjusted Life Years)	Central Sub-Saharan Africa	Both	Age-standardized	Pneumoconiosis	Rate	1990	2019	-0.27967545329470916	0.10493394048127136	-0.5252311356782147
DALYs (Disability-Adjusted Life Years)	Global	Male	All Ages	Chronic respiratory diseases	Number	1990	2019	0.19636316958077868	0.3498685017658767	0.08127203735324488
DALYs (Disability-Adjusted Life Years)	Global	Female	All Ages	Chronic respiratory diseases	Number	1990	2019	0.22271698079310165	0.43814507570274774	0.10250596505891185
DALYs (Disability-Adjusted Life Years)	Global	Both	All Ages	Chronic respiratory diseases	Number	1990	2019	0.20806427640942182	0.3612710682067323	0.12070527755067763
DALYs (Disability-Adjusted Life Years)	Global	Male	All Ages	Chronic respiratory diseases	Rate	1990	2019	-0.16961511325787798	-0.06306844655841648	-0.2494988302008462
DALYs (Disability-Adjusted Life Years)	Global	Female	All Ages	Chronic respiratory diseases	Rate	1990	2019	-0.15787247630860743	-0.009499687715992957	-0.2406659653914175
DALYs (Disability-Adjusted Life Years)	Global	Both	All Ages	Chronic respiratory diseases	Rate	1990	2019	-0.16471865267202582	-0.058788216708297564	-0.22512052341091632
DALYs (Disability-Adjusted Life Years)	Global	Male	Age-standardized	Chronic respiratory diseases	Rate	1990	2019	-0.40852443261090665	-0.33132259956332066	-0.46547382903237117
DALYs (Disability-Adjusted Life Years)	Global	Female	Age-standardized	Chronic respiratory diseases	Rate	1990	2019	-0.3667828104398917	-0.25188684244220566	-0.4270364645098203
DALYs (Disability-Adjusted Life Years)	Global	Both	Age-standardized	Chronic respiratory diseases	Rate	1990	2019	-0.38615082762724984	-0.30875400051964724	-0.4326609129397373
DALYs (Disability-Adjusted Life Years)	Global	Male	All Ages	Chronic obstructive pulmonary disease	Number	1990	2019	0.2445994885329012	0.43091438624196265	0.09816208314732942
DALYs (Disability-Adjusted Life Years)	Global	Female	All Ages	Chronic obstructive pulmonary disease	Number	1990	2019	0.2720984618230454	0.5783434348108477	0.12204815496978214
DALYs (Disability-Adjusted Life Years)	Global	Both	All Ages	Chronic obstructive pulmonary disease	Number	1990	2019	0.2564134090294158	0.46012940153539034	0.15103710578427812
DALYs (Disability-Adjusted Life Years)	Global	Male	All Ages	Chronic obstructive pulmonary disease	Rate	1990	2019	-0.13613471928691132	-0.006815229046570007	-0.23777560173611115
DALYs (Disability-Adjusted Life Years)	Global	Female	All Ages	Chronic obstructive pulmonary disease	Rate	1990	2019	-0.12386174039081194	0.08705977685014023	-0.22720658251241846
DALYs (Disability-Adjusted Life Years)	Global	Both	All Ages	Chronic obstructive pulmonary disease	Rate	1990	2019	-0.13128903354861524	0.0095645385795132	-0.20414845193373937
DALYs (Disability-Adjusted Life Years)	Global	Male	Age-standardized	Chronic obstructive pulmonary disease	Rate	1990	2019	-0.4174058695934073	-0.3348598608787252	-0.48405069274859286
DALYs (Disability-Adjusted Life Years)	Global	Female	Age-standardized	Chronic obstructive pulmonary disease	Rate	1990	2019	-0.38116300481875204	-0.23376294465608552	-0.4539032658772277
DALYs (Disability-Adjusted Life Years)	Global	Both	Age-standardized	Chronic obstructive pulmonary disease	Rate	1990	2019	-0.3977590082050371	-0.30183817733196955	-0.44873051336147723
DALYs (Disability-Adjusted Life Years)	Global	Male	All Ages	Pneumoconiosis	Number	1990	2019	0.09151321858299452	0.37549261762196784	-0.09111494950830841
DALYs (Disability-Adjusted Life Years)	Global	Female	All Ages	Pneumoconiosis	Number	1990	2019	0.41262835853727375	0.6526515331156173	0.05209872695706606
DALYs (Disability-Adjusted Life Years)	Global	Both	All Ages	Pneumoconiosis	Number	1990	2019	0.11178682510154031	0.38053368534865745	-0.060849235548438324
DALYs (Disability-Adjusted Life Years)	Global	Male	All Ages	Pneumoconiosis	Rate	1990	2019	-0.24239051866819575	-0.045282978830850806	-0.3691510831292002
DALYs (Disability-Adjusted Life Years)	Global	Female	All Ages	Pneumoconiosis	Rate	1990	2019	-0.02707393439518376	0.13823833721905118	-0.27538317572352183
DALYs (Disability-Adjusted Life Years)	Global	Both	All Ages	Pneumoconiosis	Rate	1990	2019	-0.23128693121161642	-0.04546963332365215	-0.35065117709900634
DALYs (Disability-Adjusted Life Years)	Global	Male	Age-standardized	Pneumoconiosis	Rate	1990	2019	-0.4628432422575788	-0.32693748646015564	-0.5497000104725088
DALYs (Disability-Adjusted Life Years)	Global	Female	Age-standardized	Pneumoconiosis	Rate	1990	2019	-0.2749669238834241	-0.157636535397985	-0.4576925386712104
DALYs (Disability-Adjusted Life Years)	Global	Both	Age-standardized	Pneumoconiosis	Rate	1990	2019	-0.44364000063618125	-0.31231205271468804	-0.5293364567736887
DALYs (Disability-Adjusted Life Years)	Caribbean	Male	All Ages	Chronic respiratory diseases	Number	1990	2019	0.3514773561003957	0.5846021433708313	0.16196037214795775
DALYs (Disability-Adjusted Life Years)	Caribbean	Female	All Ages	Chronic respiratory diseases	Number	1990	2019	0.32893451324320194	0.5095630843848872	0.15063876546623856
DALYs (Disability-Adjusted Life Years)	Caribbean	Both	All Ages	Chronic respiratory diseases	Number	1990	2019	0.34073774667456486	0.5168880295924003	0.1856038645698773
DALYs (Disability-Adjusted Life Years)	Caribbean	Male	All Ages	Chronic respiratory diseases	Rate	1990	2019	0.011212576758259431	0.18564296271912298	-0.1305892498257749
DALYs (Disability-Adjusted Life Years)	Caribbean	Female	All Ages	Chronic respiratory diseases	Rate	1990	2019	-0.006644736821874065	0.12837195514893956	-0.13991768420307557
DALYs (Disability-Adjusted Life Years)	Caribbean	Both	All Ages	Chronic respiratory diseases	Rate	1990	2019	0.0026708700786889305	0.1344048783706936	-0.11334602057304409
DALYs (Disability-Adjusted Life Years)	Caribbean	Male	Age-standardized	Chronic respiratory diseases	Rate	1990	2019	-0.08985527298534329	0.04314082418718418	-0.20457912402669276
DALYs (Disability-Adjusted Life Years)	Caribbean	Female	Age-standardized	Chronic respiratory diseases	Rate	1990	2019	-0.13154954614358294	-0.029171216416816147	-0.23129660361242876
DALYs (Disability-Adjusted Life Years)	Caribbean	Both	Age-standardized	Chronic respiratory diseases	Rate	1990	2019	-0.11277218582490195	-0.008679218277631493	-0.20420146143153706
DALYs (Disability-Adjusted Life Years)	Caribbean	Male	All Ages	Chronic obstructive pulmonary disease	Number	1990	2019	1.122023289964779	1.465061404338977	0.8099570995871729
DALYs (Disability-Adjusted Life Years)	Caribbean	Female	All Ages	Chronic obstructive pulmonary disease	Number	1990	2019	1.2662308830589122	1.6368745732171288	0.8058640953711458
DALYs (Disability-Adjusted Life Years)	Caribbean	Both	All Ages	Chronic obstructive pulmonary disease	Number	1990	2019	1.182248301025491	1.4771249285348478	0.8971592235713918
DALYs (Disability-Adjusted Life Years)	Caribbean	Male	All Ages	Chronic obstructive pulmonary disease	Rate	1990	2019	0.5877562648759027	0.8444268291268211	0.35425974710854896
DALYs (Disability-Adjusted Life Years)	Caribbean	Female	All Ages	Chronic obstructive pulmonary disease	Rate	1990	2019	0.6939678763925782	0.971017540400397	0.34985176910146926
DALYs (Disability-Adjusted Life Years)	Caribbean	Both	All Ages	Chronic obstructive pulmonary disease	Rate	1990	2019	0.6319946299297206	0.8525181479734354	0.41879073226231645
DALYs (Disability-Adjusted Life Years)	Caribbean	Male	Age-standardized	Chronic obstructive pulmonary disease	Rate	1990	2019	0.1220328078198611	0.2923801197193275	-0.026539642250922486
DALYs (Disability-Adjusted Life Years)	Caribbean	Female	Age-standardized	Chronic obstructive pulmonary disease	Rate	1990	2019	0.14754345179310607	0.32823575605011923	-0.08870005038165028
DALYs (Disability-Adjusted Life Years)	Caribbean	Both	Age-standardized	Chronic obstructive pulmonary disease	Rate	1990	2019	0.1262114463739585	0.2746891908844408	-0.02304604985547953
DALYs (Disability-Adjusted Life Years)	Caribbean	Male	All Ages	Pneumoconiosis	Number	1990	2019	0.307956854540789	0.7833827417439416	-0.04248813819318638
DALYs (Disability-Adjusted Life Years)	Caribbean	Female	All Ages	Pneumoconiosis	Number	1990	2019	-0.02348382950294919	0.40525973291936346	-0.2885010887098796
DALYs (Disability-Adjusted Life Years)	Caribbean	Both	All Ages	Pneumoconiosis	Number	1990	2019	0.2278294010535627	0.6137404358826436	-0.056370087802832994
DALYs (Disability-Adjusted Life Years)	Caribbean	Male	All Ages	Pneumoconiosis	Rate	1990	2019	-0.02135066103870019	0.33437608072742037	-0.2835632556596531
DALYs (Disability-Adjusted Life Years)	Caribbean	Female	All Ages	Pneumoconiosis	Rate	1990	2019	-0.2700712729820748	0.05040702752241551	-0.46816703063064613
DALYs (Disability-Adjusted Life Years)	Caribbean	Both	All Ages	Pneumoconiosis	Rate	1990	2019	-0.08176764850837212	0.20683596097809953	-0.2943062672459641
DALYs (Disability-Adjusted Life Years)	Caribbean	Male	Age-standardized	Pneumoconiosis	Rate	1990	2019	-0.2595051815576002	0.0033113870381022534	-0.4549124375340101
DALYs (Disability-Adjusted Life Years)	Caribbean	Female	Age-standardized	Pneumoconiosis	Rate	1990	2019	-0.4754249935864823	-0.25438672568315895	-0.6206896475033725
DALYs (Disability-Adjusted Life Years)	Caribbean	Both	Age-standardized	Pneumoconiosis	Rate	1990	2019	-0.32121062153020596	-0.09797901576070812	-0.47846091350587816
DALYs (Disability-Adjusted Life Years)	East Asia	Male	All Ages	Chronic respiratory diseases	Number	1990	2019	-0.15979976108543356	0.1741272293553048	-0.3264766314547406
DALYs (Disability-Adjusted Life Years)	East Asia	Female	All Ages	Chronic respiratory diseases	Number	1990	2019	-0.2652813872677214	0.18176296809087888	-0.4106843751990639
DALYs (Disability-Adjusted Life Years)	East Asia	Both	All Ages	Chronic respiratory diseases	Number	1990	2019	-0.20923130396053857	0.14255794736651017	-0.3304436177184201
DALYs (Disability-Adjusted Life Years)	East Asia	Male	All Ages	Chronic respiratory diseases	Rate	1990	2019	-0.29307194964226435	-0.012112310046040778	-0.4333106088958285
DALYs (Disability-Adjusted Life Years)	East Asia	Female	All Ages	Chronic respiratory diseases	Rate	1990	2019	-0.39559632495466357	-0.027842947532788632	-0.5152096010379522
DALYs (Disability-Adjusted Life Years)	East Asia	Both	All Ages	Chronic respiratory diseases	Rate	1990	2019	-0.3419393917505796	-0.049187984337338835	-0.44280965800964106
DALYs (Disability-Adjusted Life Years)	East Asia	Male	Age-standardized	Chronic respiratory diseases	Rate	1990	2019	-0.641674786677965	-0.5134514946695289	-0.7066081910994096
DALYs (Disability-Adjusted Life Years)	East Asia	Female	Age-standardized	Chronic respiratory diseases	Rate	1990	2019	-0.6958055136710621	-0.5148992135073157	-0.7551698378608344
DALYs (Disability-Adjusted Life Years)	East Asia	Both	Age-standardized	Chronic respiratory diseases	Rate	1990	2019	-0.6695056937883512	-0.5255028241213514	-0.719481005776322
DALYs (Disability-Adjusted Life Years)	East Asia	Male	All Ages	Chronic obstructive pulmonary disease	Number	1990	2019	-0.177391900209481	0.1730541797040658	-0.34974591694969587
DALYs (Disability-Adjusted Life Years)	East Asia	Female	All Ages	Chronic obstructive pulmonary disease	Number	1990	2019	-0.2721744529977022	0.22235750460002277	-0.4243190663398587
DALYs (Disability-Adjusted Life Years)	East Asia	Both	All Ages	Chronic obstructive pulmonary disease	Number	1990	2019	-0.22264154614317855	0.16086050520323839	-0.3485052943580301
DALYs (Disability-Adjusted Life Years)	East Asia	Male	All Ages	Chronic obstructive pulmonary disease	Rate	1990	2019	-0.3078736314754532	-0.013015153038405758	-0.452888930665193
DALYs (Disability-Adjusted Life Years)	East Asia	Female	All Ages	Chronic obstructive pulmonary disease	Rate	1990	2019	-0.40126678734302856	0.005551452211143001	-0.5264259460315249
DALYs (Disability-Adjusted Life Years)	East Asia	Both	All Ages	Chronic obstructive pulmonary disease	Rate	1990	2019	-0.35309910529472743	-0.03395699150355504	-0.4578401947203064
DALYs (Disability-Adjusted Life Years)	East Asia	Male	Age-standardized	Chronic obstructive pulmonary disease	Rate	1990	2019	-0.6618870862124446	-0.5365268126510438	-0.7279972169700538
DALYs (Disability-Adjusted Life Years)	East Asia	Female	Age-standardized	Chronic obstructive pulmonary disease	Rate	1990	2019	-0.7135120586015063	-0.5242383598815626	-0.7718012129108469
DALYs (Disability-Adjusted Life Years)	East Asia	Both	Age-standardized	Chronic obstructive pulmonary disease	Rate	1990	2019	-0.6893660968258983	-0.54334698025137	-0.7378646670910233
DALYs (Disability-Adjusted Life Years)	East Asia	Male	All Ages	Pneumoconiosis	Number	1990	2019	0.223332015094461	0.6800201106899956	-0.052222907647527295
DALYs (Disability-Adjusted Life Years)	East Asia	Female	All Ages	Pneumoconiosis	Number	1990	2019	0.07319169336012876	0.4024648904152541	-0.3813990546360142
DALYs (Disability-Adjusted Life Years)	East Asia	Both	All Ages	Pneumoconiosis	Number	1990	2019	0.21508931453104488	0.6398722906546814	-0.04482511450393372
DALYs (Disability-Adjusted Life Years)	East Asia	Male	All Ages	Pneumoconiosis	Rate	1990	2019	0.029287634443128437	0.4135360672429296	-0.20255888889531065
DALYs (Disability-Adjusted Life Years)	East Asia	Female	All Ages	Pneumoconiosis	Rate	1990	2019	-0.11715724597908692	0.15371370644438376	-0.49111853397301897
DALYs (Disability-Adjusted Life Years)	East Asia	Both	All Ages	Pneumoconiosis	Rate	1990	2019	0.01117105090584877	0.36466625758505955	-0.2051241162147059
DALYs (Disability-Adjusted Life Years)	East Asia	Male	Age-standardized	Pneumoconiosis	Rate	1990	2019	-0.44152119031209147	-0.2395331293457381	-0.5655983494418138
DALYs (Disability-Adjusted Life Years)	East Asia	Female	Age-standardized	Pneumoconiosis	Rate	1990	2019	-0.5098240169117203	-0.371366874459693	-0.7098879642522538
DALYs (Disability-Adjusted Life Years)	East Asia	Both	Age-standardized	Pneumoconiosis	Rate	1990	2019	-0.4494077370461157	-0.2613646522682235	-0.566318507381595
DALYs (Disability-Adjusted Life Years)	Caribbean	Male	All Ages	Asthma	Number	1990	2019	-0.1388815549323814	0.015999755455880282	-0.2880211088901821
DALYs (Disability-Adjusted Life Years)	Caribbean	Female	All Ages	Asthma	Number	1990	2019	-0.08685908390989246	0.059092856318846275	-0.22652889496180323
DALYs (Disability-Adjusted Life Years)	Caribbean	Both	All Ages	Asthma	Number	1990	2019	-0.11223427724278362	0.01363193136319616	-0.22931021071063515
DALYs (Disability-Adjusted Life Years)	Caribbean	Male	All Ages	Asthma	Rate	1990	2019	-0.3556874646842353	-0.23980100290782652	-0.4672777861746396
DALYs (Disability-Adjusted Life Years)	Caribbean	Female	All Ages	Asthma	Rate	1990	2019	-0.3174431651957496	-0.2083466472315548	-0.421843901675171
DALYs (Disability-Adjusted Life Years)	Caribbean	Both	All Ages	Asthma	Rate	1990	2019	-0.3360843074114815	-0.24195524957785014	-0.4236395570243496
DALYs (Disability-Adjusted Life Years)	Caribbean	Male	Age-standardized	Asthma	Rate	1990	2019	-0.30449636004238306	-0.17808132609756802	-0.4215565594776689
DALYs (Disability-Adjusted Life Years)	Caribbean	Female	Age-standardized	Asthma	Rate	1990	2019	-0.3063747013511222	-0.2035231012495173	-0.4054662230459428
DALYs (Disability-Adjusted Life Years)	Caribbean	Both	Age-standardized	Asthma	Rate	1990	2019	-0.3054980723510658	-0.2118621638753176	-0.3915110858081723
DALYs (Disability-Adjusted Life Years)	Caribbean	Male	All Ages	Interstitial lung disease and pulmonary sarcoidosis	Number	1990	2019	1.2898805866075997	2.22874848147961	0.3963018616470682
DALYs (Disability-Adjusted Life Years)	Caribbean	Female	All Ages	Interstitial lung disease and pulmonary sarcoidosis	Number	1990	2019	1.509548901701079	2.2602962389396435	0.8677528183089234
DALYs (Disability-Adjusted Life Years)	Caribbean	Both	All Ages	Interstitial lung disease and pulmonary sarcoidosis	Number	1990	2019	1.390327173459232	2.1544692483555243	0.6039891266216572
DALYs (Disability-Adjusted Life Years)	Caribbean	Male	All Ages	Interstitial lung disease and pulmonary sarcoidosis	Rate	1990	2019	0.7133517169193085	1.4158385317547093	0.04475150624987544
DALYs (Disability-Adjusted Life Years)	Caribbean	Female	All Ages	Interstitial lung disease and pulmonary sarcoidosis	Rate	1990	2019	0.875843831931128	1.4370143119895502	0.39611250508881424
DALYs (Disability-Adjusted Life Years)	Caribbean	Both	All Ages	Interstitial lung disease and pulmonary sarcoidosis	Rate	1990	2019	0.7876064373735034	1.3590701714261646	0.19954344328374038
DALYs (Disability-Adjusted Life Years)	Caribbean	Male	Age-standardized	Interstitial lung disease and pulmonary sarcoidosis	Rate	1990	2019	0.3889621998366832	0.900649834155933	-0.08132646560131544
DALYs (Disability-Adjusted Life Years)	Caribbean	Female	Age-standardized	Interstitial lung disease and pulmonary sarcoidosis	Rate	1990	2019	0.3821827299854425	0.79017391096255	0.009311448682319807
DALYs (Disability-Adjusted Life Years)	Caribbean	Both	Age-standardized	Interstitial lung disease and pulmonary sarcoidosis	Rate	1990	2019	0.3822014881369583	0.8050420111161601	-0.028892495748766872
DALYs (Disability-Adjusted Life Years)	Caribbean	Male	All Ages	Other chronic respiratory diseases	Number	1990	2019	0.3523119648506882	1.2971858951596227	-0.24957724368142875
DALYs (Disability-Adjusted Life Years)	Caribbean	Female	All Ages	Other chronic respiratory diseases	Number	1990	2019	0.3974634276769038	1.3354197942925885	-0.22592977887995472
DALYs (Disability-Adjusted Life Years)	Caribbean	Both	All Ages	Other chronic respiratory diseases	Number	1990	2019	0.3702377850257184	1.1988541366217729	-0.16677556560692955
DALYs (Disability-Adjusted Life Years)	Caribbean	Male	All Ages	Other chronic respiratory diseases	Rate	1990	2019	0.011837054009882325	0.7188177499620133	-0.4385130275030908
DALYs (Disability-Adjusted Life Years)	Caribbean	Female	All Ages	Other chronic respiratory diseases	Rate	1990	2019	0.04457942595983779	0.7456853752178603	-0.4213960729016475
DALYs (Disability-Adjusted Life Years)	Caribbean	Both	All Ages	Other chronic respiratory diseases	Rate	1990	2019	0.024732476977027695	0.6444133058915238	-0.3768730158631765
DALYs (Disability-Adjusted Life Years)	Caribbean	Male	Age-standardized	Other chronic respiratory diseases	Rate	1990	2019	0.10804128001983804	0.7078814957017807	-0.3497823272006427
DALYs (Disability-Adjusted Life Years)	Caribbean	Female	Age-standardized	Other chronic respiratory diseases	Rate	1990	2019	0.12446393725445017	0.8134409787280708	-0.35336056732264565
DALYs (Disability-Adjusted Life Years)	Caribbean	Both	Age-standardized	Other chronic respiratory diseases	Rate	1990	2019	0.11453585369664304	0.6649647725439417	-0.2777517343093527
DALYs (Disability-Adjusted Life Years)	East Asia	Male	All Ages	Asthma	Number	1990	2019	-0.24875538096030192	-0.04079614314789388	-0.41081676940205397
DALYs (Disability-Adjusted Life Years)	East Asia	Female	All Ages	Asthma	Number	1990	2019	-0.3285037646515752	-0.17067325793425311	-0.5414578825373956
DALYs (Disability-Adjusted Life Years)	East Asia	Both	All Ages	Asthma	Number	1990	2019	-0.2854026065017065	-0.13954047555567164	-0.42761977884078534
DALYs (Disability-Adjusted Life Years)	East Asia	Male	All Ages	Asthma	Rate	1990	2019	-0.36791746861967367	-0.19294463270316956	-0.5042727516381603
DALYs (Disability-Adjusted Life Years)	East Asia	Female	All Ages	Asthma	Rate	1990	2019	-0.44760513019481246	-0.3177685687669379	-0.6227881856336536
DALYs (Disability-Adjusted Life Years)	East Asia	Both	All Ages	Asthma	Rate	1990	2019	-0.40532750249958055	-0.2839441914357409	-0.5236775578339612
DALYs (Disability-Adjusted Life Years)	East Asia	Male	Age-standardized	Asthma	Rate	1990	2019	-0.4893237565176348	-0.3370663630472938	-0.6373244662506904
DALYs (Disability-Adjusted Life Years)	East Asia	Female	Age-standardized	Asthma	Rate	1990	2019	-0.5336386910569897	-0.3954619437372928	-0.6949374655931791
DALYs (Disability-Adjusted Life Years)	East Asia	Both	Age-standardized	Asthma	Rate	1990	2019	-0.507064100398019	-0.38802795475043816	-0.6362047033084743
DALYs (Disability-Adjusted Life Years)	East Asia	Male	All Ages	Interstitial lung disease and pulmonary sarcoidosis	Number	1990	2019	1.153278494678063	2.1353235904281034	0.47527651031174356
DALYs (Disability-Adjusted Life Years)	East Asia	Female	All Ages	Interstitial lung disease and pulmonary sarcoidosis	Number	1990	2019	0.8755567499516036	1.6296015322164497	-0.03572228379070843
DALYs (Disability-Adjusted Life Years)	East Asia	Both	All Ages	Interstitial lung disease and pulmonary sarcoidosis	Number	1990	2019	1.0337030172719817	1.6620552876656536	0.4519306784472112
DALYs (Disability-Adjusted Life Years)	East Asia	Male	All Ages	Interstitial lung disease and pulmonary sarcoidosis	Rate	1990	2019	0.8117264166533832	1.6379999556835747	0.2412688057796316
DALYs (Disability-Adjusted Life Years)	East Asia	Female	All Ages	Interstitial lung disease and pulmonary sarcoidosis	Rate	1990	2019	0.5428946167720105	1.1631966339684943	-0.20675346269798694
DALYs (Disability-Adjusted Life Years)	East Asia	Both	All Ages	Interstitial lung disease and pulmonary sarcoidosis	Rate	1990	2019	0.6924036715761637	1.215304842703872	0.20826531219602698
DALYs (Disability-Adjusted Life Years)	East Asia	Male	Age-standardized	Interstitial lung disease and pulmonary sarcoidosis	Rate	1990	2019	0.006674987198324914	0.4867148491766937	-0.3158111286425838
DALYs (Disability-Adjusted Life Years)	East Asia	Female	Age-standardized	Interstitial lung disease and pulmonary sarcoidosis	Rate	1990	2019	-0.13204452592704236	0.21826194002809896	-0.5602084305983408
DALYs (Disability-Adjusted Life Years)	East Asia	Both	Age-standardized	Interstitial lung disease and pulmonary sarcoidosis	Rate	1990	2019	-0.054144480909290006	0.2366310322611704	-0.3378348331286097
DALYs (Disability-Adjusted Life Years)	East Asia	Male	All Ages	Other chronic respiratory diseases	Number	1990	2019	0.35885925432400045	0.8131133987109546	-0.10983347324742261
DALYs (Disability-Adjusted Life Years)	East Asia	Female	All Ages	Other chronic respiratory diseases	Number	1990	2019	0.3792391300325658	0.7564140124209472	-0.13298631644871967
DALYs (Disability-Adjusted Life Years)	East Asia	Both	All Ages	Other chronic respiratory diseases	Number	1990	2019	0.36866986494139375	0.7239948343582603	-0.05866685829554256
DALYs (Disability-Adjusted Life Years)	East Asia	Male	All Ages	Other chronic respiratory diseases	Rate	1990	2019	0.14331760320709885	0.5255181570575036	-0.25103129217878745
DALYs (Disability-Adjusted Life Years)	East Asia	Female	All Ages	Other chronic respiratory diseases	Rate	1990	2019	0.13460743271216652	0.4448838856287014	-0.28676605223837554
DALYs (Disability-Adjusted Life Years)	East Asia	Both	All Ages	Other chronic respiratory diseases	Rate	1990	2019	0.13897746373490658	0.4346712192816001	-0.21664291606649486
DALYs (Disability-Adjusted Life Years)	East Asia	Male	Age-standardized	Other chronic respiratory diseases	Rate	1990	2019	-0.00038205919514242665	0.34230037728507795	-0.34288794063925293
DALYs (Disability-Adjusted Life Years)	East Asia	Female	Age-standardized	Other chronic respiratory diseases	Rate	1990	2019	0.07896783379404874	0.3782282214490529	-0.34097068503386335
DALYs (Disability-Adjusted Life Years)	East Asia	Both	Age-standardized	Other chronic respiratory diseases	Rate	1990	2019	0.03233112145892665	0.3087645340825614	-0.29831039641983564
DALYs (Disability-Adjusted Life Years)	Andean Latin America	Male	All Ages	Chronic respiratory diseases	Number	1990	2019	0.1482682440421302	0.3619017077980428	-0.034550865793592386
DALYs (Disability-Adjusted Life Years)	Andean Latin America	Female	All Ages	Chronic respiratory diseases	Number	1990	2019	0.11465308210041905	0.3050735245257645	-0.046777447617051715
DALYs (Disability-Adjusted Life Years)	Andean Latin America	Both	All Ages	Chronic respiratory diseases	Number	1990	2019	0.1319194567416083	0.30542117442970973	-0.019061393924560164
DALYs (Disability-Adjusted Life Years)	Andean Latin America	Male	All Ages	Chronic respiratory diseases	Rate	1990	2019	-0.3148141286162528	-0.18733639701492974	-0.42390455389652654
DALYs (Disability-Adjusted Life Years)	Andean Latin America	Female	All Ages	Chronic respiratory diseases	Rate	1990	2019	-0.32684655424343106	-0.21184918060358185	-0.424336543796821
DALYs (Disability-Adjusted Life Years)	Andean Latin America	Both	All Ages	Chronic respiratory diseases	Rate	1990	2019	-0.32049497827026313	-0.21633978617984745	-0.4111306198803248
DALYs (Disability-Adjusted Life Years)	Andean Latin America	Male	Age-standardized	Chronic respiratory diseases	Rate	1990	2019	-0.3362779764583495	-0.2163509332827345	-0.45021964822941224
DALYs (Disability-Adjusted Life Years)	Andean Latin America	Female	Age-standardized	Chronic respiratory diseases	Rate	1990	2019	-0.3490010887871382	-0.2532325660011133	-0.4382388326734565
DALYs (Disability-Adjusted Life Years)	Andean Latin America	Both	Age-standardized	Chronic respiratory diseases	Rate	1990	2019	-0.3429578047034925	-0.24438182696844424	-0.4340516893215483
DALYs (Disability-Adjusted Life Years)	Andean Latin America	Male	All Ages	Chronic obstructive pulmonary disease	Number	1990	2019	0.603005073043697	0.9936089470081432	0.2691084457938958
DALYs (Disability-Adjusted Life Years)	Andean Latin America	Female	All Ages	Chronic obstructive pulmonary disease	Number	1990	2019	0.6380257967155674	1.1419158886891838	0.3052507019951022
DALYs (Disability-Adjusted Life Years)	Andean Latin America	Both	All Ages	Chronic obstructive pulmonary disease	Number	1990	2019	0.6193178299682885	0.9574431978257288	0.34496516389168574
DALYs (Disability-Adjusted Life Years)	Andean Latin America	Male	All Ages	Chronic obstructive pulmonary disease	Rate	1990	2019	-0.04346703524641578	0.18961113018822953	-0.2427072847972442
DALYs (Disability-Adjusted Life Years)	Andean Latin America	Female	All Ages	Chronic obstructive pulmonary disease	Rate	1990	2019	-0.01077498729968298	0.2935307712736152	-0.21174218083306087
DALYs (Disability-Adjusted Life Years)	Andean Latin America	Both	All Ages	Chronic obstructive pulmonary disease	Rate	1990	2019	-0.027903804739405336	0.17507696749215718	-0.19260104818165924
DALYs (Disability-Adjusted Life Years)	Andean Latin America	Male	Age-standardized	Chronic obstructive pulmonary disease	Rate	1990	2019	-0.3140140144440349	-0.16805041694580428	-0.4427570994817061
DALYs (Disability-Adjusted Life Years)	Andean Latin America	Female	Age-standardized	Chronic obstructive pulmonary disease	Rate	1990	2019	-0.3018509628666041	-0.12329692381469556	-0.4353607919335888
DALYs (Disability-Adjusted Life Years)	Andean Latin America	Both	Age-standardized	Chronic obstructive pulmonary disease	Rate	1990	2019	-0.3095173622232005	-0.1825850416188204	-0.41716863093482615
DALYs (Disability-Adjusted Life Years)	Andean Latin America	Male	All Ages	Pneumoconiosis	Number	1990	2019	-0.011122318195919951	0.43059119452744476	-0.342030477937478
DALYs (Disability-Adjusted Life Years)	Andean Latin America	Female	All Ages	Pneumoconiosis	Number	1990	2019	0.38991842545135746	1.0857148494365487	-0.0816961567607113
DALYs (Disability-Adjusted Life Years)	Andean Latin America	Both	All Ages	Pneumoconiosis	Number	1990	2019	0.08596217948703638	0.517187170928821	-0.23785235625098808
DALYs (Disability-Adjusted Life Years)	Andean Latin America	Male	All Ages	Pneumoconiosis	Rate	1990	2019	-0.40992444960969254	-0.14634853023050184	-0.6073814436151761
DALYs (Disability-Adjusted Life Years)	Andean Latin America	Female	All Ages	Pneumoconiosis	Rate	1990	2019	-0.16061024507279262	0.25959023512337004	-0.44542440490705315
DALYs (Disability-Adjusted Life Years)	Andean Latin America	Both	All Ages	Pneumoconiosis	Rate	1990	2019	-0.34808369095959446	-0.08921408196501432	-0.5424734965527129
DALYs (Disability-Adjusted Life Years)	Andean Latin America	Male	Age-standardized	Pneumoconiosis	Rate	1990	2019	-0.5882700539902149	-0.4096765747874986	-0.7231022494610323
DALYs (Disability-Adjusted Life Years)	Andean Latin America	Female	Age-standardized	Pneumoconiosis	Rate	1990	2019	-0.4090846398926018	-0.12275906930269691	-0.6076785103682614
DALYs (Disability-Adjusted Life Years)	Andean Latin America	Both	Age-standardized	Pneumoconiosis	Rate	1990	2019	-0.5482504967508206	-0.3713709378686396	-0.6790103451339939
DALYs (Disability-Adjusted Life Years)	Andean Latin America	Male	All Ages	Asthma	Number	1990	2019	-0.32805087099583874	-0.15973160764403235	-0.4913199759254341
DALYs (Disability-Adjusted Life Years)	Andean Latin America	Female	All Ages	Asthma	Number	1990	2019	-0.34698882164694483	-0.1263848040669574	-0.511339073397097
DALYs (Disability-Adjusted Life Years)	Andean Latin America	Both	All Ages	Asthma	Number	1990	2019	-0.3378502176423228	-0.16698914040902435	-0.48640916138313767
DALYs (Disability-Adjusted Life Years)	Andean Latin America	Male	All Ages	Asthma	Rate	1990	2019	-0.5990396391512716	-0.4986014517078979	-0.6964643345668893
DALYs (Disability-Adjusted Life Years)	Andean Latin America	Female	All Ages	Asthma	Rate	1990	2019	-0.605638084274982	-0.47241245832338014	-0.7048913318128631
DALYs (Disability-Adjusted Life Years)	Andean Latin America	Both	All Ages	Asthma	Rate	1990	2019	-0.6025034294008029	-0.49993344590357497	-0.6916851708166977
DALYs (Disability-Adjusted Life Years)	Andean Latin America	Male	Age-standardized	Asthma	Rate	1990	2019	-0.508168113540468	-0.3819383720677405	-0.6240561665325384
DALYs (Disability-Adjusted Life Years)	Andean Latin America	Female	Age-standardized	Asthma	Rate	1990	2019	-0.521914963873735	-0.3724032452191075	-0.6392080211916301
DALYs (Disability-Adjusted Life Years)	Andean Latin America	Both	Age-standardized	Asthma	Rate	1990	2019	-0.5149060732288802	-0.39470567146232916	-0.6211087784692457
DALYs (Disability-Adjusted Life Years)	Andean Latin America	Male	All Ages	Interstitial lung disease and pulmonary sarcoidosis	Number	1990	2019	1.8343161738143723	3.36547573162004	0.4289506109157866
DALYs (Disability-Adjusted Life Years)	Andean Latin America	Female	All Ages	Interstitial lung disease and pulmonary sarcoidosis	Number	1990	2019	2.1844938841919395	3.6998544823486643	0.9960006879131851
DALYs (Disability-Adjusted Life Years)	Andean Latin America	Both	All Ages	Interstitial lung disease and pulmonary sarcoidosis	Number	1990	2019	1.985015242087467	3.373662279010498	0.7587656985336122
DALYs (Disability-Adjusted Life Years)	Andean Latin America	Male	All Ages	Interstitial lung disease and pulmonary sarcoidosis	Rate	1990	2019	0.6912715364275134	1.6049333931287737	-0.14732748677429242
DALYs (Disability-Adjusted Life Years)	Andean Latin America	Female	All Ages	Interstitial lung disease and pulmonary sarcoidosis	Rate	1990	2019	0.9231571379097527	1.838303047066297	0.20541068999636602
DALYs (Disability-Adjusted Life Years)	Andean Latin America	Both	All Ages	Interstitial lung disease and pulmonary sarcoidosis	Rate	1990	2019	0.7919409679352009	1.62556267960326	0.055808447395927774
DALYs (Disability-Adjusted Life Years)	Andean Latin America	Male	Age-standardized	Interstitial lung disease and pulmonary sarcoidosis	Rate	1990	2019	0.15934655954998603	0.8081730778266426	-0.4351816281439021
DALYs (Disability-Adjusted Life Years)	Andean Latin America	Female	Age-standardized	Interstitial lung disease and pulmonary sarcoidosis	Rate	1990	2019	0.22287748983136532	0.8396228538330972	-0.2589643136746836
DALYs (Disability-Adjusted Life Years)	Andean Latin America	Both	Age-standardized	Interstitial lung disease and pulmonary sarcoidosis	Rate	1990	2019	0.18513856305601514	0.7253457653833739	-0.320919969011253
DALYs (Disability-Adjusted Life Years)	Andean Latin America	Male	All Ages	Other chronic respiratory diseases	Number	1990	2019	-0.4284855148179597	0.21594569195318417	-0.6825877423204252
DALYs (Disability-Adjusted Life Years)	Andean Latin America	Female	All Ages	Other chronic respiratory diseases	Number	1990	2019	-0.3840618258485452	0.6840467205328591	-0.687577071231194
DALYs (Disability-Adjusted Life Years)	Andean Latin America	Both	All Ages	Other chronic respiratory diseases	Number	1990	2019	-0.40857661615067437	0.0787491472602889	-0.6538235918388393
DALYs (Disability-Adjusted Life Years)	Andean Latin America	Male	All Ages	Other chronic respiratory diseases	Rate	1990	2019	-0.6589702340287623	-0.2744301579190156	-0.810596177770738
DALYs (Disability-Adjusted Life Years)	Andean Latin America	Female	All Ages	Other chronic respiratory diseases	Rate	1990	2019	-0.6280269520972738	0.017017645172236417	-0.8113237433141247
DALYs (Disability-Adjusted Life Years)	Andean Latin America	Both	All Ages	Other chronic respiratory diseases	Rate	1990	2019	-0.644961346939944	-0.35241376196489427	-0.7921860903186423
DALYs (Disability-Adjusted Life Years)	Andean Latin America	Male	Age-standardized	Other chronic respiratory diseases	Rate	1990	2019	-0.5998402031301932	-0.22081931458270498	-0.7676489495300075
DALYs (Disability-Adjusted Life Years)	Andean Latin America	Female	Age-standardized	Other chronic respiratory diseases	Rate	1990	2019	-0.5601505129771405	0.02870386814283259	-0.7662677843338727
DALYs (Disability-Adjusted Life Years)	Andean Latin America	Both	Age-standardized	Other chronic respiratory diseases	Rate	1990	2019	-0.58309670129678	-0.2794874344605465	-0.7455261544769074
DALYs (Disability-Adjusted Life Years)	Central Europe	Male	All Ages	Chronic respiratory diseases	Number	1990	2019	-0.2392231572701309	-0.1681641869462981	-0.30907727036667715
DALYs (Disability-Adjusted Life Years)	Central Europe	Female	All Ages	Chronic respiratory diseases	Number	1990	2019	-0.07883378308060421	0.04540502412077057	-0.1556008601900991
DALYs (Disability-Adjusted Life Years)	Central Europe	Both	All Ages	Chronic respiratory diseases	Number	1990	2019	-0.1791599989919142	-0.1091732389815386	-0.24492535768948462
DALYs (Disability-Adjusted Life Years)	Central Europe	Male	All Ages	Chronic respiratory diseases	Rate	1990	2019	-0.17690709903412974	-0.10002761120216613	-0.25248303847350884
DALYs (Disability-Adjusted Life Years)	Central Europe	Female	All Ages	Chronic respiratory diseases	Rate	1990	2019	-0.013018653934598492	0.12009671972212349	-0.09527055560813154
DALYs (Disability-Adjusted Life Years)	Central Europe	Both	All Ages	Chronic respiratory diseases	Rate	1990	2019	-0.11632950191970214	-0.04098566511661787	-0.18712881385057553
DALYs (Disability-Adjusted Life Years)	Central Europe	Male	Age-standardized	Chronic respiratory diseases	Rate	1990	2019	-0.43316445439236917	-0.3857575152193158	-0.48224139825591583
DALYs (Disability-Adjusted Life Years)	Central Europe	Female	Age-standardized	Chronic respiratory diseases	Rate	1990	2019	-0.2712647239810228	-0.1939055212124728	-0.3283314731924036
DALYs (Disability-Adjusted Life Years)	Central Europe	Both	Age-standardized	Chronic respiratory diseases	Rate	1990	2019	-0.367735387262511	-0.3188619994830055	-0.41634095438975166
DALYs (Disability-Adjusted Life Years)	Central Europe	Male	All Ages	Chronic obstructive pulmonary disease	Number	1990	2019	-0.13781544846305463	-0.05026681239438406	-0.2251834942221142
DALYs (Disability-Adjusted Life Years)	Central Europe	Female	All Ages	Chronic obstructive pulmonary disease	Number	1990	2019	0.11387215349581037	0.2993640728305657	0.003994630505235613
DALYs (Disability-Adjusted Life Years)	Central Europe	Both	All Ages	Chronic obstructive pulmonary disease	Number	1990	2019	-0.05655127951101747	0.03294092392247885	-0.14549257281057382
DALYs (Disability-Adjusted Life Years)	Central Europe	Male	All Ages	Chronic obstructive pulmonary disease	Rate	1990	2019	-0.06719297455734566	0.027526865466692016	-0.16171743192319457
DALYs (Disability-Adjusted Life Years)	Central Europe	Female	All Ages	Chronic obstructive pulmonary disease	Rate	1990	2019	0.19345566219159507	0.39220053675020244	0.07572765224975958
DALYs (Disability-Adjusted Life Years)	Central Europe	Both	All Ages	Chronic obstructive pulmonary disease	Rate	1990	2019	0.01566419731475358	0.11200650505470511	-0.08008503134539911
DALYs (Disability-Adjusted Life Years)	Central Europe	Male	Age-standardized	Chronic obstructive pulmonary disease	Rate	1990	2019	-0.40947735383547895	-0.3529465861774719	-0.46799412753283387
DALYs (Disability-Adjusted Life Years)	Central Europe	Female	Age-standardized	Chronic obstructive pulmonary disease	Rate	1990	2019	-0.22640663378660977	-0.11294766023673176	-0.29992119928092587
DALYs (Disability-Adjusted Life Years)	Central Europe	Both	Age-standardized	Chronic obstructive pulmonary disease	Rate	1990	2019	-0.3460987433563249	-0.28472405402338236	-0.4069945862743731
DALYs (Disability-Adjusted Life Years)	Central Europe	Male	All Ages	Pneumoconiosis	Number	1990	2019	-0.6493946408738783	-0.5906286742064536	-0.7006830336086514
DALYs (Disability-Adjusted Life Years)	Central Europe	Female	All Ages	Pneumoconiosis	Number	1990	2019	-0.09160403535744142	0.12401912864287905	-0.2723214065512703
DALYs (Disability-Adjusted Life Years)	Central Europe	Both	All Ages	Pneumoconiosis	Number	1990	2019	-0.614556781837696	-0.55421061567724	-0.6691962761628278
DALYs (Disability-Adjusted Life Years)	Central Europe	Male	All Ages	Pneumoconiosis	Rate	1990	2019	-0.6206761747613194	-0.5570966238791049	-0.6761656555011147
DALYs (Disability-Adjusted Life Years)	Central Europe	Female	All Ages	Pneumoconiosis	Rate	1990	2019	-0.02670131027857125	0.2043276145115992	-0.22033050661925102
DALYs (Disability-Adjusted Life Years)	Central Europe	Both	All Ages	Pneumoconiosis	Rate	1990	2019	-0.5850533597816185	-0.5200880478538921	-0.6438751875505487
DALYs (Disability-Adjusted Life Years)	Central Europe	Male	Age-standardized	Pneumoconiosis	Rate	1990	2019	-0.7478886766939882	-0.7065177319557641	-0.7848164959956637
DALYs (Disability-Adjusted Life Years)	Central Europe	Female	Age-standardized	Pneumoconiosis	Rate	1990	2019	-0.3770820008895924	-0.23538598177511422	-0.4976873883091919
DALYs (Disability-Adjusted Life Years)	Central Europe	Both	Age-standardized	Pneumoconiosis	Rate	1990	2019	-0.7197065026080592	-0.674892944036103	-0.7604530039854193
DALYs (Disability-Adjusted Life Years)	Central Europe	Male	All Ages	Asthma	Number	1990	2019	-0.5564419420485589	-0.5034330242546815	-0.6133592103148383
DALYs (Disability-Adjusted Life Years)	Central Europe	Female	All Ages	Asthma	Number	1990	2019	-0.38256855514984067	-0.3357308711784511	-0.43524899106100845
DALYs (Disability-Adjusted Life Years)	Central Europe	Both	All Ages	Asthma	Number	1990	2019	-0.46854891466570725	-0.4234093267289877	-0.5222549179274464
DALYs (Disability-Adjusted Life Years)	Central Europe	Male	All Ages	Asthma	Rate	1990	2019	-0.5201096193254245	-0.4627586834485336	-0.5816890429107172
DALYs (Disability-Adjusted Life Years)	Central Europe	Female	All Ages	Asthma	Rate	1990	2019	-0.33845455103718575	-0.2882704262575519	-0.3948988784472823
DALYs (Disability-Adjusted Life Years)	Central Europe	Both	All Ages	Asthma	Rate	1990	2019	-0.42786944507344615	-0.37927468591673585	-0.4856863285025158
DALYs (Disability-Adjusted Life Years)	Central Europe	Male	Age-standardized	Asthma	Rate	1990	2019	-0.5197435224969329	-0.4455831880851948	-0.599252410223402
DALYs (Disability-Adjusted Life Years)	Central Europe	Female	Age-standardized	Asthma	Rate	1990	2019	-0.3552246441791305	-0.29681261368260753	-0.4213618471490533
DALYs (Disability-Adjusted Life Years)	Central Europe	Both	Age-standardized	Asthma	Rate	1990	2019	-0.43195125597977885	-0.36754844099180467	-0.5046058577434205
DALYs (Disability-Adjusted Life Years)	Central Europe	Male	All Ages	Interstitial lung disease and pulmonary sarcoidosis	Number	1990	2019	-0.04694499143672664	0.1219523320631345	-0.23695574701591382
DALYs (Disability-Adjusted Life Years)	Central Europe	Female	All Ages	Interstitial lung disease and pulmonary sarcoidosis	Number	1990	2019	0.042262398842311096	0.30985568552500325	-0.10439941777754999
DALYs (Disability-Adjusted Life Years)	Central Europe	Both	All Ages	Interstitial lung disease and pulmonary sarcoidosis	Number	1990	2019	-0.009739633593873719	0.11986172213523155	-0.13169237175308646
DALYs (Disability-Adjusted Life Years)	Central Europe	Male	All Ages	Interstitial lung disease and pulmonary sarcoidosis	Rate	1990	2019	0.03112078039017481	0.21385266726785374	-0.17445396274106625
DALYs (Disability-Adjusted Life Years)	Central Europe	Female	All Ages	Interstitial lung disease and pulmonary sarcoidosis	Rate	1990	2019	0.1167295613629253	0.4034417501483474	-0.04041089225461747
DALYs (Disability-Adjusted Life Years)	Central Europe	Both	All Ages	Interstitial lung disease and pulmonary sarcoidosis	Rate	1990	2019	0.06605900070245582	0.2055805815566662	-0.0652285056801032
DALYs (Disability-Adjusted Life Years)	Central Europe	Male	Age-standardized	Interstitial lung disease and pulmonary sarcoidosis	Rate	1990	2019	-0.28365179304049926	-0.1608976227292304	-0.4293203968537192
DALYs (Disability-Adjusted Life Years)	Central Europe	Female	Age-standardized	Interstitial lung disease and pulmonary sarcoidosis	Rate	1990	2019	-0.19910982176491349	0.019166225833563644	-0.3135885809067208
DALYs (Disability-Adjusted Life Years)	Central Europe	Both	Age-standardized	Interstitial lung disease and pulmonary sarcoidosis	Rate	1990	2019	-0.2452825755988339	-0.15129773716474101	-0.33959188789239336
DALYs (Disability-Adjusted Life Years)	Central Europe	Male	All Ages	Other chronic respiratory diseases	Number	1990	2019	-0.12957063794509238	0.15657080327964876	-0.24453901010927032
DALYs (Disability-Adjusted Life Years)	Central Europe	Female	All Ages	Other chronic respiratory diseases	Number	1990	2019	0.04532384927351641	0.3130022055964037	-0.09567513155557354
DALYs (Disability-Adjusted Life Years)	Central Europe	Both	All Ages	Other chronic respiratory diseases	Number	1990	2019	-0.0606387894815276	0.17736090677632516	-0.17422335569682865
DALYs (Disability-Adjusted Life Years)	Central Europe	Male	All Ages	Other chronic respiratory diseases	Rate	1990	2019	-0.05827282264684492	0.25130677509579347	-0.18265837915823965
DALYs (Disability-Adjusted Life Years)	Central Europe	Female	All Ages	Other chronic respiratory diseases	Rate	1990	2019	0.12000974512564123	0.4068130815741548	-0.031063276590180253
DALYs (Disability-Adjusted Life Years)	Central Europe	Both	All Ages	Other chronic respiratory diseases	Rate	1990	2019	0.011263812383330057	0.2674809921952869	-0.11101498747832839
DALYs (Disability-Adjusted Life Years)	Central Europe	Male	Age-standardized	Other chronic respiratory diseases	Rate	1990	2019	-0.09833518725458615	0.19238791848640335	-0.22002298297397457
DALYs (Disability-Adjusted Life Years)	Central Europe	Female	Age-standardized	Other chronic respiratory diseases	Rate	1990	2019	0.1942709435620851	0.4887010730719112	0.023550813536485582
DALYs (Disability-Adjusted Life Years)	Central Europe	Both	Age-standardized	Other chronic respiratory diseases	Rate	1990	2019	0.02168925374928354	0.270618100809783	-0.10664295972155867
DALYs (Disability-Adjusted Life Years)	Southern Latin America	Male	All Ages	Chronic obstructive pulmonary disease	Number	1990	2019	0.5442200268911301	0.7110429256356743	0.39513098539382113
DALYs (Disability-Adjusted Life Years)	Southern Latin America	Female	All Ages	Chronic obstructive pulmonary disease	Number	1990	2019	1.2285990242385256	1.5258360050660338	0.8678723639874321
DALYs (Disability-Adjusted Life Years)	Southern Latin America	Both	All Ages	Chronic obstructive pulmonary disease	Number	1990	2019	0.773895754220219	0.9408561049119764	0.6328205725415651
DALYs (Disability-Adjusted Life Years)	Southern Latin America	Male	All Ages	Chronic obstructive pulmonary disease	Rate	1990	2019	0.15022445089390465	0.2744838010923834	0.03917430395611099
DALYs (Disability-Adjusted Life Years)	Southern Latin America	Female	All Ages	Chronic obstructive pulmonary disease	Rate	1990	2019	0.6483018882110593	0.8681423671018442	0.38150358633927733
DALYs (Disability-Adjusted Life Years)	Southern Latin America	Both	All Ages	Chronic obstructive pulmonary disease	Rate	1990	2019	0.31653631856923403	0.44044966856390466	0.21183422438650742
DALYs (Disability-Adjusted Life Years)	Southern Latin America	Male	Age-standardized	Chronic obstructive pulmonary disease	Rate	1990	2019	-0.1358488631925633	-0.043865257495180665	-0.22128087446898353
DALYs (Disability-Adjusted Life Years)	Southern Latin America	Female	Age-standardized	Chronic obstructive pulmonary disease	Rate	1990	2019	0.17992118204903093	0.33037026872398073	0.003489738632035295
DALYs (Disability-Adjusted Life Years)	Southern Latin America	Both	Age-standardized	Chronic obstructive pulmonary disease	Rate	1990	2019	-0.030850084149177604	0.0605134168318393	-0.11178519369407151
DALYs (Disability-Adjusted Life Years)	Southern Latin America	Male	All Ages	Pneumoconiosis	Number	1990	2019	0.10014659361912187	0.3157134813800681	-0.0758095863470273
DALYs (Disability-Adjusted Life Years)	Southern Latin America	Female	All Ages	Pneumoconiosis	Number	1990	2019	0.9151904556708702	1.5232622979710924	0.42076407614203304
DALYs (Disability-Adjusted Life Years)	Southern Latin America	Both	All Ages	Pneumoconiosis	Number	1990	2019	0.12802118764286954	0.3356746133887393	-0.04401158013623245
DALYs (Disability-Adjusted Life Years)	Southern Latin America	Male	All Ages	Pneumoconiosis	Rate	1990	2019	-0.18054714385752216	-0.01998044948241799	-0.31160949051702447
DALYs (Disability-Adjusted Life Years)	Southern Latin America	Female	All Ages	Pneumoconiosis	Rate	1990	2019	0.41650068497392495	0.8662388186311882	0.05081626795000602
DALYs (Disability-Adjusted Life Years)	Southern Latin America	Both	All Ages	Pneumoconiosis	Rate	1990	2019	-0.16281390374021146	-0.008699280026074525	-0.2904918612675058
DALYs (Disability-Adjusted Life Years)	Southern Latin America	Male	Age-standardized	Pneumoconiosis	Rate	1990	2019	-0.37360054157195377	-0.252430861238704	-0.47106033425666205
DALYs (Disability-Adjusted Life Years)	Southern Latin America	Female	Age-standardized	Pneumoconiosis	Rate	1990	2019	0.03655695547474736	0.35295123669146994	-0.21948015496372397
DALYs (Disability-Adjusted Life Years)	Southern Latin America	Both	Age-standardized	Pneumoconiosis	Rate	1990	2019	-0.3747893322121183	-0.25850811139341556	-0.4674412349053841
DALYs (Disability-Adjusted Life Years)	Southern Latin America	Male	All Ages	Asthma	Number	1990	2019	0.03692592146644003	0.15780328745942737	-0.08121231318966365
DALYs (Disability-Adjusted Life Years)	Southern Latin America	Female	All Ages	Asthma	Number	1990	2019	0.28411245835548654	0.40114115397009725	0.1707788426580567
DALYs (Disability-Adjusted Life Years)	Southern Latin America	Both	All Ages	Asthma	Number	1990	2019	0.17362915967688738	0.2785728802530016	0.06747661589759926
DALYs (Disability-Adjusted Life Years)	Southern Latin America	Male	All Ages	Asthma	Rate	1990	2019	-0.227637559501435	-0.13760110128719089	-0.3156337541631916
DALYs (Disability-Adjusted Life Years)	Southern Latin America	Female	All Ages	Asthma	Rate	1990	2019	-0.05025311114192253	0.03630289012095857	-0.13407618147449793
DALYs (Disability-Adjusted Life Years)	Southern Latin America	Both	All Ages	Asthma	Rate	1990	2019	-0.12896492955093433	-0.0510786055008646	-0.2077484087161876
DALYs (Disability-Adjusted Life Years)	Southern Latin America	Male	Age-standardized	Asthma	Rate	1990	2019	-0.24977290775942582	-0.14896142554857617	-0.34744821808403153
DALYs (Disability-Adjusted Life Years)	Southern Latin America	Female	Age-standardized	Asthma	Rate	1990	2019	-0.11735529130137111	-0.02716630080690434	-0.20900445914892166
DALYs (Disability-Adjusted Life Years)	Southern Latin America	Both	Age-standardized	Asthma	Rate	1990	2019	-0.17381815847693907	-0.08528371398110796	-0.26195888719540084
DALYs (Disability-Adjusted Life Years)	Southern Latin America	Male	All Ages	Interstitial lung disease and pulmonary sarcoidosis	Number	1990	2019	1.318362505300011	2.22859570378568	0.46049415923582937
DALYs (Disability-Adjusted Life Years)	Southern Latin America	Female	All Ages	Interstitial lung disease and pulmonary sarcoidosis	Number	1990	2019	1.503915188568538	2.3679146843631345	0.6220707810399901
DALYs (Disability-Adjusted Life Years)	Southern Latin America	Both	All Ages	Interstitial lung disease and pulmonary sarcoidosis	Number	1990	2019	1.4175535702731965	2.2446552251807734	0.5688181077288125
DALYs (Disability-Adjusted Life Years)	Southern Latin America	Male	All Ages	Interstitial lung disease and pulmonary sarcoidosis	Rate	1990	2019	0.7268505738785644	1.404844941702801	0.08786057885986687
DALYs (Disability-Adjusted Life Years)	Southern Latin America	Female	All Ages	Interstitial lung disease and pulmonary sarcoidosis	Rate	1990	2019	0.851929435645376	1.4909551126929632	0.19970542126291507
DALYs (Disability-Adjusted Life Years)	Southern Latin America	Both	All Ages	Interstitial lung disease and pulmonary sarcoidosis	Rate	1990	2019	0.7942413300101087	1.4080932800156016	0.16433336690743955
DALYs (Disability-Adjusted Life Years)	Southern Latin America	Male	Age-standardized	Interstitial lung disease and pulmonary sarcoidosis	Rate	1990	2019	0.33084801983618767	0.8570803740697427	-0.16044688407727498
DALYs (Disability-Adjusted Life Years)	Southern Latin America	Female	Age-standardized	Interstitial lung disease and pulmonary sarcoidosis	Rate	1990	2019	0.3677079080235962	0.8313143263176648	-0.10054327616360295
DALYs (Disability-Adjusted Life Years)	Southern Latin America	Both	Age-standardized	Interstitial lung disease and pulmonary sarcoidosis	Rate	1990	2019	0.3494474623989243	0.8103279875890825	-0.12735635764754513
DALYs (Disability-Adjusted Life Years)	Southern Latin America	Male	All Ages	Other chronic respiratory diseases	Number	1990	2019	0.12002554938316543	0.3663353238305731	-0.06146815932845256
DALYs (Disability-Adjusted Life Years)	Southern Latin America	Female	All Ages	Other chronic respiratory diseases	Number	1990	2019	0.057060307366345514	0.36890317957652224	-0.17024224669654656
DALYs (Disability-Adjusted Life Years)	Southern Latin America	Both	All Ages	Other chronic respiratory diseases	Number	1990	2019	0.09636201676160319	0.29489951253316643	-0.05939831515474512
DALYs (Disability-Adjusted Life Years)	Southern Latin America	Male	All Ages	Other chronic respiratory diseases	Rate	1990	2019	-0.1657401470695871	0.017725628616499768	-0.3009271656344202
DALYs (Disability-Adjusted Life Years)	Southern Latin America	Female	All Ages	Other chronic respiratory diseases	Rate	1990	2019	-0.21818394352916906	0.012459249570507503	-0.3862999774061355
DALYs (Disability-Adjusted Life Years)	Southern Latin America	Both	All Ages	Other chronic respiratory diseases	Rate	1990	2019	-0.18631046388576664	-0.03896143102450379	-0.3019114700172758
DALYs (Disability-Adjusted Life Years)	Southern Latin America	Male	Age-standardized	Other chronic respiratory diseases	Rate	1990	2019	-0.21158718701288615	-0.033138610140459615	-0.33684922338592915
DALYs (Disability-Adjusted Life Years)	Southern Latin America	Female	Age-standardized	Other chronic respiratory diseases	Rate	1990	2019	-0.1757980538520236	0.06836634199882141	-0.3505100487932057
DALYs (Disability-Adjusted Life Years)	Southern Latin America	Both	Age-standardized	Other chronic respiratory diseases	Rate	1990	2019	-0.2018244309889752	-0.04908441407495179	-0.3143980864138875
DALYs (Disability-Adjusted Life Years)	Tropical Latin America	Male	All Ages	Chronic respiratory diseases	Number	1990	2019	0.36074654997995637	0.45788807239961465	0.27324401064580617
DALYs (Disability-Adjusted Life Years)	Tropical Latin America	Female	All Ages	Chronic respiratory diseases	Number	1990	2019	0.5136777602089391	0.6783906525685727	0.39017558989742535
DALYs (Disability-Adjusted Life Years)	Tropical Latin America	Both	All Ages	Chronic respiratory diseases	Number	1990	2019	0.429782095170813	0.5333940056694408	0.33359287436411267
DALYs (Disability-Adjusted Life Years)	Tropical Latin America	Male	All Ages	Chronic respiratory diseases	Rate	1990	2019	-0.058838415730578915	0.008349606271151926	-0.11935962634730697
DALYs (Disability-Adjusted Life Years)	Tropical Latin America	Female	All Ages	Chronic respiratory diseases	Rate	1990	2019	0.02350955448617248	0.13488413070632221	-0.05999940272818571
DALYs (Disability-Adjusted Life Years)	Tropical Latin America	Both	All Ages	Chronic respiratory diseases	Rate	1990	2019	-0.02240078586229857	0.04844282213984519	-0.08816920399171535
DALYs (Disability-Adjusted Life Years)	Tropical Latin America	Male	Age-standardized	Chronic respiratory diseases	Rate	1990	2019	-0.3661366496617176	-0.33112322201807093	-0.40087701446710694
DALYs (Disability-Adjusted Life Years)	Tropical Latin America	Female	Age-standardized	Chronic respiratory diseases	Rate	1990	2019	-0.2871340091804338	-0.2221812730741403	-0.3336872257461592
DALYs (Disability-Adjusted Life Years)	Tropical Latin America	Both	Age-standardized	Chronic respiratory diseases	Rate	1990	2019	-0.33423507794321433	-0.29507614172870916	-0.36701471727999235
DALYs (Disability-Adjusted Life Years)	Tropical Latin America	Male	All Ages	Chronic obstructive pulmonary disease	Number	1990	2019	0.5804559468948163	0.6920954427527292	0.47930401668396005
DALYs (Disability-Adjusted Life Years)	Tropical Latin America	Female	All Ages	Chronic obstructive pulmonary disease	Number	1990	2019	0.9577807037634851	1.2379956119404005	0.8038275769680517
DALYs (Disability-Adjusted Life Years)	Tropical Latin America	Both	All Ages	Chronic obstructive pulmonary disease	Number	1990	2019	0.7325920281045998	0.8854552301487754	0.629044705476817
DALYs (Disability-Adjusted Life Years)	Tropical Latin America	Male	All Ages	Chronic obstructive pulmonary disease	Rate	1990	2019	0.09312378772480938	0.17033934619175625	0.02316196354045907
DALYs (Disability-Adjusted Life Years)	Tropical Latin America	Female	All Ages	Chronic obstructive pulmonary disease	Rate	1990	2019	0.32380042078043714	0.5132744577042241	0.21970131834241785
DALYs (Disability-Adjusted Life Years)	Tropical Latin America	Both	All Ages	Chronic obstructive pulmonary disease	Rate	1990	2019	0.1846424786106688	0.28916116484523263	0.11384303191953268
DALYs (Disability-Adjusted Life Years)	Tropical Latin America	Male	Age-standardized	Chronic obstructive pulmonary disease	Rate	1990	2019	-0.3952606381695728	-0.3539272708519621	-0.43362690981751995
DALYs (Disability-Adjusted Life Years)	Tropical Latin America	Female	Age-standardized	Chronic obstructive pulmonary disease	Rate	1990	2019	-0.3014279916037724	-0.20117667822216412	-0.3556895241757525
DALYs (Disability-Adjusted Life Years)	Tropical Latin America	Both	Age-standardized	Chronic obstructive pulmonary disease	Rate	1990	2019	-0.36222424559843014	-0.3060788762239264	-0.3985469944578298
DALYs (Disability-Adjusted Life Years)	Tropical Latin America	Male	All Ages	Pneumoconiosis	Number	1990	2019	0.8628618552691676	1.0229803686153611	0.7153484935071365
DALYs (Disability-Adjusted Life Years)	Tropical Latin America	Female	All Ages	Pneumoconiosis	Number	1990	2019	2.510983797689057	3.0644905355644436	2.1411311568227425
DALYs (Disability-Adjusted Life Years)	Tropical Latin America	Both	All Ages	Pneumoconiosis	Number	1990	2019	1.03352263313698	1.1849205834683716	0.8903403110023896
DALYs (Disability-Adjusted Life Years)	Tropical Latin America	Male	All Ages	Pneumoconiosis	Rate	1990	2019	0.2884500901406197	0.39919620498028885	0.18642233981568865
DALYs (Disability-Adjusted Life Years)	Tropical Latin America	Female	All Ages	Pneumoconiosis	Rate	1990	2019	1.374035978493115	1.7483028466340134	1.123951236793293
DALYs (Disability-Adjusted Life Years)	Tropical Latin America	Both	All Ages	Pneumoconiosis	Rate	1990	2019	0.39040077141856544	0.49391760644253174	0.29250129004306685
DALYs (Disability-Adjusted Life Years)	Tropical Latin America	Male	Age-standardized	Pneumoconiosis	Rate	1990	2019	-0.15465238890529337	-0.08676445029855283	-0.2176027357402718
DALYs (Disability-Adjusted Life Years)	Tropical Latin America	Female	Age-standardized	Pneumoconiosis	Rate	1990	2019	0.35178326144531197	0.5631835625358914	0.21249438379416774
DALYs (Disability-Adjusted Life Years)	Tropical Latin America	Both	Age-standardized	Pneumoconiosis	Rate	1990	2019	-0.11145579690494027	-0.04552000019698774	-0.1698259609286223
DALYs (Disability-Adjusted Life Years)	Tropical Latin America	Male	All Ages	Asthma	Number	1990	2019	-0.18934300457906966	-0.12469206858437507	-0.26308378271081717
DALYs (Disability-Adjusted Life Years)	Tropical Latin America	Female	All Ages	Asthma	Number	1990	2019	-0.07750455655374756	0.009926720650468908	-0.16477719139917557
DALYs (Disability-Adjusted Life Years)	Tropical Latin America	Both	All Ages	Asthma	Number	1990	2019	-0.13018249085561068	-0.060519185341696785	-0.20398944520168918
DALYs (Disability-Adjusted Life Years)	Tropical Latin America	Male	All Ages	Asthma	Rate	1990	2019	-0.4393083545788202	-0.39459247611771925	-0.49031123059034465
DALYs (Disability-Adjusted Life Years)	Tropical Latin America	Female	All Ages	Asthma	Rate	1990	2019	-0.3762325607486842	-0.31711380381650045	-0.4352440478416494
DALYs (Disability-Adjusted Life Years)	Tropical Latin America	Both	All Ages	Asthma	Rate	1990	2019	-0.4052709736295983	-0.35763938490383623	-0.4557357408205778
DALYs (Disability-Adjusted Life Years)	Australasia	Male	All Ages	Asthma	Number	1990	2019	-0.23790551589148545	-0.10723984870915496	-0.34711084301264267
DALYs (Disability-Adjusted Life Years)	Australasia	Female	All Ages	Asthma	Number	1990	2019	-0.09395257607662082	0.02199587571959633	-0.20343463203649484
DALYs (Disability-Adjusted Life Years)	Australasia	Both	All Ages	Asthma	Number	1990	2019	-0.16308242807559703	-0.048062574181455577	-0.2644074835147508
DALYs (Disability-Adjusted Life Years)	Australasia	Male	All Ages	Asthma	Rate	1990	2019	-0.4637816567218926	-0.37184380775320386	-0.5406197664407284
DALYs (Disability-Adjusted Life Years)	Australasia	Female	All Ages	Asthma	Rate	1990	2019	-0.3730632720173791	-0.2928330974543339	-0.4488190438720969
DALYs (Disability-Adjusted Life Years)	Australasia	Both	All Ages	Asthma	Rate	1990	2019	-0.41608961182917104	-0.33584122203822653	-0.48678325531052835
DALYs (Disability-Adjusted Life Years)	Australasia	Male	Age-standardized	Asthma	Rate	1990	2019	-0.43312188471620494	-0.3197053585238604	-0.525890125894831
DALYs (Disability-Adjusted Life Years)	Australasia	Female	Age-standardized	Asthma	Rate	1990	2019	-0.35822442759550543	-0.25512320900980273	-0.4535604793857412
DALYs (Disability-Adjusted Life Years)	Australasia	Both	Age-standardized	Asthma	Rate	1990	2019	-0.3934731820079397	-0.29412841896634645	-0.4819510056902786
DALYs (Disability-Adjusted Life Years)	Australasia	Male	All Ages	Interstitial lung disease and pulmonary sarcoidosis	Number	1990	2019	2.671953746265484	5.333281431418494	0.41082578418009436
DALYs (Disability-Adjusted Life Years)	Australasia	Female	All Ages	Interstitial lung disease and pulmonary sarcoidosis	Number	1990	2019	2.4933740099689645	4.686047772490062	0.7800987440368816
DALYs (Disability-Adjusted Life Years)	Australasia	Both	All Ages	Interstitial lung disease and pulmonary sarcoidosis	Number	1990	2019	2.600154819436481	4.9303123466439835	0.5795137856741047
DALYs (Disability-Adjusted Life Years)	Australasia	Male	All Ages	Interstitial lung disease and pulmonary sarcoidosis	Rate	1990	2019	1.583628402349081	3.456168818282218	-0.007326938559274738
DALYs (Disability-Adjusted Life Years)	Australasia	Female	All Ages	Interstitial lung disease and pulmonary sarcoidosis	Rate	1990	2019	1.4172294005823223	2.93444326589603	0.231733850353986
DALYs (Disability-Adjusted Life Years)	Australasia	Both	All Ages	Interstitial lung disease and pulmonary sarcoidosis	Rate	1990	2019	1.5117978981592217	3.1375293104921624	0.10201355384787071
DALYs (Disability-Adjusted Life Years)	Australasia	Male	Age-standardized	Interstitial lung disease and pulmonary sarcoidosis	Rate	1990	2019	0.6578364005022445	1.854352839644634	-0.3555100094442969
DALYs (Disability-Adjusted Life Years)	Australasia	Female	Age-standardized	Interstitial lung disease and pulmonary sarcoidosis	Rate	1990	2019	0.7312296112625775	1.7428570503724825	-0.06027768608181801
DALYs (Disability-Adjusted Life Years)	Australasia	Both	Age-standardized	Interstitial lung disease and pulmonary sarcoidosis	Rate	1990	2019	0.7207841829512638	1.7997426110405148	-0.22262021880336874
DALYs (Disability-Adjusted Life Years)	Western Sub-Saharan Africa	Male	All Ages	Chronic respiratory diseases	Number	1990	2019	0.6463617099601257	0.9115131229971947	0.4160824805207144
DALYs (Disability-Adjusted Life Years)	Western Sub-Saharan Africa	Female	All Ages	Chronic respiratory diseases	Number	1990	2019	0.7114747295983506	0.9977085182122457	0.47783481861167965
DALYs (Disability-Adjusted Life Years)	Western Sub-Saharan Africa	Both	All Ages	Chronic respiratory diseases	Number	1990	2019	0.6764156691067574	0.8913507910261834	0.473624518824729
DALYs (Disability-Adjusted Life Years)	Western Sub-Saharan Africa	Male	All Ages	Chronic respiratory diseases	Rate	1990	2019	-0.293863204946199	-0.18013778976357697	-0.3926316809500171
DALYs (Disability-Adjusted Life Years)	Western Sub-Saharan Africa	Female	All Ages	Chronic respiratory diseases	Rate	1990	2019	-0.2889290134975178	-0.17000669526510606	-0.3860000126297296
DALYs (Disability-Adjusted Life Years)	Western Sub-Saharan Africa	Both	All Ages	Chronic respiratory diseases	Rate	1990	2019	-0.2924920997350063	-0.20178172306366285	-0.378077282200407
DALYs (Disability-Adjusted Life Years)	Western Sub-Saharan Africa	Male	Age-standardized	Chronic respiratory diseases	Rate	1990	2019	-0.24814370298734928	-0.11544122495417325	-0.3641498411057842
DALYs (Disability-Adjusted Life Years)	Western Sub-Saharan Africa	Female	Age-standardized	Chronic respiratory diseases	Rate	1990	2019	-0.2729696019655952	-0.15930023682089742	-0.37892030069093824
DALYs (Disability-Adjusted Life Years)	Western Sub-Saharan Africa	Both	Age-standardized	Chronic respiratory diseases	Rate	1990	2019	-0.25953248424844966	-0.1651980345129992	-0.35093389066446756
DALYs (Disability-Adjusted Life Years)	Western Sub-Saharan Africa	Male	All Ages	Chronic obstructive pulmonary disease	Number	1990	2019	0.8070142739346355	1.1743819692653767	0.37989034858918
DALYs (Disability-Adjusted Life Years)	Western Sub-Saharan Africa	Female	All Ages	Chronic obstructive pulmonary disease	Number	1990	2019	0.8709712913716537	1.1578587812688126	0.6310752487819903
DALYs (Disability-Adjusted Life Years)	Western Sub-Saharan Africa	Both	All Ages	Chronic obstructive pulmonary disease	Number	1990	2019	0.8351056258622755	1.0676674517181122	0.5653620264724798
DALYs (Disability-Adjusted Life Years)	Western Sub-Saharan Africa	Male	All Ages	Chronic obstructive pulmonary disease	Rate	1990	2019	-0.2249581241514766	-0.06739138446252022	-0.4081547557966235
DALYs (Disability-Adjusted Life Years)	Western Sub-Saharan Africa	Female	All Ages	Chronic obstructive pulmonary disease	Rate	1990	2019	-0.22266255010047245	-0.10346863684633527	-0.3223328009737097
DALYs (Disability-Adjusted Life Years)	Western Sub-Saharan Africa	Both	All Ages	Chronic obstructive pulmonary disease	Rate	1990	2019	-0.22551921218316093	-0.1273697304494742	-0.3393607439292112
DALYs (Disability-Adjusted Life Years)	Western Sub-Saharan Africa	Male	Age-standardized	Chronic obstructive pulmonary disease	Rate	1990	2019	-0.15181147617532326	0.014640722806791948	-0.3542141073941144
DALYs (Disability-Adjusted Life Years)	Western Sub-Saharan Africa	Female	Age-standardized	Chronic obstructive pulmonary disease	Rate	1990	2019	-0.17855911602258834	-0.05392679013797538	-0.2876436160706235
DALYs (Disability-Adjusted Life Years)	Western Sub-Saharan Africa	Both	Age-standardized	Chronic obstructive pulmonary disease	Rate	1990	2019	-0.16018473838198669	-0.055832348942458226	-0.29001810882055334
DALYs (Disability-Adjusted Life Years)	Western Sub-Saharan Africa	Male	All Ages	Pneumoconiosis	Number	1990	2019	1.2492827344384292	2.1451146460436448	0.6054313417154211
DALYs (Disability-Adjusted Life Years)	Western Sub-Saharan Africa	Female	All Ages	Pneumoconiosis	Number	1990	2019	5.44601490961875	8.335073431149048	3.559981495115795
DALYs (Disability-Adjusted Life Years)	Western Sub-Saharan Africa	Both	All Ages	Pneumoconiosis	Number	1990	2019	2.035102131031981	3.213255055245915	1.2057496840268858
DALYs (Disability-Adjusted Life Years)	Western Sub-Saharan Africa	Male	All Ages	Pneumoconiosis	Rate	1990	2019	-0.03526588862135878	0.34896308800076814	-0.3114185446250986
DALYs (Disability-Adjusted Life Years)	Western Sub-Saharan Africa	Female	All Ages	Pneumoconiosis	Rate	1990	2019	1.6781430666335229	2.878467942858876	0.8945477161243258
DALYs (Disability-Adjusted Life Years)	Western Sub-Saharan Africa	Both	All Ages	Pneumoconiosis	Rate	1990	2019	0.2809226108942446	0.7781456546551063	-0.06909404617557452
DALYs (Disability-Adjusted Life Years)	Western Sub-Saharan Africa	Male	Age-standardized	Pneumoconiosis	Rate	1990	2019	-0.12376352133537975	0.2058741933452869	-0.3604181115543768
DALYs (Disability-Adjusted Life Years)	Western Sub-Saharan Africa	Female	Age-standardized	Pneumoconiosis	Rate	1990	2019	1.1469572883923271	2.0197073466129556	0.5876549502773405
DALYs (Disability-Adjusted Life Years)	Western Sub-Saharan Africa	Both	Age-standardized	Pneumoconiosis	Rate	1990	2019	0.07632954442936006	0.49124956785140356	-0.2051774852683359
DALYs (Disability-Adjusted Life Years)	Western Sub-Saharan Africa	Male	All Ages	Asthma	Number	1990	2019	0.3837623816922784	0.6565409205736445	0.166104714732381
DALYs (Disability-Adjusted Life Years)	Western Sub-Saharan Africa	Female	All Ages	Asthma	Number	1990	2019	0.48846116135113066	0.8073785328239828	0.2332353781361241
DALYs (Disability-Adjusted Life Years)	Western Sub-Saharan Africa	Both	All Ages	Asthma	Number	1990	2019	0.43418959729622153	0.6575535895568527	0.2246353457422922
DALYs (Disability-Adjusted Life Years)	Western Sub-Saharan Africa	Male	All Ages	Asthma	Rate	1990	2019	-0.4064940119702689	-0.28949726572681217	-0.4998490058553438
DALYs (Disability-Adjusted Life Years)	Western Sub-Saharan Africa	Female	All Ages	Asthma	Rate	1990	2019	-0.38158505757139416	-0.24908360369412882	-0.48762439681080705
DALYs (Disability-Adjusted Life Years)	Western Sub-Saharan Africa	Both	All Ages	Asthma	Rate	1990	2019	-0.39472024196385175	-0.30045257788067575	-0.48315969719008334
DALYs (Disability-Adjusted Life Years)	Western Sub-Saharan Africa	Male	Age-standardized	Asthma	Rate	1990	2019	-0.407633937632001	-0.27695894682759353	-0.5057670614928116
DALYs (Disability-Adjusted Life Years)	Western Sub-Saharan Africa	Female	Age-standardized	Asthma	Rate	1990	2019	-0.38621337743209333	-0.24442307858108772	-0.5023731254794891
DALYs (Disability-Adjusted Life Years)	Western Sub-Saharan Africa	Both	Age-standardized	Asthma	Rate	1990	2019	-0.3961178345849792	-0.2974379661088888	-0.4810866080210786
DALYs (Disability-Adjusted Life Years)	Western Sub-Saharan Africa	Male	All Ages	Interstitial lung disease and pulmonary sarcoidosis	Number	1990	2019	0.378084258135034	1.3824505194423993	-0.02224617341370059
DALYs (Disability-Adjusted Life Years)	Western Sub-Saharan Africa	Female	All Ages	Interstitial lung disease and pulmonary sarcoidosis	Number	1990	2019	0.9793061054214389	1.9813443582681876	0.44892039891214447
DALYs (Disability-Adjusted Life Years)	Western Sub-Saharan Africa	Both	All Ages	Interstitial lung disease and pulmonary sarcoidosis	Number	1990	2019	0.5601609227914394	1.4921797969410757	0.1735479063595297
DALYs (Disability-Adjusted Life Years)	Western Sub-Saharan Africa	Male	All Ages	Interstitial lung disease and pulmonary sarcoidosis	Rate	1990	2019	-0.4089294014392879	0.02185076584055793	-0.5806341041095013
DALYs (Disability-Adjusted Life Years)	Western Sub-Saharan Africa	Female	All Ages	Interstitial lung disease and pulmonary sarcoidosis	Rate	1990	2019	-0.17765239495957874	0.2386671198089386	-0.3980131639689377
DALYs (Disability-Adjusted Life Years)	Western Sub-Saharan Africa	Both	All Ages	Interstitial lung disease and pulmonary sarcoidosis	Rate	1990	2019	-0.34155579734719377	0.05178979635529523	-0.5047204399304996
DALYs (Disability-Adjusted Life Years)	Western Sub-Saharan Africa	Male	Age-standardized	Interstitial lung disease and pulmonary sarcoidosis	Rate	1990	2019	-0.3715583498903292	0.11981018584267797	-0.5569627667192194
DALYs (Disability-Adjusted Life Years)	Western Sub-Saharan Africa	Female	Age-standardized	Interstitial lung disease and pulmonary sarcoidosis	Rate	1990	2019	-0.22897948398365806	0.1912727739122335	-0.43895873592855894
DALYs (Disability-Adjusted Life Years)	Western Sub-Saharan Africa	Both	Age-standardized	Interstitial lung disease and pulmonary sarcoidosis	Rate	1990	2019	-0.33485322733787404	0.08840939435713835	-0.5002638419795542
DALYs (Disability-Adjusted Life Years)	Western Sub-Saharan Africa	Male	All Ages	Other chronic respiratory diseases	Number	1990	2019	1.9063053733888442	2.768031456620343	1.2048791321429673
DALYs (Disability-Adjusted Life Years)	Western Sub-Saharan Africa	Female	All Ages	Other chronic respiratory diseases	Number	1990	2019	1.7310677446072675	3.1708561809802034	0.664837673237231
DALYs (Disability-Adjusted Life Years)	Western Sub-Saharan Africa	Both	All Ages	Other chronic respiratory diseases	Number	1990	2019	1.8242988881493836	2.6813878838606984	0.9653550832334403
DALYs (Disability-Adjusted Life Years)	Western Sub-Saharan Africa	Male	All Ages	Other chronic respiratory diseases	Rate	1990	2019	0.2465360129531592	0.6161367458577771	-0.05431092424388633
DALYs (Disability-Adjusted Life Years)	Western Sub-Saharan Africa	Female	All Ages	Other chronic respiratory diseases	Rate	1990	2019	0.13468402529012866	0.732876780404218	-0.3083054361234338
DALYs (Disability-Adjusted Life Years)	Western Sub-Saharan Africa	Both	All Ages	Other chronic respiratory diseases	Rate	1990	2019	0.19195603626160176	0.5536785176668555	-0.17054924155264736
DALYs (Disability-Adjusted Life Years)	Western Sub-Saharan Africa	Male	Age-standardized	Other chronic respiratory diseases	Rate	1990	2019	0.2094281541710906	0.5940469497087272	-0.06642101393787098
DALYs (Disability-Adjusted Life Years)	Western Sub-Saharan Africa	Female	Age-standardized	Other chronic respiratory diseases	Rate	1990	2019	0.20959402872343752	0.6737974349732275	-0.20811306008793842
DALYs (Disability-Adjusted Life Years)	Western Sub-Saharan Africa	Both	Age-standardized	Other chronic respiratory diseases	Rate	1990	2019	0.16776424169364243	0.5006009504214524	-0.10650953544606612
DALYs (Disability-Adjusted Life Years)	Tropical Latin America	Male	Age-standardized	Asthma	Rate	1990	2019	-0.3564458848943737	-0.28909318496392095	-0.4343366435566603
DALYs (Disability-Adjusted Life Years)	Tropical Latin America	Female	Age-standardized	Asthma	Rate	1990	2019	-0.3123687619428196	-0.23922577942599868	-0.3927138466829809
DALYs (Disability-Adjusted Life Years)	Tropical Latin America	Both	Age-standardized	Asthma	Rate	1990	2019	-0.33175509876824755	-0.264745481193281	-0.4066648006667014
DALYs (Disability-Adjusted Life Years)	Tropical Latin America	Male	All Ages	Interstitial lung disease and pulmonary sarcoidosis	Number	1990	2019	1.4336507312897613	2.1692345262548587	0.4835132493688677
DALYs (Disability-Adjusted Life Years)	Tropical Latin America	Female	All Ages	Interstitial lung disease and pulmonary sarcoidosis	Number	1990	2019	1.9401566590499488	2.7342404288980537	1.1393151265734274
DALYs (Disability-Adjusted Life Years)	Tropical Latin America	Both	All Ages	Interstitial lung disease and pulmonary sarcoidosis	Number	1990	2019	1.6637079533969459	2.3525221782693437	0.8256292327580534
DALYs (Disability-Adjusted Life Years)	Tropical Latin America	Male	All Ages	Interstitial lung disease and pulmonary sarcoidosis	Rate	1990	2019	0.6832367334334638	1.1920039317353515	0.026073283140971647
DALYs (Disability-Adjusted Life Years)	Tropical Latin America	Female	All Ages	Interstitial lung disease and pulmonary sarcoidosis	Rate	1990	2019	0.9880575055871694	1.5249963091207255	0.4465492786274775
DALYs (Disability-Adjusted Life Years)	Tropical Latin America	Both	All Ages	Interstitial lung disease and pulmonary sarcoidosis	Rate	1990	2019	0.8212836842260937	1.292253524453165	0.24825573720579452
DALYs (Disability-Adjusted Life Years)	Tropical Latin America	Male	Age-standardized	Interstitial lung disease and pulmonary sarcoidosis	Rate	1990	2019	0.13081197269322048	0.49539522704326455	-0.3254297320482737
DALYs (Disability-Adjusted Life Years)	Tropical Latin America	Female	Age-standardized	Interstitial lung disease and pulmonary sarcoidosis	Rate	1990	2019	0.2538991941645394	0.6154572973508133	-0.10075276613593906
DALYs (Disability-Adjusted Life Years)	Tropical Latin America	Both	Age-standardized	Interstitial lung disease and pulmonary sarcoidosis	Rate	1990	2019	0.1841053198488381	0.5136639279785479	-0.19796467635174053
DALYs (Disability-Adjusted Life Years)	Tropical Latin America	Male	All Ages	Other chronic respiratory diseases	Number	1990	2019	0.7243647379000393	0.9335052544160937	0.49016705294643065
DALYs (Disability-Adjusted Life Years)	Tropical Latin America	Female	All Ages	Other chronic respiratory diseases	Number	1990	2019	0.37781052678724003	0.7346925598479602	0.12286034781697992
DALYs (Disability-Adjusted Life Years)	Tropical Latin America	Both	All Ages	Other chronic respiratory diseases	Number	1990	2019	0.549915103912239	0.7677484768345566	0.359779317304723
DALYs (Disability-Adjusted Life Years)	Tropical Latin America	Male	All Ages	Other chronic respiratory diseases	Rate	1990	2019	0.19265843341968167	0.3373106611707447	0.030675392414420632
DALYs (Disability-Adjusted Life Years)	Tropical Latin America	Female	All Ages	Other chronic respiratory diseases	Rate	1990	2019	-0.06836033698234924	0.17295401688096843	-0.24075102075509905
DALYs (Disability-Adjusted Life Years)	Tropical Latin America	Both	All Ages	Other chronic respiratory diseases	Rate	1990	2019	0.05973895790305078	0.20868034897312351	-0.07026448541518003
DALYs (Disability-Adjusted Life Years)	Tropical Latin America	Male	Age-standardized	Other chronic respiratory diseases	Rate	1990	2019	0.12782183174453574	0.2555390517738727	-0.015963214309808703
DALYs (Disability-Adjusted Life Years)	Tropical Latin America	Female	Age-standardized	Other chronic respiratory diseases	Rate	1990	2019	-0.09517121634106208	0.13195624584158772	-0.25918481669397253
DALYs (Disability-Adjusted Life Years)	Tropical Latin America	Both	Age-standardized	Other chronic respiratory diseases	Rate	1990	2019	0.015413671641917178	0.1498522652232139	-0.10865530247353933
DALYs (Disability-Adjusted Life Years)	Australasia	Male	All Ages	Other chronic respiratory diseases	Number	1990	2019	0.5947444027630244	1.0803718765110255	0.3715526011394741
DALYs (Disability-Adjusted Life Years)	Australasia	Female	All Ages	Other chronic respiratory diseases	Number	1990	2019	0.7100884418870996	1.1529794886111009	0.46738808079978383
DALYs (Disability-Adjusted Life Years)	Australasia	Both	All Ages	Other chronic respiratory diseases	Number	1990	2019	0.6492176402952288	0.9685457681262833	0.4637265823652819
DALYs (Disability-Adjusted Life Years)	Australasia	Male	All Ages	Other chronic respiratory diseases	Rate	1990	2019	0.12208029244817806	0.46377330408058975	-0.03495999664384254
DALYs (Disability-Adjusted Life Years)	Australasia	Female	All Ages	Other chronic respiratory diseases	Rate	1990	2019	0.1832904371330792	0.48974753458124065	0.015354668824829935
DALYs (Disability-Adjusted Life Years)	Australasia	Both	All Ages	Other chronic respiratory diseases	Rate	1990	2019	0.1506453500655545	0.3734379133127927	0.021229790790047838
DALYs (Disability-Adjusted Life Years)	Australasia	Male	Age-standardized	Other chronic respiratory diseases	Rate	1990	2019	0.032350255709745	0.36923357060459294	-0.11806057592768629
DALYs (Disability-Adjusted Life Years)	Australasia	Female	Age-standardized	Other chronic respiratory diseases	Rate	1990	2019	0.11075804995502946	0.42562264258768057	-0.05789506905070668
DALYs (Disability-Adjusted Life Years)	Australasia	Both	Age-standardized	Other chronic respiratory diseases	Rate	1990	2019	0.0759401083809573	0.306850437929407	-0.051866826655275165
DALYs (Disability-Adjusted Life Years)	Eastern Europe	Male	All Ages	Chronic respiratory diseases	Number	1990	2019	-0.4374845959677409	-0.37317415510324026	-0.49912934227089856
DALYs (Disability-Adjusted Life Years)	Eastern Europe	Female	All Ages	Chronic respiratory diseases	Number	1990	2019	-0.48697011319798206	-0.1399543770501443	-0.5548199985532747
DALYs (Disability-Adjusted Life Years)	Eastern Europe	Both	All Ages	Chronic respiratory diseases	Number	1990	2019	-0.4577606867474303	-0.31708155278218014	-0.5125609324797201
DALYs (Disability-Adjusted Life Years)	Eastern Europe	Male	All Ages	Chronic respiratory diseases	Rate	1990	2019	-0.3898775544138332	-0.32012436512210696	-0.45673944495481505
DALYs (Disability-Adjusted Life Years)	Eastern Europe	Female	All Ages	Chronic respiratory diseases	Rate	1990	2019	-0.4491950434210695	-0.07662807919881247	-0.5220408056630443
DALYs (Disability-Adjusted Life Years)	Eastern Europe	Both	All Ages	Chronic respiratory diseases	Rate	1990	2019	-0.41506273691833456	-0.26330600223833905	-0.47417815878358205
DALYs (Disability-Adjusted Life Years)	Eastern Europe	Male	Age-standardized	Chronic respiratory diseases	Rate	1990	2019	-0.5516065816441839	-0.5043100227395445	-0.5983927301638976
DALYs (Disability-Adjusted Life Years)	Eastern Europe	Female	Age-standardized	Chronic respiratory diseases	Rate	1990	2019	-0.5055427525649341	-0.23158736001491034	-0.567912015698691
DALYs (Disability-Adjusted Life Years)	Eastern Europe	Both	Age-standardized	Chronic respiratory diseases	Rate	1990	2019	-0.5168081633107976	-0.39981260449594397	-0.5642179492529836
DALYs (Disability-Adjusted Life Years)	Eastern Europe	Male	All Ages	Chronic obstructive pulmonary disease	Number	1990	2019	-0.383550818839829	-0.3009484372617494	-0.45662551105474664
[truncated: 3,833 more rows]
