# Supplementary material for: Global, regional, and national burden of chronic respiratory diseases and associated risk factors, 1990–2019: Results from the Global Burden of Disease Study 2019
Source: Front Med (Lausanne). 2023 Mar 28;10:1066804. doi: 10.3389/fmed.2023.1066804 (PMC10088372; doi:10.3389/fmed.2023.1066804)
Supplement: Supplementary file 2 [file Data_Sheet_2.ZIP › Source data/5.prevalence+death+DALY&Age/death_daly_age.csv]

	measure	location	sex	age	cause	metric	year	val	upper	lower
1	Deaths	Global	Both	1 to 4	Chronic obstructive pulmonary disease	Rate	2019	0.21150065827893	0.355280068691088	0.138256089729616
2	Deaths	Global	Both	5 to 9	Chronic obstructive pulmonary disease	Rate	2019	0.0523660692552931	0.0656906719632268	0.041878028227829
3	Deaths	Global	Both	10 to 14	Chronic obstructive pulmonary disease	Rate	2019	0.0481914286491547	0.0587708163739124	0.0407072530725062
4	Deaths	Global	Both	15 to 19	Chronic obstructive pulmonary disease	Rate	2019	0.279075568617567	0.344957182450953	0.238859886364197
5	Deaths	Global	Both	20 to 24	Chronic obstructive pulmonary disease	Rate	2019	0.391109605133545	0.470060933235308	0.332014134564902
6	Deaths	Global	Both	25 to 29	Chronic obstructive pulmonary disease	Rate	2019	0.516158078237661	0.598314108977189	0.446328968707803
7	Deaths	Global	Both	30 to 34	Chronic obstructive pulmonary disease	Rate	2019	0.863018622772439	1.00725569045108	0.748979047655596
8	Deaths	Global	Both	35 to 39	Chronic obstructive pulmonary disease	Rate	2019	1.49216339723599	1.72923485356637	1.28099657364384
9	Deaths	Global	Both	40 to 44	Chronic obstructive pulmonary disease	Rate	2019	2.96251924547042	3.38994903988641	2.56497552781238
10	Deaths	Global	Both	45 to 49	Chronic obstructive pulmonary disease	Rate	2019	6.25285011357399	7.0869541939631	5.42707085991079
11	Deaths	Global	Both	50 to 54	Chronic obstructive pulmonary disease	Rate	2019	14.9618835717948	16.774732080039	12.9074023223326
12	Deaths	Global	Both	55 to 59	Chronic obstructive pulmonary disease	Rate	2019	30.644929418971	34.1861016127173	26.7129325886468
13	Deaths	Global	Both	60 to 64	Chronic obstructive pulmonary disease	Rate	2019	67.6301695654202	74.8586792205109	59.8082827608466
14	Deaths	Global	Both	65 to 69	Chronic obstructive pulmonary disease	Rate	2019	128.713515000801	141.225347879458	115.643557076641
15	Deaths	Global	Both	70 to 74	Chronic obstructive pulmonary disease	Rate	2019	257.691249359032	282.047790653551	229.886920369975
16	Deaths	Global	Both	75 to 79	Chronic obstructive pulmonary disease	Rate	2019	439.316233632899	478.957470902992	391.991001791497
17	Deaths	Global	Both	80 to 84	Chronic obstructive pulmonary disease	Rate	2019	783.365512433093	857.939968524858	690.949253665878
18	Deaths	Global	Both	85 to 89	Chronic obstructive pulmonary disease	Rate	2019	1117.62042713714	1230.09387522223	957.651924075117
19	Deaths	Global	Both	90 to 94	Chronic obstructive pulmonary disease	Rate	2019	1320.35602409773	1484.35662423781	1061.83164652243
20	Deaths	Global	Both	95 plus	Chronic obstructive pulmonary disease	Rate	2019	1691.84756709371	1928.29806420154	1304.12103862015
21	Deaths	Global	Both	15 to 19	Pneumoconiosis	Rate	2019	0.00393692771310955	0.00474777817012895	0.00330384752277115
22	Deaths	Global	Both	20 to 24	Pneumoconiosis	Rate	2019	0.00579252407197305	0.00696251942941798	0.00482976864350394
23	Deaths	Global	Both	25 to 29	Pneumoconiosis	Rate	2019	0.0116953796690746	0.0142813312039058	0.0099531781862906
24	Deaths	Global	Both	30 to 34	Pneumoconiosis	Rate	2019	0.0207811277528518	0.0252634650618829	0.0175497402445952
25	Deaths	Global	Both	35 to 39	Pneumoconiosis	Rate	2019	0.0470162651653768	0.0571849027075508	0.0399154149424615
26	Deaths	Global	Both	40 to 44	Pneumoconiosis	Rate	2019	0.0947978861649949	0.115049784102703	0.0778859142808636
27	Deaths	Global	Both	45 to 49	Pneumoconiosis	Rate	2019	0.177237305614101	0.221222515445131	0.139509741430307
28	Deaths	Global	Both	50 to 54	Pneumoconiosis	Rate	2019	0.299288425173723	0.375893191861117	0.239684783716767
29	Deaths	Global	Both	55 to 59	Pneumoconiosis	Rate	2019	0.416911519805041	0.49987580634567	0.342899694581844
30	Deaths	Global	Both	60 to 64	Pneumoconiosis	Rate	2019	0.624074343309913	0.744412260549178	0.521984885269372
31	Deaths	Global	Both	65 to 69	Pneumoconiosis	Rate	2019	0.957540463374444	1.12910404867783	0.808470265918797
32	Deaths	Global	Both	70 to 74	Pneumoconiosis	Rate	2019	1.61310231840628	1.84320585149435	1.42306681039953
33	Deaths	Global	Both	75 to 79	Pneumoconiosis	Rate	2019	2.68967933444764	3.04996064504132	2.40072573975442
34	Deaths	Global	Both	80 to 84	Pneumoconiosis	Rate	2019	4.38118687001412	4.96067183111099	3.90969885424817
35	Deaths	Global	Both	85 to 89	Pneumoconiosis	Rate	2019	5.99690779408832	6.80736125911282	5.22851861581262
36	Deaths	Global	Both	90 to 94	Pneumoconiosis	Rate	2019	5.50527705637076	6.14776792997199	4.53380768185075
37	Deaths	Global	Both	95 plus	Pneumoconiosis	Rate	2019	5.19123100751753	5.85940401503084	4.00591066764269
38	Deaths	Global	Both	1 to 4	Asthma	Rate	2019	1.14944937338215	1.50301450644319	0.870912413138823
39	Deaths	Global	Both	5 to 9	Asthma	Rate	2019	0.259647943103418	0.312353113177771	0.214076755255627
40	Deaths	Global	Both	10 to 14	Asthma	Rate	2019	0.328458391679757	0.390167104619744	0.278505262520963
41	Deaths	Global	Both	15 to 19	Asthma	Rate	2019	0.479433582380888	0.553136243353253	0.409338478751773
42	Deaths	Global	Both	20 to 24	Asthma	Rate	2019	0.696198156388332	0.797885246418747	0.589567622839234
43	Deaths	Global	Both	25 to 29	Asthma	Rate	2019	0.827571055379589	0.936949356916738	0.714388318157458
44	Deaths	Global	Both	30 to 34	Asthma	Rate	2019	1.04777523710983	1.1839054076289	0.91090624396052
45	Deaths	Global	Both	35 to 39	Asthma	Rate	2019	1.63147490494234	1.87197148848004	1.40186728744549
46	Deaths	Global	Both	40 to 44	Asthma	Rate	2019	2.39493253765689	2.73554214780027	1.99372661721707
47	Deaths	Global	Both	45 to 49	Asthma	Rate	2019	3.53155784296488	4.11061930357925	2.92728972143049
48	Deaths	Global	Both	50 to 54	Asthma	Rate	2019	5.51878901162747	6.54966429068239	4.31616338061654
49	Deaths	Global	Both	55 to 59	Asthma	Rate	2019	8.86261047021253	10.6538964430536	6.91864719454333
50	Deaths	Global	Both	60 to 64	Asthma	Rate	2019	14.0344805997414	17.3565732609153	10.7918622648529
51	Deaths	Global	Both	65 to 69	Asthma	Rate	2019	20.31925512436	25.5517117878833	15.5104635744331
52	Deaths	Global	Both	70 to 74	Asthma	Rate	2019	31.7746823310279	40.4562546749872	24.1563220969171
53	Deaths	Global	Both	75 to 79	Asthma	Rate	2019	47.6761309835393	60.8302427460856	36.0184954582981
54	Deaths	Global	Both	80 to 84	Asthma	Rate	2019	74.2117364984665	91.2556550721305	55.6750259301313
55	Deaths	Global	Both	85 to 89	Asthma	Rate	2019	84.5076354954858	103.093210470469	65.0169272022143
56	Deaths	Global	Both	90 to 94	Asthma	Rate	2019	99.4307745352433	122.38144085115	75.7396744398197
57	Deaths	Global	Both	95 plus	Asthma	Rate	2019	120.389187010014	157.652901030525	86.2512235373778
58	Deaths	Global	Both	1 to 4	Interstitial lung disease and pulmonary sarcoidosis	Rate	2019	0.0524975253368434	0.0790598027194082	0.0345845224208885
59	Deaths	Global	Both	5 to 9	Interstitial lung disease and pulmonary sarcoidosis	Rate	2019	0.0195152973085983	0.0254227253682961	0.0148661091387114
60	Deaths	Global	Both	10 to 14	Interstitial lung disease and pulmonary sarcoidosis	Rate	2019	0.0174201748291322	0.0228167742493177	0.0140443300948574
61	Deaths	Global	Both	15 to 19	Interstitial lung disease and pulmonary sarcoidosis	Rate	2019	0.0358340671635449	0.044075767709976	0.0283101408207906
62	Deaths	Global	Both	20 to 24	Interstitial lung disease and pulmonary sarcoidosis	Rate	2019	0.0621839463019813	0.0774962341498975	0.0497000656699131
63	Deaths	Global	Both	25 to 29	Interstitial lung disease and pulmonary sarcoidosis	Rate	2019	0.093630405183834	0.115461249723265	0.0771927881851929
64	Deaths	Global	Both	30 to 34	Interstitial lung disease and pulmonary sarcoidosis	Rate	2019	0.143060083443521	0.177144165287726	0.116137224834209
65	Deaths	Global	Both	35 to 39	Interstitial lung disease and pulmonary sarcoidosis	Rate	2019	0.259730871711623	0.325895154927873	0.206951497113765
66	Deaths	Global	Both	40 to 44	Interstitial lung disease and pulmonary sarcoidosis	Rate	2019	0.438722830452424	0.555380181090642	0.348163693498264
67	Deaths	Global	Both	45 to 49	Interstitial lung disease and pulmonary sarcoidosis	Rate	2019	0.723139571314876	0.917108698791171	0.562666873281312
68	Deaths	Global	Both	50 to 54	Interstitial lung disease and pulmonary sarcoidosis	Rate	2019	1.30562045805357	1.66427273001573	0.992083076913341
69	Deaths	Global	Both	55 to 59	Interstitial lung disease and pulmonary sarcoidosis	Rate	2019	2.42232559548461	3.09187179007435	1.79799773089556
70	Deaths	Global	Both	60 to 64	Interstitial lung disease and pulmonary sarcoidosis	Rate	2019	4.2735709875059	5.22366122346817	3.16193639515431
71	Deaths	Global	Both	65 to 69	Interstitial lung disease and pulmonary sarcoidosis	Rate	2019	7.49052652793546	9.30861336180673	5.33641204082327
72	Deaths	Global	Both	70 to 74	Interstitial lung disease and pulmonary sarcoidosis	Rate	2019	13.6982542107936	16.6543397663034	9.35826785406099
73	Deaths	Global	Both	75 to 79	Interstitial lung disease and pulmonary sarcoidosis	Rate	2019	22.3218970902002	27.3885433183238	14.5099959515772
74	Deaths	Global	Both	80 to 84	Interstitial lung disease and pulmonary sarcoidosis	Rate	2019	31.7839779680808	39.6583853569094	19.852080154154
75	Deaths	Global	Both	85 to 89	Interstitial lung disease and pulmonary sarcoidosis	Rate	2019	43.5274455318033	56.2574027871345	25.6077195045638
76	Deaths	Global	Both	90 to 94	Interstitial lung disease and pulmonary sarcoidosis	Rate	2019	55.6289925462057	75.6054718011502	29.3795697350533
77	Deaths	Global	Both	95 plus	Interstitial lung disease and pulmonary sarcoidosis	Rate	2019	78.6653454071361	113.799116466342	37.9450973347748
78	Deaths	Global	Both	1 to 4	Other chronic respiratory diseases	Rate	2019	0.317643543526648	0.499688448490437	0.17287600263055
79	Deaths	Global	Both	5 to 9	Other chronic respiratory diseases	Rate	2019	0.0994616917326393	0.124287415778751	0.075736385848671
80	Deaths	Global	Both	10 to 14	Other chronic respiratory diseases	Rate	2019	0.0848780477800534	0.107154304874897	0.0619502078137739
81	Deaths	Global	Both	15 to 19	Other chronic respiratory diseases	Rate	2019	0.116731669915244	0.147292049436763	0.0926072243775604
82	Deaths	Global	Both	20 to 24	Other chronic respiratory diseases	Rate	2019	0.192785470080881	0.244443265598085	0.15251227302159
83	Deaths	Global	Both	25 to 29	Other chronic respiratory diseases	Rate	2019	0.178879636922357	0.218121228562333	0.143946061675189
84	Deaths	Global	Both	30 to 34	Other chronic respiratory diseases	Rate	2019	0.252032800159865	0.315295554271703	0.198865553824955
85	Deaths	Global	Both	35 to 39	Other chronic respiratory diseases	Rate	2019	0.335044288726049	0.41229273580032	0.26274487499929
86	Deaths	Global	Both	40 to 44	Other chronic respiratory diseases	Rate	2019	0.464305703310698	0.576480213845154	0.364540124693417
87	Deaths	Global	Both	45 to 49	Other chronic respiratory diseases	Rate	2019	0.671888509177108	0.846695475809682	0.506908458191873
88	Deaths	Global	Both	50 to 54	Other chronic respiratory diseases	Rate	2019	0.851662952867338	1.09221112746322	0.641978589495019
89	Deaths	Global	Both	55 to 59	Other chronic respiratory diseases	Rate	2019	1.51902308665167	1.90822788110028	1.14090530370848
90	Deaths	Global	Both	60 to 64	Other chronic respiratory diseases	Rate	2019	0.600266003540792	0.732484462776952	0.442264323210426
91	Deaths	Global	Both	65 to 69	Other chronic respiratory diseases	Rate	2019	0.832216668303586	1.01387340215433	0.602660820842139
92	Deaths	Global	Both	70 to 74	Other chronic respiratory diseases	Rate	2019	1.29633289300576	1.53712142261307	0.888884216037757
93	Deaths	Global	Both	75 to 79	Other chronic respiratory diseases	Rate	2019	1.8949573429982	2.23264512798433	1.32723260842683
94	Deaths	Global	Both	80 to 84	Other chronic respiratory diseases	Rate	2019	3.40264948856748	4.03755738108472	2.34667255381565
95	Deaths	Global	Both	85 to 89	Other chronic respiratory diseases	Rate	2019	5.01641773214119	5.91941187134615	3.51206753728389
96	Deaths	Global	Both	90 to 94	Other chronic respiratory diseases	Rate	2019	7.53761721511958	9.15434953633401	5.1701057913958
97	Deaths	Global	Both	95 plus	Other chronic respiratory diseases	Rate	2019	11.9466959302687	14.7969532971537	7.08839536826125
98	Deaths	Global	Male	1 to 4	Chronic obstructive pulmonary disease	Rate	2019	0.145927635919318	0.226459308700553	0.0983869424356177
99	Deaths	Global	Female	1 to 4	Chronic obstructive pulmonary disease	Rate	2019	0.281552343920992	0.53726332732629	0.145516087253315
100	Deaths	Global	Male	5 to 9	Chronic obstructive pulmonary disease	Rate	2019	0.0527439795626064	0.070309624089663	0.0419328740288033
101	Deaths	Global	Female	5 to 9	Chronic obstructive pulmonary disease	Rate	2019	0.0519628721505762	0.0722650033022909	0.0321928230057777
102	Deaths	Global	Male	10 to 14	Chronic obstructive pulmonary disease	Rate	2019	0.050264715334304	0.0651762641291093	0.0410798154226158
103	Deaths	Global	Female	10 to 14	Chronic obstructive pulmonary disease	Rate	2019	0.0459815358214261	0.0614743557905339	0.0316935837477276
104	Deaths	Global	Male	15 to 19	Chronic obstructive pulmonary disease	Rate	2019	0.316469391475884	0.404426591212308	0.260024364530254
105	Deaths	Global	Female	15 to 19	Chronic obstructive pulmonary disease	Rate	2019	0.239696153081428	0.307629356243981	0.169154397374522
106	Deaths	Global	Male	20 to 24	Chronic obstructive pulmonary disease	Rate	2019	0.452007004335918	0.55295759145083	0.376488072019835
107	Deaths	Global	Female	20 to 24	Chronic obstructive pulmonary disease	Rate	2019	0.328443204371304	0.423767309562563	0.233683441601592
108	Deaths	Global	Male	25 to 29	Chronic obstructive pulmonary disease	Rate	2019	0.62039849657294	0.742449588982366	0.528468557298108
109	Deaths	Global	Female	25 to 29	Chronic obstructive pulmonary disease	Rate	2019	0.410501883523436	0.520309699302555	0.305993514243007
110	Deaths	Global	Male	30 to 34	Chronic obstructive pulmonary disease	Rate	2019	1.07216663501432	1.27367447228478	0.930746718651417
111	Deaths	Global	Female	30 to 34	Chronic obstructive pulmonary disease	Rate	2019	0.650636420178385	0.827654499126912	0.498858616755928
112	Deaths	Global	Male	35 to 39	Chronic obstructive pulmonary disease	Rate	2019	1.86297905851185	2.19017580646331	1.61320774459979
113	Deaths	Global	Female	35 to 39	Chronic obstructive pulmonary disease	Rate	2019	1.11567805087211	1.44766852220013	0.858737108438064
114	Deaths	Global	Male	40 to 44	Chronic obstructive pulmonary disease	Rate	2019	3.86183017800949	4.43747436461407	3.34663059169632
115	Deaths	Global	Female	40 to 44	Chronic obstructive pulmonary disease	Rate	2019	2.04833846472339	2.58604144481083	1.57603263573086
116	Deaths	Global	Male	45 to 49	Chronic obstructive pulmonary disease	Rate	2019	8.19315627189377	9.43750024035846	7.02353282172785
117	Deaths	Global	Female	45 to 49	Chronic obstructive pulmonary disease	Rate	2019	4.28828592303166	5.40830200054029	3.34151144747673
118	Deaths	Global	Male	50 to 54	Chronic obstructive pulmonary disease	Rate	2019	19.3244117982139	22.1852995044055	16.7260163150719
119	Deaths	Global	Female	50 to 54	Chronic obstructive pulmonary disease	Rate	2019	10.6320876205905	12.9946296747608	8.17510609108427
120	Deaths	Global	Male	55 to 59	Chronic obstructive pulmonary disease	Rate	2019	40.6893243562991	46.5624192024201	35.2563669384099
121	Deaths	Global	Female	55 to 59	Chronic obstructive pulmonary disease	Rate	2019	20.8933672907035	24.850930237584	16.6695755870544
122	Deaths	Global	Male	60 to 64	Chronic obstructive pulmonary disease	Rate	2019	88.8468938515862	100.183468430653	78.719970837101
123	Deaths	Global	Female	60 to 64	Chronic obstructive pulmonary disease	Rate	2019	47.5016596328439	55.7704918560485	38.8459442779659
124	Deaths	Global	Male	65 to 69	Chronic obstructive pulmonary disease	Rate	2019	169.914268068326	190.447471878696	151.304800432119
125	Deaths	Global	Female	65 to 69	Chronic obstructive pulmonary disease	Rate	2019	90.9775756530588	104.913877481458	75.6001129123247
126	Deaths	Global	Male	70 to 74	Chronic obstructive pulmonary disease	Rate	2019	336.746300064033	376.513814308292	301.06465345021
127	Deaths	Global	Female	70 to 74	Chronic obstructive pulmonary disease	Rate	2019	187.325600781212	216.207914018469	154.827849064112
128	Deaths	Global	Male	75 to 79	Chronic obstructive pulmonary disease	Rate	2019	583.185372836983	643.791578681312	523.117739039792
129	Deaths	Global	Female	75 to 79	Chronic obstructive pulmonary disease	Rate	2019	321.489667149361	366.856650488689	265.152958917203
130	Deaths	Global	Male	80 to 84	Chronic obstructive pulmonary disease	Rate	2019	1035.38196192887	1142.26914345525	921.835992491244
131	Deaths	Global	Female	80 to 84	Chronic obstructive pulmonary disease	Rate	2019	602.811083062082	693.208185720806	485.580887305775
132	Deaths	Global	Male	85 to 89	Chronic obstructive pulmonary disease	Rate	2019	1600.23431183356	1757.56343566796	1417.88845195476
133	Deaths	Global	Female	85 to 89	Chronic obstructive pulmonary disease	Rate	2019	828.677783635303	953.122367540601	662.605503211058
134	Deaths	Global	Male	90 to 94	Chronic obstructive pulmonary disease	Rate	2019	1782.52791905988	1964.20206023004	1508.21808160498
135	Deaths	Global	Female	90 to 94	Chronic obstructive pulmonary disease	Rate	2019	1107.95616209813	1283.67415480134	859.973186656448
136	Deaths	Global	Male	95 plus	Chronic obstructive pulmonary disease	Rate	2019	2106.56434234492	2346.45934744128	1678.45102977521
137	Deaths	Global	Female	95 plus	Chronic obstructive pulmonary disease	Rate	2019	1540.47776165446	1791.1744232068	1143.90320690542
138	Deaths	Global	Male	15 to 19	Pneumoconiosis	Rate	2019	0.00461847025260189	0.00573907185666325	0.00358245020877635
139	Deaths	Global	Female	15 to 19	Pneumoconiosis	Rate	2019	0.00321919561682416	0.00422243997434486	0.00262719253884652
140	Deaths	Global	Male	20 to 24	Pneumoconiosis	Rate	2019	0.00828787647008029	0.010334034902455	0.00661736219760057
141	Deaths	Global	Female	20 to 24	Pneumoconiosis	Rate	2019	0.00322468446845979	0.00417888556500985	0.00263688348195518
142	Deaths	Global	Male	25 to 29	Pneumoconiosis	Rate	2019	0.0153620720939538	0.0188257627414712	0.0127643058703943
143	Deaths	Global	Female	25 to 29	Pneumoconiosis	Rate	2019	0.00797888682505948	0.0107846123347711	0.00614548130977667
144	Deaths	Global	Male	30 to 34	Pneumoconiosis	Rate	2019	0.0346103170486322	0.0428950766172687	0.0284970882992182
145	Deaths	Global	Female	30 to 34	Pneumoconiosis	Rate	2019	0.00673808880046054	0.00863544740290379	0.0056217963518363
146	Deaths	Global	Male	35 to 39	Pneumoconiosis	Rate	2019	0.0855859885337796	0.10503342111385	0.0716707721748513
147	Deaths	Global	Female	35 to 39	Pneumoconiosis	Rate	2019	0.00785681971059249	0.0100593185489982	0.00654782153817104
148	Deaths	Global	Male	40 to 44	Pneumoconiosis	Rate	2019	0.17480209323473	0.214488524741622	0.142044764052779
149	Deaths	Global	Female	40 to 44	Pneumoconiosis	Rate	2019	0.0134708324889514	0.0169842316238867	0.0107625464897119
150	Deaths	Global	Male	45 to 49	Pneumoconiosis	Rate	2019	0.33513567163452	0.421920667608723	0.259721684509745
151	Deaths	Global	Female	45 to 49	Pneumoconiosis	Rate	2019	0.0173648678038319	0.0225716888302533	0.0140224113972692
152	Deaths	Global	Male	50 to 54	Pneumoconiosis	Rate	2019	0.570484354647169	0.72224867716289	0.452349538924494
153	Deaths	Global	Female	50 to 54	Pneumoconiosis	Rate	2019	0.0301272928041458	0.0375277042112017	0.0241489590219335
154	Deaths	Global	Male	55 to 59	Pneumoconiosis	Rate	2019	0.79731809680715	0.966800296348727	0.646101176693641
155	Deaths	Global	Female	55 to 59	Pneumoconiosis	Rate	2019	0.0475952600618302	0.0606189754084327	0.0389521094578344
156	Deaths	Global	Male	60 to 64	Pneumoconiosis	Rate	2019	1.17932053037166	1.42467062307864	0.974333182598157
157	Deaths	Global	Female	60 to 64	Pneumoconiosis	Rate	2019	0.0973069573291936	0.1220503626057	0.0784789027397235
158	Deaths	Global	Male	65 to 69	Pneumoconiosis	Rate	2019	1.85882294001464	2.20060438127909	1.5458533192091
159	Deaths	Global	Female	65 to 69	Pneumoconiosis	Rate	2019	0.132052132665156	0.164045529643764	0.107498127537304
160	Deaths	Global	Male	70 to 74	Pneumoconiosis	Rate	2019	3.14373179988161	3.61777424431815	2.73510092829032
161	Deaths	Global	Female	70 to 74	Pneumoconiosis	Rate	2019	0.250713258683258	0.299301311962483	0.206754442526393
162	Deaths	Global	Male	75 to 79	Pneumoconiosis	Rate	2019	5.43486272841964	6.2384746262532	4.81402751253602
163	Deaths	Global	Female	75 to 79	Pneumoconiosis	Rate	2019	0.441417229949232	0.528939464824605	0.358542265328644
164	Deaths	Global	Male	80 to 84	Pneumoconiosis	Rate	2019	9.44431837198187	10.8173772741787	8.38000957666109
165	Deaths	Global	Female	80 to 84	Pneumoconiosis	Rate	2019	0.753761672185967	0.897040745214508	0.577104908874243
166	Deaths	Global	Male	85 to 89	Pneumoconiosis	Rate	2019	14.3938433825267	16.4702993009218	12.5382571363978
167	Deaths	Global	Female	85 to 89	Pneumoconiosis	Rate	2019	0.969632692452675	1.13972390875953	0.74463752878189
168	Deaths	Global	Male	90 to 94	Pneumoconiosis	Rate	2019	14.8720231395127	16.6448503229518	12.3532698147649
169	Deaths	Global	Female	90 to 94	Pneumoconiosis	Rate	2019	1.20061120124016	1.46463097466254	0.86739539345074
170	Deaths	Global	Male	95 plus	Pneumoconiosis	Rate	2019	14.3290771842294	16.0970934861648	11.2686907911454
171	Deaths	Global	Female	95 plus	Pneumoconiosis	Rate	2019	1.85595720031557	2.24510575077541	1.23752887020802
172	Deaths	Global	Male	1 to 4	Asthma	Rate	2019	1.11554097510175	1.48325857069518	0.845741859152251
173	Deaths	Global	Female	1 to 4	Asthma	Rate	2019	1.1856737286351	1.65365138956663	0.849250741578197
174	Deaths	Global	Male	5 to 9	Asthma	Rate	2019	0.246960987524647	0.300772006911626	0.206432316627136
175	Deaths	Global	Female	5 to 9	Asthma	Rate	2019	0.273183810366202	0.35992990315854	0.206920128656203
176	Deaths	Global	Male	10 to 14	Asthma	Rate	2019	0.351654776349533	0.419385911991825	0.300153231098621
177	Deaths	Global	Female	10 to 14	Asthma	Rate	2019	0.303733627623655	0.383002135297302	0.242301267386788
178	Deaths	Global	Male	15 to 19	Asthma	Rate	2019	0.46585274002993	0.546814464775926	0.39291311400107
179	Deaths	Global	Female	15 to 19	Asthma	Rate	2019	0.493735560445433	0.63576592105897	0.396869674015847
180	Deaths	Global	Male	20 to 24	Asthma	Rate	2019	0.730839223043713	0.845788649333506	0.614556401063783
181	Deaths	Global	Female	20 to 24	Asthma	Rate	2019	0.660550805363641	0.835908522417751	0.528866743069365
182	Deaths	Global	Male	25 to 29	Asthma	Rate	2019	0.856310717109623	0.977437763027126	0.746978171014604
183	Deaths	Global	Female	25 to 29	Asthma	Rate	2019	0.798441056246213	0.97265565529321	0.646651543260167
184	Deaths	Global	Male	30 to 34	Asthma	Rate	2019	1.01349734282022	1.16801120365636	0.866701008000277
185	Deaths	Global	Female	30 to 34	Asthma	Rate	2019	1.08258319254521	1.30972614039334	0.877971076980365
186	Deaths	Global	Male	35 to 39	Asthma	Rate	2019	1.58786724784893	1.86228389839929	1.35415230336229
187	Deaths	Global	Female	35 to 39	Asthma	Rate	2019	1.67574931295532	2.04175915129577	1.33018164799931
188	Deaths	Global	Male	40 to 44	Asthma	Rate	2019	2.27953066679822	2.70128142415922	1.85711848792226
189	Deaths	Global	Female	40 to 44	Asthma	Rate	2019	2.51224254533508	3.05091005168234	1.93896042849101
190	Deaths	Global	Male	45 to 49	Asthma	Rate	2019	3.35995058970101	4.13543450608111	2.69400447898591
191	Deaths	Global	Female	45 to 49	Asthma	Rate	2019	3.70531055882054	4.60036264252193	2.84582757960665
192	Deaths	Global	Male	50 to 54	Asthma	Rate	2019	5.29459196981364	6.65533329566299	4.17477581830355
193	Deaths	Global	Female	50 to 54	Asthma	Rate	2019	5.74130389142556	7.40237770345094	4.08895581796503
194	Deaths	Global	Male	55 to 59	Asthma	Rate	2019	8.86078773926664	11.2628562917565	6.80087004084245
195	Deaths	Global	Female	55 to 59	Asthma	Rate	2019	8.86438006152916	11.5573442912423	6.32202474373786
196	Deaths	Global	Male	60 to 64	Asthma	Rate	2019	14.3239223909287	18.2156282293815	11.0441910542554
197	Deaths	Global	Female	60 to 64	Asthma	Rate	2019	13.7598843948686	18.833776974223	9.27596627994702
198	Deaths	Global	Male	65 to 69	Asthma	Rate	2019	21.4467239325444	27.6157380010801	16.3774419108804
199	Deaths	Global	Female	65 to 69	Asthma	Rate	2019	19.2866018014368	26.350838948723	13.1027578028872
200	Deaths	Global	Male	70 to 74	Asthma	Rate	2019	32.0899179127601	41.5391218510961	25.3505869585371
201	Deaths	Global	Female	70 to 74	Asthma	Rate	2019	31.4940961323528	43.8365245176181	21.2827058896545
202	Deaths	Global	Male	75 to 79	Asthma	Rate	2019	49.4673929920178	63.7396591956371	39.4131304177719
203	Deaths	Global	Female	75 to 79	Asthma	Rate	2019	46.2091155186589	62.9832629248735	29.7806523549709
204	Deaths	Global	Male	80 to 84	Asthma	Rate	2019	74.2361303220652	93.6199869686724	59.0439081329563
205	Deaths	Global	Female	80 to 84	Asthma	Rate	2019	74.1942598103024	97.0048376910131	49.0149969934481
206	Deaths	Global	Male	85 to 89	Asthma	Rate	2019	91.4422444480112	111.26502336945	75.0251367419292
207	Deaths	Global	Female	85 to 89	Asthma	Rate	2019	80.3558605343187	104.252568666608	56.5062917447406
208	Deaths	Global	Male	90 to 94	Asthma	Rate	2019	112.498056447283	135.984281710231	89.2816109381065
209	Deaths	Global	Female	90 to 94	Asthma	Rate	2019	93.4254572386251	119.794434926821	65.9388552046674
210	Deaths	Global	Male	95 plus	Asthma	Rate	2019	126.138564179887	161.390159724769	96.7827049645534
211	Deaths	Global	Female	95 plus	Asthma	Rate	2019	118.290689540087	159.66845006272	79.9326860099093
212	Deaths	Global	Male	1 to 4	Interstitial lung disease and pulmonary sarcoidosis	Rate	2019	0.053824264271263	0.0921600495808279	0.0304123738572335
213	Deaths	Global	Female	1 to 4	Interstitial lung disease and pulmonary sarcoidosis	Rate	2019	0.0510801696100729	0.0833010816452152	0.0324471818901832
214	Deaths	Global	Male	5 to 9	Interstitial lung disease and pulmonary sarcoidosis	Rate	2019	0.0172633552227982	0.0248923148688808	0.0120033210229082
215	Deaths	Global	Female	5 to 9	Interstitial lung disease and pulmonary sarcoidosis	Rate	2019	0.0219179217181825	0.0317895522030965	0.014673410992701
216	Deaths	Global	Male	10 to 14	Interstitial lung disease and pulmonary sarcoidosis	Rate	2019	0.0165801005670925	0.0228134123286661	0.0127867114560382
217	Deaths	Global	Female	10 to 14	Interstitial lung disease and pulmonary sarcoidosis	Rate	2019	0.018315600483355	0.0255658683558227	0.0126470890044991
218	Deaths	Global	Male	15 to 19	Interstitial lung disease and pulmonary sarcoidosis	Rate	2019	0.036097672675817	0.0473231236306249	0.0259442609112903
219	Deaths	Global	Female	15 to 19	Interstitial lung disease and pulmonary sarcoidosis	Rate	2019	0.0355564643347377	0.0472027445028473	0.0246017620692361
220	Deaths	Global	Male	20 to 24	Interstitial lung disease and pulmonary sarcoidosis	Rate	2019	0.07269298504865	0.0965502616544818	0.0522444668595331
221	Deaths	Global	Female	20 to 24	Interstitial lung disease and pulmonary sarcoidosis	Rate	2019	0.0513696316949459	0.0701710713155826	0.0355747049160464
222	Deaths	Global	Male	25 to 29	Interstitial lung disease and pulmonary sarcoidosis	Rate	2019	0.107952590342026	0.140406061395732	0.0821850465655578
223	Deaths	Global	Female	25 to 29	Interstitial lung disease and pulmonary sarcoidosis	Rate	2019	0.0791136984401991	0.1047164447558	0.0561936026414109
224	Deaths	Global	Male	30 to 34	Interstitial lung disease and pulmonary sarcoidosis	Rate	2019	0.163668860530968	0.217327953490418	0.117199643060951
225	Deaths	Global	Female	30 to 34	Interstitial lung disease and pulmonary sarcoidosis	Rate	2019	0.122132619569087	0.167533147523644	0.0864486583685963
226	Deaths	Global	Male	35 to 39	Interstitial lung disease and pulmonary sarcoidosis	Rate	2019	0.280778632014153	0.385851404576221	0.195307247663338
227	Deaths	Global	Female	35 to 39	Interstitial lung disease and pulmonary sarcoidosis	Rate	2019	0.238361296056654	0.331565652967226	0.177379566682571
228	Deaths	Global	Male	40 to 44	Interstitial lung disease and pulmonary sarcoidosis	Rate	2019	0.500721869734132	0.71001385557129	0.333155899576228
229	Deaths	Global	Female	40 to 44	Interstitial lung disease and pulmonary sarcoidosis	Rate	2019	0.375698654847116	0.511876367380928	0.278214667907792
230	Deaths	Global	Male	45 to 49	Interstitial lung disease and pulmonary sarcoidosis	Rate	2019	0.813988437037742	1.13815699959339	0.550930375771096
231	Deaths	Global	Female	45 to 49	Interstitial lung disease and pulmonary sarcoidosis	Rate	2019	0.631154897872883	0.883205615496793	0.446775031968809
232	Deaths	Global	Male	50 to 54	Interstitial lung disease and pulmonary sarcoidosis	Rate	2019	1.5044310547699	2.15211879502574	0.999969745821227
233	Deaths	Global	Female	50 to 54	Interstitial lung disease and pulmonary sarcoidosis	Rate	2019	1.10830154754065	1.56765208861947	0.744382721281092
234	Deaths	Global	Male	55 to 59	Interstitial lung disease and pulmonary sarcoidosis	Rate	2019	2.93705166614451	4.20643820755101	1.88172111610869
235	Deaths	Global	Female	55 to 59	Interstitial lung disease and pulmonary sarcoidosis	Rate	2019	1.9226057727977	2.61995779005225	1.30664953583221
236	Deaths	Global	Male	60 to 64	Interstitial lung disease and pulmonary sarcoidosis	Rate	2019	5.07357938209045	6.98726640338793	3.24127453874965
237	Deaths	Global	Female	60 to 64	Interstitial lung disease and pulmonary sarcoidosis	Rate	2019	3.51459534643396	4.74330861888937	2.41372599419221
238	Deaths	Global	Male	65 to 69	Interstitial lung disease and pulmonary sarcoidosis	Rate	2019	9.0877795955959	12.4388831794461	5.71268635758905
239	Deaths	Global	Female	65 to 69	Interstitial lung disease and pulmonary sarcoidosis	Rate	2019	6.02759586777388	7.85864991538177	3.86431576890272
240	Deaths	Global	Male	70 to 74	Interstitial lung disease and pulmonary sarcoidosis	Rate	2019	16.4956462058373	22.0295052599267	9.99366815763919
241	Deaths	Global	Female	70 to 74	Interstitial lung disease and pulmonary sarcoidosis	Rate	2019	11.2083399004205	14.2892463021674	7.13250822517253
242	Deaths	Global	Male	75 to 79	Interstitial lung disease and pulmonary sarcoidosis	Rate	2019	28.1723823920717	36.8212561492201	16.8128538039027
243	Deaths	Global	Female	75 to 79	Interstitial lung disease and pulmonary sarcoidosis	Rate	2019	17.5304414716045	21.7844202757913	10.6965356293857
244	Deaths	Global	Male	80 to 84	Interstitial lung disease and pulmonary sarcoidosis	Rate	2019	40.5037228061741	53.8169192090735	22.7665670666223
245	Deaths	Global	Female	80 to 84	Interstitial lung disease and pulmonary sarcoidosis	Rate	2019	25.5368121316732	32.3696135877407	14.9766729125541
246	Deaths	Global	Male	85 to 89	Interstitial lung disease and pulmonary sarcoidosis	Rate	2019	58.3371655557913	77.6886780346098	31.3538827958107
247	Deaths	Global	Female	85 to 89	Interstitial lung disease and pulmonary sarcoidosis	Rate	2019	34.6608136570392	45.5754615967793	18.6217537614962
248	Deaths	Global	Male	90 to 94	Interstitial lung disease and pulmonary sarcoidosis	Rate	2019	79.1302959656571	108.271959577084	40.9331294022033
249	Deaths	Global	Female	90 to 94	Interstitial lung disease and pulmonary sarcoidosis	Rate	2019	44.8285227263981	61.9678520497049	21.3321308937514
250	Deaths	Global	Male	95 plus	Interstitial lung disease and pulmonary sarcoidosis	Rate	2019	107.719864430727	160.85078722631	48.8488640263267
251	Deaths	Global	Female	95 plus	Interstitial lung disease and pulmonary sarcoidosis	Rate	2019	68.0605732971396	98.8495974162673	30.2127652309221
252	Deaths	Global	Male	1 to 4	Other chronic respiratory diseases	Rate	2019	0.272262799808131	0.420159222772589	0.157760899311555
253	Deaths	Global	Female	1 to 4	Other chronic respiratory diseases	Rate	2019	0.366123809934659	0.623767073396444	0.169627421721221
254	Deaths	Global	Male	5 to 9	Other chronic respiratory diseases	Rate	2019	0.096445363196826	0.124856749990054	0.0726395459280035
255	Deaths	Global	Female	5 to 9	Other chronic respiratory diseases	Rate	2019	0.102679849345647	0.142011596103406	0.0686982874128917
256	Deaths	Global	Male	10 to 14	Other chronic respiratory diseases	Rate	2019	0.0680091646419216	0.0880390269637961	0.0512660138830706
257	Deaths	Global	Female	10 to 14	Other chronic respiratory diseases	Rate	2019	0.102858399520974	0.14057994132688	0.0645811292653783
258	Deaths	Global	Male	15 to 19	Other chronic respiratory diseases	Rate	2019	0.163401364863826	0.214915613549831	0.120438674906398
259	Deaths	Global	Female	15 to 19	Other chronic respiratory diseases	Rate	2019	0.0675838382723403	0.0969478082000815	0.0491471362202727
260	Deaths	Global	Male	20 to 24	Other chronic respiratory diseases	Rate	2019	0.289260435948391	0.379199708326976	0.210960882215333
261	Deaths	Global	Female	20 to 24	Other chronic respiratory diseases	Rate	2019	0.0935080140028961	0.130576115063134	0.0631244253030815
262	Deaths	Global	Male	25 to 29	Other chronic respiratory diseases	Rate	2019	0.21591350517959	0.28590461743769	0.159683390894903
263	Deaths	Global	Female	25 to 29	Other chronic respiratory diseases	Rate	2019	0.141342780700024	0.1907340636025	0.0891543258366714
264	Deaths	Global	Male	30 to 34	Other chronic respiratory diseases	Rate	2019	0.365736360454406	0.462727624624483	0.266555278312473
265	Deaths	Global	Female	30 to 34	Other chronic respiratory diseases	Rate	2019	0.136570968515908	0.197737807108228	0.0942080697916864
266	Deaths	Global	Male	35 to 39	Other chronic respiratory diseases	Rate	2019	0.416726622050531	0.562896209840269	0.302779199473036
267	Deaths	Global	Female	35 to 39	Other chronic respiratory diseases	Rate	2019	0.252113051551039	0.335062128015628	0.165662698738167
268	Deaths	Global	Male	40 to 44	Other chronic respiratory diseases	Rate	2019	0.589772495978283	0.778671758501673	0.429239024783751
269	Deaths	Global	Female	40 to 44	Other chronic respiratory diseases	Rate	2019	0.336764353229651	0.463415951803842	0.228361527781154
270	Deaths	Global	Male	45 to 49	Other chronic respiratory diseases	Rate	2019	0.987569045196868	1.29746710333897	0.685455622868839
271	Deaths	Global	Female	45 to 49	Other chronic respiratory diseases	Rate	2019	0.35226128227974	0.510923622263431	0.251513670867116
272	Deaths	Global	Male	50 to 54	Other chronic respiratory diseases	Rate	2019	1.12610281884786	1.48164655713281	0.755845371842428
273	Deaths	Global	Female	50 to 54	Other chronic respiratory diseases	Rate	2019	0.579282223414296	0.835745311634497	0.396203842875471
274	Deaths	Global	Male	55 to 59	Other chronic respiratory diseases	Rate	2019	2.0990166068342	2.80521662814726	1.41612215936393
275	Deaths	Global	Female	55 to 59	Other chronic respiratory diseases	Rate	2019	0.955938612042491	1.35584081301635	0.640133041164762
276	Deaths	Global	Male	60 to 64	Other chronic respiratory diseases	Rate	2019	0.80520306960634	1.03871276198701	0.558601998378396
277	Deaths	Global	Female	60 to 64	Other chronic respiratory diseases	Rate	2019	0.405840242324529	0.534574294305808	0.249111053695661
278	Deaths	Global	Male	65 to 69	Other chronic respiratory diseases	Rate	2019	1.13888467216577	1.45426030281631	0.788801124267411
279	Deaths	Global	Female	65 to 69	Other chronic respiratory diseases	Rate	2019	0.551338181090741	0.71283094112887	0.34269521740214
280	Deaths	Global	Male	70 to 74	Other chronic respiratory diseases	Rate	2019	1.70379793158937	2.13957854061521	1.15792183679696
281	Deaths	Global	Female	70 to 74	Other chronic respiratory diseases	Rate	2019	0.933654715494863	1.22954756697701	0.560148112831958
282	Deaths	Global	Male	75 to 79	Other chronic respiratory diseases	Rate	2019	2.40931126555143	2.96914785105349	1.71450814653137
283	Deaths	Global	Female	75 to 79	Other chronic respiratory diseases	Rate	2019	1.47370955499401	1.89486386673959	0.853706635777413
284	Deaths	Global	Male	80 to 84	Other chronic respiratory diseases	Rate	2019	4.44520186193325	5.40302293959765	3.13123903218047
285	Deaths	Global	Female	80 to 84	Other chronic respiratory diseases	Rate	2019	2.65572424127086	3.43599465936955	1.55781703807651
286	Deaths	Global	Male	85 to 89	Other chronic respiratory diseases	Rate	2019	6.87485585299554	8.31177227070738	4.76860474245688
287	Deaths	Global	Female	85 to 89	Other chronic respiratory diseases	Rate	2019	3.90376424153141	5.0075911875744	2.26458432074285
288	Deaths	Global	Male	90 to 94	Other chronic respiratory diseases	Rate	2019	10.6380495890731	12.8276729927984	7.48502089132051
289	Deaths	Global	Female	90 to 94	Other chronic respiratory diseases	Rate	2019	6.11275470066327	7.88600073578244	3.58390811190166
290	Deaths	Global	Male	95 plus	Other chronic respiratory diseases	Rate	2019	18.1455494024344	22.3952813420615	10.2560471141792
291	Deaths	Global	Female	95 plus	Other chronic respiratory diseases	Rate	2019	9.68414157986957	12.4073662531119	5.34147188977255
292	DALYs (Disability-Adjusted Life Years)	Global	Both	1 to 4	Asthma	Rate	2019	264.625322857725	394.648240315529	179.095253538804
293	DALYs (Disability-Adjusted Life Years)	Global	Both	5 to 9	Asthma	Rate	2019	228.236468543683	379.280787318284	134.94056904317
294	DALYs (Disability-Adjusted Life Years)	Global	Both	10 to 14	Asthma	Rate	2019	189.641770574622	290.150317965825	118.615495505734
295	DALYs (Disability-Adjusted Life Years)	Global	Both	15 to 19	Asthma	Rate	2019	154.075887407591	231.706202856226	102.3257326774
296	DALYs (Disability-Adjusted Life Years)	Global	Both	20 to 24	Asthma	Rate	2019	137.619141560018	193.447132335465	96.3958174199271
297	DALYs (Disability-Adjusted Life Years)	Global	Both	25 to 29	Asthma	Rate	2019	135.376409427574	188.613242382351	98.4989205012098
298	DALYs (Disability-Adjusted Life Years)	Global	Both	30 to 34	Asthma	Rate	2019	147.478440022652	196.919508770291	109.085754025474
299	DALYs (Disability-Adjusted Life Years)	Global	Both	35 to 39	Asthma	Rate	2019	182.480109587655	238.877608160548	141.657154671583
300	DALYs (Disability-Adjusted Life Years)	Global	Both	40 to 44	Asthma	Rate	2019	217.808828708838	280.894924428408	167.701108941095
301	DALYs (Disability-Adjusted Life Years)	Global	Both	45 to 49	Asthma	Rate	2019	259.879143560898	322.866687097483	205.710075590863
302	DALYs (Disability-Adjusted Life Years)	Global	Both	50 to 54	Asthma	Rate	2019	324.830127442872	401.196974186159	260.263979848191
303	DALYs (Disability-Adjusted Life Years)	Global	Both	55 to 59	Asthma	Rate	2019	428.51823755359	524.578248908783	343.57177384698
304	DALYs (Disability-Adjusted Life Years)	Global	Both	60 to 64	Asthma	Rate	2019	554.915152611527	677.029877451645	442.518012732385
305	DALYs (Disability-Adjusted Life Years)	Global	Both	65 to 69	Asthma	Rate	2019	658.334930799218	809.118604494166	528.958419433945
306	DALYs (Disability-Adjusted Life Years)	Global	Both	70 to 74	Asthma	Rate	2019	811.33697186449	1004.30072785157	654.432499239428
307	DALYs (Disability-Adjusted Life Years)	Global	Both	75 to 79	Asthma	Rate	2019	926.44058661296	1150.44155525103	734.609462528584
308	DALYs (Disability-Adjusted Life Years)	Global	Both	80 to 84	Asthma	Rate	2019	1059.00654119411	1267.79401312292	829.753021233571
309	DALYs (Disability-Adjusted Life Years)	Global	Both	85 to 89	Asthma	Rate	2019	961.004971018452	1162.52147132086	779.858676044728
310	DALYs (Disability-Adjusted Life Years)	Global	Both	90 to 94	Asthma	Rate	2019	928.456266686142	1116.22664532781	738.930758083608
311	DALYs (Disability-Adjusted Life Years)	Global	Both	95 plus	Asthma	Rate	2019	931.066043159541	1172.69534710121	727.416201998722
312	DALYs (Disability-Adjusted Life Years)	Global	Both	1 to 4	Interstitial lung disease and pulmonary sarcoidosis	Rate	2019	4.98257267135163	7.31737126777871	3.41664133560553
313	DALYs (Disability-Adjusted Life Years)	Global	Both	5 to 9	Interstitial lung disease and pulmonary sarcoidosis	Rate	2019	2.05856148067797	2.65457005484044	1.57007444209155
314	DALYs (Disability-Adjusted Life Years)	Global	Both	10 to 14	Interstitial lung disease and pulmonary sarcoidosis	Rate	2019	1.83043560090081	2.37616827263723	1.4356252883492
315	DALYs (Disability-Adjusted Life Years)	Global	Both	15 to 19	Interstitial lung disease and pulmonary sarcoidosis	Rate	2019	3.14382550783249	3.90412162573751	2.50457683364725
316	DALYs (Disability-Adjusted Life Years)	Global	Both	20 to 24	Interstitial lung disease and pulmonary sarcoidosis	Rate	2019	4.89929858585839	6.08117302885213	3.9175882287422
317	DALYs (Disability-Adjusted Life Years)	Global	Both	25 to 29	Interstitial lung disease and pulmonary sarcoidosis	Rate	2019	6.91454219082037	8.42555137981445	5.72963301821115
318	DALYs (Disability-Adjusted Life Years)	Global	Both	30 to 34	Interstitial lung disease and pulmonary sarcoidosis	Rate	2019	10.0393140109612	12.3204948965375	8.10263299750733
319	DALYs (Disability-Adjusted Life Years)	Global	Both	35 to 39	Interstitial lung disease and pulmonary sarcoidosis	Rate	2019	16.6357125830781	21.0323103211933	13.2166616813589
320	DALYs (Disability-Adjusted Life Years)	Global	Both	40 to 44	Interstitial lung disease and pulmonary sarcoidosis	Rate	2019	25.0246970286466	31.1301507874538	20.0902216258279
321	DALYs (Disability-Adjusted Life Years)	Global	Both	45 to 49	Interstitial lung disease and pulmonary sarcoidosis	Rate	2019	36.5803558695074	45.2941210278354	28.9376464807411
322	DALYs (Disability-Adjusted Life Years)	Global	Both	50 to 54	Interstitial lung disease and pulmonary sarcoidosis	Rate	2019	57.4486712117226	71.2929038142403	44.7856713651517
323	DALYs (Disability-Adjusted Life Years)	Global	Both	55 to 59	Interstitial lung disease and pulmonary sarcoidosis	Rate	2019	91.4654964377927	114.211800319799	70.8943893691094
324	DALYs (Disability-Adjusted Life Years)	Global	Both	60 to 64	Interstitial lung disease and pulmonary sarcoidosis	Rate	2019	136.869022725904	165.79201192373	104.562088995553
325	DALYs (Disability-Adjusted Life Years)	Global	Both	65 to 69	Interstitial lung disease and pulmonary sarcoidosis	Rate	2019	199.080207112339	241.914155211323	146.622688343164
326	DALYs (Disability-Adjusted Life Years)	Global	Both	70 to 74	Interstitial lung disease and pulmonary sarcoidosis	Rate	2019	295.47589936411	355.480125710838	209.016641604264
327	DALYs (Disability-Adjusted Life Years)	Global	Both	75 to 79	Interstitial lung disease and pulmonary sarcoidosis	Rate	2019	376.894016205229	455.449063877195	257.860802245047
328	DALYs (Disability-Adjusted Life Years)	Global	Both	80 to 84	Interstitial lung disease and pulmonary sarcoidosis	Rate	2019	405.887775765058	501.558181406062	268.107170135983
329	DALYs (Disability-Adjusted Life Years)	Global	Both	85 to 89	Interstitial lung disease and pulmonary sarcoidosis	Rate	2019	421.053149998169	538.792746998921	258.742623183797
330	DALYs (Disability-Adjusted Life Years)	Global	Both	90 to 94	Interstitial lung disease and pulmonary sarcoidosis	Rate	2019	415.910899683407	557.542314765016	235.959378246202
331	DALYs (Disability-Adjusted Life Years)	Global	Both	95 plus	Interstitial lung disease and pulmonary sarcoidosis	Rate	2019	438.024514067242	618.395541341124	228.99360879753
332	DALYs (Disability-Adjusted Life Years)	Global	Both	1 to 4	Other chronic respiratory diseases	Rate	2019	34.9509846189648	50.9823478432578	22.3511794688024
333	DALYs (Disability-Adjusted Life Years)	Global	Both	5 to 9	Other chronic respiratory diseases	Rate	2019	29.1733302417638	33.9183733926246	24.0584197136181
334	DALYs (Disability-Adjusted Life Years)	Global	Both	10 to 14	Other chronic respiratory diseases	Rate	2019	38.7409596165345	45.1398679954591	31.9122303996911
335	DALYs (Disability-Adjusted Life Years)	Global	Both	15 to 19	Other chronic respiratory diseases	Rate	2019	21.7183919723502	24.7355599410858	18.4514675076814
336	DALYs (Disability-Adjusted Life Years)	Global	Both	20 to 24	Other chronic respiratory diseases	Rate	2019	36.2615728432384	41.289874621065	30.8604659910451
337	DALYs (Disability-Adjusted Life Years)	Global	Both	25 to 29	Other chronic respiratory diseases	Rate	2019	32.3768308738364	36.7569377151312	27.441513239948
338	DALYs (Disability-Adjusted Life Years)	Global	Both	30 to 34	Other chronic respiratory diseases	Rate	2019	37.0858510427153	42.0530399138888	31.5872778969955
339	DALYs (Disability-Adjusted Life Years)	Global	Both	35 to 39	Other chronic respiratory diseases	Rate	2019	38.4036734765094	43.7574502463157	32.8032856472792
340	DALYs (Disability-Adjusted Life Years)	Global	Both	40 to 44	Other chronic respiratory diseases	Rate	2019	41.5020326582821	47.6034955915201	35.1040865807779
341	DALYs (Disability-Adjusted Life Years)	Global	Both	45 to 49	Other chronic respiratory diseases	Rate	2019	51.0464165410173	59.5003316152378	42.5510558589351
342	DALYs (Disability-Adjusted Life Years)	Global	Both	50 to 54	Other chronic respiratory diseases	Rate	2019	50.6950994448882	59.8600396648435	41.875574087003
343	DALYs (Disability-Adjusted Life Years)	Global	Both	55 to 59	Other chronic respiratory diseases	Rate	2019	72.2786184584824	85.2390950275555	58.6196316736324
344	DALYs (Disability-Adjusted Life Years)	Global	Both	60 to 64	Other chronic respiratory diseases	Rate	2019	22.344264783542	26.0805771617937	17.8449175257809
345	DALYs (Disability-Adjusted Life Years)	Global	Both	65 to 69	Other chronic respiratory diseases	Rate	2019	25.3960570103737	29.6248343979229	19.9507078082161
346	DALYs (Disability-Adjusted Life Years)	Global	Both	70 to 74	Other chronic respiratory diseases	Rate	2019	31.1710196850205	35.8319420462726	23.4633218329829
347	DALYs (Disability-Adjusted Life Years)	Global	Both	75 to 79	Other chronic respiratory diseases	Rate	2019	35.6747962786431	41.2403625439786	27.0035181012631
348	DALYs (Disability-Adjusted Life Years)	Global	Both	80 to 84	Other chronic respiratory diseases	Rate	2019	48.1122887198646	55.7351382117786	35.6261598434533
349	DALYs (Disability-Adjusted Life Years)	Global	Both	85 to 89	Other chronic respiratory diseases	Rate	2019	55.1772106070385	63.3925710119396	41.778193266481
350	DALYs (Disability-Adjusted Life Years)	Global	Both	90 to 94	Other chronic respiratory diseases	Rate	2019	67.4777919775616	79.0207698486806	51.1206602801739
351	DALYs (Disability-Adjusted Life Years)	Global	Both	95 plus	Other chronic respiratory diseases	Rate	2019	82.9195283352576	97.9070248582692	58.2106152076581
352	DALYs (Disability-Adjusted Life Years)	Global	Both	1 to 4	Chronic obstructive pulmonary disease	Rate	2019	24.1053660550368	36.5641347876937	17.7929700065676
353	DALYs (Disability-Adjusted Life Years)	Global	Both	5 to 9	Chronic obstructive pulmonary disease	Rate	2019	18.9813885788091	22.1428571913625	15.4082067157855
354	DALYs (Disability-Adjusted Life Years)	Global	Both	10 to 14	Chronic obstructive pulmonary disease	Rate	2019	28.1128046313354	32.6105269689101	22.9546854483446
355	DALYs (Disability-Adjusted Life Years)	Global	Both	15 to 19	Chronic obstructive pulmonary disease	Rate	2019	55.8575023439565	63.1605885292745	48.2058039066412
356	DALYs (Disability-Adjusted Life Years)	Global	Both	20 to 24	Chronic obstructive pulmonary disease	Rate	2019	80.8052993396677	90.8673058098089	69.7343741389407
357	DALYs (Disability-Adjusted Life Years)	Global	Both	25 to 29	Chronic obstructive pulmonary disease	Rate	2019	104.739296104033	117.352843734945	89.8988323005567
358	DALYs (Disability-Adjusted Life Years)	Global	Both	30 to 34	Chronic obstructive pulmonary disease	Rate	2019	138.987816121867	155.925873690646	120.344309084889
359	DALYs (Disability-Adjusted Life Years)	Global	Both	35 to 39	Chronic obstructive pulmonary disease	Rate	2019	185.439534091646	206.783726145598	161.629698387366
360	DALYs (Disability-Adjusted Life Years)	Global	Both	40 to 44	Chronic obstructive pulmonary disease	Rate	2019	278.853727749797	308.946448473475	247.773341184547
361	DALYs (Disability-Adjusted Life Years)	Global	Both	45 to 49	Chronic obstructive pulmonary disease	Rate	2019	490.464627732518	544.127746366846	436.948358107518
362	DALYs (Disability-Adjusted Life Years)	Global	Both	50 to 54	Chronic obstructive pulmonary disease	Rate	2019	903.80675668262	993.501792079115	806.09748068815
363	DALYs (Disability-Adjusted Life Years)	Global	Both	55 to 59	Chronic obstructive pulmonary disease	Rate	2019	1472.41471592349	1617.19650731669	1319.00528749513
364	DALYs (Disability-Adjusted Life Years)	Global	Both	60 to 64	Chronic obstructive pulmonary disease	Rate	2019	2525.66348977023	2752.33738461939	2288.58454657853
365	DALYs (Disability-Adjusted Life Years)	Global	Both	65 to 69	Chronic obstructive pulmonary disease	Rate	2019	3939.45630309968	4263.94433636183	3586.27872768692
366	DALYs (Disability-Adjusted Life Years)	Global	Both	70 to 74	Chronic obstructive pulmonary disease	Rate	2019	6212.58233135377	6729.3077923759	5683.17039871478
367	DALYs (Disability-Adjusted Life Years)	Global	Both	75 to 79	Chronic obstructive pulmonary disease	Rate	2019	8302.04797850884	9027.24526236592	7574.20392157731
368	DALYs (Disability-Adjusted Life Years)	Global	Both	80 to 84	Chronic obstructive pulmonary disease	Rate	2019	11108.8931466686	12080.8648389131	9929.17069540415
369	DALYs (Disability-Adjusted Life Years)	Global	Both	85 to 89	Chronic obstructive pulmonary disease	Rate	2019	12356.9860415055	13513.7689717199	10867.8122509222
370	DALYs (Disability-Adjusted Life Years)	Global	Both	90 to 94	Chronic obstructive pulmonary disease	Rate	2019	11917.9304871288	13187.18446246	10076.4595681392
371	DALYs (Disability-Adjusted Life Years)	Global	Both	95 plus	Chronic obstructive pulmonary disease	Rate	2019	11967.1106935231	13354.2245796033	9858.7021043972
372	DALYs (Disability-Adjusted Life Years)	Global	Both	1 to 4	Pneumoconiosis	Rate	2019	0	0	0
373	DALYs (Disability-Adjusted Life Years)	Global	Both	5 to 9	Pneumoconiosis	Rate	2019	0	0	0
374	DALYs (Disability-Adjusted Life Years)	Global	Both	10 to 14	Pneumoconiosis	Rate	2019	0	0	0
375	DALYs (Disability-Adjusted Life Years)	Global	Both	15 to 19	Pneumoconiosis	Rate	2019	0.316188099806239	0.376941962339719	0.267165233699371
376	DALYs (Disability-Adjusted Life Years)	Global	Both	20 to 24	Pneumoconiosis	Rate	2019	0.514295737828359	0.61594387117628	0.431051991519201
377	DALYs (Disability-Adjusted Life Years)	Global	Both	25 to 29	Pneumoconiosis	Rate	2019	0.955715592763291	1.13316829316867	0.812185199810631
378	DALYs (Disability-Adjusted Life Years)	Global	Both	30 to 34	Pneumoconiosis	Rate	2019	1.77031309189453	2.14917704658439	1.46882435124487
379	DALYs (Disability-Adjusted Life Years)	Global	Both	35 to 39	Pneumoconiosis	Rate	2019	4.18744939872524	5.30932259773397	3.32354273117669
380	DALYs (Disability-Adjusted Life Years)	Global	Both	40 to 44	Pneumoconiosis	Rate	2019	8.72581252442858	11.3267706705539	6.68286083853083
381	DALYs (Disability-Adjusted Life Years)	Global	Both	45 to 49	Pneumoconiosis	Rate	2019	16.26385404434	21.1670530225496	12.4624001474926
382	DALYs (Disability-Adjusted Life Years)	Global	Both	50 to 54	Pneumoconiosis	Rate	2019	25.0703612582001	32.035510412437	19.42946462724
383	DALYs (Disability-Adjusted Life Years)	Global	Both	55 to 59	Pneumoconiosis	Rate	2019	29.8961754993324	37.8658256048208	23.4733070667737
384	DALYs (Disability-Adjusted Life Years)	Global	Both	60 to 64	Pneumoconiosis	Rate	2019	37.1362531396824	46.6460173247789	30.0245155631895
385	DALYs (Disability-Adjusted Life Years)	Global	Both	65 to 69	Pneumoconiosis	Rate	2019	46.5885366969917	57.4457511593848	38.1665235744827
386	DALYs (Disability-Adjusted Life Years)	Global	Both	70 to 74	Pneumoconiosis	Rate	2019	56.7384446858524	68.0248872381223	47.8840687258014
387	DALYs (Disability-Adjusted Life Years)	Global	Both	75 to 79	Pneumoconiosis	Rate	2019	66.7223299271891	78.5065702827801	57.6991060770931
388	DALYs (Disability-Adjusted Life Years)	Global	Both	80 to 84	Pneumoconiosis	Rate	2019	75.9883885968078	87.0787747658059	66.4277451548477
389	DALYs (Disability-Adjusted Life Years)	Global	Both	85 to 89	Pneumoconiosis	Rate	2019	74.1365546547664	84.3280091594612	65.0321620294406
390	DALYs (Disability-Adjusted Life Years)	Global	Both	90 to 94	Pneumoconiosis	Rate	2019	51.9404944427614	58.6624282576864	44.1015357862929
391	DALYs (Disability-Adjusted Life Years)	Global	Both	95 plus	Pneumoconiosis	Rate	2019	37.5824344390477	42.9572234065492	30.6589461680632
392	DALYs (Disability-Adjusted Life Years)	Global	Male	1 to 4	Asthma	Rate	2019	275.718458660181	411.618012848159	185.360877545404
393	DALYs (Disability-Adjusted Life Years)	Global	Female	1 to 4	Asthma	Rate	2019	252.774521505964	372.121413314209	171.432036313277
394	DALYs (Disability-Adjusted Life Years)	Global	Male	5 to 9	Asthma	Rate	2019	250.695160382734	418.605336583908	148.878675846932
395	DALYs (Disability-Adjusted Life Years)	Global	Female	5 to 9	Asthma	Rate	2019	204.275016977016	335.455872454658	121.96708334285
396	DALYs (Disability-Adjusted Life Years)	Global	Male	10 to 14	Asthma	Rate	2019	205.688548923048	315.484652319047	128.445853308541
397	DALYs (Disability-Adjusted Life Years)	Global	Female	10 to 14	Asthma	Rate	2019	172.537691030608	265.448581847785	108.191802137729
398	DALYs (Disability-Adjusted Life Years)	Global	Male	15 to 19	Asthma	Rate	2019	153.890380594969	231.032909923841	100.988796067012
399	DALYs (Disability-Adjusted Life Years)	Global	Female	15 to 19	Asthma	Rate	2019	154.271244536138	231.478527913886	101.676097949129
400	DALYs (Disability-Adjusted Life Years)	Global	Male	20 to 24	Asthma	Rate	2019	134.55911136365	186.724560244751	96.4726211101329
401	DALYs (Disability-Adjusted Life Years)	Global	Female	20 to 24	Asthma	Rate	2019	140.768062222343	200.381419378479	96.3349546909857
402	DALYs (Disability-Adjusted Life Years)	Global	Male	25 to 29	Asthma	Rate	2019	128.369746071882	175.112608567056	94.2202885735744
403	DALYs (Disability-Adjusted Life Years)	Global	Female	25 to 29	Asthma	Rate	2019	142.478236143435	200.045019187648	100.570891830023
404	DALYs (Disability-Adjusted Life Years)	Global	Male	30 to 34	Asthma	Rate	2019	134.53990307496	180.062082584721	99.9567104539757
405	DALYs (Disability-Adjusted Life Years)	Global	Female	30 to 34	Asthma	Rate	2019	160.61705389634	214.909144090851	118.412906937918
406	DALYs (Disability-Adjusted Life Years)	Global	Male	35 to 39	Asthma	Rate	2019	165.978109708723	213.757286241307	128.401409087335
407	DALYs (Disability-Adjusted Life Years)	Global	Female	35 to 39	Asthma	Rate	2019	199.234421200978	265.808667285879	148.326180230249
408	DALYs (Disability-Adjusted Life Years)	Global	Male	40 to 44	Asthma	Rate	2019	196.477262752575	255.117192365571	151.899730802328
409	DALYs (Disability-Adjusted Life Years)	Global	Female	40 to 44	Asthma	Rate	2019	239.493105986993	313.650401539821	182.762339070166
410	DALYs (Disability-Adjusted Life Years)	Global	Male	45 to 49	Asthma	Rate	2019	236.462929970229	296.320064418171	186.427942368879
411	DALYs (Disability-Adjusted Life Years)	Global	Female	45 to 49	Asthma	Rate	2019	283.588110571628	362.519294207198	217.746227974071
412	DALYs (Disability-Adjusted Life Years)	Global	Male	50 to 54	Asthma	Rate	2019	301.050724600734	375.09211971499	239.656913049446
413	DALYs (Disability-Adjusted Life Years)	Global	Female	50 to 54	Asthma	Rate	2019	348.431112193967	446.398511265092	265.365824165401
414	DALYs (Disability-Adjusted Life Years)	Global	Male	55 to 59	Asthma	Rate	2019	413.366420263361	512.6634153277	327.158344697313
415	DALYs (Disability-Adjusted Life Years)	Global	Female	55 to 59	Asthma	Rate	2019	443.228320996517	560.769198966795	340.996302277392
416	DALYs (Disability-Adjusted Life Years)	Global	Male	60 to 64	Asthma	Rate	2019	550.385501087192	687.60665903496	436.386236202756
417	DALYs (Disability-Adjusted Life Years)	Global	Female	60 to 64	Asthma	Rate	2019	559.212476480607	723.432217325345	418.766045812987
418	DALYs (Disability-Adjusted Life Years)	Global	Male	65 to 69	Asthma	Rate	2019	676.041071553609	850.440949103397	539.77828592247
419	DALYs (Disability-Adjusted Life Years)	Global	Female	65 to 69	Asthma	Rate	2019	642.117803590522	836.661988681339	484.767090834866
420	DALYs (Disability-Adjusted Life Years)	Global	Male	70 to 74	Asthma	Rate	2019	810.122894710945	1015.58307322602	649.431202612142
421	DALYs (Disability-Adjusted Life Years)	Global	Female	70 to 74	Asthma	Rate	2019	812.417602710601	1078.69710537562	603.494907012912
422	DALYs (Disability-Adjusted Life Years)	Global	Male	75 to 79	Asthma	Rate	2019	950.528440036701	1200.61910521959	780.674087370357
423	DALYs (Disability-Adjusted Life Years)	Global	Female	75 to 79	Asthma	Rate	2019	906.713012801236	1168.7950266874	652.774938998721
424	DALYs (Disability-Adjusted Life Years)	Global	Male	80 to 84	Asthma	Rate	2019	1060.83929710625	1306.86752741511	863.916222478145
425	DALYs (Disability-Adjusted Life Years)	Global	Female	80 to 84	Asthma	Rate	2019	1057.69348326255	1336.33751862738	759.787313511429
426	DALYs (Disability-Adjusted Life Years)	Global	Male	85 to 89	Asthma	Rate	2019	1024.3879479268	1233.49558705289	859.086672409275
427	DALYs (Disability-Adjusted Life Years)	Global	Female	85 to 89	Asthma	Rate	2019	923.057358068122	1151.93029123121	706.741956716202
428	DALYs (Disability-Adjusted Life Years)	Global	Male	90 to 94	Asthma	Rate	2019	1013.32259057715	1212.59279932423	828.945145220299
429	DALYs (Disability-Adjusted Life Years)	Global	Female	90 to 94	Asthma	Rate	2019	889.45433757849	1094.2002800372	676.819885237065
430	DALYs (Disability-Adjusted Life Years)	Global	Male	95 plus	Asthma	Rate	2019	930.652751047652	1151.46560166347	754.176872387555
431	DALYs (Disability-Adjusted Life Years)	Global	Female	95 plus	Asthma	Rate	2019	931.2168929691	1201.43409449091	708.258329878536
432	DALYs (Disability-Adjusted Life Years)	Global	Male	1 to 4	Interstitial lung disease and pulmonary sarcoidosis	Rate	2019	5.09716456398393	8.39249668047569	3.04760316644652
433	DALYs (Disability-Adjusted Life Years)	Global	Female	1 to 4	Interstitial lung disease and pulmonary sarcoidosis	Rate	2019	4.86015410726924	7.63469248956111	3.21841283908585
434	DALYs (Disability-Adjusted Life Years)	Global	Male	5 to 9	Interstitial lung disease and pulmonary sarcoidosis	Rate	2019	1.86398821897088	2.57281125592923	1.33492494245172
435	DALYs (Disability-Adjusted Life Years)	Global	Female	5 to 9	Interstitial lung disease and pulmonary sarcoidosis	Rate	2019	2.26615406086806	3.10830753513595	1.60622727813852
436	DALYs (Disability-Adjusted Life Years)	Global	Male	10 to 14	Interstitial lung disease and pulmonary sarcoidosis	Rate	2019	1.75621237375171	2.38468893654452	1.31876609799715
437	DALYs (Disability-Adjusted Life Years)	Global	Female	10 to 14	Interstitial lung disease and pulmonary sarcoidosis	Rate	2019	1.90954929921498	2.61734527368195	1.37558824852499
438	DALYs (Disability-Adjusted Life Years)	Global	Male	15 to 19	Interstitial lung disease and pulmonary sarcoidosis	Rate	2019	3.15350131098509	4.1505234823884	2.30257337978825
439	DALYs (Disability-Adjusted Life Years)	Global	Female	15 to 19	Interstitial lung disease and pulmonary sarcoidosis	Rate	2019	3.13363592453055	4.0922027134253	2.19615913492895
440	DALYs (Disability-Adjusted Life Years)	Global	Male	20 to 24	Interstitial lung disease and pulmonary sarcoidosis	Rate	2019	5.59887498822259	7.36824126708833	4.09337967310627
441	DALYs (Disability-Adjusted Life Years)	Global	Female	20 to 24	Interstitial lung disease and pulmonary sarcoidosis	Rate	2019	4.1794002688765	5.5374061823408	3.04332648312353
442	DALYs (Disability-Adjusted Life Years)	Global	Male	25 to 29	Interstitial lung disease and pulmonary sarcoidosis	Rate	2019	7.82036898760427	10.0353063080276	6.2224148366041
443	DALYs (Disability-Adjusted Life Years)	Global	Female	25 to 29	Interstitial lung disease and pulmonary sarcoidosis	Rate	2019	5.99641260206015	7.70280347486898	4.53781526810991
444	DALYs (Disability-Adjusted Life Years)	Global	Male	30 to 34	Interstitial lung disease and pulmonary sarcoidosis	Rate	2019	11.2343575409793	14.3723402464448	8.42244248367398
445	DALYs (Disability-Adjusted Life Years)	Global	Female	30 to 34	Interstitial lung disease and pulmonary sarcoidosis	Rate	2019	8.82579075353014	11.4572578952848	6.67368207095422
446	DALYs (Disability-Adjusted Life Years)	Global	Male	35 to 39	Interstitial lung disease and pulmonary sarcoidosis	Rate	2019	17.6715405100574	23.9547002501466	12.848821858826
447	DALYs (Disability-Adjusted Life Years)	Global	Female	35 to 39	Interstitial lung disease and pulmonary sarcoidosis	Rate	2019	15.5840470883674	20.4151729658883	11.9409740036755
448	DALYs (Disability-Adjusted Life Years)	Global	Male	40 to 44	Interstitial lung disease and pulmonary sarcoidosis	Rate	2019	27.6868853423579	37.8541620244955	19.56313666981
449	DALYs (Disability-Adjusted Life Years)	Global	Female	40 to 44	Interstitial lung disease and pulmonary sarcoidosis	Rate	2019	22.3184901950958	28.9474902215355	17.0740686854876
450	DALYs (Disability-Adjusted Life Years)	Global	Male	45 to 49	Interstitial lung disease and pulmonary sarcoidosis	Rate	2019	39.9096326446387	53.879980769052	28.0771357938353
451	DALYs (Disability-Adjusted Life Years)	Global	Female	45 to 49	Interstitial lung disease and pulmonary sarcoidosis	Rate	2019	33.2094559191144	43.6626016821128	25.1005553281168
452	DALYs (Disability-Adjusted Life Years)	Global	Male	50 to 54	Interstitial lung disease and pulmonary sarcoidosis	Rate	2019	64.0740415325104	89.0163165633185	44.5946286835803
453	DALYs (Disability-Adjusted Life Years)	Global	Female	50 to 54	Interstitial lung disease and pulmonary sarcoidosis	Rate	2019	50.8730113875746	67.6076281443584	37.4711585151438
454	DALYs (Disability-Adjusted Life Years)	Global	Male	55 to 59	Interstitial lung disease and pulmonary sarcoidosis	Rate	2019	107.518249421998	148.009250192536	72.681977827219
455	DALYs (Disability-Adjusted Life Years)	Global	Female	55 to 59	Interstitial lung disease and pulmonary sarcoidosis	Rate	2019	75.8807430472762	99.0941299278903	56.0488914573063
456	DALYs (Disability-Adjusted Life Years)	Global	Male	60 to 64	Interstitial lung disease and pulmonary sarcoidosis	Rate	2019	158.958098063205	213.817428081813	106.779365725504
457	DALYs (Disability-Adjusted Life Years)	Global	Female	60 to 64	Interstitial lung disease and pulmonary sarcoidosis	Rate	2019	115.912904979764	150.671509683987	83.1014566395799
458	DALYs (Disability-Adjusted Life Years)	Global	Male	65 to 69	Interstitial lung disease and pulmonary sarcoidosis	Rate	2019	237.350538661282	318.184247382544	156.205632646008
459	DALYs (Disability-Adjusted Life Years)	Global	Female	65 to 69	Interstitial lung disease and pulmonary sarcoidosis	Rate	2019	164.02825289728	207.943821093245	114.26252776726
460	DALYs (Disability-Adjusted Life Years)	Global	Male	70 to 74	Interstitial lung disease and pulmonary sarcoidosis	Rate	2019	351.986786178445	460.18555749709	224.417283878443
461	DALYs (Disability-Adjusted Life Years)	Global	Female	70 to 74	Interstitial lung disease and pulmonary sarcoidosis	Rate	2019	245.176454016376	308.667627188482	165.035046304923
462	DALYs (Disability-Adjusted Life Years)	Global	Male	75 to 79	Interstitial lung disease and pulmonary sarcoidosis	Rate	2019	470.910281218133	603.857903622674	295.019691190247
463	DALYs (Disability-Adjusted Life Years)	Global	Female	75 to 79	Interstitial lung disease and pulmonary sarcoidosis	Rate	2019	299.896171070682	366.72479592161	193.168451557598
464	DALYs (Disability-Adjusted Life Years)	Global	Male	80 to 84	Interstitial lung disease and pulmonary sarcoidosis	Rate	2019	514.484475649535	674.972951077378	310.918474929907
465	DALYs (Disability-Adjusted Life Years)	Global	Female	80 to 84	Interstitial lung disease and pulmonary sarcoidosis	Rate	2019	328.084857668056	409.843797671372	206.818738129799
466	DALYs (Disability-Adjusted Life Years)	Global	Male	85 to 89	Interstitial lung disease and pulmonary sarcoidosis	Rate	2019	561.178546045275	738.183909358719	320.687150110843
467	DALYs (Disability-Adjusted Life Years)	Global	Female	85 to 89	Interstitial lung disease and pulmonary sarcoidosis	Rate	2019	337.159578678603	433.615298160435	193.924821225559
468	DALYs (Disability-Adjusted Life Years)	Global	Male	90 to 94	Interstitial lung disease and pulmonary sarcoidosis	Rate	2019	587.853848286812	788.26161712188	324.950933400518
469	DALYs (Disability-Adjusted Life Years)	Global	Female	90 to 94	Interstitial lung disease and pulmonary sarcoidosis	Rate	2019	336.891255794944	454.441326770189	173.931793137943
470	DALYs (Disability-Adjusted Life Years)	Global	Male	95 plus	Interstitial lung disease and pulmonary sarcoidosis	Rate	2019	598.963637038122	868.151394637147	290.563513570625
471	DALYs (Disability-Adjusted Life Years)	Global	Female	95 plus	Interstitial lung disease and pulmonary sarcoidosis	Rate	2019	379.282439510678	535.001057121022	185.455002036304
472	DALYs (Disability-Adjusted Life Years)	Global	Male	1 to 4	Other chronic respiratory diseases	Rate	2019	30.3609922374736	43.1678218861407	20.2140585806191
473	DALYs (Disability-Adjusted Life Years)	Global	Female	1 to 4	Other chronic respiratory diseases	Rate	2019	39.8544752899352	62.3743612489938	22.6377257076364
474	DALYs (Disability-Adjusted Life Years)	Global	Male	5 to 9	Other chronic respiratory diseases	Rate	2019	26.9705678065795	31.7793894885294	21.7045852694013
475	DALYs (Disability-Adjusted Life Years)	Global	Female	5 to 9	Other chronic respiratory diseases	Rate	2019	31.523484283762	37.452118019204	25.7597730766832
476	DALYs (Disability-Adjusted Life Years)	Global	Male	10 to 14	Other chronic respiratory diseases	Rate	2019	34.6902720170314	41.0571668524333	27.9684741577
477	DALYs (Disability-Adjusted Life Years)	Global	Female	10 to 14	Other chronic respiratory diseases	Rate	2019	43.05854171342	50.3923524997387	35.4311333813035
478	DALYs (Disability-Adjusted Life Years)	Global	Male	15 to 19	Other chronic respiratory diseases	Rate	2019	23.9929544361843	28.2391448372696	19.8571150430138
479	DALYs (Disability-Adjusted Life Years)	Global	Female	15 to 19	Other chronic respiratory diseases	Rate	2019	19.3230514166224	22.7416981532146	16.1886487951739
480	DALYs (Disability-Adjusted Life Years)	Global	Male	20 to 24	Other chronic respiratory diseases	Rate	2019	40.9188010413565	48.5258080817662	34.1031758471304
481	DALYs (Disability-Adjusted Life Years)	Global	Female	20 to 24	Other chronic respiratory diseases	Rate	2019	31.4690573577311	36.5153538956209	26.0996494797063
482	DALYs (Disability-Adjusted Life Years)	Global	Male	25 to 29	Other chronic respiratory diseases	Rate	2019	33.0244338101996	38.6085420476324	27.7197998851137
483	DALYs (Disability-Adjusted Life Years)	Global	Female	25 to 29	Other chronic respiratory diseases	Rate	2019	31.7204322998991	37.1705322414002	26.0460065648159
484	DALYs (Disability-Adjusted Life Years)	Global	Male	30 to 34	Other chronic respiratory diseases	Rate	2019	41.8677736835535	48.6045831921495	34.8215175979754
485	DALYs (Disability-Adjusted Life Years)	Global	Female	30 to 34	Other chronic respiratory diseases	Rate	2019	32.2299824537226	37.7947742749235	26.6998305456317
486	DALYs (Disability-Adjusted Life Years)	Global	Male	35 to 39	Other chronic respiratory diseases	Rate	2019	41.5008266534278	48.9930319902319	34.0402367152353
487	DALYs (Disability-Adjusted Life Years)	Global	Female	35 to 39	Other chronic respiratory diseases	Rate	2019	35.2591655489258	41.2925596751196	29.3940220357008
488	DALYs (Disability-Adjusted Life Years)	Global	Male	40 to 44	Other chronic respiratory diseases	Rate	2019	46.8649113405086	56.4687242727117	37.9565173245932
489	DALYs (Disability-Adjusted Life Years)	Global	Female	40 to 44	Other chronic respiratory diseases	Rate	2019	36.0504803159488	42.9950872844362	29.7978036065146
490	DALYs (Disability-Adjusted Life Years)	Global	Male	45 to 49	Other chronic respiratory diseases	Rate	2019	64.5459259960792	78.3838977368869	50.6095986230036
491	DALYs (Disability-Adjusted Life Years)	Global	Female	45 to 49	Other chronic respiratory diseases	Rate	2019	37.3781339601548	44.4298609723287	31.013751785236
492	DALYs (Disability-Adjusted Life Years)	Global	Male	50 to 54	Other chronic respiratory diseases	Rate	2019	61.3861029219244	75.6153542820775	46.4749714046341
493	DALYs (Disability-Adjusted Life Years)	Global	Female	50 to 54	Other chronic respiratory diseases	Rate	2019	40.0843111206189	49.8067723983049	32.8120263030419
494	DALYs (Disability-Adjusted Life Years)	Global	Male	55 to 59	Other chronic respiratory diseases	Rate	2019	91.8411358650695	114.26187833086	69.7711211876227
495	DALYs (Disability-Adjusted Life Years)	Global	Female	55 to 59	Other chronic respiratory diseases	Rate	2019	53.2864238000758	67.0810652276756	42.6745474554477
496	DALYs (Disability-Adjusted Life Years)	Global	Male	60 to 64	Other chronic respiratory diseases	Rate	2019	28.2504673033097	34.8431349869442	21.3927718687165
497	DALYs (Disability-Adjusted Life Years)	Global	Female	60 to 64	Other chronic respiratory diseases	Rate	2019	16.7409937752806	20.5639805512911	12.2840928613774
498	DALYs (Disability-Adjusted Life Years)	Global	Male	65 to 69	Other chronic respiratory diseases	Rate	2019	32.7627911533686	39.9885933980707	24.5381577954967
499	DALYs (Disability-Adjusted Life Years)	Global	Female	65 to 69	Other chronic respiratory diseases	Rate	2019	18.6488348818027	22.4832834965744	13.4495944249036
500	DALYs (Disability-Adjusted Life Years)	Global	Male	70 to 74	Other chronic respiratory diseases	Rate	2019	39.2262690513289	48.0755458679647	28.5492132932029
501	DALYs (Disability-Adjusted Life Years)	Global	Female	70 to 74	Other chronic respiratory diseases	Rate	2019	24.0011698011533	29.721234792744	16.6838005840098
502	DALYs (Disability-Adjusted Life Years)	Global	Male	75 to 79	Other chronic respiratory diseases	Rate	2019	43.8504756493508	52.808050137402	33.4321286589764
503	DALYs (Disability-Adjusted Life Years)	Global	Female	75 to 79	Other chronic respiratory diseases	Rate	2019	28.9790432196476	35.2986313794692	19.6434700003551
504	DALYs (Disability-Adjusted Life Years)	Global	Male	80 to 84	Other chronic respiratory diseases	Rate	2019	60.7943482079447	71.9702305479552	45.6149136941668
505	DALYs (Disability-Adjusted Life Years)	Global	Female	80 to 84	Other chronic respiratory diseases	Rate	2019	39.026365881491	48.0410426577778	26.3036436478125
506	DALYs (Disability-Adjusted Life Years)	Global	Male	85 to 89	Other chronic respiratory diseases	Rate	2019	72.5039366337382	84.6456121942374	53.7988293678386
507	DALYs (Disability-Adjusted Life Years)	Global	Female	85 to 89	Other chronic respiratory diseases	Rate	2019	44.8036383163536	54.343279512942	30.4519443927667
508	DALYs (Disability-Adjusted Life Years)	Global	Male	90 to 94	Other chronic respiratory diseases	Rate	2019	90.5598034092963	106.351029737897	68.0523263154405
509	DALYs (Disability-Adjusted Life Years)	Global	Female	90 to 94	Other chronic respiratory diseases	Rate	2019	56.8700157449219	70.3913911473404	39.3429998460499
510	DALYs (Disability-Adjusted Life Years)	Global	Male	95 plus	Other chronic respiratory diseases	Rate	2019	117.518227359298	139.06494503326	77.1868861226652
511	DALYs (Disability-Adjusted Life Years)	Global	Female	95 plus	Other chronic respiratory diseases	Rate	2019	70.2911548228826	85.2126721470329	47.9343394365064
512	DALYs (Disability-Adjusted Life Years)	Global	Male	1 to 4	Chronic obstructive pulmonary disease	Rate	2019	17.8903116030304	24.8637481503367	13.5704593810582
513	DALYs (Disability-Adjusted Life Years)	Global	Female	1 to 4	Chronic obstructive pulmonary disease	Rate	2019	30.7449111766967	52.7956294558473	18.7393843533901
514	DALYs (Disability-Adjusted Life Years)	Global	Male	5 to 9	Chronic obstructive pulmonary disease	Rate	2019	17.6131311876282	20.8605082964737	14.2208393197555
515	DALYs (Disability-Adjusted Life Years)	Global	Female	5 to 9	Chronic obstructive pulmonary disease	Rate	2019	20.4411990363578	24.1589429552089	16.6245522290596
516	DALYs (Disability-Adjusted Life Years)	Global	Male	10 to 14	Chronic obstructive pulmonary disease	Rate	2019	26.1470289743629	30.7978015051047	21.0738734839283
517	DALYs (Disability-Adjusted Life Years)	Global	Female	10 to 14	Chronic obstructive pulmonary disease	Rate	2019	30.2081026701373	35.3951739183729	24.722931338772
518	DALYs (Disability-Adjusted Life Years)	Global	Male	15 to 19	Chronic obstructive pulmonary disease	Rate	2019	55.6616318622201	64.585476367683	47.3082360862866
519	DALYs (Disability-Adjusted Life Years)	Global	Female	15 to 19	Chronic obstructive pulmonary disease	Rate	2019	56.0637734470951	64.6626914535914	47.6714789176769
520	DALYs (Disability-Adjusted Life Years)	Global	Male	20 to 24	Chronic obstructive pulmonary disease	Rate	2019	80.7071408395506	91.3149527272803	69.724020292643
521	DALYs (Disability-Adjusted Life Years)	Global	Female	20 to 24	Chronic obstructive pulmonary disease	Rate	2019	80.9063092347882	92.5050305584149	67.5937469632075
522	DALYs (Disability-Adjusted Life Years)	Global	Male	25 to 29	Chronic obstructive pulmonary disease	Rate	2019	105.461211197932	119.216885970221	90.7987083863563
523	DALYs (Disability-Adjusted Life Years)	Global	Female	25 to 29	Chronic obstructive pulmonary disease	Rate	2019	104.007576076943	118.824809349053	87.1824809821541
524	DALYs (Disability-Adjusted Life Years)	Global	Male	30 to 34	Chronic obstructive pulmonary disease	Rate	2019	143.810281329198	162.294881307535	125.763359515283
525	DALYs (Disability-Adjusted Life Years)	Global	Female	30 to 34	Chronic obstructive pulmonary disease	Rate	2019	134.090778030576	154.336843851908	112.288493691706
526	DALYs (Disability-Adjusted Life Years)	Global	Male	35 to 39	Chronic obstructive pulmonary disease	Rate	2019	197.312677479004	222.827672960226	173.710632808065
527	DALYs (Disability-Adjusted Life Years)	Global	Female	35 to 39	Chronic obstructive pulmonary disease	Rate	2019	173.384853107469	199.618881810462	146.307123617031
528	DALYs (Disability-Adjusted Life Years)	Global	Male	40 to 44	Chronic obstructive pulmonary disease	Rate	2019	313.712845249143	352.066098809386	277.664863565151
529	DALYs (Disability-Adjusted Life Years)	Global	Female	40 to 44	Chronic obstructive pulmonary disease	Rate	2019	243.41822474559	281.297412637857	207.079628664191
530	DALYs (Disability-Adjusted Life Years)	Global	Male	45 to 49	Chronic obstructive pulmonary disease	Rate	2019	567.276193508084	641.163517322874	503.459223473601
531	DALYs (Disability-Adjusted Life Years)	Global	Female	45 to 49	Chronic obstructive pulmonary disease	Rate	2019	412.692750910338	474.728975184302	352.479506778008
532	DALYs (Disability-Adjusted Life Years)	Global	Male	50 to 54	Chronic obstructive pulmonary disease	Rate	2019	1063.48574563202	1194.74893779066	948.080777259404
533	DALYs (Disability-Adjusted Life Years)	Global	Female	50 to 54	Chronic obstructive pulmonary disease	Rate	2019	745.325847456957	855.747503000183	631.653554157783
534	DALYs (Disability-Adjusted Life Years)	Global	Male	55 to 59	Chronic obstructive pulmonary disease	Rate	2019	1800.14202220881	2005.63586595176	1599.71545916074
535	DALYs (Disability-Adjusted Life Years)	Global	Female	55 to 59	Chronic obstructive pulmonary disease	Rate	2019	1154.2419232056	1316.88472593094	991.605102197824
536	DALYs (Disability-Adjusted Life Years)	Global	Male	60 to 64	Chronic obstructive pulmonary disease	Rate	2019	3122.23965502859	3458.77117602119	2812.69273271322
537	DALYs (Disability-Adjusted Life Years)	Global	Female	60 to 64	Chronic obstructive pulmonary disease	Rate	2019	1959.68595685905	2219.33978289303	1694.84633821522
538	DALYs (Disability-Adjusted Life Years)	Global	Male	65 to 69	Chronic obstructive pulmonary disease	Rate	2019	4911.15851046883	5414.6700765348	4443.14717907924
539	DALYs (Disability-Adjusted Life Years)	Global	Female	65 to 69	Chronic obstructive pulmonary disease	Rate	2019	3049.47025111533	3420.29600598722	2662.47257155967
540	DALYs (Disability-Adjusted Life Years)	Global	Male	70 to 74	Chronic obstructive pulmonary disease	Rate	2019	7752.06593542263	8537.30375843438	7050.93290896195
541	DALYs (Disability-Adjusted Life Years)	Global	Female	70 to 74	Chronic obstructive pulmonary disease	Rate	2019	4842.31235733969	5464.31533632538	4186.73516337597
542	DALYs (Disability-Adjusted Life Years)	Global	Male	75 to 79	Chronic obstructive pulmonary disease	Rate	2019	10544.9306986551	11560.0637292824	9585.34361357733
543	DALYs (Disability-Adjusted Life Years)	Global	Female	75 to 79	Chronic obstructive pulmonary disease	Rate	2019	6465.16224052424	7207.95832438667	5534.70351818255
544	DALYs (Disability-Adjusted Life Years)	Global	Male	80 to 84	Chronic obstructive pulmonary disease	Rate	2019	14138.5990567593	15459.1077358825	12746.4712820217
545	DALYs (Disability-Adjusted Life Years)	Global	Female	80 to 84	Chronic obstructive pulmonary disease	Rate	2019	8938.29347806423	10050.1917835847	7591.22858210461
546	DALYs (Disability-Adjusted Life Years)	Global	Male	85 to 89	Chronic obstructive pulmonary disease	Rate	2019	16808.2222472328	18303.0022579859	15076.0849178817
547	DALYs (Disability-Adjusted Life Years)	Global	Female	85 to 89	Chronic obstructive pulmonary disease	Rate	2019	9692.015146723	10995.4663482309	8158.94942505626
548	DALYs (Disability-Adjusted Life Years)	Global	Male	90 to 94	Chronic obstructive pulmonary disease	Rate	2019	15411.3273524865	16757.3693052693	13344.8250092335
549	DALYs (Disability-Adjusted Life Years)	Global	Female	90 to 94	Chronic obstructive pulmonary disease	Rate	2019	10312.4736858827	11694.5676660375	8502.01117589462
550	DALYs (Disability-Adjusted Life Years)	Global	Male	95 plus	Chronic obstructive pulmonary disease	Rate	2019	14508.7249320916	15975.5190223084	12123.3919541559
551	DALYs (Disability-Adjusted Life Years)	Global	Female	95 plus	Chronic obstructive pulmonary disease	Rate	2019	11039.432635261	12476.4354591092	8851.42642083391
552	DALYs (Disability-Adjusted Life Years)	Global	Male	1 to 4	Pneumoconiosis	Rate	2019	0	0	0
553	DALYs (Disability-Adjusted Life Years)	Global	Female	1 to 4	Pneumoconiosis	Rate	2019	0	0	0
554	DALYs (Disability-Adjusted Life Years)	Global	Male	5 to 9	Pneumoconiosis	Rate	2019	0	0	0
555	DALYs (Disability-Adjusted Life Years)	Global	Female	5 to 9	Pneumoconiosis	Rate	2019	0	0	0
556	DALYs (Disability-Adjusted Life Years)	Global	Male	10 to 14	Pneumoconiosis	Rate	2019	0	0	0
557	DALYs (Disability-Adjusted Life Years)	Global	Female	10 to 14	Pneumoconiosis	Rate	2019	0	0	0
558	DALYs (Disability-Adjusted Life Years)	Global	Male	15 to 19	Pneumoconiosis	Rate	2019	0.350649746407294	0.435112031909268	0.27661818713086
559	DALYs (Disability-Adjusted Life Years)	Global	Female	15 to 19	Pneumoconiosis	Rate	2019	0.279896557571993	0.367786270612947	0.229071067380825
560	DALYs (Disability-Adjusted Life Years)	Global	Male	20 to 24	Pneumoconiosis	Rate	2019	0.644640957592607	0.786045190379819	0.527990048245174
561	DALYs (Disability-Adjusted Life Years)	Global	Female	20 to 24	Pneumoconiosis	Rate	2019	0.380164134735684	0.502874327551493	0.296631562642811
562	DALYs (Disability-Adjusted Life Years)	Global	Male	25 to 29	Pneumoconiosis	Rate	2019	1.17218268851469	1.41107769516994	0.986420013377338
563	DALYs (Disability-Adjusted Life Years)	Global	Female	25 to 29	Pneumoconiosis	Rate	2019	0.73630847618429	0.937210936150189	0.576580861341243
564	DALYs (Disability-Adjusted Life Years)	Global	Male	30 to 34	Pneumoconiosis	Rate	2019	2.81622897885961	3.47467637908959	2.31908079812776
565	DALYs (Disability-Adjusted Life Years)	Global	Female	30 to 34	Pneumoconiosis	Rate	2019	0.708223534261736	0.919401996451765	0.556543038596848
566	DALYs (Disability-Adjusted Life Years)	Global	Male	35 to 39	Pneumoconiosis	Rate	2019	7.48882590603632	9.54102648198401	5.90581240951393
567	DALYs (Disability-Adjusted Life Years)	Global	Female	35 to 39	Pneumoconiosis	Rate	2019	0.83559561359636	1.08529756834971	0.65660371072754
568	DALYs (Disability-Adjusted Life Years)	Global	Male	40 to 44	Pneumoconiosis	Rate	2019	16.1075426195702	21.1991049171224	12.2789227000111
569	DALYs (Disability-Adjusted Life Years)	Global	Female	40 to 44	Pneumoconiosis	Rate	2019	1.22202764038653	1.56171336610616	0.967110813920917
570	DALYs (Disability-Adjusted Life Years)	Global	Male	45 to 49	Pneumoconiosis	Rate	2019	30.7463626383454	40.1391928612122	23.4507575339818
571	DALYs (Disability-Adjusted Life Years)	Global	Female	45 to 49	Pneumoconiosis	Rate	2019	1.60028270483409	2.07219145588796	1.25591626706829
572	DALYs (Disability-Adjusted Life Years)	Global	Male	50 to 54	Pneumoconiosis	Rate	2019	47.9397733528983	61.3102328536862	36.8590555562571
573	DALYs (Disability-Adjusted Life Years)	Global	Female	50 to 54	Pneumoconiosis	Rate	2019	2.37253954683779	3.05644174381706	1.84564246564368
574	DALYs (Disability-Adjusted Life Years)	Global	Male	55 to 59	Pneumoconiosis	Rate	2019	57.4282602562025	73.2157400292595	44.9505574978506
575	DALYs (Disability-Adjusted Life Years)	Global	Female	55 to 59	Pneumoconiosis	Rate	2019	3.16675708214259	4.01663001718605	2.53118174496049
576	DALYs (Disability-Adjusted Life Years)	Global	Male	60 to 64	Pneumoconiosis	Rate	2019	71.0740950363853	89.4235497570143	57.1025263033549
577	DALYs (Disability-Adjusted Life Years)	Global	Female	60 to 64	Pneumoconiosis	Rate	2019	4.93909685418562	6.25887471792038	3.94429725359374
578	DALYs (Disability-Adjusted Life Years)	Global	Male	65 to 69	Pneumoconiosis	Rate	2019	90.5138144384966	111.531044463774	73.9785614791951
579	DALYs (Disability-Adjusted Life Years)	Global	Female	65 to 69	Pneumoconiosis	Rate	2019	6.35719398416539	8.04010642050038	5.06464779388624
580	DALYs (Disability-Adjusted Life Years)	Global	Male	70 to 74	Pneumoconiosis	Rate	2019	110.331723518574	132.889304993838	92.9569254145899
581	DALYs (Disability-Adjusted Life Years)	Global	Female	70 to 74	Pneumoconiosis	Rate	2019	9.03591599418736	11.3526460679259	7.24208882012257
582	DALYs (Disability-Adjusted Life Years)	Global	Male	75 to 79	Pneumoconiosis	Rate	2019	133.818876072645	157.170803195178	115.199520431799
583	DALYs (Disability-Adjusted Life Years)	Global	Female	75 to 79	Pneumoconiosis	Rate	2019	11.7713119468236	14.5772925057258	9.67712924752235
584	DALYs (Disability-Adjusted Life Years)	Global	Male	80 to 84	Pneumoconiosis	Rate	2019	161.497688864458	184.597301434578	141.27774168847
585	DALYs (Disability-Adjusted Life Years)	Global	Female	80 to 84	Pneumoconiosis	Rate	2019	14.7261854881236	17.8336693923335	12.0796327045541
586	DALYs (Disability-Adjusted Life Years)	Global	Male	85 to 89	Pneumoconiosis	Rate	2019	172.822122787812	197.258933978401	152.609754666202
587	DALYs (Disability-Adjusted Life Years)	Global	Female	85 to 89	Pneumoconiosis	Rate	2019	15.053155200193	18.3318312371833	12.2355605972995
588	DALYs (Disability-Adjusted Life Years)	Global	Male	90 to 94	Pneumoconiosis	Rate	2019	132.895199819969	148.940229523541	114.041335498544
589	DALYs (Disability-Adjusted Life Years)	Global	Female	90 to 94	Pneumoconiosis	Rate	2019	14.7362238288055	18.1058734048987	11.6130830469081
590	DALYs (Disability-Adjusted Life Years)	Global	Male	95 plus	Pneumoconiosis	Rate	2019	96.7176778247383	109.037201950376	80.7320192054724
591	DALYs (Disability-Adjusted Life Years)	Global	Female	95 plus	Pneumoconiosis	Rate	2019	15.9983297679208	19.7033704585944	12.4285356071915
