# Supplementary material for: Global, regional, and national burden of chronic respiratory diseases and associated risk factors, 1990–2019: Results from the Global Burden of Disease Study 2019
Source: Front Med (Lausanne). 2023 Mar 28;10:1066804. doi: 10.3389/fmed.2023.1066804 (PMC10088372; doi:10.3389/fmed.2023.1066804)
Supplement: Supplementary file 2 [file Data_Sheet_2.ZIP › Source data/5.prevalence+death+DALY&Age/prevalence_age.csv]

	age	measure	location	sex	cause	metric	year	val.x	upper	lower	val.y	Total	Rate
1	1 to 4	Prevalence	Global	Both	Chronic obstructive pulmonary disease	Rate	2019	49.62900807	56.24992392	38.89666723	4040.225496	4162.158512	48.17509549
2	1 to 4	Prevalence	Global	Both	Pneumoconiosis	Rate	2019	0	0	0	4040.225496	4162.158512	0
3	1 to 4	Prevalence	Global	Both	Asthma	Rate	2019	4108.405162	6249.814173	2582.415309	4040.225496	4162.158512	3988.046884
4	1 to 4	Prevalence	Global	Both	Interstitial lung disease and pulmonary sarcoidosis	Rate	2019	4.124341843	6.622375303	2.366339645	4040.225496	4162.158512	4.00351669
5	1 to 4	Prevalence	Global	Both	Other chronic respiratory diseases	Rate	2019	0	0	0	4040.225496	4162.158512	0
6	5 to 9	Prevalence	Global	Both	Chronic obstructive pulmonary disease	Rate	2019	125.2711807	139.4048403	102.4120745	5098.991928	5261.818394	121.3946761
7	5 to 9	Prevalence	Global	Both	Pneumoconiosis	Rate	2019	0	0	0	5098.991928	5261.818394	0
8	5 to 9	Prevalence	Global	Both	Asthma	Rate	2019	5132.454313	7821.559843	3380.776128	5098.991928	5261.818394	4973.631006
9	5 to 9	Prevalence	Global	Both	Interstitial lung disease and pulmonary sarcoidosis	Rate	2019	4.092900123	7.256798064	2.238306699	5098.991928	5261.818394	3.966245721
10	5 to 9	Prevalence	Global	Both	Other chronic respiratory diseases	Rate	2019	0	0	0	5098.991928	5261.818394	0
11	10 to 14	Prevalence	Global	Both	Chronic obstructive pulmonary disease	Rate	2019	209.2869031	230.6908437	178.2058319	4201.367863	4310.399836	203.992971
12	10 to 14	Prevalence	Global	Both	Pneumoconiosis	Rate	2019	0	0	0	4201.367863	4310.399836	0
13	10 to 14	Prevalence	Global	Both	Asthma	Rate	2019	4096.703296	6023.062507	2687.30191	4201.367863	4310.399836	3993.076797
14	10 to 14	Prevalence	Global	Both	Interstitial lung disease and pulmonary sarcoidosis	Rate	2019	4.409637735	7.961821335	2.460535166	4201.367863	4310.399836	4.29809553
15	10 to 14	Prevalence	Global	Both	Other chronic respiratory diseases	Rate	2019	0	0	0	4201.367863	4310.399836	0
16	15 to 19	Prevalence	Global	Both	Chronic obstructive pulmonary disease	Rate	2019	310.9801893	338.8365209	273.5369885	3248.412997	3317.250902	304.5268864
17	15 to 19	Prevalence	Global	Both	Pneumoconiosis	Rate	2019	0.223339732	0.337886262	0.142728173	3248.412997	3317.250902	0.2187051
18	15 to 19	Prevalence	Global	Both	Asthma	Rate	2019	3000.870579	4282.461982	2016.745653	3248.412997	3317.250902	2938.598038
19	15 to 19	Prevalence	Global	Both	Interstitial lung disease and pulmonary sarcoidosis	Rate	2019	5.176793901	8.623959701	2.756348758	3248.412997	3317.250902	5.069367704
20	15 to 19	Prevalence	Global	Both	Other chronic respiratory diseases	Rate	2019	0	0	0	3248.412997	3317.250902	0
21	20 to 24	Prevalence	Global	Both	Chronic obstructive pulmonary disease	Rate	2019	481.9395503	524.6193583	427.8012095	2737.17191	2789.787704	472.8501015
22	20 to 24	Prevalence	Global	Both	Pneumoconiosis	Rate	2019	0.819590286	1.142301894	0.596583838	2737.17191	2789.787704	0.804132696
23	20 to 24	Prevalence	Global	Both	Asthma	Rate	2019	2300.305258	3202.371949	1573.980679	2737.17191	2789.787704	2256.921172
24	20 to 24	Prevalence	Global	Both	Interstitial lung disease and pulmonary sarcoidosis	Rate	2019	6.723305723	11.37444822	3.850866633	2737.17191	2789.787704	6.596503216
25	20 to 24	Prevalence	Global	Both	Other chronic respiratory diseases	Rate	2019	0	0	0	2737.17191	2789.787704	0
26	25 to 29	Prevalence	Global	Both	Chronic obstructive pulmonary disease	Rate	2019	659.8632957	719.6916792	583.6190193	2753.111474	2809.827627	646.5440062
27	25 to 29	Prevalence	Global	Both	Pneumoconiosis	Rate	2019	1.494242098	1.961060649	1.137172911	2753.111474	2809.827627	1.464080937
28	25 to 29	Prevalence	Global	Both	Asthma	Rate	2019	2138.401529	2977.585672	1517.879457	2753.111474	2809.827627	2095.23806
29	25 to 29	Prevalence	Global	Both	Interstitial lung disease and pulmonary sarcoidosis	Rate	2019	10.06856004	16.00138825	5.924136796	2753.111474	2809.827627	9.865326939
30	25 to 29	Prevalence	Global	Both	Other chronic respiratory diseases	Rate	2019	0	0	0	2753.111474	2809.827627	0
31	30 to 34	Prevalence	Global	Both	Chronic obstructive pulmonary disease	Rate	2019	834.7230012	912.6874004	738.5435236	3027.47101	3098.750203	815.5222339
32	30 to 34	Prevalence	Global	Both	Pneumoconiosis	Rate	2019	3.773490265	4.873957252	2.932022236	3027.47101	3098.750203	3.686690323
33	30 to 34	Prevalence	Global	Both	Asthma	Rate	2019	2243.152992	3128.123988	1624.485562	3027.47101	3098.750203	2191.554727
34	30 to 34	Prevalence	Global	Both	Interstitial lung disease and pulmonary sarcoidosis	Rate	2019	17.10071921	26.96426878	10.31695879	3027.47101	3098.750203	16.70735886
35	30 to 34	Prevalence	Global	Both	Other chronic respiratory diseases	Rate	2019	0	0	0	3027.47101	3098.750203	0
36	35 to 39	Prevalence	Global	Both	Chronic obstructive pulmonary disease	Rate	2019	1025.280439	1123.179233	915.8449742	3492.737635	3579.844318	1000.332768
37	35 to 39	Prevalence	Global	Both	Pneumoconiosis	Rate	2019	11.53423143	15.71599543	8.434674603	3492.737635	3579.844318	11.25357436
38	35 to 39	Prevalence	Global	Both	Asthma	Rate	2019	2514.22838	3384.24016	1846.264153	3492.737635	3579.844318	2453.050833
39	35 to 39	Prevalence	Global	Both	Interstitial lung disease and pulmonary sarcoidosis	Rate	2019	28.80126716	48.51810269	17.2745814	3492.737635	3579.844318	28.10045935
40	35 to 39	Prevalence	Global	Both	Other chronic respiratory diseases	Rate	2019	0	0	0	3492.737635	3579.844318	0
41	40 to 44	Prevalence	Global	Both	Chronic obstructive pulmonary disease	Rate	2019	1354.206838	1462.705422	1233.865896	4038.15259	4149.982528	1317.71491
42	40 to 44	Prevalence	Global	Both	Pneumoconiosis	Rate	2019	28.57315866	39.13567928	20.4361809	4038.15259	4149.982528	27.80319529
43	40 to 44	Prevalence	Global	Both	Asthma	Rate	2019	2726.524597	3674.734639	1999.165613	4038.15259	4149.982528	2653.052703
44	40 to 44	Prevalence	Global	Both	Interstitial lung disease and pulmonary sarcoidosis	Rate	2019	40.67793307	62.34908448	24.55337538	4038.15259	4149.982528	39.58178129
45	40 to 44	Prevalence	Global	Both	Other chronic respiratory diseases	Rate	2019	0	0	0	4038.15259	4149.982528	0
46	45 to 49	Prevalence	Global	Both	Chronic obstructive pulmonary disease	Rate	2019	2235.085548	2487.606618	1980.817267	5085.524358	5255.697459	2162.716192
47	45 to 49	Prevalence	Global	Both	Pneumoconiosis	Rate	2019	59.46528068	75.68737054	46.33143015	5085.524358	5255.697459	57.53986711
48	45 to 49	Prevalence	Global	Both	Asthma	Rate	2019	2902.899211	3780.496533	2168.288707	5085.524358	5255.697459	2808.90686
49	45 to 49	Prevalence	Global	Both	Interstitial lung disease and pulmonary sarcoidosis	Rate	2019	58.24741934	85.99049466	36.81577443	5085.524358	5255.697459	56.36143865
50	45 to 49	Prevalence	Global	Both	Other chronic respiratory diseases	Rate	2019	0	0	0	5085.524358	5255.697459	0
51	50 to 54	Prevalence	Global	Both	Chronic obstructive pulmonary disease	Rate	2019	3487.667685	3861.808636	3102.86993	6535.070582	6799.013817	3352.273594
52	50 to 54	Prevalence	Global	Both	Pneumoconiosis	Rate	2019	94.90600497	119.3273027	74.34888341	6535.070582	6799.013817	91.22167683
53	50 to 54	Prevalence	Global	Both	Asthma	Rate	2019	3131.528656	4235.67364	2306.695635	6535.070582	6799.013817	3009.960171
54	50 to 54	Prevalence	Global	Both	Interstitial lung disease and pulmonary sarcoidosis	Rate	2019	84.91147163	125.9685186	55.54159409	6535.070582	6799.013817	81.61513938
55	50 to 54	Prevalence	Global	Both	Other chronic respiratory diseases	Rate	2019	0	0	0	6535.070582	6799.013817	0
56	55 to 59	Prevalence	Global	Both	Chronic obstructive pulmonary disease	Rate	2019	4929.058731	5379.458987	4425.567994	8470.754765	8887.793947	4697.774046
57	55 to 59	Prevalence	Global	Both	Pneumoconiosis	Rate	2019	112.5274207	138.7696996	91.42311404	8470.754765	8887.793947	107.2473317
58	55 to 59	Prevalence	Global	Both	Asthma	Rate	2019	3721.413027	4785.508244	2843.071867	8470.754765	8887.793947	3546.794324
59	55 to 59	Prevalence	Global	Both	Interstitial lung disease and pulmonary sarcoidosis	Rate	2019	124.7947688	182.7507847	82.35873721	8470.754765	8887.793947	118.9390628
60	55 to 59	Prevalence	Global	Both	Other chronic respiratory diseases	Rate	2019	0	0	0	8470.754765	8887.793947	0
61	60 to 64	Prevalence	Global	Both	Chronic obstructive pulmonary disease	Rate	2019	6750.484167	7296.026503	6199.306297	10798.82353	11456.87931	6362.752479
62	60 to 64	Prevalence	Global	Both	Pneumoconiosis	Rate	2019	137.6696395	167.3244711	111.3281034	10798.82353	11456.87931	129.7622242
63	60 to 64	Prevalence	Global	Both	Asthma	Rate	2019	4391.212226	5667.221447	3258.926738	10798.82353	11456.87931	4138.991484
64	60 to 64	Prevalence	Global	Both	Interstitial lung disease and pulmonary sarcoidosis	Rate	2019	177.5132802	258.958083	122.8745371	10798.82353	11456.87931	167.3173413
65	60 to 64	Prevalence	Global	Both	Other chronic respiratory diseases	Rate	2019	0	0	0	10798.82353	11456.87931	0
66	65 to 69	Prevalence	Global	Both	Chronic obstructive pulmonary disease	Rate	2019	9904.920957	10953.7592	8807.019411	14171.78843	15299.50287	9174.836946
67	65 to 69	Prevalence	Global	Both	Pneumoconiosis	Rate	2019	171.5655127	206.7427265	140.3774368	14171.78843	15299.50287	158.9195524
68	65 to 69	Prevalence	Global	Both	Asthma	Rate	2019	4981.41993	6184.803287	3944.615937	14171.78843	15299.50287	4614.243346
69	65 to 69	Prevalence	Global	Both	Interstitial lung disease and pulmonary sarcoidosis	Rate	2019	241.5964707	337.6267915	165.8953819	14171.78843	15299.50287	223.788583
70	65 to 69	Prevalence	Global	Both	Other chronic respiratory diseases	Rate	2019	0	0	0	14171.78843	15299.50287	0
71	70 to 74	Prevalence	Global	Both	Chronic obstructive pulmonary disease	Rate	2019	14086.00325	15501.56963	12517.88333	18350.74927	20242.40988	12769.6611
72	70 to 74	Prevalence	Global	Both	Pneumoconiosis	Rate	2019	187.1574836	223.6330978	154.9600952	18350.74927	20242.40988	169.6675484
73	70 to 74	Prevalence	Global	Both	Asthma	Rate	2019	5626.48742	7203.039564	4435.762556	18350.74927	20242.40988	5100.690114
74	70 to 74	Prevalence	Global	Both	Interstitial lung disease and pulmonary sarcoidosis	Rate	2019	342.7617205	488.8534089	235.5785591	18350.74927	20242.40988	310.7305125
75	70 to 74	Prevalence	Global	Both	Other chronic respiratory diseases	Rate	2019	0	0	0	18350.74927	20242.40988	0
76	75 to 79	Prevalence	Global	Both	Chronic obstructive pulmonary disease	Rate	2019	18894.54159	20781.92432	16888.11172	22477.03588	25279.91937	16799.6299
77	75 to 79	Prevalence	Global	Both	Pneumoconiosis	Rate	2019	191.7049945	225.9489278	160.9753247	22477.03588	25279.91937	170.4499123
78	75 to 79	Prevalence	Global	Both	Asthma	Rate	2019	5780.105792	7309.7362	4630.518419	22477.03588	25279.91937	5139.242867
79	75 to 79	Prevalence	Global	Both	Interstitial lung disease and pulmonary sarcoidosis	Rate	2019	413.56699	575.4009738	291.5189418	22477.03588	25279.91937	367.713201
80	75 to 79	Prevalence	Global	Both	Other chronic respiratory diseases	Rate	2019	0	0	0	22477.03588	25279.91937	0
81	80 to 84	Prevalence	Global	Both	Chronic obstructive pulmonary disease	Rate	2019	24164.98137	26395.97616	21868.49153	26562.18381	30353.95657	21146.32652
82	80 to 84	Prevalence	Global	Both	Pneumoconiosis	Rate	2019	188.905101	219.8092756	162.0808658	26562.18381	30353.95657	165.3073465
83	80 to 84	Prevalence	Global	Both	Asthma	Rate	2019	5605.89297	6916.415094	4599.461661	26562.18381	30353.95657	4905.612853
84	80 to 84	Prevalence	Global	Both	Interstitial lung disease and pulmonary sarcoidosis	Rate	2019	394.1771332	523.5699364	296.4954485	26562.18381	30353.95657	344.9370906
85	80 to 84	Prevalence	Global	Both	Other chronic respiratory diseases	Rate	2019	0	0	0	26562.18381	30353.95657	0
86	85 to 89	Prevalence	Global	Both	Chronic obstructive pulmonary disease	Rate	2019	31050.46553	33746.83766	28168.41162	32266.82379	37726.95845	26556.60411
87	85 to 89	Prevalence	Global	Both	Pneumoconiosis	Rate	2019	158.1982191	183.0132528	136.1910369	32266.82379	37726.95845	135.3025601
88	85 to 89	Prevalence	Global	Both	Asthma	Rate	2019	6131.4939	7521.159202	5070.509583	32266.82379	37726.95845	5244.097097
89	85 to 89	Prevalence	Global	Both	Interstitial lung disease and pulmonary sarcoidosis	Rate	2019	386.8008001	474.0954598	309.9935115	32266.82379	37726.95845	330.8200229
90	85 to 89	Prevalence	Global	Both	Other chronic respiratory diseases	Rate	2019	0	0	0	32266.82379	37726.95845	0
91	90 to 94	Prevalence	Global	Both	Chronic obstructive pulmonary disease	Rate	2019	38567.03513	41571.03284	35561.15229	38539.1741	46346.98982	32069.86446
92	90 to 94	Prevalence	Global	Both	Pneumoconiosis	Rate	2019	104.7409994	123.4551984	90.17955483	38539.1741	46346.98982	87.09587454
93	90 to 94	Prevalence	Global	Both	Asthma	Rate	2019	7292.346945	9004.816434	6014.327844	38539.1741	46346.98982	6063.846426
94	90 to 94	Prevalence	Global	Both	Interstitial lung disease and pulmonary sarcoidosis	Rate	2019	382.8667431	468.5877104	307.2508469	38539.1741	46346.98982	318.3673444
95	90 to 94	Prevalence	Global	Both	Other chronic respiratory diseases	Rate	2019	0	0	0	38539.1741	46346.98982	0
96	95 plus	Prevalence	Global	Both	Chronic obstructive pulmonary disease	Rate	2019	47083.21282	51010.44902	42832.68349	45670.01788	56856.56761	37819.57409
97	95 plus	Prevalence	Global	Both	Pneumoconiosis	Rate	2019	78.73177881	95.03002798	66.03511022	45670.01788	56856.56761	63.24127357
98	95 plus	Prevalence	Global	Both	Asthma	Rate	2019	9302.192577	11957.09744	7198.58618	45670.01788	56856.56761	7471.982908
99	95 plus	Prevalence	Global	Both	Interstitial lung disease and pulmonary sarcoidosis	Rate	2019	392.4304356	536.5443837	278.6272647	45670.01788	56856.56761	315.219609
100	95 plus	Prevalence	Global	Both	Other chronic respiratory diseases	Rate	2019	0	0	0	45670.01788	56856.56761	0
101	1 to 4	Prevalence	Global	Female	Chronic obstructive pulmonary disease	Rate	2019	50.99035924	56.76106612	41.03848187	3691.394097	3792.697665	49.62839849
102	1 to 4	Prevalence	Global	Female	Pneumoconiosis	Rate	2019	0	0	0	3691.394097	3792.697665	0
103	1 to 4	Prevalence	Global	Female	Asthma	Rate	2019	3737.584825	5603.434092	2355.770372	3691.394097	3792.697665	3637.753329
104	1 to 4	Prevalence	Global	Female	Interstitial lung disease and pulmonary sarcoidosis	Rate	2019	4.122480886	6.602539217	2.36525487	3691.394097	3792.697665	4.012368755
105	1 to 4	Prevalence	Global	Female	Other chronic respiratory diseases	Rate	2019	0	0	0	3691.394097	3792.697665	0
106	5 to 9	Prevalence	Global	Female	Chronic obstructive pulmonary disease	Rate	2019	128.5144296	141.1002479	106.542428	4515.951329	4640.968838	125.0525331
107	5 to 9	Prevalence	Global	Female	Pneumoconiosis	Rate	2019	0	0	0	4515.951329	4640.968838	0
108	5 to 9	Prevalence	Global	Female	Asthma	Rate	2019	4508.266821	6835.743907	2957.657255	4515.951329	4640.968838	4386.824013
109	5 to 9	Prevalence	Global	Female	Interstitial lung disease and pulmonary sarcoidosis	Rate	2019	4.18758729	7.318376783	2.306898719	4515.951329	4640.968838	4.074782884
110	5 to 9	Prevalence	Global	Female	Other chronic respiratory diseases	Rate	2019	0	0	0	4515.951329	4640.968838	0
111	10 to 14	Prevalence	Global	Female	Chronic obstructive pulmonary disease	Rate	2019	214.2952081	233.6264702	184.5863695	3849.437221	3940.867437	209.3234455
112	10 to 14	Prevalence	Global	Female	Pneumoconiosis	Rate	2019	0	0	0	3849.437221	3940.867437	0
113	10 to 14	Prevalence	Global	Female	Asthma	Rate	2019	3722.071136	5484.515856	2445.468603	3849.437221	3940.867437	3635.71711
114	10 to 14	Prevalence	Global	Female	Interstitial lung disease and pulmonary sarcoidosis	Rate	2019	4.501093174	8.091321772	2.525870292	3849.437221	3940.867437	4.396665424
115	10 to 14	Prevalence	Global	Female	Other chronic respiratory diseases	Rate	2019	0	0	0	3849.437221	3940.867437	0
116	15 to 19	Prevalence	Global	Female	Chronic obstructive pulmonary disease	Rate	2019	317.8374831	344.0257961	280.9671097	3243.924358	3316.135203	310.91638
117	15 to 19	Prevalence	Global	Female	Pneumoconiosis	Rate	2019	0.31749137	0.490830908	0.193357313	3243.924358	3316.135203	0.310577804
118	15 to 19	Prevalence	Global	Female	Asthma	Rate	2019	2992.732946	4281.064594	1981.606332	3243.924358	3316.135203	2927.56438
119	15 to 19	Prevalence	Global	Female	Interstitial lung disease and pulmonary sarcoidosis	Rate	2019	5.247282867	8.751927722	2.787542175	3243.924358	3316.135203	5.133020116
120	15 to 19	Prevalence	Global	Female	Other chronic respiratory diseases	Rate	2019	0	0	0	3243.924358	3316.135203	0
121	20 to 24	Prevalence	Global	Female	Chronic obstructive pulmonary disease	Rate	2019	491.1932651	532.8806179	434.7545462	2890.919587	2951.960266	481.0363634
122	20 to 24	Prevalence	Global	Female	Pneumoconiosis	Rate	2019	1.053702631	1.495328979	0.739738589	2890.919587	2951.960266	1.031914152
123	20 to 24	Prevalence	Global	Female	Asthma	Rate	2019	2453.000524	3395.005059	1651.608953	2890.919587	2951.960266	2402.277342
124	20 to 24	Prevalence	Global	Female	Interstitial lung disease and pulmonary sarcoidosis	Rate	2019	6.712773993	11.34853976	3.826156284	2890.919587	2951.960266	6.57396715
125	20 to 24	Prevalence	Global	Female	Other chronic respiratory diseases	Rate	2019	0	0	0	2890.919587	2951.960266	0
126	25 to 29	Prevalence	Global	Female	Chronic obstructive pulmonary disease	Rate	2019	672.9796643	734.8218435	589.9164791	2995.114144	3062.897598	658.0862881
127	25 to 29	Prevalence	Global	Female	Pneumoconiosis	Rate	2019	1.559439558	2.094936315	1.15043679	2995.114144	3062.897598	1.524928381
128	25 to 29	Prevalence	Global	Female	Asthma	Rate	2019	2378.505138	3325.665403	1672.053493	2995.114144	3062.897598	2325.867631
129	25 to 29	Prevalence	Global	Female	Interstitial lung disease and pulmonary sarcoidosis	Rate	2019	9.853356171	15.69930843	5.792014721	2995.114144	3062.897598	9.635296476
130	25 to 29	Prevalence	Global	Female	Other chronic respiratory diseases	Rate	2019	0	0	0	2995.114144	3062.897598	0
131	30 to 34	Prevalence	Global	Female	Chronic obstructive pulmonary disease	Rate	2019	850.7422312	933.7351098	749.4492467	3330.855477	3414.33412	829.9420388
132	30 to 34	Prevalence	Global	Female	Pneumoconiosis	Rate	2019	2.080105736	2.875728134	1.522552853	3330.855477	3414.33412	2.029248264
133	30 to 34	Prevalence	Global	Female	Asthma	Rate	2019	2544.692748	3561.482131	1850.893599	3330.855477	3414.33412	2482.476372
134	30 to 34	Prevalence	Global	Female	Interstitial lung disease and pulmonary sarcoidosis	Rate	2019	16.81903448	26.54468446	10.03847169	3330.855477	3414.33412	16.40781809
135	30 to 34	Prevalence	Global	Female	Other chronic respiratory diseases	Rate	2019	0	0	0	3330.855477	3414.33412	0
136	35 to 39	Prevalence	Global	Female	Chronic obstructive pulmonary disease	Rate	2019	1039.758028	1142.44906	922.2944892	3873.376125	3977.622424	1012.507848
137	35 to 39	Prevalence	Global	Female	Pneumoconiosis	Rate	2019	2.736979761	3.504529547	2.131074027	3873.376125	3977.622424	2.665248466
138	35 to 39	Prevalence	Global	Female	Asthma	Rate	2019	2905.794992	3899.337058	2158.462896	3873.376125	3977.622424	2829.639354
139	35 to 39	Prevalence	Global	Female	Interstitial lung disease and pulmonary sarcoidosis	Rate	2019	29.33242459	49.42442606	17.56156008	3873.376125	3977.622424	28.56367472
140	35 to 39	Prevalence	Global	Female	Other chronic respiratory diseases	Rate	2019	0	0	0	3873.376125	3977.622424	0
141	40 to 44	Prevalence	Global	Female	Chronic obstructive pulmonary disease	Rate	2019	1353.870602	1468.682702	1227.577533	4436.620203	4568.432484	1314.807581
142	40 to 44	Prevalence	Global	Female	Pneumoconiosis	Rate	2019	3.769860027	4.998083625	2.937872208	4436.620203	4568.432484	3.661088835
143	40 to 44	Prevalence	Global	Female	Asthma	Rate	2019	3167.734362	4265.581579	2322.708862	4436.620203	4568.432484	3076.336209
144	40 to 44	Prevalence	Global	Female	Interstitial lung disease and pulmonary sarcoidosis	Rate	2019	43.05765931	65.73699299	25.79710751	4436.620203	4568.432484	41.81532328
145	40 to 44	Prevalence	Global	Female	Other chronic respiratory diseases	Rate	2019	0	0	0	4436.620203	4568.432484	0
146	45 to 49	Prevalence	Global	Female	Chronic obstructive pulmonary disease	Rate	2019	2164.341981	2409.445088	1912.845941	5395.885389	5587.294387	2090.19616
147	45 to 49	Prevalence	Global	Female	Pneumoconiosis	Rate	2019	5.584197343	7.069524372	4.497192109	5395.885389	5587.294387	5.392894443
148	45 to 49	Prevalence	Global	Female	Asthma	Rate	2019	3353.799312	4371.499846	2506.219517	5395.885389	5587.294387	3238.905175
149	45 to 49	Prevalence	Global	Female	Interstitial lung disease and pulmonary sarcoidosis	Rate	2019	63.56889681	94.11062355	40.1816018	5395.885389	5587.294387	61.39115961
150	45 to 49	Prevalence	Global	Female	Other chronic respiratory diseases	Rate	2019	0	0	0	5395.885389	5587.294387	0
151	50 to 54	Prevalence	Global	Female	Chronic obstructive pulmonary disease	Rate	2019	3317.732867	3690.912638	2952.898451	6689.340592	6971.786233	3183.322667
152	50 to 54	Prevalence	Global	Female	Pneumoconiosis	Rate	2019	8.026681644	10.15812375	6.314425141	6689.340592	6971.786233	7.701499379
153	50 to 54	Prevalence	Global	Female	Asthma	Rate	2019	3553.230749	4760.338086	2636.990347	6689.340592	6971.786233	3409.279902
154	50 to 54	Prevalence	Global	Female	Interstitial lung disease and pulmonary sarcoidosis	Rate	2019	92.79593502	137.8550445	60.77828383	6689.340592	6971.786233	89.03652439
155	50 to 54	Prevalence	Global	Female	Other chronic respiratory diseases	Rate	2019	0	0	0	6689.340592	6971.786233	0
156	55 to 59	Prevalence	Global	Female	Chronic obstructive pulmonary disease	Rate	2019	4634.777631	5088.091917	4136.102862	8474.778369	8906.083462	4410.323952
157	55 to 59	Prevalence	Global	Female	Pneumoconiosis	Rate	2019	10.45526997	13.13672623	8.336710872	8474.778369	8906.083462	9.948940645
158	55 to 59	Prevalence	Global	Female	Asthma	Rate	2019	4128.639161	5298.791559	3175.632378	8474.778369	8906.083462	3928.696829
159	55 to 59	Prevalence	Global	Female	Interstitial lung disease and pulmonary sarcoidosis	Rate	2019	132.2114002	193.836798	86.03871882	8474.778369	8906.083462	125.8086474
160	55 to 59	Prevalence	Global	Female	Other chronic respiratory diseases	Rate	2019	0	0	0	8474.778369	8906.083462	0
161	60 to 64	Prevalence	Global	Female	Chronic obstructive pulmonary disease	Rate	2019	6303.912789	6852.399148	5763.337574	10578.78388	11233.12584	5936.702921
162	60 to 64	Prevalence	Global	Female	Pneumoconiosis	Rate	2019	14.5433775	18.44617867	11.45168461	10578.78388	11233.12584	13.69620973
163	60 to 64	Prevalence	Global	Female	Asthma	Rate	2019	4733.535032	6021.832884	3570.123109	10578.78388	11233.12584	4457.801399
164	60 to 64	Prevalence	Global	Female	Interstitial lung disease and pulmonary sarcoidosis	Rate	2019	181.1346391	266.1171465	124.3973337	10578.78388	11233.12584	170.5833467
165	60 to 64	Prevalence	Global	Female	Other chronic respiratory diseases	Rate	2019	0	0	0	10578.78388	11233.12584	0
166	65 to 69	Prevalence	Global	Female	Chronic obstructive pulmonary disease	Rate	2019	9212.4406	10199.21503	8195.465562	13611.39139	14692.22648	8534.726499
167	65 to 69	Prevalence	Global	Female	Pneumoconiosis	Rate	2019	21.74967274	26.99704615	17.47770522	13611.39139	14692.22648	20.14965592
168	65 to 69	Prevalence	Global	Female	Asthma	Rate	2019	5222.14101	6418.977235	4171.834867	13611.39139	14692.22648	4837.973691
169	65 to 69	Prevalence	Global	Female	Interstitial lung disease and pulmonary sarcoidosis	Rate	2019	235.8952013	329.9176329	161.6301252	13611.39139	14692.22648	218.5415475
170	65 to 69	Prevalence	Global	Female	Other chronic respiratory diseases	Rate	2019	0	0	0	13611.39139	14692.22648	0
171	70 to 74	Prevalence	Global	Female	Chronic obstructive pulmonary disease	Rate	2019	12968.63319	14281.51314	11493.5212	17373.37168	19145.42648	11768.28757
172	70 to 74	Prevalence	Global	Female	Pneumoconiosis	Rate	2019	28.87649148	36.17562827	22.88854294	17373.37168	19145.42648	26.20375262
173	70 to 74	Prevalence	Global	Female	Asthma	Rate	2019	5829.880205	7344.121729	4666.462072	17373.37168	19145.42648	5290.280463
174	70 to 74	Prevalence	Global	Female	Interstitial lung disease and pulmonary sarcoidosis	Rate	2019	318.0366007	452.8931489	219.773354	17373.37168	19145.42648	288.599895
175	70 to 74	Prevalence	Global	Female	Other chronic respiratory diseases	Rate	2019	0	0	0	17373.37168	19145.42648	0
176	75 to 79	Prevalence	Global	Female	Chronic obstructive pulmonary disease	Rate	2019	17250.4	19013.22273	15402.40454	21000.15073	23544.64645	15386.13039
177	75 to 79	Prevalence	Global	Female	Pneumoconiosis	Rate	2019	35.41269362	43.33662796	29.06459972	21000.15073	23544.64645	31.58560505
178	75 to 79	Prevalence	Global	Female	Asthma	Rate	2019	5888.114285	7322.513298	4760.795256	21000.15073	23544.64645	5251.779328
179	75 to 79	Prevalence	Global	Female	Interstitial lung disease and pulmonary sarcoidosis	Rate	2019	370.7194714	516.9176904	261.0898504	21000.15073	23544.64645	330.6554123
180	75 to 79	Prevalence	Global	Female	Other chronic respiratory diseases	Rate	2019	0	0	0	21000.15073	23544.64645	0
181	80 to 84	Prevalence	Global	Female	Chronic obstructive pulmonary disease	Rate	2019	22126.70742	24281.82566	19934.31414	24755.70705	28123.65754	19476.9221
182	80 to 84	Prevalence	Global	Female	Pneumoconiosis	Rate	2019	42.30540933	52.05721971	34.60659203	24755.70705	28123.65754	37.23912221
183	80 to 84	Prevalence	Global	Female	Asthma	Rate	2019	5612.614159	6884.231487	4644.179163	24755.70705	28123.65754	4940.475175
184	80 to 84	Prevalence	Global	Female	Interstitial lung disease and pulmonary sarcoidosis	Rate	2019	342.0305466	458.3885671	257.1044609	24755.70705	28123.65754	301.0706556
185	80 to 84	Prevalence	Global	Female	Other chronic respiratory diseases	Rate	2019	0	0	0	24755.70705	28123.65754	0
186	85 to 89	Prevalence	Global	Female	Chronic obstructive pulmonary disease	Rate	2019	28954.16934	31610.105	26217.40694	30570.12229	35483.67607	24944.78012
187	85 to 89	Prevalence	Global	Female	Pneumoconiosis	Rate	2019	46.62636872	57.96681234	38.06222675	30570.12229	35483.67607	40.16984574
188	85 to 89	Prevalence	Global	Female	Asthma	Rate	2019	6148.142507	7490.860027	5121.9484	30570.12229	35483.67607	5296.786837
189	85 to 89	Prevalence	Global	Female	Interstitial lung disease and pulmonary sarcoidosis	Rate	2019	334.737857	408.5929896	268.611287	30570.12229	35483.67607	288.3854876
190	85 to 89	Prevalence	Global	Female	Other chronic respiratory diseases	Rate	2019	0	0	0	30570.12229	35483.67607	0
191	90 to 94	Prevalence	Global	Female	Chronic obstructive pulmonary disease	Rate	2019	36489.35474	39433.55708	33558.34322	37100.3928	44297.1217	30561.11417
192	90 to 94	Prevalence	Global	Female	Pneumoconiosis	Rate	2019	46.93195769	58.83082998	37.6157354	37100.3928	44297.1217	39.30716033
193	90 to 94	Prevalence	Global	Female	Asthma	Rate	2019	7425.046624	9118.544018	6145.556781	37100.3928	44297.1217	6218.736922
194	90 to 94	Prevalence	Global	Female	Interstitial lung disease and pulmonary sarcoidosis	Rate	2019	335.7883789	410.3129872	270.6480682	37100.3928	44297.1217	281.2345424
195	90 to 94	Prevalence	Global	Female	Other chronic respiratory diseases	Rate	2019	0	0	0	37100.3928	44297.1217	0
196	95 plus	Prevalence	Global	Female	Chronic obstructive pulmonary disease	Rate	2019	45279.08583	49143.03113	41125.73913	44724.72888	55398.4709	36555.06741
197	95 plus	Prevalence	Global	Female	Pneumoconiosis	Rate	2019	46.06972968	58.2459437	36.4722089	44724.72888	55398.4709	37.19337621
198	95 plus	Prevalence	Global	Female	Asthma	Rate	2019	9721.350431	12442.546	7538.848962	44724.72888	55398.4709	7848.317026
199	95 plus	Prevalence	Global	Female	Interstitial lung disease and pulmonary sarcoidosis	Rate	2019	351.9649036	481.6793418	250.0669779	44724.72888	55398.4709	284.1510719
200	95 plus	Prevalence	Global	Female	Other chronic respiratory diseases	Rate	2019	0	0	0	44724.72888	55398.4709	0
201	1 to 4	Prevalence	Global	Male	Chronic obstructive pulmonary disease	Rate	2019	48.35469312	55.80539214	37.63300384	4366.754815	4507.998362	46.83965522
202	1 to 4	Prevalence	Global	Male	Pneumoconiosis	Rate	2019	0	0	0	4366.754815	4507.998362	0
203	1 to 4	Prevalence	Global	Male	Asthma	Rate	2019	4455.517585	6840.671114	2779.944463	4366.754815	4507.998362	4315.918353
204	1 to 4	Prevalence	Global	Male	Interstitial lung disease and pulmonary sarcoidosis	Rate	2019	4.126083822	6.628141917	2.370452242	4366.754815	4507.998362	3.996806331
205	1 to 4	Prevalence	Global	Male	Other chronic respiratory diseases	Rate	2019	0	0	0	4366.754815	4507.998362	0
206	5 to 9	Prevalence	Global	Male	Chronic obstructive pulmonary disease	Rate	2019	122.2313345	138.3062341	98.19435365	5645.466715	5843.730921	118.0843095
207	5 to 9	Prevalence	Global	Male	Pneumoconiosis	Rate	2019	0	0	0	5645.466715	5843.730921	0
208	5 to 9	Prevalence	Global	Male	Asthma	Rate	2019	5717.495435	8728.752788	3767.591785	5645.466715	5843.730921	5523.514106
209	5 to 9	Prevalence	Global	Male	Interstitial lung disease and pulmonary sarcoidosis	Rate	2019	4.00415133	7.152877676	2.174150648	5645.466715	5843.730921	3.868299784
210	5 to 9	Prevalence	Global	Male	Other chronic respiratory diseases	Rate	2019	0	0	0	5645.466715	5843.730921	0
211	10 to 14	Prevalence	Global	Male	Chronic obstructive pulmonary disease	Rate	2019	204.5881902	228.3844193	171.8829061	4531.543656	4657.08932	199.0729083
212	10 to 14	Prevalence	Global	Male	Pneumoconiosis	Rate	2019	0	0	0	4531.543656	4657.08932	0
213	10 to 14	Prevalence	Global	Male	Asthma	Rate	2019	4448.177294	6519.092877	2914.941592	4531.543656	4657.08932	4328.263473
214	10 to 14	Prevalence	Global	Male	Interstitial lung disease and pulmonary sarcoidosis	Rate	2019	4.323835681	7.842799363	2.411865539	4531.543656	4657.08932	4.207273857
215	10 to 14	Prevalence	Global	Male	Other chronic respiratory diseases	Rate	2019	0	0	0	4531.543656	4657.08932	0
216	15 to 19	Prevalence	Global	Male	Chronic obstructive pulmonary disease	Rate	2019	304.4686547	334.6073628	265.174239	3252.675309	3318.310345	298.4463695
217	15 to 19	Prevalence	Global	Male	Pneumoconiosis	Rate	2019	0.133935417	0.210059588	0.083497374	3252.675309	3318.310345	0.131286221
218	15 to 19	Prevalence	Global	Male	Asthma	Rate	2019	3008.597896	4307.613406	2015.188178	3252.675309	3318.310345	2949.088866
219	15 to 19	Prevalence	Global	Male	Interstitial lung disease and pulmonary sarcoidosis	Rate	2019	5.109859136	8.485626477	2.723847462	3252.675309	3318.310345	5.008787882
220	15 to 19	Prevalence	Global	Male	Other chronic respiratory diseases	Rate	2019	0	0	0	3252.675309	3318.310345	0
221	20 to 24	Prevalence	Global	Male	Chronic obstructive pulmonary disease	Rate	2019	472.9470574	515.8417848	417.8876725	2587.764355	2632.19309	464.9641933
222	20 to 24	Prevalence	Global	Male	Pneumoconiosis	Rate	2019	0.592086669	0.838129055	0.420420286	2587.764355	2632.19309	0.582092849
223	20 to 24	Prevalence	Global	Male	Asthma	Rate	2019	2151.920406	2946.523522	1483.254666	2587.764355	2632.19309	2115.598184
224	20 to 24	Prevalence	Global	Male	Interstitial lung disease and pulmonary sarcoidosis	Rate	2019	6.733540154	11.3643905	3.856294112	2587.764355	2632.19309	6.619884862
225	20 to 24	Prevalence	Global	Male	Other chronic respiratory diseases	Rate	2019	0	0	0	2587.764355	2632.19309	0
226	25 to 29	Prevalence	Global	Male	Chronic obstructive pulmonary disease	Rate	2019	646.9226843	704.8867437	576.4031569	2514.351602	2560.148754	635.3502254
227	25 to 29	Prevalence	Global	Male	Pneumoconiosis	Rate	2019	1.429918274	1.982486689	1.048448747	2514.351602	2560.148754	1.40433922
228	25 to 29	Prevalence	Global	Male	Asthma	Rate	2019	1901.515271	2664.068501	1327.929177	2514.351602	2560.148754	1867.500066
229	25 to 29	Prevalence	Global	Male	Interstitial lung disease and pulmonary sarcoidosis	Rate	2019	10.28088022	16.29942024	6.07248698	2514.351602	2560.148754	10.09697097
230	25 to 29	Prevalence	Global	Male	Other chronic respiratory diseases	Rate	2019	0	0	0	2514.351602	2560.148754	0
231	30 to 34	Prevalence	Global	Male	Chronic obstructive pulmonary disease	Rate	2019	818.9477145	890.9297412	731.4809149	2728.706531	2787.972049	801.5388742
232	30 to 34	Prevalence	Global	Male	Pneumoconiosis	Rate	2019	5.441087663	7.257014606	4.111633071	2728.706531	2787.972049	5.325423348
233	30 to 34	Prevalence	Global	Male	Asthma	Rate	2019	1946.205132	2694.778842	1401.874249	2728.706531	2787.972049	1904.833536
234	30 to 34	Prevalence	Global	Male	Interstitial lung disease and pulmonary sarcoidosis	Rate	2019	17.37811439	27.37822846	10.494851	2728.706531	2787.972049	17.00869787
235	30 to 34	Prevalence	Global	Male	Other chronic respiratory diseases	Rate	2019	0	0	0	2728.706531	2787.972049	0
236	35 to 39	Prevalence	Global	Male	Chronic obstructive pulmonary disease	Rate	2019	1011.020876	1102.859644	908.5895042	3117.831374	3188.056555	988.7505296
237	35 to 39	Prevalence	Global	Male	Pneumoconiosis	Rate	2019	20.1990008	27.8655088	14.1737068	3117.831374	3188.056555	19.75406563
238	35 to 39	Prevalence	Global	Male	Asthma	Rate	2019	2128.55857	2863.920314	1562.767643	3117.831374	3188.056555	2081.671568
239	35 to 39	Prevalence	Global	Male	Interstitial lung disease and pulmonary sarcoidosis	Rate	2019	28.27810871	47.6254281	16.96320867	3117.831374	3188.056555	27.65521031
240	35 to 39	Prevalence	Global	Male	Other chronic respiratory diseases	Rate	2019	0	0	0	3117.831374	3188.056555	0
241	40 to 44	Prevalence	Global	Male	Chronic obstructive pulmonary disease	Rate	2019	1354.537606	1460.104636	1240.66112	3646.166357	3738.33898	1321.140077
242	40 to 44	Prevalence	Global	Male	Pneumoconiosis	Rate	2019	52.97301271	73.49481739	37.25919015	3646.166357	3738.33898	51.66690817
243	40 to 44	Prevalence	Global	Male	Asthma	Rate	2019	2292.491446	3085.71887	1675.300188	3646.166357	3738.33898	2235.967693
244	40 to 44	Prevalence	Global	Male	Interstitial lung disease and pulmonary sarcoidosis	Rate	2019	38.33691489	58.71619237	23.18241068	3646.166357	3738.33898	37.39167851
245	40 to 44	Prevalence	Global	Male	Other chronic respiratory diseases	Rate	2019	0	0	0	3646.166357	3738.33898	0
246	45 to 49	Prevalence	Global	Male	Chronic obstructive pulmonary disease	Rate	2019	2304.955588	2564.111622	2047.212004	4778.995602	4928.195022	2235.173845
247	45 to 49	Prevalence	Global	Male	Pneumoconiosis	Rate	2019	112.6810515	143.7859778	86.92180937	4778.995602	4928.195022	109.2696712
248	45 to 49	Prevalence	Global	Male	Asthma	Rate	2019	2457.566732	3224.774146	1819.116351	4778.995602	4928.195022	2383.164739
249	45 to 49	Prevalence	Global	Male	Interstitial lung disease and pulmonary sarcoidosis	Rate	2019	52.99165038	77.91435869	33.41839926	4778.995602	4928.195022	51.38734628
250	45 to 49	Prevalence	Global	Male	Other chronic respiratory diseases	Rate	2019	0	0	0	4778.995602	4928.195022	0
251	50 to 54	Prevalence	Global	Male	Chronic obstructive pulmonary disease	Rate	2019	3658.887171	4038.628558	3252.65002	6379.634325	6624.935281	3523.409845
252	50 to 54	Prevalence	Global	Male	Pneumoconiosis	Rate	2019	182.4421163	230.1781842	142.2668576	6379.634325	6624.935281	175.6868465
253	50 to 54	Prevalence	Global	Male	Asthma	Rate	2019	2706.63859	3704.031392	1972.096782	6379.634325	6624.935281	2606.420097
254	50 to 54	Prevalence	Global	Male	Interstitial lung disease and pulmonary sarcoidosis	Rate	2019	76.96740349	113.7885076	50.0223267	6379.634325	6624.935281	74.11753752
255	50 to 54	Prevalence	Global	Male	Other chronic respiratory diseases	Rate	2019	0	0	0	6379.634325	6624.935281	0
256	55 to 59	Prevalence	Global	Male	Chronic obstructive pulmonary disease	Rate	2019	5232.176893	5684.202154	4710.218975	8466.610335	8868.955211	4994.816402
257	55 to 59	Prevalence	Global	Male	Pneumoconiosis	Rate	2019	217.6647291	268.6206054	176.3333908	8466.610335	8868.955211	207.7902528
258	55 to 59	Prevalence	Global	Male	Asthma	Rate	2019	3301.958167	4259.084284	2485.360173	8466.610335	8868.955211	3152.163077
259	55 to 59	Prevalence	Global	Male	Interstitial lung disease and pulmonary sarcoidosis	Rate	2019	117.155421	170.5850241	78.32780147	8466.610335	8868.955211	111.840603
260	55 to 59	Prevalence	Global	Male	Other chronic respiratory diseases	Rate	2019	0	0	0	8466.610335	8868.955211	0
261	60 to 64	Prevalence	Global	Male	Chronic obstructive pulmonary disease	Rate	2019	7221.198682	7796.915903	6657.596185	11030.75926	11692.72965	6812.378856
262	60 to 64	Prevalence	Global	Male	Pneumoconiosis	Rate	2019	267.4525176	325.1178485	215.9928425	11030.75926	11692.72965	252.3110021
263	60 to 64	Prevalence	Global	Male	Asthma	Rate	2019	4030.382308	5321.433283	2944.039165	11030.75926	11692.72965	3802.206867
264	60 to 64	Prevalence	Global	Male	Interstitial lung disease and pulmonary sarcoidosis	Rate	2019	173.6961385	249.5000118	121.3132369	11030.75926	11692.72965	163.8625322
265	60 to 64	Prevalence	Global	Male	Other chronic respiratory diseases	Rate	2019	0	0	0	11030.75926	11692.72965	0
266	65 to 69	Prevalence	Global	Male	Chronic obstructive pulmonary disease	Rate	2019	10660.98302	11800.4143	9494.300886	14783.63963	15962.53776	9873.6262
267	65 to 69	Prevalence	Global	Male	Pneumoconiosis	Rate	2019	335.1370452	404.0291156	274.119284	14783.63963	15962.53776	310.3858156
268	65 to 69	Prevalence	Global	Male	Asthma	Rate	2019	4718.596479	5930.327627	3704.799819	14783.63963	15962.53776	4370.108998
269	65 to 69	Prevalence	Global	Male	Interstitial lung disease and pulmonary sarcoidosis	Rate	2019	247.8212155	345.8177373	170.8037798	14783.63963	15962.53776	229.518614
270	65 to 69	Prevalence	Global	Male	Other chronic respiratory diseases	Rate	2019	0	0	0	14783.63963	15962.53776	0
271	70 to 74	Prevalence	Global	Male	Chronic obstructive pulmonary disease	Rate	2019	15341.35653	16875.00325	13624.33836	19448.8225	21474.85894	13893.98277
272	70 to 74	Prevalence	Global	Male	Pneumoconiosis	Rate	2019	364.9844789	436.4427748	301.1614167	19448.8225	21474.85894	330.5501734
273	70 to 74	Prevalence	Global	Male	Asthma	Rate	2019	5397.97781	7024.14899	4164.047768	19448.8225	21474.85894	4888.707888
274	70 to 74	Prevalence	Global	Male	Interstitial lung disease and pulmonary sarcoidosis	Rate	2019	370.5401272	528.4738558	253.8408776	19448.8225	21474.85894	335.5816765
275	70 to 74	Prevalence	Global	Male	Other chronic respiratory diseases	Rate	2019	0	0	0	19448.8225	21474.85894	0
276	75 to 79	Prevalence	Global	Male	Chronic obstructive pulmonary disease	Rate	2019	20902.07897	22950.7092	18725.82802	24280.34902	27398.73034	18523.1128
277	75 to 79	Prevalence	Global	Male	Pneumoconiosis	Rate	2019	382.5417425	451.3323307	321.5396026	24280.34902	27398.73034	339.0028264
278	75 to 79	Prevalence	Global	Male	Asthma	Rate	2019	5648.224764	7285.333185	4451.255605	24280.34902	27398.73034	5005.373129
279	75 to 79	Prevalence	Global	Male	Interstitial lung disease and pulmonary sarcoidosis	Rate	2019	465.8848653	648.7125443	326.081085	24280.34902	27398.73034	412.8602673
280	75 to 79	Prevalence	Global	Male	Other chronic respiratory diseases	Rate	2019	0	0	0	24280.34902	27398.73034	0
281	80 to 84	Prevalence	Global	Male	Chronic obstructive pulmonary disease	Rate	2019	27009.98807	29398.83425	24499.48089	29083.64985	33466.99038	23472.3537
282	80 to 84	Prevalence	Global	Male	Pneumoconiosis	Rate	2019	393.5277952	458.4100397	337.6987677	29083.64985	33466.99038	341.985475
283	80 to 84	Prevalence	Global	Male	Asthma	Rate	2019	5596.511587	6992.03205	4533.205458	29083.64985	33466.99038	4863.508236
284	80 to 84	Prevalence	Global	Male	Interstitial lung disease and pulmonary sarcoidosis	Rate	2019	466.9629278	624.1726589	351.2520407	29083.64985	33466.99038	405.8024379
285	80 to 84	Prevalence	Global	Male	Other chronic respiratory diseases	Rate	2019	0	0	0	29083.64985	33466.99038	0
286	85 to 89	Prevalence	Global	Male	Chronic obstructive pulmonary disease	Rate	2019	34551.85818	37387.03715	31480.68779	35100.78313	41473.85856	29242.4511
287	85 to 89	Prevalence	Global	Male	Pneumoconiosis	Rate	2019	344.553973	398.7463225	298.5309988	35100.78313	41473.85856	291.6081286
288	85 to 89	Prevalence	Global	Male	Asthma	Rate	2019	6103.686137	7549.70022	5000.782473	35100.78313	41473.85856	5165.763949
289	85 to 89	Prevalence	Global	Male	Interstitial lung disease and pulmonary sarcoidosis	Rate	2019	473.7602703	583.3383717	377.3960181	35100.78313	41473.85856	400.959956
290	85 to 89	Prevalence	Global	Male	Other chronic respiratory diseases	Rate	2019	0	0	0	35100.78313	41473.85856	0
291	90 to 94	Prevalence	Global	Male	Chronic obstructive pulmonary disease	Rate	2019	43087.96783	46094.46214	39903.61299	41669.89311	50807.40434	35338.76679
292	90 to 94	Prevalence	Global	Male	Pneumoconiosis	Rate	2019	230.5306966	265.9693955	200.5560636	41669.89311	50807.40434	189.0706603
293	90 to 94	Prevalence	Global	Male	Asthma	Rate	2019	7003.598819	8653.026927	5744.78406	41669.89311	50807.40434	5744.029201
294	90 to 94	Prevalence	Global	Male	Interstitial lung disease and pulmonary sarcoidosis	Rate	2019	485.3070018	595.9708855	388.1684926	41669.89311	50807.40434	398.026452
295	90 to 94	Prevalence	Global	Male	Other chronic respiratory diseases	Rate	2019	0	0	0	41669.89311	50807.40434	0
296	95 plus	Prevalence	Global	Male	Chronic obstructive pulmonary disease	Rate	2019	52026.08582	55928.1267	47731.47933	48259.88186	60851.40108	41260.72219
297	95 plus	Prevalence	Global	Male	Pneumoconiosis	Rate	2019	168.2179194	197.6094266	144.4455546	48259.88186	60851.40108	133.4098603
298	95 plus	Prevalence	Global	Male	Asthma	Rate	2019	8153.801108	10504.6566	6304.579802	48259.88186	60851.40108	6466.596844
299	95 plus	Prevalence	Global	Male	Interstitial lung disease and pulmonary sarcoidosis	Rate	2019	503.2962382	697.0362279	354.2289383	48259.88186	60851.40108	399.1529622
300	95 plus	Prevalence	Global	Male	Other chronic respiratory diseases	Rate	2019	0	0	0	48259.88186	60851.40108	0
