# Supplementary material for: Global, regional, and national burden of chronic respiratory diseases and associated risk factors, 1990–2019: Results from the Global Burden of Disease Study 2019
Source: Front Med (Lausanne). 2023 Mar 28;10:1066804. doi: 10.3389/fmed.2023.1066804 (PMC10088372; doi:10.3389/fmed.2023.1066804)
Supplement: Supplementary file 2 [file Data_Sheet_2.ZIP › Source data/6.risk factors/risk_daly_a.csv]

	measure	location	sex	age	cause	rei	metric	year	val	upper	lower
1	DALYs (Disability-Adjusted Life Years)	High-middle SDI	Both	Age-standardized	Chronic respiratory diseases	Occupational carcinogens	Rate	1990	17.5209910841352	21.012539183229	14.2604334807294
2	DALYs (Disability-Adjusted Life Years)	High-middle SDI	Both	Age-standardized	Chronic respiratory diseases	High temperature	Rate	1990	1.63034200901307	7.44284356283851	-2.35287527503118
3	DALYs (Disability-Adjusted Life Years)	High-middle SDI	Both	Age-standardized	Chronic respiratory diseases	Low temperature	Rate	1990	203.247000433471	243.564725397442	155.769566100874
4	DALYs (Disability-Adjusted Life Years)	High-middle SDI	Both	Age-standardized	Chronic respiratory diseases	Ambient particulate matter pollution	Rate	1990	227.854469251205	327.428310510165	146.320710463668
5	DALYs (Disability-Adjusted Life Years)	High-middle SDI	Both	Age-standardized	Chronic respiratory diseases	Household air pollution from solid fuels	Rate	1990	298.803207225001	447.319855847196	172.118870266863
6	DALYs (Disability-Adjusted Life Years)	High-middle SDI	Both	Age-standardized	Chronic respiratory diseases	Ambient ozone pollution	Rate	1990	101.625051394668	164.592009935712	44.0506706603313
7	DALYs (Disability-Adjusted Life Years)	High-middle SDI	Both	Age-standardized	Chronic respiratory diseases	Smoking	Rate	1990	755.347691173172	835.515380843851	641.764585409
8	DALYs (Disability-Adjusted Life Years)	High-middle SDI	Both	Age-standardized	Chronic respiratory diseases	Secondhand smoke	Rate	1990	154.178748296734	231.650461692098	79.691856094827
9	DALYs (Disability-Adjusted Life Years)	High-middle SDI	Both	Age-standardized	Chronic respiratory diseases	High body-mass index	Rate	1990	47.4707687966972	76.6343436131823	26.3585446833624
10	DALYs (Disability-Adjusted Life Years)	Low SDI	Both	Age-standardized	Chronic respiratory diseases	Smoking	Rate	1990	764.939304307832	898.361482241016	628.211062482942
11	DALYs (Disability-Adjusted Life Years)	Low SDI	Both	Age-standardized	Chronic respiratory diseases	Secondhand smoke	Rate	1990	107.442706317232	177.128935769566	46.2390438600156
12	DALYs (Disability-Adjusted Life Years)	Low SDI	Both	Age-standardized	Chronic respiratory diseases	High body-mass index	Rate	1990	63.2361904106751	130.543773308215	22.2836268525683
13	DALYs (Disability-Adjusted Life Years)	Low SDI	Both	Age-standardized	Chronic respiratory diseases	Occupational carcinogens	Rate	1990	5.88921461694978	9.57984779676917	1.73547953842508
14	DALYs (Disability-Adjusted Life Years)	Low SDI	Both	Age-standardized	Chronic respiratory diseases	High temperature	Rate	1990	-5.19980876210801	63.6709367161245	-114.645443486639
15	DALYs (Disability-Adjusted Life Years)	Low SDI	Both	Age-standardized	Chronic respiratory diseases	Low temperature	Rate	1990	79.6172781474342	127.176298434007	40.3535047320154
16	DALYs (Disability-Adjusted Life Years)	Low SDI	Both	Age-standardized	Chronic respiratory diseases	Ambient particulate matter pollution	Rate	1990	160.302907216046	310.703808546349	58.3375889937696
17	DALYs (Disability-Adjusted Life Years)	Low SDI	Both	Age-standardized	Chronic respiratory diseases	Household air pollution from solid fuels	Rate	1990	1109.46476918911	1476.40232987971	728.033758740779
18	DALYs (Disability-Adjusted Life Years)	Low SDI	Both	Age-standardized	Chronic respiratory diseases	Ambient ozone pollution	Rate	1990	133.083521629988	213.290671535511	57.518755918019
19	DALYs (Disability-Adjusted Life Years)	Global	Both	Age-standardized	Chronic respiratory diseases	Ambient particulate matter pollution	Rate	1990	209.285859263265	305.042253692482	133.299677905302
20	DALYs (Disability-Adjusted Life Years)	Global	Both	Age-standardized	Chronic respiratory diseases	Household air pollution from solid fuels	Rate	1990	553.842391470087	757.294818872679	356.486438024792
21	DALYs (Disability-Adjusted Life Years)	Global	Both	Age-standardized	Chronic respiratory diseases	Ambient ozone pollution	Rate	1990	104.856172953643	167.429765853401	46.9740782329564
22	DALYs (Disability-Adjusted Life Years)	Low SDI	Both	Age-standardized	Chronic respiratory diseases	Smoking	Rate	1992	757.105328895081	888.458507790317	619.943889789664
23	DALYs (Disability-Adjusted Life Years)	Low SDI	Both	Age-standardized	Chronic respiratory diseases	Secondhand smoke	Rate	1992	106.679651830961	173.234127249279	46.0663737951334
24	DALYs (Disability-Adjusted Life Years)	Low SDI	Both	Age-standardized	Chronic respiratory diseases	High body-mass index	Rate	1992	63.136834599043	131.831078467887	22.6332053858041
25	DALYs (Disability-Adjusted Life Years)	Low SDI	Both	Age-standardized	Chronic respiratory diseases	Occupational carcinogens	Rate	1992	5.83620546033641	9.45525197096111	1.71887162055527
26	DALYs (Disability-Adjusted Life Years)	High-middle SDI	Both	Age-standardized	Chronic respiratory diseases	Ambient particulate matter pollution	Rate	1992	230.580844254088	326.354914768645	152.059958075913
27	DALYs (Disability-Adjusted Life Years)	High-middle SDI	Both	Age-standardized	Chronic respiratory diseases	Household air pollution from solid fuels	Rate	1992	268.847621946003	409.538076607286	154.926989390384
28	DALYs (Disability-Adjusted Life Years)	High-middle SDI	Both	Age-standardized	Chronic respiratory diseases	Occupational carcinogens	Rate	1992	17.7798022871975	21.4215493517463	14.705711687519
29	DALYs (Disability-Adjusted Life Years)	High-middle SDI	Both	Age-standardized	Chronic respiratory diseases	High temperature	Rate	1992	1.39140818816362	6.58723222406149	-1.97113955501351
30	DALYs (Disability-Adjusted Life Years)	High-middle SDI	Both	Age-standardized	Chronic respiratory diseases	Low temperature	Rate	1992	209.603675163164	248.50982150891	163.684491709787
31	DALYs (Disability-Adjusted Life Years)	Global	Both	Age-standardized	Chronic respiratory diseases	High temperature	Rate	1990	0.51831528539511	19.684131044654	-24.7670100532787
32	DALYs (Disability-Adjusted Life Years)	Global	Both	Age-standardized	Chronic respiratory diseases	Low temperature	Rate	1990	173.226531720551	209.465551792935	133.750337129272
33	DALYs (Disability-Adjusted Life Years)	Low SDI	Both	Age-standardized	Chronic respiratory diseases	High temperature	Rate	1992	-2.46272116725667	60.9610932032902	-96.8249140551346
34	DALYs (Disability-Adjusted Life Years)	Low SDI	Both	Age-standardized	Chronic respiratory diseases	Low temperature	Rate	1992	83.3077297979108	137.081832336986	37.2279379235352
35	DALYs (Disability-Adjusted Life Years)	Global	Both	Age-standardized	Chronic respiratory diseases	Smoking	Rate	1990	819.615424233268	904.140467620641	716.298439122387
36	DALYs (Disability-Adjusted Life Years)	Global	Both	Age-standardized	Chronic respiratory diseases	Secondhand smoke	Rate	1990	155.338682859316	235.527201781031	78.6857096949985
37	DALYs (Disability-Adjusted Life Years)	Global	Both	Age-standardized	Chronic respiratory diseases	High body-mass index	Rate	1990	50.8445011605524	87.3709304322745	25.80112801301
38	DALYs (Disability-Adjusted Life Years)	Global	Both	Age-standardized	Chronic respiratory diseases	Occupational carcinogens	Rate	1990	14.8273222748869	17.932698861052	11.7170582497521
39	DALYs (Disability-Adjusted Life Years)	Low SDI	Both	Age-standardized	Chronic respiratory diseases	Ambient particulate matter pollution	Rate	1992	158.489869021594	303.38033823658	60.7526936109071
40	DALYs (Disability-Adjusted Life Years)	Low SDI	Both	Age-standardized	Chronic respiratory diseases	Household air pollution from solid fuels	Rate	1992	1092.59362695057	1451.5832550584	714.481579504165
41	DALYs (Disability-Adjusted Life Years)	Low SDI	Both	Age-standardized	Chronic respiratory diseases	Ambient ozone pollution	Rate	1992	129.339703514629	210.420696905754	56.5673795547321
42	DALYs (Disability-Adjusted Life Years)	High-middle SDI	Both	Age-standardized	Chronic respiratory diseases	Ambient ozone pollution	Rate	1992	102.041692686796	163.101144670874	44.2383039380067
43	DALYs (Disability-Adjusted Life Years)	High-middle SDI	Both	Age-standardized	Chronic respiratory diseases	Smoking	Rate	1992	760.104374794727	834.780283272344	645.101275447203
44	DALYs (Disability-Adjusted Life Years)	High-middle SDI	Both	Age-standardized	Chronic respiratory diseases	Secondhand smoke	Rate	1992	151.503699600293	229.130512236942	80.717285745148
45	DALYs (Disability-Adjusted Life Years)	High-middle SDI	Both	Age-standardized	Chronic respiratory diseases	High body-mass index	Rate	1992	47.5506429431794	76.0298318224591	26.7325899647807
46	DALYs (Disability-Adjusted Life Years)	High SDI	Both	Age-standardized	Chronic respiratory diseases	Ambient particulate matter pollution	Rate	1991	64.1308711941784	97.5537029932329	35.3119669610079
47	DALYs (Disability-Adjusted Life Years)	High SDI	Both	Age-standardized	Chronic respiratory diseases	Household air pollution from solid fuels	Rate	1991	3.84759527094798	6.83337409513321	1.9022405312557
48	DALYs (Disability-Adjusted Life Years)	High SDI	Both	Age-standardized	Chronic respiratory diseases	Ambient ozone pollution	Rate	1991	25.8480361091815	42.1375745516617	11.5052568721989
49	DALYs (Disability-Adjusted Life Years)	High SDI	Both	Age-standardized	Chronic respiratory diseases	Smoking	Rate	1991	461.462022136928	511.018602480301	413.642410308507
50	DALYs (Disability-Adjusted Life Years)	High SDI	Both	Age-standardized	Chronic respiratory diseases	Secondhand smoke	Rate	1991	45.4622402186095	67.5466566976936	24.0397541572993
51	DALYs (Disability-Adjusted Life Years)	High SDI	Both	Age-standardized	Chronic respiratory diseases	High body-mass index	Rate	1991	69.7007309115987	114.790677417707	37.635747417551
52	DALYs (Disability-Adjusted Life Years)	High SDI	Both	Age-standardized	Chronic respiratory diseases	Occupational carcinogens	Rate	1991	6.88589937822246	7.71076903664407	6.24196491462973
53	DALYs (Disability-Adjusted Life Years)	High SDI	Both	Age-standardized	Chronic respiratory diseases	High temperature	Rate	1991	0.159508671538955	1.09143697225503	-0.864573375908534
54	DALYs (Disability-Adjusted Life Years)	High SDI	Both	Age-standardized	Chronic respiratory diseases	Low temperature	Rate	1991	79.8355914384202	96.0411386387576	65.2439881269127
55	DALYs (Disability-Adjusted Life Years)	Middle SDI	Both	Age-standardized	Chronic respiratory diseases	Ambient particulate matter pollution	Rate	1990	340.93290858627	521.767266184584	201.415039517174
56	DALYs (Disability-Adjusted Life Years)	Middle SDI	Both	Age-standardized	Chronic respiratory diseases	Household air pollution from solid fuels	Rate	1990	869.829495902273	1216.09737548184	523.452533890057
57	DALYs (Disability-Adjusted Life Years)	Middle SDI	Both	Age-standardized	Chronic respiratory diseases	Ambient ozone pollution	Rate	1990	154.833491508357	247.279686322604	68.7520214696394
58	DALYs (Disability-Adjusted Life Years)	Middle SDI	Both	Age-standardized	Chronic respiratory diseases	Smoking	Rate	1990	1059.89509793106	1193.0874415601	852.652047307341
59	DALYs (Disability-Adjusted Life Years)	Middle SDI	Both	Age-standardized	Chronic respiratory diseases	Secondhand smoke	Rate	1990	260.44493041983	391.898361314653	131.381044280996
60	DALYs (Disability-Adjusted Life Years)	Middle SDI	Both	Age-standardized	Chronic respiratory diseases	High body-mass index	Rate	1990	41.4981968425009	73.479653196525	20.8495402484892
61	DALYs (Disability-Adjusted Life Years)	Middle SDI	Both	Age-standardized	Chronic respiratory diseases	Occupational carcinogens	Rate	1990	22.7237909710357	28.9159593076116	16.5321253755808
62	DALYs (Disability-Adjusted Life Years)	Low-middle SDI	Both	Age-standardized	Chronic respiratory diseases	Ambient particulate matter pollution	Rate	1990	269.284809904177	464.539469448316	118.318191998494
63	DALYs (Disability-Adjusted Life Years)	Low-middle SDI	Both	Age-standardized	Chronic respiratory diseases	Household air pollution from solid fuels	Rate	1990	1460.34219212496	1959.93616468064	948.483741613063
64	DALYs (Disability-Adjusted Life Years)	Low-middle SDI	Both	Age-standardized	Chronic respiratory diseases	Ambient ozone pollution	Rate	1990	183.99890511759	293.683150008053	82.7092801304059
65	DALYs (Disability-Adjusted Life Years)	Low-middle SDI	Both	Age-standardized	Chronic respiratory diseases	Smoking	Rate	1990	1332.34845737897	1518.54179137137	1116.21693449617
66	DALYs (Disability-Adjusted Life Years)	Middle SDI	Both	Age-standardized	Chronic respiratory diseases	High temperature	Rate	1990	1.06486639934451	16.7869785534768	-19.3522252347494
67	DALYs (Disability-Adjusted Life Years)	Middle SDI	Both	Age-standardized	Chronic respiratory diseases	Low temperature	Rate	1990	282.96256304957	350.134176105288	204.935692808944
68	DALYs (Disability-Adjusted Life Years)	High-middle SDI	Both	Age-standardized	Chronic respiratory diseases	Occupational carcinogens	Rate	1991	17.6936223150302	21.2197565143158	14.6320516397188
69	DALYs (Disability-Adjusted Life Years)	High-middle SDI	Both	Age-standardized	Chronic respiratory diseases	High temperature	Rate	1991	1.34532223457682	6.89801688604415	-2.55320530588228
70	DALYs (Disability-Adjusted Life Years)	Middle SDI	Both	Age-standardized	Chronic respiratory diseases	Household air pollution from solid fuels	Rate	1992	796.715996433306	1133.97149703466	480.507069264767
71	DALYs (Disability-Adjusted Life Years)	Middle SDI	Both	Age-standardized	Chronic respiratory diseases	Ambient ozone pollution	Rate	1992	153.307810961323	244.637790068713	69.0763508899745
72	DALYs (Disability-Adjusted Life Years)	Middle SDI	Both	Age-standardized	Chronic respiratory diseases	Smoking	Rate	1992	1054.08442667148	1179.1130934097	866.77109328278
73	DALYs (Disability-Adjusted Life Years)	Middle SDI	Both	Age-standardized	Chronic respiratory diseases	Secondhand smoke	Rate	1992	255.700460573517	392.276085483146	128.159065535983
74	DALYs (Disability-Adjusted Life Years)	Global	Both	Age-standardized	Chronic respiratory diseases	Ambient particulate matter pollution	Rate	1992	212.118791634446	302.960281713911	137.568622497043
75	DALYs (Disability-Adjusted Life Years)	Global	Both	Age-standardized	Chronic respiratory diseases	Household air pollution from solid fuels	Rate	1992	522.113041912381	715.877687214176	334.424760717969
76	DALYs (Disability-Adjusted Life Years)	Global	Both	Age-standardized	Chronic respiratory diseases	Ambient ozone pollution	Rate	1992	104.315069809342	165.082248648932	47.2473057796361
77	DALYs (Disability-Adjusted Life Years)	Global	Both	Age-standardized	Chronic respiratory diseases	Smoking	Rate	1992	815.107688290428	893.75014269871	708.782403067215
78	DALYs (Disability-Adjusted Life Years)	Global	Both	Age-standardized	Chronic respiratory diseases	Secondhand smoke	Rate	1992	153.356538098752	234.785595205588	78.7813561201553
79	DALYs (Disability-Adjusted Life Years)	Global	Both	Age-standardized	Chronic respiratory diseases	High body-mass index	Rate	1992	50.1567853574647	85.3835270348748	25.8013947916819
80	DALYs (Disability-Adjusted Life Years)	Global	Both	Age-standardized	Chronic respiratory diseases	Occupational carcinogens	Rate	1992	14.8595488497884	17.8881199598403	11.9188727022388
81	DALYs (Disability-Adjusted Life Years)	Global	Both	Age-standardized	Chronic respiratory diseases	High temperature	Rate	1992	1.13988296434873	19.1486220380829	-22.2249853548622
82	DALYs (Disability-Adjusted Life Years)	Global	Both	Age-standardized	Chronic respiratory diseases	Low temperature	Rate	1992	177.276761321622	214.357846701003	137.126552155983
83	DALYs (Disability-Adjusted Life Years)	High-middle SDI	Both	Age-standardized	Chronic respiratory diseases	Low temperature	Rate	1991	208.003080450656	246.608341860415	162.173763774627
84	DALYs (Disability-Adjusted Life Years)	Low-middle SDI	Both	Age-standardized	Chronic respiratory diseases	Secondhand smoke	Rate	1990	238.589722565129	364.619197589632	112.943903888356
85	DALYs (Disability-Adjusted Life Years)	Low-middle SDI	Both	Age-standardized	Chronic respiratory diseases	High body-mass index	Rate	1990	47.4365125034789	102.774716186273	15.777266840232
86	DALYs (Disability-Adjusted Life Years)	Low-middle SDI	Both	Age-standardized	Chronic respiratory diseases	Occupational carcinogens	Rate	1990	11.2476107101441	14.9224104166574	6.45962148278457
87	DALYs (Disability-Adjusted Life Years)	Middle SDI	Both	Age-standardized	Chronic respiratory diseases	High body-mass index	Rate	1992	41.9145546813029	73.1410178093396	21.3328804725533
88	DALYs (Disability-Adjusted Life Years)	Middle SDI	Both	Age-standardized	Chronic respiratory diseases	Occupational carcinogens	Rate	1992	22.6427342688371	28.5661669964092	17.2417945644801
89	DALYs (Disability-Adjusted Life Years)	Middle SDI	Both	Age-standardized	Chronic respiratory diseases	High temperature	Rate	1992	1.52614725948212	15.4962577485348	-16.7310350928561
90	DALYs (Disability-Adjusted Life Years)	Middle SDI	Both	Age-standardized	Chronic respiratory diseases	Low temperature	Rate	1992	284.364148382061	350.285166380944	204.662803196065
91	DALYs (Disability-Adjusted Life Years)	Low-middle SDI	Both	Age-standardized	Chronic respiratory diseases	Ambient particulate matter pollution	Rate	1992	268.499581586324	449.175298746187	125.832729415073
92	DALYs (Disability-Adjusted Life Years)	Low-middle SDI	Both	Age-standardized	Chronic respiratory diseases	Household air pollution from solid fuels	Rate	1992	1404.3614224981	1886.49773722028	910.453607861155
93	DALYs (Disability-Adjusted Life Years)	Low-middle SDI	Both	Age-standardized	Chronic respiratory diseases	Ambient ozone pollution	Rate	1992	184.082622852544	296.833256604225	83.7158545842712
94	DALYs (Disability-Adjusted Life Years)	Low-middle SDI	Both	Age-standardized	Chronic respiratory diseases	Smoking	Rate	1992	1312.63261864574	1488.50445151302	1110.16207566398
95	DALYs (Disability-Adjusted Life Years)	Low-middle SDI	Both	Age-standardized	Chronic respiratory diseases	High temperature	Rate	1990	0.523534956678729	91.1310402377685	-106.100428679544
96	DALYs (Disability-Adjusted Life Years)	Low-middle SDI	Both	Age-standardized	Chronic respiratory diseases	Low temperature	Rate	1990	165.802080521437	235.490135689983	106.4237743502
97	DALYs (Disability-Adjusted Life Years)	Low SDI	Both	Age-standardized	Chronic respiratory diseases	Ambient particulate matter pollution	Rate	1991	159.612774233079	305.170544559865	61.7643520237711
98	DALYs (Disability-Adjusted Life Years)	Low SDI	Both	Age-standardized	Chronic respiratory diseases	Household air pollution from solid fuels	Rate	1991	1103.15253759031	1457.34153651528	723.955893262302
99	DALYs (Disability-Adjusted Life Years)	Low SDI	Both	Age-standardized	Chronic respiratory diseases	Ambient ozone pollution	Rate	1991	133.041548508347	216.079797279295	56.9458479585418
100	DALYs (Disability-Adjusted Life Years)	High-middle SDI	Both	Age-standardized	Chronic respiratory diseases	Ambient particulate matter pollution	Rate	1991	228.876949835421	327.685985633648	149.834530611874
101	DALYs (Disability-Adjusted Life Years)	High-middle SDI	Both	Age-standardized	Chronic respiratory diseases	Household air pollution from solid fuels	Rate	1991	283.792603773876	426.813163600228	165.015992548159
102	DALYs (Disability-Adjusted Life Years)	High-middle SDI	Both	Age-standardized	Chronic respiratory diseases	Ambient ozone pollution	Rate	1991	99.7562755635772	160.257828716724	43.8310393892173
103	DALYs (Disability-Adjusted Life Years)	High-middle SDI	Both	Age-standardized	Chronic respiratory diseases	Smoking	Rate	1991	755.469166020768	828.280326595958	644.837707760608
104	DALYs (Disability-Adjusted Life Years)	High-middle SDI	Both	Age-standardized	Chronic respiratory diseases	Secondhand smoke	Rate	1991	152.764991959965	231.368583854253	78.1919298934456
105	DALYs (Disability-Adjusted Life Years)	High-middle SDI	Both	Age-standardized	Chronic respiratory diseases	High body-mass index	Rate	1991	47.3237163326132	76.1182586013166	26.4866112954917
106	DALYs (Disability-Adjusted Life Years)	Global	Both	Age-standardized	Chronic respiratory diseases	Ambient particulate matter pollution	Rate	1991	210.633112216478	301.142380543395	135.140714241421
107	DALYs (Disability-Adjusted Life Years)	Global	Both	Age-standardized	Chronic respiratory diseases	Household air pollution from solid fuels	Rate	1991	538.239527825578	731.369239917737	345.333719464426
108	DALYs (Disability-Adjusted Life Years)	Global	Both	Age-standardized	Chronic respiratory diseases	Ambient ozone pollution	Rate	1991	103.619017254407	165.478600508863	45.8459695989151
109	DALYs (Disability-Adjusted Life Years)	Global	Both	Age-standardized	Chronic respiratory diseases	Smoking	Rate	1991	817.349742436519	897.552514610996	705.208495231052
110	DALYs (Disability-Adjusted Life Years)	Global	Both	Age-standardized	Chronic respiratory diseases	Secondhand smoke	Rate	1991	154.393468402093	235.194242668455	77.4860634929878
111	DALYs (Disability-Adjusted Life Years)	Global	Both	Age-standardized	Chronic respiratory diseases	High body-mass index	Rate	1991	50.3738362842277	86.2477032298467	25.7604745654334
112	DALYs (Disability-Adjusted Life Years)	Global	Both	Age-standardized	Chronic respiratory diseases	Occupational carcinogens	Rate	1991	14.8614602242034	17.9256353627073	11.8541754225733
113	DALYs (Disability-Adjusted Life Years)	Middle SDI	Both	Age-standardized	Chronic respiratory diseases	Ambient particulate matter pollution	Rate	1992	349.618982823735	522.051964564932	215.849419329625
114	DALYs (Disability-Adjusted Life Years)	Low SDI	Both	Age-standardized	Chronic respiratory diseases	Smoking	Rate	1991	763.55103293374	894.746911111355	626.925667076037
115	DALYs (Disability-Adjusted Life Years)	Low SDI	Both	Age-standardized	Chronic respiratory diseases	Secondhand smoke	Rate	1991	107.298207126231	176.116310457641	46.5384006506891
116	DALYs (Disability-Adjusted Life Years)	Low SDI	Both	Age-standardized	Chronic respiratory diseases	High body-mass index	Rate	1991	63.1172985763608	130.957477061698	22.1961745226741
117	DALYs (Disability-Adjusted Life Years)	Low SDI	Both	Age-standardized	Chronic respiratory diseases	Occupational carcinogens	Rate	1991	5.87667615550519	9.54964173305673	1.72756687238531
118	DALYs (Disability-Adjusted Life Years)	Global	Both	Age-standardized	Chronic respiratory diseases	High temperature	Rate	1991	1.004091025187	20.5670399303045	-24.1112475323439
119	DALYs (Disability-Adjusted Life Years)	Global	Both	Age-standardized	Chronic respiratory diseases	Low temperature	Rate	1991	176.034872882216	212.404527610285	138.047828478002
120	DALYs (Disability-Adjusted Life Years)	Low SDI	Both	Age-standardized	Chronic respiratory diseases	High temperature	Rate	1991	-3.59805858255409	62.5811037098273	-108.659856339557
121	DALYs (Disability-Adjusted Life Years)	Low SDI	Both	Age-standardized	Chronic respiratory diseases	Low temperature	Rate	1991	81.1826668444526	131.901034374491	39.1669796195628
122	DALYs (Disability-Adjusted Life Years)	Low-middle SDI	Both	Age-standardized	Chronic respiratory diseases	Secondhand smoke	Rate	1992	235.797197643494	364.119175053264	112.001727385573
123	DALYs (Disability-Adjusted Life Years)	Low-middle SDI	Both	Age-standardized	Chronic respiratory diseases	High body-mass index	Rate	1992	48.3070958635464	104.099998222602	16.4407458927326
124	DALYs (Disability-Adjusted Life Years)	Low-middle SDI	Both	Age-standardized	Chronic respiratory diseases	Occupational carcinogens	Rate	1992	11.1277291298289	14.6183531253557	6.65823314780793
125	DALYs (Disability-Adjusted Life Years)	High SDI	Both	Age-standardized	Chronic respiratory diseases	High body-mass index	Rate	1990	71.3257975967562	118.291510817724	38.2138587904699
126	DALYs (Disability-Adjusted Life Years)	High SDI	Both	Age-standardized	Chronic respiratory diseases	Occupational carcinogens	Rate	1990	6.95138049414078	7.76921802788578	6.30975902450514
127	DALYs (Disability-Adjusted Life Years)	High SDI	Both	Age-standardized	Chronic respiratory diseases	High temperature	Rate	1990	0.219045209465944	1.18529399501297	-0.837536030313024
128	DALYs (Disability-Adjusted Life Years)	High SDI	Both	Age-standardized	Chronic respiratory diseases	Low temperature	Rate	1990	77.989486454528	95.0880639201627	62.9482841942775
129	DALYs (Disability-Adjusted Life Years)	Low-middle SDI	Both	Age-standardized	Chronic respiratory diseases	High temperature	Rate	1992	3.60334796370865	85.0157838352131	-92.549014139007
130	DALYs (Disability-Adjusted Life Years)	Low-middle SDI	Both	Age-standardized	Chronic respiratory diseases	Low temperature	Rate	1992	171.514985347527	249.751707278311	104.58851074892
131	DALYs (Disability-Adjusted Life Years)	Middle SDI	Both	Age-standardized	Chronic respiratory diseases	Ambient particulate matter pollution	Rate	1991	345.316716673327	524.087003619427	210.383083645205
132	DALYs (Disability-Adjusted Life Years)	High SDI	Both	Age-standardized	Chronic respiratory diseases	High body-mass index	Rate	1992	67.9861891534111	111.186083748453	36.9518187026563
133	DALYs (Disability-Adjusted Life Years)	High SDI	Both	Age-standardized	Chronic respiratory diseases	Occupational carcinogens	Rate	1992	6.84329497104887	7.69173201894152	6.19340633618313
134	DALYs (Disability-Adjusted Life Years)	High SDI	Both	Age-standardized	Chronic respiratory diseases	High temperature	Rate	1992	0.163055569704002	1.04543994639068	-0.738383193034157
135	DALYs (Disability-Adjusted Life Years)	High SDI	Both	Age-standardized	Chronic respiratory diseases	Low temperature	Rate	1992	80.2582455222018	96.6679695539834	65.2696896504939
136	DALYs (Disability-Adjusted Life Years)	Low-middle SDI	Both	Age-standardized	Chronic respiratory diseases	Ambient particulate matter pollution	Rate	1991	268.775925448129	458.0825899368	123.618729019677
137	DALYs (Disability-Adjusted Life Years)	Low-middle SDI	Both	Age-standardized	Chronic respiratory diseases	Household air pollution from solid fuels	Rate	1991	1433.08601434118	1925.6938372946	931.138265436451
138	DALYs (Disability-Adjusted Life Years)	Low-middle SDI	Both	Age-standardized	Chronic respiratory diseases	Ambient ozone pollution	Rate	1991	184.756937222036	296.075868668945	82.6231259577962
139	DALYs (Disability-Adjusted Life Years)	Low-middle SDI	Both	Age-standardized	Chronic respiratory diseases	Smoking	Rate	1991	1324.20217696637	1495.45734264229	1109.89790345646
140	DALYs (Disability-Adjusted Life Years)	High SDI	Both	Age-standardized	Chronic respiratory diseases	Ambient particulate matter pollution	Rate	1990	64.9316215025955	99.8223385224226	35.9193536320568
141	DALYs (Disability-Adjusted Life Years)	High SDI	Both	Age-standardized	Chronic respiratory diseases	Household air pollution from solid fuels	Rate	1990	4.20986034481386	7.37794059530887	2.11158843656484
142	DALYs (Disability-Adjusted Life Years)	High SDI	Both	Age-standardized	Chronic respiratory diseases	Ambient ozone pollution	Rate	1990	26.4866331849569	43.0497778173123	11.9327047322784
143	DALYs (Disability-Adjusted Life Years)	High SDI	Both	Age-standardized	Chronic respiratory diseases	Smoking	Rate	1990	466.799828433527	518.070308269984	417.176825211801
144	DALYs (Disability-Adjusted Life Years)	High SDI	Both	Age-standardized	Chronic respiratory diseases	Secondhand smoke	Rate	1990	45.9645941955469	68.2291393333482	24.3379374570824
145	DALYs (Disability-Adjusted Life Years)	Low-middle SDI	Both	Age-standardized	Chronic respiratory diseases	Occupational carcinogens	Rate	1991	11.1957164686291	14.9221640418988	6.57595732035512
146	DALYs (Disability-Adjusted Life Years)	Low-middle SDI	Both	Age-standardized	Chronic respiratory diseases	High temperature	Rate	1991	3.69384543016999	91.6542053955984	-108.75221997562
147	DALYs (Disability-Adjusted Life Years)	Low-middle SDI	Both	Age-standardized	Chronic respiratory diseases	Low temperature	Rate	1991	166.723734495606	238.589561193837	105.422246562372
148	DALYs (Disability-Adjusted Life Years)	High SDI	Both	Age-standardized	Chronic respiratory diseases	Ambient particulate matter pollution	Rate	1992	63.2783233634187	95.9594563159364	34.8926679928231
149	DALYs (Disability-Adjusted Life Years)	High SDI	Both	Age-standardized	Chronic respiratory diseases	Household air pollution from solid fuels	Rate	1992	3.49242969324909	6.36136988803531	1.66628494284583
150	DALYs (Disability-Adjusted Life Years)	High SDI	Both	Age-standardized	Chronic respiratory diseases	Ambient ozone pollution	Rate	1992	25.0756148976867	40.9718299718566	11.2427579028744
151	DALYs (Disability-Adjusted Life Years)	High SDI	Both	Age-standardized	Chronic respiratory diseases	Smoking	Rate	1992	456.157903776258	504.981287793781	409.214539160687
152	DALYs (Disability-Adjusted Life Years)	High SDI	Both	Age-standardized	Chronic respiratory diseases	Secondhand smoke	Rate	1992	44.9286789294954	66.9746462646582	23.7353975723996
153	DALYs (Disability-Adjusted Life Years)	Middle SDI	Both	Age-standardized	Chronic respiratory diseases	Ambient ozone pollution	Rate	1991	151.404724613849	245.028722064239	67.0044356274504
154	DALYs (Disability-Adjusted Life Years)	Middle SDI	Both	Age-standardized	Chronic respiratory diseases	Smoking	Rate	1991	1057.73081004476	1189.67415516847	843.895048883482
155	DALYs (Disability-Adjusted Life Years)	Middle SDI	Both	Age-standardized	Chronic respiratory diseases	Secondhand smoke	Rate	1991	258.264453008284	391.034396293147	130.45784900474
156	DALYs (Disability-Adjusted Life Years)	Middle SDI	Both	Age-standardized	Chronic respiratory diseases	High body-mass index	Rate	1991	41.5264162231947	72.9703840801037	20.9817764862788
157	DALYs (Disability-Adjusted Life Years)	Middle SDI	Both	Age-standardized	Chronic respiratory diseases	Occupational carcinogens	Rate	1991	22.7030771156558	28.6257054563992	17.060458326741
158	DALYs (Disability-Adjusted Life Years)	Middle SDI	Both	Age-standardized	Chronic respiratory diseases	High temperature	Rate	1991	1.24095286469388	16.1935610487339	-18.1831075215628
159	DALYs (Disability-Adjusted Life Years)	Middle SDI	Both	Age-standardized	Chronic respiratory diseases	Household air pollution from solid fuels	Rate	1991	833.33697393387	1176.32771858614	497.706645881097
160	DALYs (Disability-Adjusted Life Years)	Middle SDI	Both	Age-standardized	Chronic respiratory diseases	Low temperature	Rate	1991	285.38610368832	351.631183021737	210.357404486605
161	DALYs (Disability-Adjusted Life Years)	High-middle SDI	Both	Age-standardized	Chronic respiratory diseases	High temperature	Rate	1993	0.857446128502454	6.01338655923777	-2.66102299135467
162	DALYs (Disability-Adjusted Life Years)	High-middle SDI	Both	Age-standardized	Chronic respiratory diseases	Low temperature	Rate	1993	206.625010603607	245.758844915827	159.110966328172
163	DALYs (Disability-Adjusted Life Years)	Low-middle SDI	Both	Age-standardized	Chronic respiratory diseases	Secondhand smoke	Rate	1991	237.21151912086	367.721953664268	113.01490240197
164	DALYs (Disability-Adjusted Life Years)	Low-middle SDI	Both	Age-standardized	Chronic respiratory diseases	High body-mass index	Rate	1991	47.6894232000902	102.523926273522	16.0728861438542
165	DALYs (Disability-Adjusted Life Years)	High SDI	Both	Age-standardized	Chronic respiratory diseases	High body-mass index	Rate	1993	66.6751545153046	108.351537175815	36.3624725916785
166	DALYs (Disability-Adjusted Life Years)	High SDI	Both	Age-standardized	Chronic respiratory diseases	Occupational carcinogens	Rate	1993	6.88962495897165	7.78777987741188	6.24067512390106
167	DALYs (Disability-Adjusted Life Years)	High-middle SDI	Both	Age-standardized	Chronic respiratory diseases	Occupational carcinogens	Rate	1993	17.7988098163777	21.3505908906482	14.7401467591413
168	DALYs (Disability-Adjusted Life Years)	High-middle SDI	Both	Age-standardized	Chronic respiratory diseases	Ambient particulate matter pollution	Rate	1994	231.283848090673	322.540437671376	154.627924641528
169	DALYs (Disability-Adjusted Life Years)	High-middle SDI	Both	Age-standardized	Chronic respiratory diseases	Household air pollution from solid fuels	Rate	1994	233.464134151656	355.789236979449	135.567160944866
170	DALYs (Disability-Adjusted Life Years)	High-middle SDI	Both	Age-standardized	Chronic respiratory diseases	Ambient ozone pollution	Rate	1994	103.874327476869	162.115548799525	45.216875381802
171	DALYs (Disability-Adjusted Life Years)	High-middle SDI	Both	Age-standardized	Chronic respiratory diseases	Smoking	Rate	1994	761.390036641877	831.707148953317	661.516041456765
172	DALYs (Disability-Adjusted Life Years)	High-middle SDI	Both	Age-standardized	Chronic respiratory diseases	Secondhand smoke	Rate	1994	146.963225913644	221.481223556332	74.0151214846416
173	DALYs (Disability-Adjusted Life Years)	High-middle SDI	Both	Age-standardized	Chronic respiratory diseases	High body-mass index	Rate	1994	48.9067512683818	77.5507542089922	27.6592317783513
174	DALYs (Disability-Adjusted Life Years)	Low SDI	Both	Age-standardized	Chronic respiratory diseases	Smoking	Rate	1993	753.594747832565	876.944711138289	614.621160387155
175	DALYs (Disability-Adjusted Life Years)	Low SDI	Both	Age-standardized	Chronic respiratory diseases	Secondhand smoke	Rate	1993	106.195384300775	173.509559140365	47.1745878416969
176	DALYs (Disability-Adjusted Life Years)	Low SDI	Both	Age-standardized	Chronic respiratory diseases	High body-mass index	Rate	1993	62.8953689743974	129.730337179326	22.2246438340779
177	DALYs (Disability-Adjusted Life Years)	Low SDI	Both	Age-standardized	Chronic respiratory diseases	Occupational carcinogens	Rate	1993	5.78787692002255	9.28600008900377	1.7333419622409
178	DALYs (Disability-Adjusted Life Years)	Low SDI	Both	Age-standardized	Chronic respiratory diseases	High temperature	Rate	1993	-2.55601548073711	64.7582162947147	-98.8482474159797
179	DALYs (Disability-Adjusted Life Years)	Low SDI	Both	Age-standardized	Chronic respiratory diseases	Low temperature	Rate	1993	79.6863510109955	126.385537029596	39.5351614510024
180	DALYs (Disability-Adjusted Life Years)	Global	Both	Age-standardized	Chronic respiratory diseases	Ambient particulate matter pollution	Rate	1994	214.565698635345	299.575163411288	141.347721419237
181	DALYs (Disability-Adjusted Life Years)	Global	Both	Age-standardized	Chronic respiratory diseases	Household air pollution from solid fuels	Rate	1994	484.755686471039	662.945846211829	311.003414786691
182	DALYs (Disability-Adjusted Life Years)	Global	Both	Age-standardized	Chronic respiratory diseases	Ambient ozone pollution	Rate	1994	106.823996584778	168.07995983806	48.3465163718889
183	DALYs (Disability-Adjusted Life Years)	Global	Both	Age-standardized	Chronic respiratory diseases	Smoking	Rate	1994	807.949729902916	878.063532575202	700.073802105762
184	DALYs (Disability-Adjusted Life Years)	Global	Both	Age-standardized	Chronic respiratory diseases	Secondhand smoke	Rate	1994	149.583752165426	229.111342121232	74.6610239667825
185	DALYs (Disability-Adjusted Life Years)	Global	Both	Age-standardized	Chronic respiratory diseases	High body-mass index	Rate	1994	49.7659867279242	83.6382369401071	25.7428795031397
186	DALYs (Disability-Adjusted Life Years)	High-middle SDI	Both	Age-standardized	Chronic respiratory diseases	Ambient particulate matter pollution	Rate	1993	232.299771746088	325.518880020362	153.547013837061
187	DALYs (Disability-Adjusted Life Years)	High-middle SDI	Both	Age-standardized	Chronic respiratory diseases	Household air pollution from solid fuels	Rate	1993	252.051728914022	386.006598217701	147.754990747775
188	DALYs (Disability-Adjusted Life Years)	High-middle SDI	Both	Age-standardized	Chronic respiratory diseases	Ambient ozone pollution	Rate	1993	102.49351969929	163.752302284247	44.5306249977458
189	DALYs (Disability-Adjusted Life Years)	High-middle SDI	Both	Age-standardized	Chronic respiratory diseases	Smoking	Rate	1993	765.691824718321	837.309728343127	653.885154274362
190	DALYs (Disability-Adjusted Life Years)	High-middle SDI	Both	Age-standardized	Chronic respiratory diseases	Secondhand smoke	Rate	1993	150.148607068511	227.978208041112	75.4800947253013
191	DALYs (Disability-Adjusted Life Years)	High-middle SDI	Both	Age-standardized	Chronic respiratory diseases	High body-mass index	Rate	1993	48.5188724261452	77.3923799584914	27.404442071479
192	DALYs (Disability-Adjusted Life Years)	Global	Both	Age-standardized	Chronic respiratory diseases	Occupational carcinogens	Rate	1994	14.7328670336001	17.7676282701616	11.8480218219602
193	DALYs (Disability-Adjusted Life Years)	Global	Both	Age-standardized	Chronic respiratory diseases	High temperature	Rate	1994	1.74598898471558	20.3188529837679	-20.9240240668732
194	DALYs (Disability-Adjusted Life Years)	Global	Both	Age-standardized	Chronic respiratory diseases	Low temperature	Rate	1994	164.337163945256	201.045181679634	128.146696324931
195	DALYs (Disability-Adjusted Life Years)	Low SDI	Both	Age-standardized	Chronic respiratory diseases	Smoking	Rate	1994	748.217079690937	866.045495083281	618.860852611067
196	DALYs (Disability-Adjusted Life Years)	Low SDI	Both	Age-standardized	Chronic respiratory diseases	Secondhand smoke	Rate	1994	105.362759856787	169.33075828812	45.3371144931033
197	DALYs (Disability-Adjusted Life Years)	Low SDI	Both	Age-standardized	Chronic respiratory diseases	High body-mass index	Rate	1994	62.8541126762843	130.299205265444	22.2537579991908
198	DALYs (Disability-Adjusted Life Years)	Low SDI	Both	Age-standardized	Chronic respiratory diseases	Occupational carcinogens	Rate	1994	5.74197382047619	9.15000418676707	1.7242028522952
199	DALYs (Disability-Adjusted Life Years)	Low SDI	Both	Age-standardized	Chronic respiratory diseases	Ambient particulate matter pollution	Rate	1994	158.261036327265	296.866402408272	61.8082438933113
200	DALYs (Disability-Adjusted Life Years)	Low SDI	Both	Age-standardized	Chronic respiratory diseases	Household air pollution from solid fuels	Rate	1994	1069.00559585007	1416.26587646093	696.883328443914
201	DALYs (Disability-Adjusted Life Years)	Low SDI	Both	Age-standardized	Chronic respiratory diseases	Ambient ozone pollution	Rate	1994	129.380951002762	206.078151623205	58.1484378990711
202	DALYs (Disability-Adjusted Life Years)	High-middle SDI	Both	Age-standardized	Chronic respiratory diseases	Low temperature	Rate	1994	192.564841746622	228.769111399224	150.494263709657
203	DALYs (Disability-Adjusted Life Years)	High SDI	Both	Age-standardized	Chronic respiratory diseases	Ambient particulate matter pollution	Rate	1993	62.9957819919904	95.5747105141552	34.807154525279
204	DALYs (Disability-Adjusted Life Years)	High SDI	Both	Age-standardized	Chronic respiratory diseases	Household air pollution from solid fuels	Rate	1993	3.15456737145641	5.85722539199301	1.48075775881405
205	DALYs (Disability-Adjusted Life Years)	High SDI	Both	Age-standardized	Chronic respiratory diseases	Ambient ozone pollution	Rate	1993	26.3082584869904	42.6100242670928	11.8758143805951
206	DALYs (Disability-Adjusted Life Years)	High SDI	Both	Age-standardized	Chronic respiratory diseases	Smoking	Rate	1993	455.162017297037	502.778446945848	409.219096439738
207	DALYs (Disability-Adjusted Life Years)	High SDI	Both	Age-standardized	Chronic respiratory diseases	Secondhand smoke	Rate	1993	44.7711888390799	66.8777698857356	23.7013646529434
208	DALYs (Disability-Adjusted Life Years)	Low SDI	Both	Age-standardized	Chronic respiratory diseases	High temperature	Rate	1994	-2.20363549863149	59.4726319142065	-94.0661365574587
209	DALYs (Disability-Adjusted Life Years)	Low SDI	Both	Age-standardized	Chronic respiratory diseases	Low temperature	Rate	1994	79.7609226761503	127.940635044917	38.6256341395082
210	DALYs (Disability-Adjusted Life Years)	High SDI	Both	Age-standardized	Chronic respiratory diseases	High temperature	Rate	1993	0.198753333174701	1.13655568783143	-0.727428637904013
211	DALYs (Disability-Adjusted Life Years)	High SDI	Both	Age-standardized	Chronic respiratory diseases	Low temperature	Rate	1993	81.888147045238	98.3204215660221	66.9842812662435
212	DALYs (Disability-Adjusted Life Years)	High-middle SDI	Both	Age-standardized	Chronic respiratory diseases	Occupational carcinogens	Rate	1994	17.7650570937981	21.63976766778	14.7295488068355
213	DALYs (Disability-Adjusted Life Years)	High-middle SDI	Both	Age-standardized	Chronic respiratory diseases	High temperature	Rate	1994	2.33035404437313	8.12571032101429	-1.73345286995823
214	DALYs (Disability-Adjusted Life Years)	Global	Both	Age-standardized	Chronic respiratory diseases	High temperature	Rate	1993	0.978740264422011	19.8548001300581	-21.9621923512171
215	DALYs (Disability-Adjusted Life Years)	Global	Both	Age-standardized	Chronic respiratory diseases	Low temperature	Rate	1993	173.850052969314	210.278604000641	135.313243827214
216	DALYs (Disability-Adjusted Life Years)	Global	Both	Age-standardized	Chronic respiratory diseases	Ambient particulate matter pollution	Rate	1993	214.076318367458	302.149202412082	140.944878700302
217	DALYs (Disability-Adjusted Life Years)	Global	Both	Age-standardized	Chronic respiratory diseases	Household air pollution from solid fuels	Rate	1993	504.649874052281	686.680652063645	324.92049161745
218	DALYs (Disability-Adjusted Life Years)	Global	Both	Age-standardized	Chronic respiratory diseases	Ambient ozone pollution	Rate	1993	105.285733977894	167.414618392427	48.1691033313646
219	DALYs (Disability-Adjusted Life Years)	Global	Both	Age-standardized	Chronic respiratory diseases	Smoking	Rate	1993	814.625553888562	885.372784987578	715.648147322241
220	DALYs (Disability-Adjusted Life Years)	Global	Both	Age-standardized	Chronic respiratory diseases	Secondhand smoke	Rate	1993	152.139946912501	232.683481780506	74.1511903285743
221	DALYs (Disability-Adjusted Life Years)	Global	Both	Age-standardized	Chronic respiratory diseases	High body-mass index	Rate	1993	49.9589712795546	84.8328933696933	25.7761001644046
222	DALYs (Disability-Adjusted Life Years)	Global	Both	Age-standardized	Chronic respiratory diseases	Occupational carcinogens	Rate	1993	14.8312243482187	17.7566694530714	11.9987161050651
223	DALYs (Disability-Adjusted Life Years)	Middle SDI	Both	Age-standardized	Chronic respiratory diseases	Household air pollution from solid fuels	Rate	1993	758.784932639227	1070.21875613127	452.222842638648
224	DALYs (Disability-Adjusted Life Years)	Middle SDI	Both	Age-standardized	Chronic respiratory diseases	Ambient ozone pollution	Rate	1993	153.240705397801	248.355092345814	68.918972975111
225	DALYs (Disability-Adjusted Life Years)	Middle SDI	Both	Age-standardized	Chronic respiratory diseases	Smoking	Rate	1993	1051.24563851448	1166.37952799988	857.300959732548
226	DALYs (Disability-Adjusted Life Years)	Middle SDI	Both	Age-standardized	Chronic respiratory diseases	Secondhand smoke	Rate	1993	252.425896244907	381.595794851968	126.262229638693
227	DALYs (Disability-Adjusted Life Years)	Middle SDI	Both	Age-standardized	Chronic respiratory diseases	High body-mass index	Rate	1993	41.7886879734376	72.3602987044204	21.4933241695882
228	DALYs (Disability-Adjusted Life Years)	Middle SDI	Both	Age-standardized	Chronic respiratory diseases	Occupational carcinogens	Rate	1993	22.4987672321222	27.9217745466565	17.2683730123457
229	DALYs (Disability-Adjusted Life Years)	Middle SDI	Both	Age-standardized	Chronic respiratory diseases	Ambient particulate matter pollution	Rate	1994	356.984017988309	522.628110175146	225.79007065796
230	DALYs (Disability-Adjusted Life Years)	Middle SDI	Both	Age-standardized	Chronic respiratory diseases	Ambient particulate matter pollution	Rate	1993	354.365965007282	528.740760709517	220.032412734156
231	DALYs (Disability-Adjusted Life Years)	Low SDI	Both	Age-standardized	Chronic respiratory diseases	Ambient particulate matter pollution	Rate	1993	158.235962729858	301.897032034765	62.668831434727
232	DALYs (Disability-Adjusted Life Years)	Low SDI	Both	Age-standardized	Chronic respiratory diseases	Household air pollution from solid fuels	Rate	1993	1082.14326466615	1425.13899665748	702.167527333384
233	DALYs (Disability-Adjusted Life Years)	Low SDI	Both	Age-standardized	Chronic respiratory diseases	Ambient ozone pollution	Rate	1993	129.718159315459	203.890889877342	57.5793513602034
234	DALYs (Disability-Adjusted Life Years)	Middle SDI	Both	Age-standardized	Chronic respiratory diseases	High temperature	Rate	1993	0.688957653393881	15.5832173719659	-17.5125201558236
235	DALYs (Disability-Adjusted Life Years)	Middle SDI	Both	Age-standardized	Chronic respiratory diseases	Low temperature	Rate	1993	275.896104035668	338.219654720977	200.30186099339
236	DALYs (Disability-Adjusted Life Years)	Middle SDI	Both	Age-standardized	Chronic respiratory diseases	Household air pollution from solid fuels	Rate	1994	716.029289274417	1032.19262132922	421.924760728363
237	DALYs (Disability-Adjusted Life Years)	Low-middle SDI	Both	Age-standardized	Chronic respiratory diseases	Secondhand smoke	Rate	1994	230.091404993249	356.304683467936	111.32263664676
238	DALYs (Disability-Adjusted Life Years)	Low-middle SDI	Both	Age-standardized	Chronic respiratory diseases	High body-mass index	Rate	1994	48.188209009264	100.2222889981	17.1216900183947
239	DALYs (Disability-Adjusted Life Years)	Low-middle SDI	Both	Age-standardized	Chronic respiratory diseases	Secondhand smoke	Rate	1993	233.788282508692	361.70980826087	110.430308102154
240	DALYs (Disability-Adjusted Life Years)	Low-middle SDI	Both	Age-standardized	Chronic respiratory diseases	High body-mass index	Rate	1993	48.2417020167545	104.022668727659	16.6857858132089
241	DALYs (Disability-Adjusted Life Years)	Low-middle SDI	Both	Age-standardized	Chronic respiratory diseases	Occupational carcinogens	Rate	1993	10.9755478028831	14.3375219341566	6.70950745476039
242	DALYs (Disability-Adjusted Life Years)	Low-middle SDI	Both	Age-standardized	Chronic respiratory diseases	High temperature	Rate	1993	4.8843880869416	86.3164420352688	-89.0229566707543
243	DALYs (Disability-Adjusted Life Years)	Low-middle SDI	Both	Age-standardized	Chronic respiratory diseases	Low temperature	Rate	1993	164.333052210988	231.320425664625	103.505342422281
244	DALYs (Disability-Adjusted Life Years)	Middle SDI	Both	Age-standardized	Chronic respiratory diseases	Ambient ozone pollution	Rate	1994	155.804231686323	242.353151111379	67.7151108622199
245	DALYs (Disability-Adjusted Life Years)	Middle SDI	Both	Age-standardized	Chronic respiratory diseases	Smoking	Rate	1994	1042.71201907079	1159.19536969497	837.651864832739
246	DALYs (Disability-Adjusted Life Years)	Middle SDI	Both	Age-standardized	Chronic respiratory diseases	Secondhand smoke	Rate	1994	247.047192921229	373.507955324964	125.44178642975
247	DALYs (Disability-Adjusted Life Years)	Middle SDI	Both	Age-standardized	Chronic respiratory diseases	High body-mass index	Rate	1994	41.9843953653196	71.9503715343995	21.7645234944215
248	DALYs (Disability-Adjusted Life Years)	Middle SDI	Both	Age-standardized	Chronic respiratory diseases	Occupational carcinogens	Rate	1994	22.2828247323506	28.073772770553	17.2877781763713
249	DALYs (Disability-Adjusted Life Years)	Middle SDI	Both	Age-standardized	Chronic respiratory diseases	High temperature	Rate	1994	2.19664472709635	16.6784493584741	-15.9745567079885
250	DALYs (Disability-Adjusted Life Years)	Low-middle SDI	Both	Age-standardized	Chronic respiratory diseases	Ambient particulate matter pollution	Rate	1994	269.115192415526	445.365654700301	130.839005332405
251	DALYs (Disability-Adjusted Life Years)	Low-middle SDI	Both	Age-standardized	Chronic respiratory diseases	Household air pollution from solid fuels	Rate	1994	1332.12965760082	1794.80140423608	861.6321125975
252	DALYs (Disability-Adjusted Life Years)	Low-middle SDI	Both	Age-standardized	Chronic respiratory diseases	Ambient ozone pollution	Rate	1994	185.974365658088	294.494440811874	81.0041207432985
253	DALYs (Disability-Adjusted Life Years)	Low-middle SDI	Both	Age-standardized	Chronic respiratory diseases	Smoking	Rate	1994	1281.96102264025	1439.7815300858	1101.98357383922
254	DALYs (Disability-Adjusted Life Years)	Low-middle SDI	Both	Age-standardized	Chronic respiratory diseases	Occupational carcinogens	Rate	1994	10.7829749358823	14.0242200079851	6.65766008800739
255	DALYs (Disability-Adjusted Life Years)	Low-middle SDI	Both	Age-standardized	Chronic respiratory diseases	High temperature	Rate	1994	4.55657595526089	85.9914227568291	-86.1688422987928
256	DALYs (Disability-Adjusted Life Years)	Low-middle SDI	Both	Age-standardized	Chronic respiratory diseases	Low temperature	Rate	1994	158.006083037369	225.613347982189	99.398917614607
257	DALYs (Disability-Adjusted Life Years)	Middle SDI	Both	Age-standardized	Chronic respiratory diseases	Low temperature	Rate	1994	261.562308457049	327.983988648107	186.902384423695
258	DALYs (Disability-Adjusted Life Years)	Low-middle SDI	Both	Age-standardized	Chronic respiratory diseases	Ambient particulate matter pollution	Rate	1993	269.15291136627	445.184379183884	129.396625675973
259	DALYs (Disability-Adjusted Life Years)	Low-middle SDI	Both	Age-standardized	Chronic respiratory diseases	Household air pollution from solid fuels	Rate	1993	1371.70304743458	1858.84666413801	887.581076075745
260	DALYs (Disability-Adjusted Life Years)	Low-middle SDI	Both	Age-standardized	Chronic respiratory diseases	Ambient ozone pollution	Rate	1993	186.101775240465	300.939766430462	82.366883609138
261	DALYs (Disability-Adjusted Life Years)	Low-middle SDI	Both	Age-standardized	Chronic respiratory diseases	Smoking	Rate	1993	1300.43777492471	1465.84031678236	1112.87356124265
262	DALYs (Disability-Adjusted Life Years)	Global	Both	Age-standardized	Chronic respiratory diseases	High temperature	Rate	1995	1.88919437403923	19.9786718521416	-20.0958715344691
263	DALYs (Disability-Adjusted Life Years)	Global	Both	Age-standardized	Chronic respiratory diseases	Low temperature	Rate	1995	163.546383750975	197.883228597488	128.641538090094
264	DALYs (Disability-Adjusted Life Years)	Low-middle SDI	Both	Age-standardized	Chronic respiratory diseases	High temperature	Rate	1995	6.22923516344368	83.5518451102486	-83.6515435196645
265	DALYs (Disability-Adjusted Life Years)	Low-middle SDI	Both	Age-standardized	Chronic respiratory diseases	Low temperature	Rate	1995	155.679321288434	222.811420268039	96.5596687134228
266	DALYs (Disability-Adjusted Life Years)	High SDI	Both	Age-standardized	Chronic respiratory diseases	Ambient particulate matter pollution	Rate	1994	61.9803696518754	94.5584579092936	34.7651674025642
267	DALYs (Disability-Adjusted Life Years)	High SDI	Both	Age-standardized	Chronic respiratory diseases	Household air pollution from solid fuels	Rate	1994	2.82452434338315	5.26116890220465	1.30249966412272
268	DALYs (Disability-Adjusted Life Years)	High SDI	Both	Age-standardized	Chronic respiratory diseases	Ambient ozone pollution	Rate	1994	27.5214745295772	44.2500613821052	12.35221408409
269	DALYs (Disability-Adjusted Life Years)	High SDI	Both	Age-standardized	Chronic respiratory diseases	Smoking	Rate	1994	449.46756836416	495.649793712565	405.543511334
270	DALYs (Disability-Adjusted Life Years)	High SDI	Both	Age-standardized	Chronic respiratory diseases	Secondhand smoke	Rate	1994	44.1026706617007	65.9058343911203	23.251767572317
271	DALYs (Disability-Adjusted Life Years)	Middle SDI	Both	Age-standardized	Chronic respiratory diseases	High body-mass index	Rate	1995	41.8033417828749	71.4369261456535	21.7511293610954
272	DALYs (Disability-Adjusted Life Years)	Middle SDI	Both	Age-standardized	Chronic respiratory diseases	Occupational carcinogens	Rate	1995	21.9595048854964	27.2291964712717	17.3281552789986
273	DALYs (Disability-Adjusted Life Years)	Middle SDI	Both	Age-standardized	Chronic respiratory diseases	High temperature	Rate	1995	2.30104000349098	15.3511880423782	-14.5159445310047
274	DALYs (Disability-Adjusted Life Years)	Middle SDI	Both	Age-standardized	Chronic respiratory diseases	Low temperature	Rate	1995	259.068385279923	318.402216242498	186.272683272204
275	DALYs (Disability-Adjusted Life Years)	Global	Both	Age-standardized	Chronic respiratory diseases	Ambient particulate matter pollution	Rate	1995	213.846195457351	297.909847476804	141.021569746126
276	DALYs (Disability-Adjusted Life Years)	Global	Both	Age-standardized	Chronic respiratory diseases	Household air pollution from solid fuels	Rate	1995	462.508497422876	635.269335836529	293.954197566926
277	DALYs (Disability-Adjusted Life Years)	Global	Both	Age-standardized	Chronic respiratory diseases	Ambient ozone pollution	Rate	1995	107.133333407889	169.838880525054	48.7906334607511
278	DALYs (Disability-Adjusted Life Years)	Global	Both	Age-standardized	Chronic respiratory diseases	Smoking	Rate	1995	797.112089482206	867.526762555319	690.796553684573
279	DALYs (Disability-Adjusted Life Years)	Global	Both	Age-standardized	Chronic respiratory diseases	Secondhand smoke	Rate	1995	145.946860217576	220.989218138494	72.8900621830499
280	DALYs (Disability-Adjusted Life Years)	Global	Both	Age-standardized	Chronic respiratory diseases	High body-mass index	Rate	1995	49.2182567378062	82.6924839959984	25.5813413323119
281	DALYs (Disability-Adjusted Life Years)	Global	Both	Age-standardized	Chronic respiratory diseases	Occupational carcinogens	Rate	1995	14.6028580917879	17.5178206629623	11.9558542528449
282	DALYs (Disability-Adjusted Life Years)	High SDI	Both	Age-standardized	Chronic respiratory diseases	High body-mass index	Rate	1994	65.5450797628755	105.902467673159	35.9478835175174
283	DALYs (Disability-Adjusted Life Years)	High SDI	Both	Age-standardized	Chronic respiratory diseases	Occupational carcinogens	Rate	1994	6.82554089530049	7.7864099300884	6.17696770415054
284	DALYs (Disability-Adjusted Life Years)	High SDI	Both	Age-standardized	Chronic respiratory diseases	High temperature	Rate	1994	0.279019417032622	1.18043485254528	-0.70247475629989
285	DALYs (Disability-Adjusted Life Years)	High SDI	Both	Age-standardized	Chronic respiratory diseases	Low temperature	Rate	1994	76.6844674890635	92.4469838665215	62.4498934854987
286	DALYs (Disability-Adjusted Life Years)	High SDI	Both	Age-standardized	Chronic respiratory diseases	High body-mass index	Rate	1995	64.9524863357597	104.814167466876	35.8591260133257
287	DALYs (Disability-Adjusted Life Years)	High SDI	Both	Age-standardized	Chronic respiratory diseases	Occupational carcinogens	Rate	1995	6.85892356407548	7.8255046980627	6.19504517830979
288	DALYs (Disability-Adjusted Life Years)	High SDI	Both	Age-standardized	Chronic respiratory diseases	High temperature	Rate	1995	0.251552675743902	1.17828581474313	-0.669492716167346
289	DALYs (Disability-Adjusted Life Years)	High SDI	Both	Age-standardized	Chronic respiratory diseases	Low temperature	Rate	1995	77.5866967770554	92.8677699040044	63.3363595814148
290	DALYs (Disability-Adjusted Life Years)	Global	Both	Age-standardized	Chronic respiratory diseases	Ambient particulate matter pollution	Rate	1996	214.659637916803	293.097168613971	142.208362966486
291	DALYs (Disability-Adjusted Life Years)	Global	Both	Age-standardized	Chronic respiratory diseases	Household air pollution from solid fuels	Rate	1996	443.862959912301	610.054746403948	280.595248211867
292	DALYs (Disability-Adjusted Life Years)	Global	Both	Age-standardized	Chronic respiratory diseases	Ambient ozone pollution	Rate	1996	106.160561438908	167.555786624825	47.967756070717
293	DALYs (Disability-Adjusted Life Years)	Global	Both	Age-standardized	Chronic respiratory diseases	Smoking	Rate	1996	786.139247700913	854.621044206557	687.018100753784
294	DALYs (Disability-Adjusted Life Years)	Global	Both	Age-standardized	Chronic respiratory diseases	Secondhand smoke	Rate	1996	142.855169249167	215.269708629492	71.0611866365461
295	DALYs (Disability-Adjusted Life Years)	Global	Both	Age-standardized	Chronic respiratory diseases	High body-mass index	Rate	1996	48.5710781010746	81.067771189306	25.2723047762687
296	DALYs (Disability-Adjusted Life Years)	Global	Both	Age-standardized	Chronic respiratory diseases	Occupational carcinogens	Rate	1996	14.2982785104258	16.9366412549251	11.7486849645453
297	DALYs (Disability-Adjusted Life Years)	High SDI	Both	Age-standardized	Chronic respiratory diseases	Ambient particulate matter pollution	Rate	1995	61.1882739951465	93.2379496531075	34.1913046672482
298	DALYs (Disability-Adjusted Life Years)	High SDI	Both	Age-standardized	Chronic respiratory diseases	Household air pollution from solid fuels	Rate	1995	2.52214220061275	4.82313444995852	1.12893539166967
299	DALYs (Disability-Adjusted Life Years)	High SDI	Both	Age-standardized	Chronic respiratory diseases	Ambient ozone pollution	Rate	1995	28.292646446667	45.4688995860688	12.8555400385488
300	DALYs (Disability-Adjusted Life Years)	High SDI	Both	Age-standardized	Chronic respiratory diseases	Smoking	Rate	1995	445.740581703234	491.42231051151	402.171570190993
301	DALYs (Disability-Adjusted Life Years)	High SDI	Both	Age-standardized	Chronic respiratory diseases	Secondhand smoke	Rate	1995	43.5934043353799	65.1181295913447	22.8905333678336
302	DALYs (Disability-Adjusted Life Years)	High-middle SDI	Both	Age-standardized	Chronic respiratory diseases	Occupational carcinogens	Rate	1995	17.6497006097327	21.5011389997102	14.5889253614889
303	DALYs (Disability-Adjusted Life Years)	High-middle SDI	Both	Age-standardized	Chronic respiratory diseases	High temperature	Rate	1995	1.5883893535252	6.8682390623853	-2.12034937060707
304	DALYs (Disability-Adjusted Life Years)	High-middle SDI	Both	Age-standardized	Chronic respiratory diseases	Low temperature	Rate	1995	192.012223828839	228.142038691271	149.373864103268
305	DALYs (Disability-Adjusted Life Years)	High-middle SDI	Both	Age-standardized	Chronic respiratory diseases	Ambient particulate matter pollution	Rate	1995	228.373542757876	318.452644910519	153.035813648717
306	DALYs (Disability-Adjusted Life Years)	High-middle SDI	Both	Age-standardized	Chronic respiratory diseases	Household air pollution from solid fuels	Rate	1995	214.367478471469	332.20177959421	124.247501492762
307	DALYs (Disability-Adjusted Life Years)	Low SDI	Both	Age-standardized	Chronic respiratory diseases	Smoking	Rate	1995	739.580094012814	857.382787274525	604.303941892164
308	DALYs (Disability-Adjusted Life Years)	Low SDI	Both	Age-standardized	Chronic respiratory diseases	Secondhand smoke	Rate	1995	104.176246145683	171.210489246597	45.3381977127312
309	DALYs (Disability-Adjusted Life Years)	Low SDI	Both	Age-standardized	Chronic respiratory diseases	High body-mass index	Rate	1995	62.691981337311	128.724831402445	22.5768965156104
310	DALYs (Disability-Adjusted Life Years)	Low SDI	Both	Age-standardized	Chronic respiratory diseases	Occupational carcinogens	Rate	1995	5.69122419277654	9.27573437572795	1.72846963250078
311	DALYs (Disability-Adjusted Life Years)	High-middle SDI	Both	Age-standardized	Chronic respiratory diseases	Ambient ozone pollution	Rate	1995	102.033350074975	162.56694353482	44.487471361192
312	DALYs (Disability-Adjusted Life Years)	High-middle SDI	Both	Age-standardized	Chronic respiratory diseases	Smoking	Rate	1995	746.960661664999	811.456611792925	649.232986337239
313	DALYs (Disability-Adjusted Life Years)	High-middle SDI	Both	Age-standardized	Chronic respiratory diseases	Secondhand smoke	Rate	1995	142.481797894518	213.64738204623	73.6633612043422
314	DALYs (Disability-Adjusted Life Years)	High-middle SDI	Both	Age-standardized	Chronic respiratory diseases	High body-mass index	Rate	1995	47.9077436930017	76.247908262429	27.142858277803
315	DALYs (Disability-Adjusted Life Years)	Low SDI	Both	Age-standardized	Chronic respiratory diseases	High temperature	Rate	1995	-0.658439368134978	57.9882814917111	-87.06016123636
316	DALYs (Disability-Adjusted Life Years)	Low SDI	Both	Age-standardized	Chronic respiratory diseases	Low temperature	Rate	1995	78.9114761468196	125.057182348007	37.6279362189366
317	DALYs (Disability-Adjusted Life Years)	High-middle SDI	Both	Age-standardized	Chronic respiratory diseases	Occupational carcinogens	Rate	1996	17.2786415377909	20.9891556540144	14.1617386994997
318	DALYs (Disability-Adjusted Life Years)	High-middle SDI	Both	Age-standardized	Chronic respiratory diseases	High temperature	Rate	1996	1.22141191691781	6.3099847017016	-2.29406658378298
319	DALYs (Disability-Adjusted Life Years)	High-middle SDI	Both	Age-standardized	Chronic respiratory diseases	Low temperature	Rate	1996	186.994051489324	220.516330853287	147.120272534872
320	DALYs (Disability-Adjusted Life Years)	Low SDI	Both	Age-standardized	Chronic respiratory diseases	Ambient particulate matter pollution	Rate	1995	157.630135784151	295.724754688023	62.5520161170129
321	DALYs (Disability-Adjusted Life Years)	Low SDI	Both	Age-standardized	Chronic respiratory diseases	Household air pollution from solid fuels	Rate	1995	1052.78701583686	1399.36629397419	684.565558335316
322	DALYs (Disability-Adjusted Life Years)	Low SDI	Both	Age-standardized	Chronic respiratory diseases	Ambient ozone pollution	Rate	1995	132.079566112114	213.32574011891	59.497176229528
323	DALYs (Disability-Adjusted Life Years)	Low-middle SDI	Both	Age-standardized	Chronic respiratory diseases	Secondhand smoke	Rate	1995	225.685297811003	348.42134838296	108.981171435465
324	DALYs (Disability-Adjusted Life Years)	Low-middle SDI	Both	Age-standardized	Chronic respiratory diseases	High body-mass index	Rate	1995	48.2230300954167	99.6892318765622	17.1521608196299
325	DALYs (Disability-Adjusted Life Years)	Low-middle SDI	Both	Age-standardized	Chronic respiratory diseases	Occupational carcinogens	Rate	1995	10.5610713831827	13.6430012836612	6.63968230021328
326	DALYs (Disability-Adjusted Life Years)	Low SDI	Both	Age-standardized	Chronic respiratory diseases	Smoking	Rate	1996	736.268539231126	845.622463367558	610.638966945275
327	DALYs (Disability-Adjusted Life Years)	Low SDI	Both	Age-standardized	Chronic respiratory diseases	Secondhand smoke	Rate	1996	103.663506965701	165.027232565467	45.6909154955359
328	DALYs (Disability-Adjusted Life Years)	Low SDI	Both	Age-standardized	Chronic respiratory diseases	High body-mass index	Rate	1996	62.6545620949871	128.005021939257	22.5675912099368
329	DALYs (Disability-Adjusted Life Years)	Low SDI	Both	Age-standardized	Chronic respiratory diseases	Occupational carcinogens	Rate	1996	5.66020638089994	9.1400203881962	1.72163855362627
330	DALYs (Disability-Adjusted Life Years)	Low SDI	Both	Age-standardized	Chronic respiratory diseases	High temperature	Rate	1996	-0.452970593096587	57.1260715076818	-81.8832242163146
331	DALYs (Disability-Adjusted Life Years)	Low SDI	Both	Age-standardized	Chronic respiratory diseases	Low temperature	Rate	1996	79.9868047379384	126.842027966275	37.3140116328908
332	DALYs (Disability-Adjusted Life Years)	Middle SDI	Both	Age-standardized	Chronic respiratory diseases	Household air pollution from solid fuels	Rate	1995	669.333143542257	977.53981948006	407.182379657568
333	DALYs (Disability-Adjusted Life Years)	Middle SDI	Both	Age-standardized	Chronic respiratory diseases	Ambient ozone pollution	Rate	1995	154.937818368186	250.542250217665	68.7021942987841
334	DALYs (Disability-Adjusted Life Years)	Middle SDI	Both	Age-standardized	Chronic respiratory diseases	Smoking	Rate	1995	1030.86247275043	1142.68652731335	824.194747407432
335	DALYs (Disability-Adjusted Life Years)	Middle SDI	Both	Age-standardized	Chronic respiratory diseases	Secondhand smoke	Rate	1995	239.49253159339	357.538380360336	120.492829157577
336	DALYs (Disability-Adjusted Life Years)	Middle SDI	Both	Age-standardized	Chronic respiratory diseases	Ambient particulate matter pollution	Rate	1995	357.70778623524	522.227415691225	226.847088533955
337	DALYs (Disability-Adjusted Life Years)	Middle SDI	Both	Age-standardized	Chronic respiratory diseases	Ambient particulate matter pollution	Rate	1997	363.305785843292	502.368274669776	236.960537813126
338	DALYs (Disability-Adjusted Life Years)	Low-middle SDI	Both	Age-standardized	Chronic respiratory diseases	Ambient particulate matter pollution	Rate	1997	287.356911289921	461.478275557374	151.975587449005
339	DALYs (Disability-Adjusted Life Years)	Low-middle SDI	Both	Age-standardized	Chronic respiratory diseases	Household air pollution from solid fuels	Rate	1997	1251.72674166139	1693.38590444582	810.73770341315
340	DALYs (Disability-Adjusted Life Years)	Low-middle SDI	Both	Age-standardized	Chronic respiratory diseases	Ambient ozone pollution	Rate	1997	201.097505931614	315.349097535274	92.0301845944715
341	DALYs (Disability-Adjusted Life Years)	Low-middle SDI	Both	Age-standardized	Chronic respiratory diseases	Smoking	Rate	1997	1263.63144783389	1406.95257669542	1086.33652121153
342	DALYs (Disability-Adjusted Life Years)	High-middle SDI	Both	Age-standardized	Chronic respiratory diseases	Ambient particulate matter pollution	Rate	1996	224.664717329604	308.546736904168	151.909936903961
343	DALYs (Disability-Adjusted Life Years)	High-middle SDI	Both	Age-standardized	Chronic respiratory diseases	Household air pollution from solid fuels	Rate	1996	195.843759620773	309.062462721688	112.427560529091
344	DALYs (Disability-Adjusted Life Years)	High-middle SDI	Both	Age-standardized	Chronic respiratory diseases	Ambient ozone pollution	Rate	1996	99.0254513169879	157.331245262594	44.3313098675153
345	DALYs (Disability-Adjusted Life Years)	High-middle SDI	Both	Age-standardized	Chronic respiratory diseases	Smoking	Rate	1996	724.721296281102	786.660273793933	629.861700320307
346	DALYs (Disability-Adjusted Life Years)	High-middle SDI	Both	Age-standardized	Chronic respiratory diseases	Secondhand smoke	Rate	1996	137.710528308584	207.000900247814	69.7919405001709
347	DALYs (Disability-Adjusted Life Years)	Middle SDI	Both	Age-standardized	Chronic respiratory diseases	Household air pollution from solid fuels	Rate	1996	625.826378093235	903.888234569366	377.277524690709
348	DALYs (Disability-Adjusted Life Years)	Middle SDI	Both	Age-standardized	Chronic respiratory diseases	Ambient ozone pollution	Rate	1996	154.208924867754	244.477624226994	68.8920418716633
349	DALYs (Disability-Adjusted Life Years)	Middle SDI	Both	Age-standardized	Chronic respiratory diseases	Smoking	Rate	1996	1019.10882546218	1119.24643200074	835.904811946644
350	DALYs (Disability-Adjusted Life Years)	Middle SDI	Both	Age-standardized	Chronic respiratory diseases	Secondhand smoke	Rate	1996	232.962113766411	350.598545513654	117.512022965688
351	DALYs (Disability-Adjusted Life Years)	Middle SDI	Both	Age-standardized	Chronic respiratory diseases	High body-mass index	Rate	1996	42.0077703818268	70.6989541010911	22.0557473862912
352	DALYs (Disability-Adjusted Life Years)	Middle SDI	Both	Age-standardized	Chronic respiratory diseases	Occupational carcinogens	Rate	1996	21.3906142732566	26.229089393122	16.8788322075572
353	DALYs (Disability-Adjusted Life Years)	High-middle SDI	Both	Age-standardized	Chronic respiratory diseases	High body-mass index	Rate	1996	46.1973577384609	73.3976326791734	26.1401948360008
354	DALYs (Disability-Adjusted Life Years)	Middle SDI	Both	Age-standardized	Chronic respiratory diseases	High temperature	Rate	1996	1.42702174610554	13.7762062170262	-13.7240201505101
355	DALYs (Disability-Adjusted Life Years)	Middle SDI	Both	Age-standardized	Chronic respiratory diseases	Low temperature	Rate	1996	255.965298481953	312.632084183411	186.310149563035
356	DALYs (Disability-Adjusted Life Years)	Low SDI	Both	Age-standardized	Chronic respiratory diseases	Ambient particulate matter pollution	Rate	1996	160.300769517951	293.642847460561	65.9128896359264
357	DALYs (Disability-Adjusted Life Years)	Low SDI	Both	Age-standardized	Chronic respiratory diseases	Household air pollution from solid fuels	Rate	1996	1042.6715277536	1383.973509116	677.078932080344
358	DALYs (Disability-Adjusted Life Years)	Low SDI	Both	Age-standardized	Chronic respiratory diseases	Ambient ozone pollution	Rate	1996	132.166442377818	213.666993986951	57.7918740482451
359	DALYs (Disability-Adjusted Life Years)	Low-middle SDI	Both	Age-standardized	Chronic respiratory diseases	Secondhand smoke	Rate	1996	223.815976573347	345.996204680706	106.301858180015
360	DALYs (Disability-Adjusted Life Years)	Low-middle SDI	Both	Age-standardized	Chronic respiratory diseases	High body-mass index	Rate	1996	48.7019776989114	100.505282550124	17.819501631039
361	DALYs (Disability-Adjusted Life Years)	Low-middle SDI	Both	Age-standardized	Chronic respiratory diseases	Occupational carcinogens	Rate	1996	10.4167621236501	13.3659212375258	6.50758092851897
362	DALYs (Disability-Adjusted Life Years)	Low-middle SDI	Both	Age-standardized	Chronic respiratory diseases	High temperature	Rate	1996	6.75161570112657	88.309492881109	-73.1796143802587
363	DALYs (Disability-Adjusted Life Years)	Low-middle SDI	Both	Age-standardized	Chronic respiratory diseases	Low temperature	Rate	1996	154.834156825538	220.158738300816	94.9976359351106
364	DALYs (Disability-Adjusted Life Years)	Low-middle SDI	Both	Age-standardized	Chronic respiratory diseases	Ambient particulate matter pollution	Rate	1995	268.086881683349	439.783191554326	135.467316923332
365	DALYs (Disability-Adjusted Life Years)	Low-middle SDI	Both	Age-standardized	Chronic respiratory diseases	Household air pollution from solid fuels	Rate	1995	1288.85005113198	1739.65654663239	831.880327383894
366	DALYs (Disability-Adjusted Life Years)	Low-middle SDI	Both	Age-standardized	Chronic respiratory diseases	Ambient ozone pollution	Rate	1995	189.355113548917	308.831990402576	82.9318272864045
367	DALYs (Disability-Adjusted Life Years)	Low-middle SDI	Both	Age-standardized	Chronic respiratory diseases	Smoking	Rate	1995	1258.25876502821	1407.53043260878	1083.30117491114
368	DALYs (Disability-Adjusted Life Years)	Middle SDI	Both	Age-standardized	Chronic respiratory diseases	Ambient particulate matter pollution	Rate	1996	361.160467402998	509.818732582504	233.578676138827
369	DALYs (Disability-Adjusted Life Years)	Global	Both	Age-standardized	Chronic respiratory diseases	High temperature	Rate	1996	1.66511701597135	19.0373512731949	-18.7124268650842
370	DALYs (Disability-Adjusted Life Years)	Global	Both	Age-standardized	Chronic respiratory diseases	Low temperature	Rate	1996	162.294427383669	194.331729264562	126.756983396627
371	DALYs (Disability-Adjusted Life Years)	High-middle SDI	Both	Age-standardized	Chronic respiratory diseases	Occupational carcinogens	Rate	1998	16.3929358712082	20.124945317642	13.3374212543352
372	DALYs (Disability-Adjusted Life Years)	High-middle SDI	Both	Age-standardized	Chronic respiratory diseases	High temperature	Rate	1998	1.85265141186356	7.01292512703757	-2.02110310264509
373	DALYs (Disability-Adjusted Life Years)	Low-middle SDI	Both	Age-standardized	Chronic respiratory diseases	Ambient particulate matter pollution	Rate	1996	273.252036024894	442.348538810674	140.769488050937
374	DALYs (Disability-Adjusted Life Years)	Low-middle SDI	Both	Age-standardized	Chronic respiratory diseases	Household air pollution from solid fuels	Rate	1996	1261.60141785193	1707.43392965223	805.548586260946
375	DALYs (Disability-Adjusted Life Years)	Low-middle SDI	Both	Age-standardized	Chronic respiratory diseases	Ambient ozone pollution	Rate	1996	189.227914529857	299.308532173688	84.6051109941136
376	DALYs (Disability-Adjusted Life Years)	Low-middle SDI	Both	Age-standardized	Chronic respiratory diseases	Smoking	Rate	1996	1250.41882267824	1389.52546653519	1072.65656126076
377	DALYs (Disability-Adjusted Life Years)	High-middle SDI	Both	Age-standardized	Chronic respiratory diseases	Low temperature	Rate	1998	159.261002264063	187.10998336648	127.306035962004
378	DALYs (Disability-Adjusted Life Years)	Low SDI	Both	Age-standardized	Chronic respiratory diseases	Smoking	Rate	1998	738.539771183718	844.716505235916	609.881411641693
379	DALYs (Disability-Adjusted Life Years)	Low SDI	Both	Age-standardized	Chronic respiratory diseases	Secondhand smoke	Rate	1998	103.692732494728	166.720404712845	45.4365359597667
380	DALYs (Disability-Adjusted Life Years)	Low SDI	Both	Age-standardized	Chronic respiratory diseases	High body-mass index	Rate	1998	62.6591213638004	127.541470264894	23.1032749245357
381	DALYs (Disability-Adjusted Life Years)	Low SDI	Both	Age-standardized	Chronic respiratory diseases	Occupational carcinogens	Rate	1998	5.61253886532683	9.01208295031819	1.6830348133939
382	DALYs (Disability-Adjusted Life Years)	Low SDI	Both	Age-standardized	Chronic respiratory diseases	High temperature	Rate	1998	1.29161509920955	57.1826821431563	-73.9067160997421
383	DALYs (Disability-Adjusted Life Years)	Low SDI	Both	Age-standardized	Chronic respiratory diseases	Low temperature	Rate	1998	76.7128861338501	124.434794680681	34.8771588071522
384	DALYs (Disability-Adjusted Life Years)	Global	Both	Age-standardized	Chronic respiratory diseases	High temperature	Rate	1997	1.66375994027641	18.4511464935208	-17.2705454799857
385	DALYs (Disability-Adjusted Life Years)	Global	Both	Age-standardized	Chronic respiratory diseases	Low temperature	Rate	1997	154.244274686762	187.592611906808	121.873843907349
386	DALYs (Disability-Adjusted Life Years)	High SDI	Both	Age-standardized	Chronic respiratory diseases	Ambient particulate matter pollution	Rate	1997	58.8549171308011	87.6495448603805	33.948224130259
387	DALYs (Disability-Adjusted Life Years)	High SDI	Both	Age-standardized	Chronic respiratory diseases	Household air pollution from solid fuels	Rate	1997	1.97128552810743	3.9273403188877	0.833419285639406
388	DALYs (Disability-Adjusted Life Years)	High SDI	Both	Age-standardized	Chronic respiratory diseases	Ambient ozone pollution	Rate	1997	27.9182938717254	44.5945421767078	12.7122138342101
389	DALYs (Disability-Adjusted Life Years)	High SDI	Both	Age-standardized	Chronic respiratory diseases	Smoking	Rate	1997	432.008784257572	476.34348793527	390.455447470151
390	DALYs (Disability-Adjusted Life Years)	High SDI	Both	Age-standardized	Chronic respiratory diseases	Secondhand smoke	Rate	1997	41.9662226496372	62.900783112959	21.9965379961821
391	DALYs (Disability-Adjusted Life Years)	Global	Both	Age-standardized	Chronic respiratory diseases	Ambient particulate matter pollution	Rate	1998	218.128620913015	294.257048445733	148.330404595115
392	DALYs (Disability-Adjusted Life Years)	Global	Both	Age-standardized	Chronic respiratory diseases	Household air pollution from solid fuels	Rate	1998	404.812957977267	559.417594427091	261.287369059985
393	DALYs (Disability-Adjusted Life Years)	Global	Both	Age-standardized	Chronic respiratory diseases	Ambient ozone pollution	Rate	1998	106.49053701995	165.977566558811	49.1351132997209
394	DALYs (Disability-Adjusted Life Years)	Global	Both	Age-standardized	Chronic respiratory diseases	Smoking	Rate	1998	762.439988246503	824.870247228742	669.43132308782
395	DALYs (Disability-Adjusted Life Years)	Global	Both	Age-standardized	Chronic respiratory diseases	Secondhand smoke	Rate	1998	135.331446842529	207.387017173838	68.0711837563523
396	DALYs (Disability-Adjusted Life Years)	Global	Both	Age-standardized	Chronic respiratory diseases	High body-mass index	Rate	1998	47.3102324856756	78.1400996813886	25.0396979065882
397	DALYs (Disability-Adjusted Life Years)	Global	Both	Age-standardized	Chronic respiratory diseases	Occupational carcinogens	Rate	1998	13.6924114715261	16.4349711712185	11.2431648606091
398	DALYs (Disability-Adjusted Life Years)	High SDI	Both	Age-standardized	Chronic respiratory diseases	High body-mass index	Rate	1996	63.9895942870446	102.902566644968	35.5430969841073
399	DALYs (Disability-Adjusted Life Years)	High SDI	Both	Age-standardized	Chronic respiratory diseases	Occupational carcinogens	Rate	1996	6.69239846318911	7.63585726024335	6.04280080087159
400	DALYs (Disability-Adjusted Life Years)	High SDI	Both	Age-standardized	Chronic respiratory diseases	High temperature	Rate	1996	0.24010638521662	1.06983610062344	-0.608034620286962
401	DALYs (Disability-Adjusted Life Years)	High SDI	Both	Age-standardized	Chronic respiratory diseases	Low temperature	Rate	1996	80.1778297315164	95.5873893047463	65.9389125280563
402	DALYs (Disability-Adjusted Life Years)	Low-middle SDI	Both	Age-standardized	Chronic respiratory diseases	Secondhand smoke	Rate	1998	220.686220518087	343.712761807249	107.207940287663
403	DALYs (Disability-Adjusted Life Years)	Low-middle SDI	Both	Age-standardized	Chronic respiratory diseases	High body-mass index	Rate	1998	50.7940938021553	102.118321145173	19.0229626574089
404	DALYs (Disability-Adjusted Life Years)	Global	Both	Age-standardized	Chronic respiratory diseases	High temperature	Rate	1998	2.77376071371443	18.907487312405	-15.3945674997476
405	DALYs (Disability-Adjusted Life Years)	Global	Both	Age-standardized	Chronic respiratory diseases	Low temperature	Rate	1998	141.744144155009	170.588061414713	112.9991914248
406	DALYs (Disability-Adjusted Life Years)	High-middle SDI	Both	Age-standardized	Chronic respiratory diseases	Ambient particulate matter pollution	Rate	1997	221.084207139753	298.99622514886	150.833390312146
407	DALYs (Disability-Adjusted Life Years)	High-middle SDI	Both	Age-standardized	Chronic respiratory diseases	Household air pollution from solid fuels	Rate	1997	177.238014843331	280.155501432189	101.992564247404
408	DALYs (Disability-Adjusted Life Years)	High-middle SDI	Both	Age-standardized	Chronic respiratory diseases	Ambient ozone pollution	Rate	1997	97.7490473777216	154.126402896964	43.435156838371
409	DALYs (Disability-Adjusted Life Years)	High-middle SDI	Both	Age-standardized	Chronic respiratory diseases	Smoking	Rate	1997	701.22309867756	757.246171486212	616.247476085216
410	DALYs (Disability-Adjusted Life Years)	High-middle SDI	Both	Age-standardized	Chronic respiratory diseases	Secondhand smoke	Rate	1997	132.431639438798	198.66138532919	67.0553812556964
411	DALYs (Disability-Adjusted Life Years)	High-middle SDI	Both	Age-standardized	Chronic respiratory diseases	High body-mass index	Rate	1997	44.4929971776592	70.9494375644212	25.2292858929979
412	DALYs (Disability-Adjusted Life Years)	Low-middle SDI	Both	Age-standardized	Chronic respiratory diseases	Secondhand smoke	Rate	1997	224.375383393205	349.180286186265	108.301302069791
413	DALYs (Disability-Adjusted Life Years)	Low-middle SDI	Both	Age-standardized	Chronic respiratory diseases	High body-mass index	Rate	1997	50.097360984204	102.145646890777	18.3052599676733
414	DALYs (Disability-Adjusted Life Years)	Low-middle SDI	Both	Age-standardized	Chronic respiratory diseases	Occupational carcinogens	Rate	1997	10.4025788371172	13.3801766792924	6.57687914634632
415	DALYs (Disability-Adjusted Life Years)	Low-middle SDI	Both	Age-standardized	Chronic respiratory diseases	High temperature	Rate	1997	6.522090468228	87.4002000262635	-65.135820009167
416	DALYs (Disability-Adjusted Life Years)	Low-middle SDI	Both	Age-standardized	Chronic respiratory diseases	Low temperature	Rate	1997	155.463420926476	224.567583754003	92.5879957864575
417	DALYs (Disability-Adjusted Life Years)	Low-middle SDI	Both	Age-standardized	Chronic respiratory diseases	Occupational carcinogens	Rate	1998	10.1932020591452	13.1037890088537	6.58546809197544
418	DALYs (Disability-Adjusted Life Years)	Low-middle SDI	Both	Age-standardized	Chronic respiratory diseases	High temperature	Rate	1998	10.2248215354834	89.2081939540839	-59.1082812322266
419	DALYs (Disability-Adjusted Life Years)	Low-middle SDI	Both	Age-standardized	Chronic respiratory diseases	Low temperature	Rate	1998	142.429519386124	205.972519934868	84.0515520499266
420	DALYs (Disability-Adjusted Life Years)	Low SDI	Both	Age-standardized	Chronic respiratory diseases	Ambient particulate matter pollution	Rate	1998	174.084252145566	311.298844345941	76.5260084079648
421	DALYs (Disability-Adjusted Life Years)	Low SDI	Both	Age-standardized	Chronic respiratory diseases	Household air pollution from solid fuels	Rate	1998	1030.33930052315	1379.25181350918	674.295445576531
422	DALYs (Disability-Adjusted Life Years)	Low SDI	Both	Age-standardized	Chronic respiratory diseases	Ambient ozone pollution	Rate	1998	141.979910978652	224.860705700256	64.3670943286638
423	DALYs (Disability-Adjusted Life Years)	Middle SDI	Both	Age-standardized	Chronic respiratory diseases	Household air pollution from solid fuels	Rate	1997	577.016517094928	845.558966112014	344.58176380366
424	DALYs (Disability-Adjusted Life Years)	Middle SDI	Both	Age-standardized	Chronic respiratory diseases	Ambient ozone pollution	Rate	1997	156.421170690788	246.577425379275	69.6938976090046
425	DALYs (Disability-Adjusted Life Years)	Middle SDI	Both	Age-standardized	Chronic respiratory diseases	Smoking	Rate	1997	998.777304571655	1094.19776351731	809.973536826091
426	DALYs (Disability-Adjusted Life Years)	Middle SDI	Both	Age-standardized	Chronic respiratory diseases	Secondhand smoke	Rate	1997	223.833900422595	336.643853530399	112.82001647685
427	DALYs (Disability-Adjusted Life Years)	Middle SDI	Both	Age-standardized	Chronic respiratory diseases	High body-mass index	Rate	1997	42.5263975405051	71.3593477044929	22.625145613707
428	DALYs (Disability-Adjusted Life Years)	Middle SDI	Both	Age-standardized	Chronic respiratory diseases	Occupational carcinogens	Rate	1997	20.7809436605361	25.52531616618	16.4845668110878
429	DALYs (Disability-Adjusted Life Years)	Middle SDI	Both	Age-standardized	Chronic respiratory diseases	Household air pollution from solid fuels	Rate	1998	530.315802775578	778.845588922617	323.042277005363
430	DALYs (Disability-Adjusted Life Years)	High-middle SDI	Both	Age-standardized	Chronic respiratory diseases	Ambient particulate matter pollution	Rate	1998	217.45660493297	295.027242719175	151.03681381423
431	DALYs (Disability-Adjusted Life Years)	High-middle SDI	Both	Age-standardized	Chronic respiratory diseases	Household air pollution from solid fuels	Rate	1998	159.464996251258	255.153993613379	88.9383074016734
432	DALYs (Disability-Adjusted Life Years)	Middle SDI	Both	Age-standardized	Chronic respiratory diseases	High temperature	Rate	1997	1.59670822520181	13.6850110049459	-13.1815866189619
433	DALYs (Disability-Adjusted Life Years)	Middle SDI	Both	Age-standardized	Chronic respiratory diseases	Low temperature	Rate	1997	240.880477084168	292.634393464767	175.94746460753
434	DALYs (Disability-Adjusted Life Years)	High-middle SDI	Both	Age-standardized	Chronic respiratory diseases	Ambient ozone pollution	Rate	1998	91.838475551521	144.138787204577	41.4227795156969
435	DALYs (Disability-Adjusted Life Years)	High-middle SDI	Both	Age-standardized	Chronic respiratory diseases	Smoking	Rate	1998	678.602362170019	734.252458336479	603.739507496283
436	DALYs (Disability-Adjusted Life Years)	High-middle SDI	Both	Age-standardized	Chronic respiratory diseases	Secondhand smoke	Rate	1998	127.165280008113	191.097278640768	64.1135509709694
437	DALYs (Disability-Adjusted Life Years)	High-middle SDI	Both	Age-standardized	Chronic respiratory diseases	High body-mass index	Rate	1998	42.6862130911595	67.8940855420916	24.3379639094549
438	DALYs (Disability-Adjusted Life Years)	Middle SDI	Both	Age-standardized	Chronic respiratory diseases	Ambient ozone pollution	Rate	1998	148.786393672032	234.187998617647	66.5977716080558
439	DALYs (Disability-Adjusted Life Years)	Middle SDI	Both	Age-standardized	Chronic respiratory diseases	Smoking	Rate	1998	980.188567302878	1074.65311211754	807.00549620451
440	DALYs (Disability-Adjusted Life Years)	Middle SDI	Both	Age-standardized	Chronic respiratory diseases	Secondhand smoke	Rate	1998	214.58905438267	325.729466325715	107.85878324892
441	DALYs (Disability-Adjusted Life Years)	Middle SDI	Both	Age-standardized	Chronic respiratory diseases	High body-mass index	Rate	1998	42.843956741164	70.8354480048187	23.1470330790804
442	DALYs (Disability-Adjusted Life Years)	Middle SDI	Both	Age-standardized	Chronic respiratory diseases	Occupational carcinogens	Rate	1998	20.2788978279259	24.9953045122361	16.0408748189901
443	DALYs (Disability-Adjusted Life Years)	Middle SDI	Both	Age-standardized	Chronic respiratory diseases	High temperature	Rate	1998	2.68496202358062	15.637773047718	-11.9424085474633
444	DALYs (Disability-Adjusted Life Years)	Middle SDI	Both	Age-standardized	Chronic respiratory diseases	Low temperature	Rate	1998	217.011465284176	266.901416994373	160.925942084501
445	DALYs (Disability-Adjusted Life Years)	Low SDI	Both	Age-standardized	Chronic respiratory diseases	Ambient particulate matter pollution	Rate	1997	167.953474924668	303.984470928253	70.9495285136266
446	DALYs (Disability-Adjusted Life Years)	Low SDI	Both	Age-standardized	Chronic respiratory diseases	Household air pollution from solid fuels	Rate	1997	1041.89065236902	1382.49069918906	676.165908386048
447	DALYs (Disability-Adjusted Life Years)	Low SDI	Both	Age-standardized	Chronic respiratory diseases	Ambient ozone pollution	Rate	1997	138.662646790503	222.488333352798	61.6575116542846
448	DALYs (Disability-Adjusted Life Years)	Global	Both	Age-standardized	Chronic respiratory diseases	Ambient particulate matter pollution	Rate	1997	216.76901064174	293.895873349449	146.026249598636
449	DALYs (Disability-Adjusted Life Years)	Global	Both	Age-standardized	Chronic respiratory diseases	Household air pollution from solid fuels	Rate	1997	426.733244596108	588.354768285641	274.797795178036
450	DALYs (Disability-Adjusted Life Years)	Global	Both	Age-standardized	Chronic respiratory diseases	Ambient ozone pollution	Rate	1997	108.685691297352	168.68081162403	48.7955260358789
451	DALYs (Disability-Adjusted Life Years)	Global	Both	Age-standardized	Chronic respiratory diseases	Smoking	Rate	1997	776.291229180148	838.361621726297	677.745799899566
452	DALYs (Disability-Adjusted Life Years)	Global	Both	Age-standardized	Chronic respiratory diseases	Secondhand smoke	Rate	1997	139.416921777817	211.521580921049	70.0590367479891
453	DALYs (Disability-Adjusted Life Years)	Global	Both	Age-standardized	Chronic respiratory diseases	High body-mass index	Rate	1997	48.037537493423	79.9003144718033	25.1916333346351
454	DALYs (Disability-Adjusted Life Years)	Global	Both	Age-standardized	Chronic respiratory diseases	Occupational carcinogens	Rate	1997	13.9756749648337	16.7709314860225	11.3326317774088
455	DALYs (Disability-Adjusted Life Years)	High SDI	Both	Age-standardized	Chronic respiratory diseases	High body-mass index	Rate	1998	61.0862764595389	97.8025170229567	34.4116370026548
456	DALYs (Disability-Adjusted Life Years)	High SDI	Both	Age-standardized	Chronic respiratory diseases	Occupational carcinogens	Rate	1998	6.45009939826237	7.34436365402297	5.80724272541089
457	DALYs (Disability-Adjusted Life Years)	High SDI	Both	Age-standardized	Chronic respiratory diseases	High temperature	Rate	1998	0.325053092544456	1.21617086713953	-0.591132407213978
458	DALYs (Disability-Adjusted Life Years)	High SDI	Both	Age-standardized	Chronic respiratory diseases	Low temperature	Rate	1998	73.371681330044	88.444720684593	59.443581648165
459	DALYs (Disability-Adjusted Life Years)	Low-middle SDI	Both	Age-standardized	Chronic respiratory diseases	Ambient particulate matter pollution	Rate	1998	296.460613825836	471.373509314928	159.664189788451
460	DALYs (Disability-Adjusted Life Years)	Low-middle SDI	Both	Age-standardized	Chronic respiratory diseases	Household air pollution from solid fuels	Rate	1998	1208.99513169048	1638.42315460618	786.071003857627
461	DALYs (Disability-Adjusted Life Years)	Low-middle SDI	Both	Age-standardized	Chronic respiratory diseases	Ambient ozone pollution	Rate	1998	204.460025374357	321.545285527791	92.411858440645
462	DALYs (Disability-Adjusted Life Years)	Low-middle SDI	Both	Age-standardized	Chronic respiratory diseases	Smoking	Rate	1998	1243.52669254621	1379.99740275359	1070.98806248705
463	DALYs (Disability-Adjusted Life Years)	High SDI	Both	Age-standardized	Chronic respiratory diseases	High body-mass index	Rate	1997	62.5389299627279	100.202153072658	34.9431231782263
464	DALYs (Disability-Adjusted Life Years)	High SDI	Both	Age-standardized	Chronic respiratory diseases	Occupational carcinogens	Rate	1997	6.49777788544012	7.47422398748931	5.85294990775009
465	DALYs (Disability-Adjusted Life Years)	High SDI	Both	Age-standardized	Chronic respiratory diseases	High temperature	Rate	1997	0.217007946041319	1.02980902256477	-0.583877428974539
466	DALYs (Disability-Adjusted Life Years)	High SDI	Both	Age-standardized	Chronic respiratory diseases	Low temperature	Rate	1997	76.2799284731129	91.3022889687507	62.1951617004461
467	DALYs (Disability-Adjusted Life Years)	Global	Both	Age-standardized	Chronic respiratory diseases	High temperature	Rate	1999	2.06457162191885	17.3009615912053	-17.2913117437236
468	DALYs (Disability-Adjusted Life Years)	Global	Both	Age-standardized	Chronic respiratory diseases	Low temperature	Rate	1999	142.049457988652	171.182161837326	113.375294223529
469	DALYs (Disability-Adjusted Life Years)	Middle SDI	Both	Age-standardized	Chronic respiratory diseases	Ambient particulate matter pollution	Rate	1998	365.201828558739	504.940517487922	245.032692556733
470	DALYs (Disability-Adjusted Life Years)	High SDI	Both	Age-standardized	Chronic respiratory diseases	Ambient particulate matter pollution	Rate	1996	60.0363829420789	90.0716795525841	34.2996966575324
471	DALYs (Disability-Adjusted Life Years)	High SDI	Both	Age-standardized	Chronic respiratory diseases	Household air pollution from solid fuels	Rate	1996	2.24105583144576	4.32601655703035	0.994293440995577
472	DALYs (Disability-Adjusted Life Years)	High SDI	Both	Age-standardized	Chronic respiratory diseases	Ambient ozone pollution	Rate	1996	27.6606848445539	44.4373416856638	12.5635256635454
473	DALYs (Disability-Adjusted Life Years)	High SDI	Both	Age-standardized	Chronic respiratory diseases	Smoking	Rate	1996	438.93540833773	483.549983273407	396.551661828245
474	DALYs (Disability-Adjusted Life Years)	High SDI	Both	Age-standardized	Chronic respiratory diseases	Secondhand smoke	Rate	1996	42.7851629048013	64.0525699714729	22.5370571615644
475	DALYs (Disability-Adjusted Life Years)	High SDI	Both	Age-standardized	Chronic respiratory diseases	Ambient particulate matter pollution	Rate	1998	58.0068887853419	85.3930663005849	33.5392868984243
476	DALYs (Disability-Adjusted Life Years)	High SDI	Both	Age-standardized	Chronic respiratory diseases	Household air pollution from solid fuels	Rate	1998	1.72674616599666	3.54504109594948	0.703376164408799
477	DALYs (Disability-Adjusted Life Years)	High SDI	Both	Age-standardized	Chronic respiratory diseases	Ambient ozone pollution	Rate	1998	29.3624770474665	46.9124995777282	13.5059574533481
478	DALYs (Disability-Adjusted Life Years)	High SDI	Both	Age-standardized	Chronic respiratory diseases	Smoking	Rate	1998	427.882324165529	471.070709464107	386.739912359054
479	DALYs (Disability-Adjusted Life Years)	High SDI	Both	Age-standardized	Chronic respiratory diseases	Secondhand smoke	Rate	1998	41.3464675512934	61.8477159973177	21.555856287116
480	DALYs (Disability-Adjusted Life Years)	High-middle SDI	Both	Age-standardized	Chronic respiratory diseases	Occupational carcinogens	Rate	1997	16.8349418222663	20.5961170213427	13.8277972745455
481	DALYs (Disability-Adjusted Life Years)	High-middle SDI	Both	Age-standardized	Chronic respiratory diseases	High temperature	Rate	1997	1.33769400503263	6.41657150141682	-2.19622336999628
482	DALYs (Disability-Adjusted Life Years)	High-middle SDI	Both	Age-standardized	Chronic respiratory diseases	Low temperature	Rate	1997	173.728492406661	204.695699473456	138.732113280334
483	DALYs (Disability-Adjusted Life Years)	Global	Both	Age-standardized	Chronic respiratory diseases	Ambient particulate matter pollution	Rate	1999	219.15210913396	293.130684028948	150.94882266317
484	DALYs (Disability-Adjusted Life Years)	Global	Both	Age-standardized	Chronic respiratory diseases	Household air pollution from solid fuels	Rate	1999	381.497837915982	533.533533093895	245.432348032398
485	DALYs (Disability-Adjusted Life Years)	Global	Both	Age-standardized	Chronic respiratory diseases	Ambient ozone pollution	Rate	1999	108.888422568965	168.101283746211	50.4360713794666
486	DALYs (Disability-Adjusted Life Years)	Global	Both	Age-standardized	Chronic respiratory diseases	Smoking	Rate	1999	747.142250054671	810.720919918948	661.010634430042
487	DALYs (Disability-Adjusted Life Years)	Global	Both	Age-standardized	Chronic respiratory diseases	Secondhand smoke	Rate	1999	131.717055190953	199.798745583948	66.9496413758367
488	DALYs (Disability-Adjusted Life Years)	Global	Both	Age-standardized	Chronic respiratory diseases	High body-mass index	Rate	1999	46.5819753675854	77.0397694979208	24.8669942163555
489	DALYs (Disability-Adjusted Life Years)	Global	Both	Age-standardized	Chronic respiratory diseases	Occupational carcinogens	Rate	1999	13.4397208921989	16.1147043292091	10.9987537750871
490	DALYs (Disability-Adjusted Life Years)	Low SDI	Both	Age-standardized	Chronic respiratory diseases	Smoking	Rate	1997	742.75231189489	852.737934445585	614.009351944867
491	DALYs (Disability-Adjusted Life Years)	Low SDI	Both	Age-standardized	Chronic respiratory diseases	Secondhand smoke	Rate	1997	104.353631325777	167.880042187388	47.3079573225678
492	DALYs (Disability-Adjusted Life Years)	Low SDI	Both	Age-standardized	Chronic respiratory diseases	High body-mass index	Rate	1997	62.6695597789726	128.251372633637	22.8840010160996
493	DALYs (Disability-Adjusted Life Years)	Low SDI	Both	Age-standardized	Chronic respiratory diseases	Occupational carcinogens	Rate	1997	5.67905131522596	9.098589400003	1.72222361294264
494	DALYs (Disability-Adjusted Life Years)	Low SDI	Both	Age-standardized	Chronic respiratory diseases	High temperature	Rate	1997	-1.23199988461863	52.7341514554574	-74.0162658953693
495	DALYs (Disability-Adjusted Life Years)	Low SDI	Both	Age-standardized	Chronic respiratory diseases	Low temperature	Rate	1997	81.9888958013221	132.055600581588	37.0406074067821
496	DALYs (Disability-Adjusted Life Years)	Middle SDI	Both	Age-standardized	Chronic respiratory diseases	Ambient particulate matter pollution	Rate	1999	366.774313041496	503.378048661949	250.510299211589
497	DALYs (Disability-Adjusted Life Years)	Global	Both	Age-standardized	Chronic respiratory diseases	High temperature	Rate	2001	2.32768686398148	17.3700292514499	-13.8007947245203
498	DALYs (Disability-Adjusted Life Years)	Global	Both	Age-standardized	Chronic respiratory diseases	Low temperature	Rate	2001	133.927929447082	160.825841258471	108.515609675466
499	DALYs (Disability-Adjusted Life Years)	Low-middle SDI	Both	Age-standardized	Chronic respiratory diseases	Secondhand smoke	Rate	1999	213.964261455469	328.752913903076	102.493031443982
500	DALYs (Disability-Adjusted Life Years)	Low-middle SDI	Both	Age-standardized	Chronic respiratory diseases	High body-mass index	Rate	1999	51.1449437333145	102.06439839108	19.4913080215632
501	DALYs (Disability-Adjusted Life Years)	Low-middle SDI	Both	Age-standardized	Chronic respiratory diseases	Occupational carcinogens	Rate	1999	9.85954907890622	12.5832621738772	6.44246487959676
502	DALYs (Disability-Adjusted Life Years)	Low-middle SDI	Both	Age-standardized	Chronic respiratory diseases	Ambient particulate matter pollution	Rate	2001	313.335521577597	474.217681284796	178.507822681114
503	DALYs (Disability-Adjusted Life Years)	Low-middle SDI	Both	Age-standardized	Chronic respiratory diseases	Household air pollution from solid fuels	Rate	2001	1073.34808739461	1480.0550896566	689.762797359428
504	DALYs (Disability-Adjusted Life Years)	Low-middle SDI	Both	Age-standardized	Chronic respiratory diseases	Ambient ozone pollution	Rate	2001	196.926018950667	312.33563791441	90.9667747307757
505	DALYs (Disability-Adjusted Life Years)	Low-middle SDI	Both	Age-standardized	Chronic respiratory diseases	Smoking	Rate	2001	1169.10552878682	1293.89833622277	1016.88343293012
506	DALYs (Disability-Adjusted Life Years)	Low SDI	Both	Age-standardized	Chronic respiratory diseases	Occupational carcinogens	Rate	2000	5.41765510150075	8.78847745445477	1.62746576267691
507	DALYs (Disability-Adjusted Life Years)	Low SDI	Both	Age-standardized	Chronic respiratory diseases	High temperature	Rate	2000	0.939704219590827	51.1914908771128	-67.3920274777212
508	DALYs (Disability-Adjusted Life Years)	Low SDI	Both	Age-standardized	Chronic respiratory diseases	Low temperature	Rate	2000	77.9191124808453	124.359605018239	35.920760123594
509	DALYs (Disability-Adjusted Life Years)	Middle SDI	Both	Age-standardized	Chronic respiratory diseases	Household air pollution from solid fuels	Rate	2001	422.497022056583	639.941079674703	254.600644409969
510	DALYs (Disability-Adjusted Life Years)	High-middle SDI	Both	Age-standardized	Chronic respiratory diseases	High temperature	Rate	2000	1.43465019870158	6.39203206146595	-2.05332931812765
511	DALYs (Disability-Adjusted Life Years)	High-middle SDI	Both	Age-standardized	Chronic respiratory diseases	Low temperature	Rate	2000	154.079969827194	181.404420000509	126.028084325174
512	DALYs (Disability-Adjusted Life Years)	Global	Both	Age-standardized	Chronic respiratory diseases	Ambient particulate matter pollution	Rate	2001	218.597560922848	286.433358309993	154.346809268407
513	DALYs (Disability-Adjusted Life Years)	Global	Both	Age-standardized	Chronic respiratory diseases	Household air pollution from solid fuels	Rate	2001	347.667327218312	486.787249130323	225.007255867327
514	DALYs (Disability-Adjusted Life Years)	Global	Both	Age-standardized	Chronic respiratory diseases	Ambient ozone pollution	Rate	2001	101.443133790583	159.095353699182	46.3752430487986
515	DALYs (Disability-Adjusted Life Years)	Global	Both	Age-standardized	Chronic respiratory diseases	Smoking	Rate	2001	717.630313360466	776.651382496388	644.24395919684
516	DALYs (Disability-Adjusted Life Years)	Global	Both	Age-standardized	Chronic respiratory diseases	Secondhand smoke	Rate	2001	125.002705252226	191.285785725892	62.0921124311901
517	DALYs (Disability-Adjusted Life Years)	Global	Both	Age-standardized	Chronic respiratory diseases	High body-mass index	Rate	2001	45.4052801381251	74.142596947188	24.5372468468522
518	DALYs (Disability-Adjusted Life Years)	Global	Both	Age-standardized	Chronic respiratory diseases	Occupational carcinogens	Rate	2001	13.002886551515	15.6322886969614	10.6641747886574
519	DALYs (Disability-Adjusted Life Years)	High-middle SDI	Both	Age-standardized	Chronic respiratory diseases	Occupational carcinogens	Rate	1999	16.1276508682719	19.7927381383706	13.2184311481599
520	DALYs (Disability-Adjusted Life Years)	Global	Both	Age-standardized	Chronic respiratory diseases	Ambient particulate matter pollution	Rate	2000	220.158555985968	292.021206215599	153.80853101796
521	DALYs (Disability-Adjusted Life Years)	Global	Both	Age-standardized	Chronic respiratory diseases	Household air pollution from solid fuels	Rate	2000	364.079598299281	508.795598655153	232.624959425485
522	DALYs (Disability-Adjusted Life Years)	Global	Both	Age-standardized	Chronic respiratory diseases	Ambient ozone pollution	Rate	2000	103.565996972526	162.660027504954	47.2020074025785
523	DALYs (Disability-Adjusted Life Years)	High SDI	Both	Age-standardized	Chronic respiratory diseases	High temperature	Rate	1999	0.282767999105542	1.04856646318165	-0.543808572761559
524	DALYs (Disability-Adjusted Life Years)	High SDI	Both	Age-standardized	Chronic respiratory diseases	Low temperature	Rate	1999	73.6900697569546	88.8485749794577	59.6504657097122
525	DALYs (Disability-Adjusted Life Years)	Low SDI	Both	Age-standardized	Chronic respiratory diseases	Ambient particulate matter pollution	Rate	2000	181.548022523525	313.006357416209	83.025336308347
526	DALYs (Disability-Adjusted Life Years)	Low SDI	Both	Age-standardized	Chronic respiratory diseases	Household air pollution from solid fuels	Rate	2000	989.01744072349	1327.87285402978	640.478278003535
527	DALYs (Disability-Adjusted Life Years)	Low SDI	Both	Age-standardized	Chronic respiratory diseases	Ambient ozone pollution	Rate	2000	141.935801515239	224.676231777954	64.8314706986419
528	DALYs (Disability-Adjusted Life Years)	Global	Both	Age-standardized	Chronic respiratory diseases	High temperature	Rate	2000	2.26124730530343	17.8883977692451	-14.2996255522996
529	DALYs (Disability-Adjusted Life Years)	Global	Both	Age-standardized	Chronic respiratory diseases	Low temperature	Rate	2000	141.295435659424	169.412875283148	113.391300020268
530	DALYs (Disability-Adjusted Life Years)	Middle SDI	Both	Age-standardized	Chronic respiratory diseases	Ambient ozone pollution	Rate	2001	143.219222104238	223.138307586554	65.585837037783
531	DALYs (Disability-Adjusted Life Years)	Middle SDI	Both	Age-standardized	Chronic respiratory diseases	Smoking	Rate	2001	912.815399024904	997.776436411618	793.740757453818
532	DALYs (Disability-Adjusted Life Years)	Middle SDI	Both	Age-standardized	Chronic respiratory diseases	Secondhand smoke	Rate	2001	192.48361755986	293.374461430749	97.3559604443972
533	DALYs (Disability-Adjusted Life Years)	Middle SDI	Both	Age-standardized	Chronic respiratory diseases	High body-mass index	Rate	2001	42.0869028369609	68.3378581859364	23.0283334415805
534	DALYs (Disability-Adjusted Life Years)	Middle SDI	Both	Age-standardized	Chronic respiratory diseases	Occupational carcinogens	Rate	2001	19.3118320515108	23.8128700940757	15.5344546450663
535	DALYs (Disability-Adjusted Life Years)	Middle SDI	Both	Age-standardized	Chronic respiratory diseases	High temperature	Rate	2001	2.26072875461179	13.3451406497926	-10.5268436353878
536	DALYs (Disability-Adjusted Life Years)	Middle SDI	Both	Age-standardized	Chronic respiratory diseases	Ambient particulate matter pollution	Rate	2001	360.734596352244	483.924912567323	255.527853676569
537	DALYs (Disability-Adjusted Life Years)	Middle SDI	Both	Age-standardized	Chronic respiratory diseases	Household air pollution from solid fuels	Rate	1999	491.088071400147	735.116410535988	295.717949532853
538	DALYs (Disability-Adjusted Life Years)	Middle SDI	Both	Age-standardized	Chronic respiratory diseases	Ambient ozone pollution	Rate	1999	152.018836571914	238.653470822696	68.3292610123948
539	DALYs (Disability-Adjusted Life Years)	Middle SDI	Both	Age-standardized	Chronic respiratory diseases	Smoking	Rate	1999	960.008808685238	1051.12731634567	795.786076015767
540	DALYs (Disability-Adjusted Life Years)	Middle SDI	Both	Age-standardized	Chronic respiratory diseases	Secondhand smoke	Rate	1999	207.260460647403	313.527175315709	105.777179260028
541	DALYs (Disability-Adjusted Life Years)	Middle SDI	Both	Age-standardized	Chronic respiratory diseases	High body-mass index	Rate	1999	42.6168477724546	70.3020921646492	23.0363803975556
542	DALYs (Disability-Adjusted Life Years)	Middle SDI	Both	Age-standardized	Chronic respiratory diseases	Occupational carcinogens	Rate	1999	19.8420967144823	24.4548099710628	15.9338508461262
543	DALYs (Disability-Adjusted Life Years)	Low-middle SDI	Both	Age-standardized	Chronic respiratory diseases	High temperature	Rate	1999	9.02534890879635	89.4608152286245	-57.6566866169241
544	DALYs (Disability-Adjusted Life Years)	Low-middle SDI	Both	Age-standardized	Chronic respiratory diseases	Low temperature	Rate	1999	139.278495582541	195.209759687833	84.2749389368731
545	DALYs (Disability-Adjusted Life Years)	Global	Both	Age-standardized	Chronic respiratory diseases	Smoking	Rate	2000	735.018891721812	792.950763690868	649.505779515316
546	DALYs (Disability-Adjusted Life Years)	Global	Both	Age-standardized	Chronic respiratory diseases	Secondhand smoke	Rate	2000	128.67518535069	195.003129916181	66.0151605477577
547	DALYs (Disability-Adjusted Life Years)	Global	Both	Age-standardized	Chronic respiratory diseases	High body-mass index	Rate	2000	45.9142889909623	75.3907168903808	24.594422963165
548	DALYs (Disability-Adjusted Life Years)	Global	Both	Age-standardized	Chronic respiratory diseases	Occupational carcinogens	Rate	2000	13.2257933755424	15.8842951269091	10.931386637222
549	DALYs (Disability-Adjusted Life Years)	High-middle SDI	Both	Age-standardized	Chronic respiratory diseases	Ambient particulate matter pollution	Rate	2000	215.531885420118	286.76063912329	153.530770952091
550	DALYs (Disability-Adjusted Life Years)	High-middle SDI	Both	Age-standardized	Chronic respiratory diseases	Household air pollution from solid fuels	Rate	2000	132.999201047272	216.760386360962	72.8120745213895
551	DALYs (Disability-Adjusted Life Years)	High-middle SDI	Both	Age-standardized	Chronic respiratory diseases	Ambient ozone pollution	Rate	2000	86.4591357354161	136.360244701799	38.8071753868161
552	DALYs (Disability-Adjusted Life Years)	High-middle SDI	Both	Age-standardized	Chronic respiratory diseases	Smoking	Rate	2000	652.287901423616	701.696215433731	582.62609396148
553	DALYs (Disability-Adjusted Life Years)	High-middle SDI	Both	Age-standardized	Chronic respiratory diseases	Secondhand smoke	Rate	2000	120.607160147566	181.662608152158	63.2151793174971
554	DALYs (Disability-Adjusted Life Years)	High-middle SDI	Both	Age-standardized	Chronic respiratory diseases	High body-mass index	Rate	2000	40.1059344936377	63.3998617326303	22.8759954594437
555	DALYs (Disability-Adjusted Life Years)	High-middle SDI	Both	Age-standardized	Chronic respiratory diseases	Occupational carcinogens	Rate	2000	15.7959985101582	19.4756511383256	12.8380680285757
556	DALYs (Disability-Adjusted Life Years)	Low-middle SDI	Both	Age-standardized	Chronic respiratory diseases	Occupational carcinogens	Rate	2001	9.58886387394821	12.2002068049092	6.26226396833973
557	DALYs (Disability-Adjusted Life Years)	Low-middle SDI	Both	Age-standardized	Chronic respiratory diseases	High temperature	Rate	2001	9.05376136582134	88.3751898788159	-47.3096319962386
558	DALYs (Disability-Adjusted Life Years)	Low-middle SDI	Both	Age-standardized	Chronic respiratory diseases	Low temperature	Rate	2001	138.068257973962	193.248888261485	85.8011930709134
559	DALYs (Disability-Adjusted Life Years)	Low-middle SDI	Both	Age-standardized	Chronic respiratory diseases	Ambient particulate matter pollution	Rate	1999	299.301478608944	468.339952682472	165.338183415182
560	DALYs (Disability-Adjusted Life Years)	Low-middle SDI	Both	Age-standardized	Chronic respiratory diseases	Household air pollution from solid fuels	Rate	1999	1144.40749703296	1575.70842495433	731.417656270525
561	DALYs (Disability-Adjusted Life Years)	Low-middle SDI	Both	Age-standardized	Chronic respiratory diseases	Ambient ozone pollution	Rate	1999	210.65016074258	329.148256425912	96.4787235116335
562	DALYs (Disability-Adjusted Life Years)	Low-middle SDI	Both	Age-standardized	Chronic respiratory diseases	Smoking	Rate	1999	1197.93266071973	1332.60500698827	1030.2935329659
563	DALYs (Disability-Adjusted Life Years)	Middle SDI	Both	Age-standardized	Chronic respiratory diseases	High temperature	Rate	1999	1.62528852683356	14.0616803898284	-11.6506505868234
564	DALYs (Disability-Adjusted Life Years)	Middle SDI	Both	Age-standardized	Chronic respiratory diseases	Low temperature	Rate	1999	219.743374666351	271.101007215155	167.095834867361
565	DALYs (Disability-Adjusted Life Years)	High SDI	Both	Age-standardized	Chronic respiratory diseases	Ambient particulate matter pollution	Rate	1999	57.3601102509561	85.0541418751281	33.3833038879288
566	DALYs (Disability-Adjusted Life Years)	High SDI	Both	Age-standardized	Chronic respiratory diseases	Household air pollution from solid fuels	Rate	1999	1.52126802980625	3.18097126463765	0.599636096880647
567	DALYs (Disability-Adjusted Life Years)	High SDI	Both	Age-standardized	Chronic respiratory diseases	Ambient ozone pollution	Rate	1999	29.4881597896449	46.9488884560832	13.7086365383795
568	DALYs (Disability-Adjusted Life Years)	High SDI	Both	Age-standardized	Chronic respiratory diseases	Smoking	Rate	1999	425.189424273068	467.615109526209	384.787195537637
569	DALYs (Disability-Adjusted Life Years)	High SDI	Both	Age-standardized	Chronic respiratory diseases	Secondhand smoke	Rate	1999	40.8549090864477	61.0235665663047	21.1954737241768
570	DALYs (Disability-Adjusted Life Years)	High SDI	Both	Age-standardized	Chronic respiratory diseases	High body-mass index	Rate	1999	59.7840014353992	95.6829281250445	33.8909238879666
571	DALYs (Disability-Adjusted Life Years)	High SDI	Both	Age-standardized	Chronic respiratory diseases	Occupational carcinogens	Rate	1999	6.35982817054256	7.22158545404687	5.72991824104785
572	DALYs (Disability-Adjusted Life Years)	High-middle SDI	Both	Age-standardized	Chronic respiratory diseases	High temperature	Rate	1999	1.05566631900265	5.96045937206157	-2.37657939377318
573	DALYs (Disability-Adjusted Life Years)	High-middle SDI	Both	Age-standardized	Chronic respiratory diseases	Low temperature	Rate	1999	158.827948060879	187.680610780614	128.483289638812
574	DALYs (Disability-Adjusted Life Years)	Low-middle SDI	Both	Age-standardized	Chronic respiratory diseases	Secondhand smoke	Rate	2001	208.77413773008	323.638099691185	99.0588003454877
575	DALYs (Disability-Adjusted Life Years)	Low-middle SDI	Both	Age-standardized	Chronic respiratory diseases	High body-mass index	Rate	2001	52.186650571653	101.552247555372	20.4784645328567
576	DALYs (Disability-Adjusted Life Years)	High-middle SDI	Both	Age-standardized	Chronic respiratory diseases	High body-mass index	Rate	1999	41.4943300442935	65.7818797609758	23.6434968277679
577	DALYs (Disability-Adjusted Life Years)	Middle SDI	Both	Age-standardized	Chronic respiratory diseases	Low temperature	Rate	2001	204.116018619401	250.506677082066	158.857723045643
578	DALYs (Disability-Adjusted Life Years)	Low SDI	Both	Age-standardized	Chronic respiratory diseases	Smoking	Rate	2000	718.446313618884	823.65631005204	597.59159697937
579	DALYs (Disability-Adjusted Life Years)	Low SDI	Both	Age-standardized	Chronic respiratory diseases	Secondhand smoke	Rate	2000	100.454244568091	161.676733516812	45.0066543105874
580	DALYs (Disability-Adjusted Life Years)	Low SDI	Both	Age-standardized	Chronic respiratory diseases	High body-mass index	Rate	2000	62.4652494155375	124.845380021372	23.1724106217434
581	DALYs (Disability-Adjusted Life Years)	High-middle SDI	Both	Age-standardized	Chronic respiratory diseases	Ambient particulate matter pollution	Rate	1999	216.595776319777	289.107827030735	152.912145378086
582	DALYs (Disability-Adjusted Life Years)	High-middle SDI	Both	Age-standardized	Chronic respiratory diseases	Household air pollution from solid fuels	Rate	1999	145.248767759534	235.067111828103	81.0496920693149
583	DALYs (Disability-Adjusted Life Years)	High-middle SDI	Both	Age-standardized	Chronic respiratory diseases	Ambient ozone pollution	Rate	1999	92.7139592420159	145.279215505712	41.1415315344288
584	DALYs (Disability-Adjusted Life Years)	High-middle SDI	Both	Age-standardized	Chronic respiratory diseases	Smoking	Rate	1999	666.837046917633	720.816263527637	593.585957557363
585	DALYs (Disability-Adjusted Life Years)	High-middle SDI	Both	Age-standardized	Chronic respiratory diseases	Secondhand smoke	Rate	1999	123.872162745632	186.098448008194	63.9179085721459
586	DALYs (Disability-Adjusted Life Years)	Middle SDI	Both	Age-standardized	Chronic respiratory diseases	Ambient particulate matter pollution	Rate	2000	366.992935497111	495.205780934508	255.024518120507
587	DALYs (Disability-Adjusted Life Years)	Middle SDI	Both	Age-standardized	Chronic respiratory diseases	High temperature	Rate	2000	1.94115874734113	13.7204362222009	-11.3862029123421
588	DALYs (Disability-Adjusted Life Years)	Middle SDI	Both	Age-standardized	Chronic respiratory diseases	Low temperature	Rate	2000	218.280752458397	269.845639934457	166.736927492343
589	DALYs (Disability-Adjusted Life Years)	Middle SDI	Both	Age-standardized	Chronic respiratory diseases	Household air pollution from solid fuels	Rate	2000	457.2130934822	691.135558760599	273.947758041664
590	DALYs (Disability-Adjusted Life Years)	Middle SDI	Both	Age-standardized	Chronic respiratory diseases	Ambient ozone pollution	Rate	2000	144.440703181716	228.290907612699	66.2391589095678
591	DALYs (Disability-Adjusted Life Years)	Middle SDI	Both	Age-standardized	Chronic respiratory diseases	Smoking	Rate	2000	942.146685629324	1028.03481391206	797.066917420085
592	DALYs (Disability-Adjusted Life Years)	Middle SDI	Both	Age-standardized	Chronic respiratory diseases	Secondhand smoke	Rate	2000	200.798025325586	304.421093278983	102.502457359893
593	DALYs (Disability-Adjusted Life Years)	Middle SDI	Both	Age-standardized	Chronic respiratory diseases	High body-mass index	Rate	2000	42.4068145168389	69.135478329033	22.9867259926175
594	DALYs (Disability-Adjusted Life Years)	Middle SDI	Both	Age-standardized	Chronic respiratory diseases	Occupational carcinogens	Rate	2000	19.5923205539696	24.1848786335346	15.8472100164132
595	DALYs (Disability-Adjusted Life Years)	High SDI	Both	Age-standardized	Chronic respiratory diseases	High body-mass index	Rate	2001	58.4505214702408	93.9348166818572	33.4900840090796
596	DALYs (Disability-Adjusted Life Years)	High SDI	Both	Age-standardized	Chronic respiratory diseases	Occupational carcinogens	Rate	2001	5.93276000943765	6.8162434166545	5.31535495351442
597	DALYs (Disability-Adjusted Life Years)	High SDI	Both	Age-standardized	Chronic respiratory diseases	High temperature	Rate	2001	0.283046279102997	1.03796702123956	-0.468812616249041
598	DALYs (Disability-Adjusted Life Years)	High SDI	Both	Age-standardized	Chronic respiratory diseases	Low temperature	Rate	2001	71.9035118667676	86.9640204588168	58.0270603780267
599	DALYs (Disability-Adjusted Life Years)	High SDI	Both	Age-standardized	Chronic respiratory diseases	Ambient particulate matter pollution	Rate	2001	54.7478821872476	79.869431916696	32.0338134565444
600	DALYs (Disability-Adjusted Life Years)	Low-middle SDI	Both	Age-standardized	Chronic respiratory diseases	Secondhand smoke	Rate	2000	210.657156205806	324.166736025808	102.055009463988
601	DALYs (Disability-Adjusted Life Years)	Low-middle SDI	Both	Age-standardized	Chronic respiratory diseases	High body-mass index	Rate	2000	51.5544597807313	102.993140903289	19.8414186572707
602	DALYs (Disability-Adjusted Life Years)	Low-middle SDI	Both	Age-standardized	Chronic respiratory diseases	Occupational carcinogens	Rate	2000	9.74083981706775	12.3937393989233	6.39940108235939
603	DALYs (Disability-Adjusted Life Years)	Low-middle SDI	Both	Age-standardized	Chronic respiratory diseases	High temperature	Rate	2000	8.79982543231449	87.8741470032981	-49.6010591379664
604	DALYs (Disability-Adjusted Life Years)	Low-middle SDI	Both	Age-standardized	Chronic respiratory diseases	Low temperature	Rate	2000	145.175914837017	205.049176602775	87.5544864455782
605	DALYs (Disability-Adjusted Life Years)	High SDI	Both	Age-standardized	Chronic respiratory diseases	High temperature	Rate	2000	0.316062013288754	1.09908951980242	-0.450500663170805
606	DALYs (Disability-Adjusted Life Years)	High SDI	Both	Age-standardized	Chronic respiratory diseases	Low temperature	Rate	2000	73.1462141707725	88.3863481565426	59.1031430164834
607	DALYs (Disability-Adjusted Life Years)	Low-middle SDI	Both	Age-standardized	Chronic respiratory diseases	Ambient particulate matter pollution	Rate	2000	306.051255878065	472.040206833791	171.69750253655
608	DALYs (Disability-Adjusted Life Years)	Low-middle SDI	Both	Age-standardized	Chronic respiratory diseases	Household air pollution from solid fuels	Rate	2000	1103.8890250529	1513.9382525242	713.08239420408
609	DALYs (Disability-Adjusted Life Years)	Low-middle SDI	Both	Age-standardized	Chronic respiratory diseases	Ambient ozone pollution	Rate	2000	200.754104747392	315.742332051799	92.364395543483
610	DALYs (Disability-Adjusted Life Years)	Low-middle SDI	Both	Age-standardized	Chronic respiratory diseases	Smoking	Rate	2000	1181.95914359844	1302.6225952577	1020.0305668237
611	DALYs (Disability-Adjusted Life Years)	High-middle SDI	Both	Age-standardized	Chronic respiratory diseases	Ambient particulate matter pollution	Rate	2001	210.726111155694	276.282665550209	152.460429169027
612	DALYs (Disability-Adjusted Life Years)	High-middle SDI	Both	Age-standardized	Chronic respiratory diseases	Household air pollution from solid fuels	Rate	2001	119.340385497775	194.512896404382	64.6839283719681
613	DALYs (Disability-Adjusted Life Years)	High-middle SDI	Both	Age-standardized	Chronic respiratory diseases	Ambient ozone pollution	Rate	2001	82.8374540862611	129.952701200685	38.2371902250923
614	DALYs (Disability-Adjusted Life Years)	High-middle SDI	Both	Age-standardized	Chronic respiratory diseases	Smoking	Rate	2001	626.743557646675	676.238701830979	569.771738529803
615	DALYs (Disability-Adjusted Life Years)	High-middle SDI	Both	Age-standardized	Chronic respiratory diseases	Secondhand smoke	Rate	2001	115.839686553556	174.66614596831	60.2513403549612
616	DALYs (Disability-Adjusted Life Years)	High-middle SDI	Both	Age-standardized	Chronic respiratory diseases	High body-mass index	Rate	2001	38.7123517399771	61.1724006973775	22.1482445524962
617	DALYs (Disability-Adjusted Life Years)	Low SDI	Both	Age-standardized	Chronic respiratory diseases	Ambient particulate matter pollution	Rate	2001	186.49936041116	312.750990392432	90.1612706044955
618	DALYs (Disability-Adjusted Life Years)	Low SDI	Both	Age-standardized	Chronic respiratory diseases	Household air pollution from solid fuels	Rate	2001	981.63271938962	1318.28975154336	629.499569559033
619	DALYs (Disability-Adjusted Life Years)	Low SDI	Both	Age-standardized	Chronic respiratory diseases	Ambient ozone pollution	Rate	2001	139.480662243006	219.116708989737	62.516179468472
620	DALYs (Disability-Adjusted Life Years)	High SDI	Both	Age-standardized	Chronic respiratory diseases	Household air pollution from solid fuels	Rate	2001	1.19125781507862	2.57870257419309	0.451490820300404
621	DALYs (Disability-Adjusted Life Years)	High SDI	Both	Age-standardized	Chronic respiratory diseases	Ambient ozone pollution	Rate	2001	27.6236391654285	44.2229891814205	12.7731584587726
622	DALYs (Disability-Adjusted Life Years)	High SDI	Both	Age-standardized	Chronic respiratory diseases	Smoking	Rate	2001	411.63316009715	452.970594528214	372.421776569725
623	DALYs (Disability-Adjusted Life Years)	High SDI	Both	Age-standardized	Chronic respiratory diseases	Secondhand smoke	Rate	2001	38.9475249108108	58.3561293176519	20.1594011480289
624	DALYs (Disability-Adjusted Life Years)	Low SDI	Both	Age-standardized	Chronic respiratory diseases	Ambient particulate matter pollution	Rate	1999	176.539407346635	315.043596371354	78.3890014795786
625	DALYs (Disability-Adjusted Life Years)	Low SDI	Both	Age-standardized	Chronic respiratory diseases	Household air pollution from solid fuels	Rate	1999	1001.52591555242	1336.67664745366	643.217498164566
626	DALYs (Disability-Adjusted Life Years)	Low SDI	Both	Age-standardized	Chronic respiratory diseases	Ambient ozone pollution	Rate	1999	146.804715559864	228.944748498924	66.9370963576619
627	DALYs (Disability-Adjusted Life Years)	High-middle SDI	Both	Age-standardized	Chronic respiratory diseases	Occupational carcinogens	Rate	2001	15.5076243515087	19.0125893186007	12.5015943439403
628	DALYs (Disability-Adjusted Life Years)	High-middle SDI	Both	Age-standardized	Chronic respiratory diseases	High temperature	Rate	2001	1.26410157928109	6.11193121479409	-2.1020822499528
629	DALYs (Disability-Adjusted Life Years)	High SDI	Both	Age-standardized	Chronic respiratory diseases	High body-mass index	Rate	2000	58.8316804466714	94.5872536380636	33.574700154254
630	DALYs (Disability-Adjusted Life Years)	High SDI	Both	Age-standardized	Chronic respiratory diseases	Occupational carcinogens	Rate	2000	6.15900214280382	7.03361827727767	5.52049686668127
631	DALYs (Disability-Adjusted Life Years)	High-middle SDI	Both	Age-standardized	Chronic respiratory diseases	Low temperature	Rate	2001	145.078467065992	171.613113223866	118.734284912249
632	DALYs (Disability-Adjusted Life Years)	Global	Both	Age-standardized	Chronic respiratory diseases	High temperature	Rate	2003	2.92894328666262	16.2909606482062	-10.2015392044484
633	DALYs (Disability-Adjusted Life Years)	Global	Both	Age-standardized	Chronic respiratory diseases	Low temperature	Rate	2003	127.649906382572	153.945755826574	103.433190197242
634	DALYs (Disability-Adjusted Life Years)	Low SDI	Both	Age-standardized	Chronic respiratory diseases	Smoking	Rate	1999	720.970654111823	828.452750618447	594.481103525845
635	DALYs (Disability-Adjusted Life Years)	Low SDI	Both	Age-standardized	Chronic respiratory diseases	Secondhand smoke	Rate	1999	101.209561879429	166.852550187387	44.5303962612305
636	DALYs (Disability-Adjusted Life Years)	Low SDI	Both	Age-standardized	Chronic respiratory diseases	High body-mass index	Rate	1999	62.4938050616537	126.317707096574	22.9408691444986
637	DALYs (Disability-Adjusted Life Years)	Low SDI	Both	Age-standardized	Chronic respiratory diseases	Occupational carcinogens	Rate	1999	5.46116867116314	8.74167306823349	1.64587517184169
638	DALYs (Disability-Adjusted Life Years)	Low SDI	Both	Age-standardized	Chronic respiratory diseases	High temperature	Rate	1999	0.275042620788647	54.0349723599032	-76.5936320422651
639	DALYs (Disability-Adjusted Life Years)	Low SDI	Both	Age-standardized	Chronic respiratory diseases	Low temperature	Rate	1999	75.8995771908778	120.644182025639	35.5792855389344
640	DALYs (Disability-Adjusted Life Years)	Low SDI	Both	Age-standardized	Chronic respiratory diseases	Smoking	Rate	2001	716.641390960955	818.665304810042	605.583405448265
641	DALYs (Disability-Adjusted Life Years)	Low SDI	Both	Age-standardized	Chronic respiratory diseases	Secondhand smoke	Rate	2001	100.527891598797	162.24794651169	43.8597830421287
642	DALYs (Disability-Adjusted Life Years)	Low SDI	Both	Age-standardized	Chronic respiratory diseases	High body-mass index	Rate	2001	62.8377256940316	124.086074930964	23.4530141900695
643	DALYs (Disability-Adjusted Life Years)	Low SDI	Both	Age-standardized	Chronic respiratory diseases	Occupational carcinogens	Rate	2001	5.35275912661724	8.64850760112536	1.58665165648052
644	DALYs (Disability-Adjusted Life Years)	High SDI	Both	Age-standardized	Chronic respiratory diseases	Ambient particulate matter pollution	Rate	2000	56.0724345357537	82.593455159765	32.6885597815233
645	DALYs (Disability-Adjusted Life Years)	High SDI	Both	Age-standardized	Chronic respiratory diseases	Household air pollution from solid fuels	Rate	2000	1.34493888119151	2.86643453489908	0.519699774282165
646	DALYs (Disability-Adjusted Life Years)	High SDI	Both	Age-standardized	Chronic respiratory diseases	Ambient ozone pollution	Rate	2000	28.6202702580443	45.9559679652602	13.0654591563012
647	DALYs (Disability-Adjusted Life Years)	High SDI	Both	Age-standardized	Chronic respiratory diseases	Smoking	Rate	2000	417.89923375931	459.803347281758	378.364654177961
648	DALYs (Disability-Adjusted Life Years)	High SDI	Both	Age-standardized	Chronic respiratory diseases	Secondhand smoke	Rate	2000	39.9193981338058	59.6533830875284	20.6697724054397
649	DALYs (Disability-Adjusted Life Years)	Low SDI	Both	Age-standardized	Chronic respiratory diseases	High temperature	Rate	2001	0.901049761004189	47.3388720764502	-60.1713467673576
650	DALYs (Disability-Adjusted Life Years)	Low SDI	Both	Age-standardized	Chronic respiratory diseases	Low temperature	Rate	2001	75.1206749139277	118.215003258925	35.6395739886744
651	DALYs (Disability-Adjusted Life Years)	Low SDI	Both	Age-standardized	Chronic respiratory diseases	Smoking	Rate	2002	710.7825175698	807.109375833103	599.090696500073
652	DALYs (Disability-Adjusted Life Years)	Low SDI	Both	Age-standardized	Chronic respiratory diseases	Secondhand smoke	Rate	2002	99.8174769273015	161.50266145604	43.4532534615195
653	DALYs (Disability-Adjusted Life Years)	Low SDI	Both	Age-standardized	Chronic respiratory diseases	High body-mass index	Rate	2002	63.2916843983479	124.607442409667	23.9307460936052
654	DALYs (Disability-Adjusted Life Years)	Low SDI	Both	Age-standardized	Chronic respiratory diseases	Occupational carcinogens	Rate	2002	5.27277585428663	8.53059032120116	1.59436583720005
655	DALYs (Disability-Adjusted Life Years)	Global	Both	Age-standardized	Chronic respiratory diseases	Ambient particulate matter pollution	Rate	2003	214.548742056188	276.436756083514	158.517735591166
656	DALYs (Disability-Adjusted Life Years)	Global	Both	Age-standardized	Chronic respiratory diseases	Household air pollution from solid fuels	Rate	2003	314.566359287184	444.717704759852	202.323347945235
657	DALYs (Disability-Adjusted Life Years)	Global	Both	Age-standardized	Chronic respiratory diseases	Ambient ozone pollution	Rate	2003	100.429893007501	155.924128231194	46.3025344268512
658	DALYs (Disability-Adjusted Life Years)	Low SDI	Both	Age-standardized	Chronic respiratory diseases	High temperature	Rate	2002	3.05800812259569	49.8537060589907	-61.3369082540874
659	DALYs (Disability-Adjusted Life Years)	Low SDI	Both	Age-standardized	Chronic respiratory diseases	Low temperature	Rate	2002	73.9607622840976	115.889251194146	36.0725278685519
660	DALYs (Disability-Adjusted Life Years)	High-middle SDI	Both	Age-standardized	Chronic respiratory diseases	Ambient particulate matter pollution	Rate	2002	207.90997439611	269.854814389115	153.176823739483
661	DALYs (Disability-Adjusted Life Years)	High-middle SDI	Both	Age-standardized	Chronic respiratory diseases	Household air pollution from solid fuels	Rate	2002	107.927002753747	178.123269560255	58.1237221037541
662	DALYs (Disability-Adjusted Life Years)	High-middle SDI	Both	Age-standardized	Chronic respiratory diseases	Ambient ozone pollution	Rate	2002	80.5714648602159	129.594034651855	36.6693499538567
663	DALYs (Disability-Adjusted Life Years)	High-middle SDI	Both	Age-standardized	Chronic respiratory diseases	Smoking	Rate	2002	608.123387160275	654.454214502233	554.901293173374
664	DALYs (Disability-Adjusted Life Years)	High-middle SDI	Both	Age-standardized	Chronic respiratory diseases	Secondhand smoke	Rate	2002	112.372250377753	168.56328498483	59.7121703093308
665	DALYs (Disability-Adjusted Life Years)	High-middle SDI	Both	Age-standardized	Chronic respiratory diseases	High body-mass index	Rate	2002	37.5661541308371	58.8815210458609	21.4929951237152
666	DALYs (Disability-Adjusted Life Years)	Global	Both	Age-standardized	Chronic respiratory diseases	Smoking	Rate	2003	683.327335746368	740.228198908023	618.375450534638
667	DALYs (Disability-Adjusted Life Years)	Global	Both	Age-standardized	Chronic respiratory diseases	Secondhand smoke	Rate	2003	118.061876650421	180.476816510813	59.7811622371811
668	DALYs (Disability-Adjusted Life Years)	Global	Both	Age-standardized	Chronic respiratory diseases	High body-mass index	Rate	2003	44.9496003802263	72.8902247157985	24.4614344077899
669	DALYs (Disability-Adjusted Life Years)	Global	Both	Age-standardized	Chronic respiratory diseases	Occupational carcinogens	Rate	2003	12.7130715485201	15.268124663517	10.4779479013225
670	DALYs (Disability-Adjusted Life Years)	High-middle SDI	Both	Age-standardized	Chronic respiratory diseases	Occupational carcinogens	Rate	2002	15.3311820006721	18.8898147055865	12.3613147348997
671	DALYs (Disability-Adjusted Life Years)	High-middle SDI	Both	Age-standardized	Chronic respiratory diseases	High temperature	Rate	2002	1.26147998446802	6.14484964528994	-1.98034437447954
672	DALYs (Disability-Adjusted Life Years)	High-middle SDI	Both	Age-standardized	Chronic respiratory diseases	Low temperature	Rate	2002	139.899685622699	163.493520801501	113.930894467693
673	DALYs (Disability-Adjusted Life Years)	Global	Both	Age-standardized	Chronic respiratory diseases	Ambient particulate matter pollution	Rate	2002	217.231384853694	283.67016213962	156.227737631457
674	DALYs (Disability-Adjusted Life Years)	Global	Both	Age-standardized	Chronic respiratory diseases	Household air pollution from solid fuels	Rate	2002	331.959686207954	461.523678961047	213.444123650567
675	DALYs (Disability-Adjusted Life Years)	Global	Both	Age-standardized	Chronic respiratory diseases	Ambient ozone pollution	Rate	2002	98.6972414265495	154.862100791366	45.3441707639989
676	DALYs (Disability-Adjusted Life Years)	Global	Both	Age-standardized	Chronic respiratory diseases	Smoking	Rate	2002	701.760574166047	756.365882578978	628.301518072815
677	DALYs (Disability-Adjusted Life Years)	Global	Both	Age-standardized	Chronic respiratory diseases	Secondhand smoke	Rate	2002	121.820212761013	186.221336075644	61.0679596060082
678	DALYs (Disability-Adjusted Life Years)	Global	Both	Age-standardized	Chronic respiratory diseases	High body-mass index	Rate	2002	45.1881172529617	73.2573770181314	24.2900555328233
679	DALYs (Disability-Adjusted Life Years)	Global	Both	Age-standardized	Chronic respiratory diseases	Occupational carcinogens	Rate	2002	12.8571846836954	15.4090764565828	10.6469610283973
680	DALYs (Disability-Adjusted Life Years)	Global	Both	Age-standardized	Chronic respiratory diseases	High temperature	Rate	2002	2.96618076957327	17.2447043521503	-11.9332602986265
681	DALYs (Disability-Adjusted Life Years)	Global	Both	Age-standardized	Chronic respiratory diseases	Low temperature	Rate	2002	130.07238011692	156.120062328974	104.552528906547
682	DALYs (Disability-Adjusted Life Years)	Low SDI	Both	Age-standardized	Chronic respiratory diseases	Ambient particulate matter pollution	Rate	2002	190.390131725552	318.240509718003	94.3164110237724
683	DALYs (Disability-Adjusted Life Years)	Low SDI	Both	Age-standardized	Chronic respiratory diseases	Household air pollution from solid fuels	Rate	2002	969.079505137727	1305.47826687656	628.765579753134
684	DALYs (Disability-Adjusted Life Years)	Low SDI	Both	Age-standardized	Chronic respiratory diseases	Ambient ozone pollution	Rate	2002	133.961814117693	211.059302503655	61.0905115255258
685	DALYs (Disability-Adjusted Life Years)	Middle SDI	Both	Age-standardized	Chronic respiratory diseases	Household air pollution from solid fuels	Rate	2002	392.453942188326	599.618426161784	234.061791536952
686	DALYs (Disability-Adjusted Life Years)	Middle SDI	Both	Age-standardized	Chronic respiratory diseases	Ambient ozone pollution	Rate	2002	137.630460495101	217.639880360371	63.1347980813224
687	DALYs (Disability-Adjusted Life Years)	Middle SDI	Both	Age-standardized	Chronic respiratory diseases	Smoking	Rate	2002	884.879407748453	967.154456565733	773.21358501974
688	DALYs (Disability-Adjusted Life Years)	Middle SDI	Both	Age-standardized	Chronic respiratory diseases	Secondhand smoke	Rate	2002	185.182800758726	281.184282767982	91.6397523547731
689	DALYs (Disability-Adjusted Life Years)	Middle SDI	Both	Age-standardized	Chronic respiratory diseases	Ambient particulate matter pollution	Rate	2002	354.368238326623	465.977110665988	253.547216246876
690	DALYs (Disability-Adjusted Life Years)	Middle SDI	Both	Age-standardized	Chronic respiratory diseases	High body-mass index	Rate	2002	42.1122636828575	68.2634448388619	23.2688412186254
691	DALYs (Disability-Adjusted Life Years)	Middle SDI	Both	Age-standardized	Chronic respiratory diseases	Occupational carcinogens	Rate	2002	19.177001363832	23.36210055919	15.4661031200369
692	DALYs (Disability-Adjusted Life Years)	Middle SDI	Both	Age-standardized	Chronic respiratory diseases	High temperature	Rate	2002	2.34835136843332	13.5707464231475	-10.2161585255185
693	DALYs (Disability-Adjusted Life Years)	Middle SDI	Both	Age-standardized	Chronic respiratory diseases	Low temperature	Rate	2002	195.98464656897	237.218295569535	153.842106512308
694	DALYs (Disability-Adjusted Life Years)	Low-middle SDI	Both	Age-standardized	Chronic respiratory diseases	Ambient particulate matter pollution	Rate	2002	317.693371361292	476.607600989169	187.994546822589
695	DALYs (Disability-Adjusted Life Years)	Low-middle SDI	Both	Age-standardized	Chronic respiratory diseases	Household air pollution from solid fuels	Rate	2002	1036.53222239611	1440.49038640567	659.547079341985
696	DALYs (Disability-Adjusted Life Years)	Low-middle SDI	Both	Age-standardized	Chronic respiratory diseases	Ambient ozone pollution	Rate	2002	189.76321920204	296.674673910858	86.8044627706715
697	DALYs (Disability-Adjusted Life Years)	Low-middle SDI	Both	Age-standardized	Chronic respiratory diseases	Smoking	Rate	2002	1148.1615832471	1263.05003532192	993.470812022982
698	DALYs (Disability-Adjusted Life Years)	Low-middle SDI	Both	Age-standardized	Chronic respiratory diseases	Secondhand smoke	Rate	2002	205.900202061645	319.924199383898	97.421844914538
699	DALYs (Disability-Adjusted Life Years)	Low-middle SDI	Both	Age-standardized	Chronic respiratory diseases	High body-mass index	Rate	2002	53.0891574569013	102.556218479075	21.2279741735279
700	DALYs (Disability-Adjusted Life Years)	Low-middle SDI	Both	Age-standardized	Chronic respiratory diseases	Occupational carcinogens	Rate	2002	9.42540021305955	11.9061457995037	6.17169740530548
701	DALYs (Disability-Adjusted Life Years)	Low-middle SDI	Both	Age-standardized	Chronic respiratory diseases	High temperature	Rate	2002	12.4318772381102	86.7303046881293	-45.1658464773052
702	DALYs (Disability-Adjusted Life Years)	Low-middle SDI	Both	Age-standardized	Chronic respiratory diseases	Low temperature	Rate	2002	135.961640113875	188.126937756128	86.49651931746
703	DALYs (Disability-Adjusted Life Years)	High SDI	Both	Age-standardized	Chronic respiratory diseases	High body-mass index	Rate	2002	58.4543056885572	93.5626448620546	33.6473064320042
704	DALYs (Disability-Adjusted Life Years)	High SDI	Both	Age-standardized	Chronic respiratory diseases	Occupational carcinogens	Rate	2002	5.73875660103664	6.56315913005568	5.14663880987227
705	DALYs (Disability-Adjusted Life Years)	High SDI	Both	Age-standardized	Chronic respiratory diseases	Ambient particulate matter pollution	Rate	2002	53.5497185363892	77.618529716767	31.855281455909
706	DALYs (Disability-Adjusted Life Years)	High SDI	Both	Age-standardized	Chronic respiratory diseases	Household air pollution from solid fuels	Rate	2002	1.05461083939416	2.36875861783736	0.384031921392476
707	DALYs (Disability-Adjusted Life Years)	High SDI	Both	Age-standardized	Chronic respiratory diseases	Ambient ozone pollution	Rate	2002	28.9910733108394	46.4441927505663	13.3268768912264
708	DALYs (Disability-Adjusted Life Years)	High SDI	Both	Age-standardized	Chronic respiratory diseases	Smoking	Rate	2002	406.958526572473	448.000761123393	367.965546308998
709	DALYs (Disability-Adjusted Life Years)	High SDI	Both	Age-standardized	Chronic respiratory diseases	Secondhand smoke	Rate	2002	37.9870559509542	56.8994134692207	19.6377801466193
710	DALYs (Disability-Adjusted Life Years)	High SDI	Both	Age-standardized	Chronic respiratory diseases	High temperature	Rate	2002	0.291342825428855	1.0829227940568	-0.499203623027222
711	DALYs (Disability-Adjusted Life Years)	High SDI	Both	Age-standardized	Chronic respiratory diseases	Low temperature	Rate	2002	71.0196531093074	85.785808796026	57.2625046480718
712	DALYs (Disability-Adjusted Life Years)	Middle SDI	Both	Age-standardized	Chronic respiratory diseases	High temperature	Rate	2003	2.74173306617577	13.3324163005176	-9.67216521400962
713	DALYs (Disability-Adjusted Life Years)	Middle SDI	Both	Age-standardized	Chronic respiratory diseases	Low temperature	Rate	2003	189.735305704244	233.787172073403	153.561702278486
714	DALYs (Disability-Adjusted Life Years)	Global	Both	Age-standardized	Chronic respiratory diseases	Ambient particulate matter pollution	Rate	2005	207.655492619678	264.339940291594	155.43820712637
715	DALYs (Disability-Adjusted Life Years)	Global	Both	Age-standardized	Chronic respiratory diseases	Household air pollution from solid fuels	Rate	2005	279.956798611628	397.613519323931	178.89556075086
716	DALYs (Disability-Adjusted Life Years)	Global	Both	Age-standardized	Chronic respiratory diseases	Ambient ozone pollution	Rate	2005	98.8929682044004	152.778320792831	45.6248048249556
717	DALYs (Disability-Adjusted Life Years)	Global	Both	Age-standardized	Chronic respiratory diseases	Smoking	Rate	2005	641.490453889434	692.204436202435	583.977250802981
718	DALYs (Disability-Adjusted Life Years)	Global	Both	Age-standardized	Chronic respiratory diseases	Secondhand smoke	Rate	2005	109.902821200507	168.341150924486	56.0552176830628
719	DALYs (Disability-Adjusted Life Years)	Global	Both	Age-standardized	Chronic respiratory diseases	High body-mass index	Rate	2005	43.9959047754212	70.2886213310812	24.2581657527457
720	DALYs (Disability-Adjusted Life Years)	Global	Both	Age-standardized	Chronic respiratory diseases	Occupational carcinogens	Rate	2005	12.2543116626135	14.8623832026815	10.0776226388933
721	DALYs (Disability-Adjusted Life Years)	Low-middle SDI	Both	Age-standardized	Chronic respiratory diseases	Secondhand smoke	Rate	2005	188.624486882955	291.545655395616	91.7806921870662
722	DALYs (Disability-Adjusted Life Years)	Low-middle SDI	Both	Age-standardized	Chronic respiratory diseases	High body-mass index	Rate	2005	53.4718182188702	100.377988765193	22.5750457176869
723	DALYs (Disability-Adjusted Life Years)	Low-middle SDI	Both	Age-standardized	Chronic respiratory diseases	Occupational carcinogens	Rate	2005	8.72999443391399	10.9867168758688	5.88013180585514
724	DALYs (Disability-Adjusted Life Years)	Middle SDI	Both	Age-standardized	Chronic respiratory diseases	Ambient particulate matter pollution	Rate	2005	329.150642921378	419.726254975094	247.084424435678
725	DALYs (Disability-Adjusted Life Years)	High SDI	Both	Age-standardized	Chronic respiratory diseases	Ambient particulate matter pollution	Rate	2003	52.2784176611723	75.6109125035602	31.5823966509244
726	DALYs (Disability-Adjusted Life Years)	High SDI	Both	Age-standardized	Chronic respiratory diseases	Household air pollution from solid fuels	Rate	2003	0.934013644668103	2.13267860750154	0.332197523483668
727	DALYs (Disability-Adjusted Life Years)	High SDI	Both	Age-standardized	Chronic respiratory diseases	Ambient ozone pollution	Rate	2003	28.0753953776096	44.9831137364643	12.9488099815942
728	DALYs (Disability-Adjusted Life Years)	High SDI	Both	Age-standardized	Chronic respiratory diseases	Smoking	Rate	2003	401.938049454231	442.781477209939	363.655264620248
729	DALYs (Disability-Adjusted Life Years)	High SDI	Both	Age-standardized	Chronic respiratory diseases	Secondhand smoke	Rate	2003	36.965886272886	55.413987855929	19.1064812823082
730	DALYs (Disability-Adjusted Life Years)	Middle SDI	Both	Age-standardized	Chronic respiratory diseases	Household air pollution from solid fuels	Rate	2005	307.43125245687	477.325627589158	177.743875903781
731	DALYs (Disability-Adjusted Life Years)	Middle SDI	Both	Age-standardized	Chronic respiratory diseases	Ambient ozone pollution	Rate	2005	137.904670384483	214.416741604887	63.807549589428
732	DALYs (Disability-Adjusted Life Years)	Middle SDI	Both	Age-standardized	Chronic respiratory diseases	Smoking	Rate	2005	794.083245512957	863.802329069093	710.33883614172
733	DALYs (Disability-Adjusted Life Years)	Middle SDI	Both	Age-standardized	Chronic respiratory diseases	Secondhand smoke	Rate	2005	162.287836779662	247.472063640993	83.5029656322592
734	DALYs (Disability-Adjusted Life Years)	Low-middle SDI	Both	Age-standardized	Chronic respiratory diseases	Secondhand smoke	Rate	2003	199.555725865852	306.572802207285	96.7767644539838
735	DALYs (Disability-Adjusted Life Years)	Low-middle SDI	Both	Age-standardized	Chronic respiratory diseases	High body-mass index	Rate	2003	53.5722549430765	104.206997589276	21.7906845921911
736	DALYs (Disability-Adjusted Life Years)	Low-middle SDI	Both	Age-standardized	Chronic respiratory diseases	Occupational carcinogens	Rate	2003	9.21354205032592	11.7006760469202	6.08144575265362
737	DALYs (Disability-Adjusted Life Years)	Low-middle SDI	Both	Age-standardized	Chronic respiratory diseases	High temperature	Rate	2003	10.9246742085184	85.3246800064872	-40.0781037620145
738	DALYs (Disability-Adjusted Life Years)	Low-middle SDI	Both	Age-standardized	Chronic respiratory diseases	Low temperature	Rate	2003	133.866121592407	188.818490065639	82.8442078697336
739	DALYs (Disability-Adjusted Life Years)	Low-middle SDI	Both	Age-standardized	Chronic respiratory diseases	High temperature	Rate	2005	10.8620042601728	74.3720374572562	-37.172921332609
740	DALYs (Disability-Adjusted Life Years)	Low-middle SDI	Both	Age-standardized	Chronic respiratory diseases	Low temperature	Rate	2005	126.906111008064	177.647367698746	79.0942075343201
741	DALYs (Disability-Adjusted Life Years)	Global	Both	Age-standardized	Chronic respiratory diseases	High temperature	Rate	2005	2.89685723665111	15.418381789079	-9.81871761320036
742	DALYs (Disability-Adjusted Life Years)	Global	Both	Age-standardized	Chronic respiratory diseases	Low temperature	Rate	2005	116.702065749663	140.426843055867	95.7533729576456
743	DALYs (Disability-Adjusted Life Years)	Low SDI	Both	Age-standardized	Chronic respiratory diseases	Ambient particulate matter pollution	Rate	2004	194.81976585934	320.251263046445	100.650815887293
744	DALYs (Disability-Adjusted Life Years)	Low SDI	Both	Age-standardized	Chronic respiratory diseases	Household air pollution from solid fuels	Rate	2004	923.488263284851	1249.28895652989	590.635394881209
745	DALYs (Disability-Adjusted Life Years)	Low SDI	Both	Age-standardized	Chronic respiratory diseases	Ambient ozone pollution	Rate	2004	141.741420508906	222.365835811315	64.7256930387832
746	DALYs (Disability-Adjusted Life Years)	Low SDI	Both	Age-standardized	Chronic respiratory diseases	Smoking	Rate	2004	690.283382932774	783.679262613058	583.899497786072
747	DALYs (Disability-Adjusted Life Years)	Low SDI	Both	Age-standardized	Chronic respiratory diseases	Secondhand smoke	Rate	2004	96.2455560786895	156.896792464457	41.5677401756068
748	DALYs (Disability-Adjusted Life Years)	Low SDI	Both	Age-standardized	Chronic respiratory diseases	High body-mass index	Rate	2004	64.0586084401805	123.814882722454	25.2463691576486
749	DALYs (Disability-Adjusted Life Years)	Low SDI	Both	Age-standardized	Chronic respiratory diseases	Occupational carcinogens	Rate	2004	5.09756846265765	8.22513872501781	1.56517165155843
750	DALYs (Disability-Adjusted Life Years)	Low-middle SDI	Both	Age-standardized	Chronic respiratory diseases	Ambient particulate matter pollution	Rate	2005	316.846408675757	453.708947657948	199.696913133319
751	DALYs (Disability-Adjusted Life Years)	Low-middle SDI	Both	Age-standardized	Chronic respiratory diseases	Household air pollution from solid fuels	Rate	2005	884.366600550095	1246.02753058445	561.591407520746
752	DALYs (Disability-Adjusted Life Years)	Low-middle SDI	Both	Age-standardized	Chronic respiratory diseases	Ambient ozone pollution	Rate	2005	191.869794844674	298.813416483493	88.1193334819557
753	DALYs (Disability-Adjusted Life Years)	Low-middle SDI	Both	Age-standardized	Chronic respiratory diseases	Smoking	Rate	2005	1045.29430340171	1153.62194408122	919.32195800756
754	DALYs (Disability-Adjusted Life Years)	High-middle SDI	Both	Age-standardized	Chronic respiratory diseases	Ambient particulate matter pollution	Rate	2004	200.276523782234	256.203505992226	149.808621935092
755	DALYs (Disability-Adjusted Life Years)	High-middle SDI	Both	Age-standardized	Chronic respiratory diseases	Household air pollution from solid fuels	Rate	2004	87.6581974385414	147.211255103472	45.5191983323555
756	DALYs (Disability-Adjusted Life Years)	High-middle SDI	Both	Age-standardized	Chronic respiratory diseases	Ambient ozone pollution	Rate	2004	81.1628649587446	128.063090941023	37.8524575411421
757	DALYs (Disability-Adjusted Life Years)	High-middle SDI	Both	Age-standardized	Chronic respiratory diseases	Smoking	Rate	2004	565.092441274145	609.771220911148	516.959953124112
758	DALYs (Disability-Adjusted Life Years)	High-middle SDI	Both	Age-standardized	Chronic respiratory diseases	Secondhand smoke	Rate	2004	104.844795573864	155.787576488357	55.3310611767738
759	DALYs (Disability-Adjusted Life Years)	High-middle SDI	Both	Age-standardized	Chronic respiratory diseases	High body-mass index	Rate	2004	35.2298488091281	55.2727425094974	20.2812079004221
760	DALYs (Disability-Adjusted Life Years)	Low-middle SDI	Both	Age-standardized	Chronic respiratory diseases	Ambient particulate matter pollution	Rate	2003	316.576728568938	465.20473833295	192.705765521518
761	DALYs (Disability-Adjusted Life Years)	Low-middle SDI	Both	Age-standardized	Chronic respiratory diseases	Household air pollution from solid fuels	Rate	2003	982.172963252448	1376.89063163683	624.876039931854
762	DALYs (Disability-Adjusted Life Years)	Low-middle SDI	Both	Age-standardized	Chronic respiratory diseases	Ambient ozone pollution	Rate	2003	194.977935516305	307.986028910136	89.8610908129473
763	DALYs (Disability-Adjusted Life Years)	Low-middle SDI	Both	Age-standardized	Chronic respiratory diseases	Smoking	Rate	2003	1114.97632278682	1226.14034203466	969.873753205006
764	DALYs (Disability-Adjusted Life Years)	Low SDI	Both	Age-standardized	Chronic respiratory diseases	High temperature	Rate	2004	3.40889481132663	49.9590732352663	-55.2333067050347
765	DALYs (Disability-Adjusted Life Years)	Low SDI	Both	Age-standardized	Chronic respiratory diseases	Low temperature	Rate	2004	73.2367950414785	114.780035775014	36.5762688457491
766	DALYs (Disability-Adjusted Life Years)	Middle SDI	Both	Age-standardized	Chronic respiratory diseases	Household air pollution from solid fuels	Rate	2003	363.98655690485	560.130381453686	216.739624988404
767	DALYs (Disability-Adjusted Life Years)	Middle SDI	Both	Age-standardized	Chronic respiratory diseases	Ambient ozone pollution	Rate	2003	139.757999785645	222.248017602076	64.9939937356312
768	DALYs (Disability-Adjusted Life Years)	Middle SDI	Both	Age-standardized	Chronic respiratory diseases	Smoking	Rate	2003	854.493413966545	934.498806360885	756.405471710364
769	DALYs (Disability-Adjusted Life Years)	Middle SDI	Both	Age-standardized	Chronic respiratory diseases	Secondhand smoke	Rate	2003	177.667166181757	270.973663524723	89.9810884391746
770	DALYs (Disability-Adjusted Life Years)	Middle SDI	Both	Age-standardized	Chronic respiratory diseases	High body-mass index	Rate	2003	41.9909830608788	67.343721405086	23.5383151444393
771	DALYs (Disability-Adjusted Life Years)	Middle SDI	Both	Age-standardized	Chronic respiratory diseases	Occupational carcinogens	Rate	2003	19.0167519415225	23.3551601315762	15.4583712754874
772	DALYs (Disability-Adjusted Life Years)	Middle SDI	Both	Age-standardized	Chronic respiratory diseases	Household air pollution from solid fuels	Rate	2004	337.166417918058	520.465637981204	199.333632828223
773	DALYs (Disability-Adjusted Life Years)	Global	Both	Age-standardized	Chronic respiratory diseases	Occupational carcinogens	Rate	2004	12.4781193928868	15.050436961651	10.2389119642705
774	DALYs (Disability-Adjusted Life Years)	Middle SDI	Both	Age-standardized	Chronic respiratory diseases	Ambient ozone pollution	Rate	2004	140.570169206039	221.84083626399	66.3014067475499
775	DALYs (Disability-Adjusted Life Years)	Middle SDI	Both	Age-standardized	Chronic respiratory diseases	Smoking	Rate	2004	827.550165313908	899.721571545936	735.177980789428
776	DALYs (Disability-Adjusted Life Years)	Middle SDI	Both	Age-standardized	Chronic respiratory diseases	Secondhand smoke	Rate	2004	170.630149648013	258.389076089309	87.8789281738234
777	DALYs (Disability-Adjusted Life Years)	Middle SDI	Both	Age-standardized	Chronic respiratory diseases	High body-mass index	Rate	2004	41.3366759632983	65.9460531151412	23.1876552845663
778	DALYs (Disability-Adjusted Life Years)	Middle SDI	Both	Age-standardized	Chronic respiratory diseases	Occupational carcinogens	Rate	2004	18.8561652915674	23.3003627516621	15.0340442507285
779	DALYs (Disability-Adjusted Life Years)	Middle SDI	Both	Age-standardized	Chronic respiratory diseases	High temperature	Rate	2004	1.94487683340829	12.4828002372874	-9.25013706170217
780	DALYs (Disability-Adjusted Life Years)	High SDI	Both	Age-standardized	Chronic respiratory diseases	Household air pollution from solid fuels	Rate	2004	0.826858320580591	1.93722913898084	0.289757261690738
781	DALYs (Disability-Adjusted Life Years)	High SDI	Both	Age-standardized	Chronic respiratory diseases	Ambient ozone pollution	Rate	2004	27.4542263197927	44.2001268416961	12.5707438242813
782	DALYs (Disability-Adjusted Life Years)	High SDI	Both	Age-standardized	Chronic respiratory diseases	Smoking	Rate	2004	392.326839005012	432.761412321498	353.864526107593
783	DALYs (Disability-Adjusted Life Years)	High SDI	Both	Age-standardized	Chronic respiratory diseases	Secondhand smoke	Rate	2004	35.5774801389582	53.3444436274075	18.472727854125
784	DALYs (Disability-Adjusted Life Years)	Global	Both	Age-standardized	Chronic respiratory diseases	High temperature	Rate	2004	2.59922695238857	15.8667804318376	-11.1165344676694
785	DALYs (Disability-Adjusted Life Years)	Global	Both	Age-standardized	Chronic respiratory diseases	Low temperature	Rate	2004	122.026432177304	145.399753079991	99.7511583083883
786	DALYs (Disability-Adjusted Life Years)	High-middle SDI	Both	Age-standardized	Chronic respiratory diseases	Occupational carcinogens	Rate	2003	15.1765997063742	18.8095625312276	12.2703699281526
787	DALYs (Disability-Adjusted Life Years)	Middle SDI	Both	Age-standardized	Chronic respiratory diseases	High body-mass index	Rate	2005	40.8909770065225	64.756157798317	23.0892611262369
788	DALYs (Disability-Adjusted Life Years)	Middle SDI	Both	Age-standardized	Chronic respiratory diseases	Occupational carcinogens	Rate	2005	18.5204197661618	23.0989999733693	14.8794476691445
789	DALYs (Disability-Adjusted Life Years)	Middle SDI	Both	Age-standardized	Chronic respiratory diseases	High temperature	Rate	2005	2.4979409667336	12.5903820015042	-8.75791977726057
790	DALYs (Disability-Adjusted Life Years)	Middle SDI	Both	Age-standardized	Chronic respiratory diseases	Low temperature	Rate	2005	169.141078986645	202.379990781957	138.190674422777
791	DALYs (Disability-Adjusted Life Years)	Global	Both	Age-standardized	Chronic respiratory diseases	Ambient particulate matter pollution	Rate	2004	210.388929276933	268.017853675106	156.96711314933
792	DALYs (Disability-Adjusted Life Years)	Global	Both	Age-standardized	Chronic respiratory diseases	Household air pollution from solid fuels	Rate	2004	294.569110248219	414.499912500107	190.612307149164
793	DALYs (Disability-Adjusted Life Years)	Global	Both	Age-standardized	Chronic respiratory diseases	Ambient ozone pollution	Rate	2004	99.8110317823415	154.88466458089	46.7361490212792
794	DALYs (Disability-Adjusted Life Years)	Global	Both	Age-standardized	Chronic respiratory diseases	Smoking	Rate	2004	659.731602574873	711.969587819138	597.839195037207
795	DALYs (Disability-Adjusted Life Years)	Global	Both	Age-standardized	Chronic respiratory diseases	Secondhand smoke	Rate	2004	113.722194124783	173.796626588193	57.7266677985436
796	DALYs (Disability-Adjusted Life Years)	Global	Both	Age-standardized	Chronic respiratory diseases	High body-mass index	Rate	2004	44.2889712963474	70.9044677426846	24.1453739280726
797	DALYs (Disability-Adjusted Life Years)	Middle SDI	Both	Age-standardized	Chronic respiratory diseases	Ambient particulate matter pollution	Rate	2003	346.259608221415	452.641930790199	255.092578737082
798	DALYs (Disability-Adjusted Life Years)	High SDI	Both	Age-standardized	Chronic respiratory diseases	High body-mass index	Rate	2003	58.6053946718962	93.0953934204409	33.8392489472246
799	DALYs (Disability-Adjusted Life Years)	High SDI	Both	Age-standardized	Chronic respiratory diseases	Occupational carcinogens	Rate	2003	5.5765534412852	6.32529029677287	5.01508620824348
800	DALYs (Disability-Adjusted Life Years)	Middle SDI	Both	Age-standardized	Chronic respiratory diseases	Low temperature	Rate	2004	181.067119646796	218.247358073055	146.906436186062
801	DALYs (Disability-Adjusted Life Years)	High-middle SDI	Both	Age-standardized	Chronic respiratory diseases	Low temperature	Rate	2004	129.075430825465	152.508113340546	106.034724047324
802	DALYs (Disability-Adjusted Life Years)	Middle SDI	Both	Age-standardized	Chronic respiratory diseases	Ambient particulate matter pollution	Rate	2004	338.210543540788	431.748344061899	247.461704651
803	DALYs (Disability-Adjusted Life Years)	High SDI	Both	Age-standardized	Chronic respiratory diseases	High temperature	Rate	2003	0.284495580307534	1.04718893598295	-0.421519242902704
804	DALYs (Disability-Adjusted Life Years)	High SDI	Both	Age-standardized	Chronic respiratory diseases	Low temperature	Rate	2003	70.378083238573	84.9903964655961	56.8335004681339
805	DALYs (Disability-Adjusted Life Years)	High SDI	Both	Age-standardized	Chronic respiratory diseases	High body-mass index	Rate	2004	58.623517938447	92.3606212711291	34.021818603441
806	DALYs (Disability-Adjusted Life Years)	High SDI	Both	Age-standardized	Chronic respiratory diseases	Occupational carcinogens	Rate	2004	5.29001898258617	6.05814582765201	4.72889396952981
807	DALYs (Disability-Adjusted Life Years)	High SDI	Both	Age-standardized	Chronic respiratory diseases	High temperature	Rate	2004	0.225577670935952	0.978171018653262	-0.435966952301898
808	DALYs (Disability-Adjusted Life Years)	High SDI	Both	Age-standardized	Chronic respiratory diseases	Low temperature	Rate	2004	67.9864467188986	82.2958866206382	54.6988702363763
809	DALYs (Disability-Adjusted Life Years)	High SDI	Both	Age-standardized	Chronic respiratory diseases	Ambient particulate matter pollution	Rate	2005	49.196386964091	71.508108600962	30.3273363711942
810	DALYs (Disability-Adjusted Life Years)	High SDI	Both	Age-standardized	Chronic respiratory diseases	Household air pollution from solid fuels	Rate	2005	0.729848411013484	1.74150154870455	0.248617001704797
811	DALYs (Disability-Adjusted Life Years)	High SDI	Both	Age-standardized	Chronic respiratory diseases	Ambient ozone pollution	Rate	2005	26.9466308588752	43.3777331085368	12.3110386308361
812	DALYs (Disability-Adjusted Life Years)	High SDI	Both	Age-standardized	Chronic respiratory diseases	Smoking	Rate	2005	387.694151270629	427.477549717587	349.55032094994
813	DALYs (Disability-Adjusted Life Years)	High SDI	Both	Age-standardized	Chronic respiratory diseases	Secondhand smoke	Rate	2005	34.7314832015102	52.2527041825315	17.9868415237241
814	DALYs (Disability-Adjusted Life Years)	Low-middle SDI	Both	Age-standardized	Chronic respiratory diseases	Secondhand smoke	Rate	2004	190.81534212332	294.716082843597	92.5442021573818
815	DALYs (Disability-Adjusted Life Years)	Low-middle SDI	Both	Age-standardized	Chronic respiratory diseases	High body-mass index	Rate	2004	52.9707870006027	100.337267828496	21.8962738649752
816	DALYs (Disability-Adjusted Life Years)	High-middle SDI	Both	Age-standardized	Chronic respiratory diseases	Occupational carcinogens	Rate	2004	14.927583124439	18.5988995465661	11.9340227066877
817	DALYs (Disability-Adjusted Life Years)	High-middle SDI	Both	Age-standardized	Chronic respiratory diseases	High temperature	Rate	2004	1.19737568050258	5.35928985194955	-1.73420278360647
818	DALYs (Disability-Adjusted Life Years)	Low SDI	Both	Age-standardized	Chronic respiratory diseases	Occupational carcinogens	Rate	2003	5.25147107106126	8.48977286785492	1.58880409696909
819	DALYs (Disability-Adjusted Life Years)	Low SDI	Both	Age-standardized	Chronic respiratory diseases	High temperature	Rate	2003	3.55063388558643	50.1822054881108	-60.5361028944771
820	DALYs (Disability-Adjusted Life Years)	Low SDI	Both	Age-standardized	Chronic respiratory diseases	Low temperature	Rate	2003	76.5391687405649	121.580752231962	34.9910197793908
821	DALYs (Disability-Adjusted Life Years)	High-middle SDI	Both	Age-standardized	Chronic respiratory diseases	Ambient particulate matter pollution	Rate	2005	194.082179134377	247.52741613281	145.330176035576
822	DALYs (Disability-Adjusted Life Years)	High-middle SDI	Both	Age-standardized	Chronic respiratory diseases	Household air pollution from solid fuels	Rate	2005	77.1854600601701	131.29551691852	39.5346861522119
823	DALYs (Disability-Adjusted Life Years)	High-middle SDI	Both	Age-standardized	Chronic respiratory diseases	Occupational carcinogens	Rate	2005	14.6318957034358	18.3613713487733	11.6542791475505
824	DALYs (Disability-Adjusted Life Years)	High-middle SDI	Both	Age-standardized	Chronic respiratory diseases	High temperature	Rate	2005	1.33603723536665	4.9853599164387	-1.55522460237871
825	DALYs (Disability-Adjusted Life Years)	High-middle SDI	Both	Age-standardized	Chronic respiratory diseases	Low temperature	Rate	2005	123.126635228637	146.155330729061	100.97965794374
826	DALYs (Disability-Adjusted Life Years)	High SDI	Both	Age-standardized	Chronic respiratory diseases	High body-mass index	Rate	2006	59.1282728809404	92.5106343351328	34.7958774468249
827	DALYs (Disability-Adjusted Life Years)	High SDI	Both	Age-standardized	Chronic respiratory diseases	Occupational carcinogens	Rate	2006	4.97062718067683	5.69773177441552	4.43210843368192
828	DALYs (Disability-Adjusted Life Years)	High SDI	Both	Age-standardized	Chronic respiratory diseases	Ambient particulate matter pollution	Rate	2004	50.4171874758819	72.5679746112921	31.0405071889409
829	DALYs (Disability-Adjusted Life Years)	High-middle SDI	Both	Age-standardized	Chronic respiratory diseases	Ambient particulate matter pollution	Rate	2003	204.317050741628	265.356945446123	149.841030848835
830	DALYs (Disability-Adjusted Life Years)	High-middle SDI	Both	Age-standardized	Chronic respiratory diseases	Household air pollution from solid fuels	Rate	2003	97.3221569339894	159.941164493398	51.4459531596667
831	DALYs (Disability-Adjusted Life Years)	High-middle SDI	Both	Age-standardized	Chronic respiratory diseases	Ambient ozone pollution	Rate	2003	80.5775391510479	127.261101684781	37.7224930939258
832	DALYs (Disability-Adjusted Life Years)	High-middle SDI	Both	Age-standardized	Chronic respiratory diseases	Smoking	Rate	2003	587.535796568402	633.757686365158	539.274191687733
833	DALYs (Disability-Adjusted Life Years)	High-middle SDI	Both	Age-standardized	Chronic respiratory diseases	Secondhand smoke	Rate	2003	108.770382190338	163.388228990641	56.1366764431661
834	DALYs (Disability-Adjusted Life Years)	High-middle SDI	Both	Age-standardized	Chronic respiratory diseases	High body-mass index	Rate	2003	36.5016077759815	57.080322371232	21.001701852663
835	DALYs (Disability-Adjusted Life Years)	Low SDI	Both	Age-standardized	Chronic respiratory diseases	Ambient particulate matter pollution	Rate	2005	199.436056455577	323.474117903098	103.696522403396
836	DALYs (Disability-Adjusted Life Years)	Low SDI	Both	Age-standardized	Chronic respiratory diseases	Household air pollution from solid fuels	Rate	2005	907.888054234119	1226.31295931915	580.11552464337
837	DALYs (Disability-Adjusted Life Years)	Low SDI	Both	Age-standardized	Chronic respiratory diseases	Ambient ozone pollution	Rate	2005	147.961740913248	231.792419365547	68.1133793965774
838	DALYs (Disability-Adjusted Life Years)	Low-middle SDI	Both	Age-standardized	Chronic respiratory diseases	Smoking	Rate	2004	1060.22655406409	1164.38270446812	923.359646871448
839	DALYs (Disability-Adjusted Life Years)	High SDI	Both	Age-standardized	Chronic respiratory diseases	High body-mass index	Rate	2005	58.7549543370997	91.998703546565	34.386468899844
840	DALYs (Disability-Adjusted Life Years)	High SDI	Both	Age-standardized	Chronic respiratory diseases	Occupational carcinogens	Rate	2005	5.1587528945118	5.9128075203127	4.60718429750183
841	DALYs (Disability-Adjusted Life Years)	Low-middle SDI	Both	Age-standardized	Chronic respiratory diseases	Occupational carcinogens	Rate	2004	8.87525926025002	11.2109357669962	5.96797134209581
842	DALYs (Disability-Adjusted Life Years)	Low-middle SDI	Both	Age-standardized	Chronic respiratory diseases	High temperature	Rate	2004	10.5826880876768	79.0476487454289	-38.0217309441071
843	DALYs (Disability-Adjusted Life Years)	Low-middle SDI	Both	Age-standardized	Chronic respiratory diseases	Low temperature	Rate	2004	130.083200591594	177.774730176128	84.2856022248337
844	DALYs (Disability-Adjusted Life Years)	Low SDI	Both	Age-standardized	Chronic respiratory diseases	Smoking	Rate	2003	708.896368526275	804.43213188426	599.378335391899
845	DALYs (Disability-Adjusted Life Years)	Low SDI	Both	Age-standardized	Chronic respiratory diseases	Secondhand smoke	Rate	2003	98.936650267144	160.172421693193	43.5406924281917
846	DALYs (Disability-Adjusted Life Years)	Low SDI	Both	Age-standardized	Chronic respiratory diseases	High body-mass index	Rate	2003	63.952564010506	124.231084957456	24.763299116491
847	DALYs (Disability-Adjusted Life Years)	Low-middle SDI	Both	Age-standardized	Chronic respiratory diseases	Ambient particulate matter pollution	Rate	2004	309.89987145969	445.629273085876	192.7865951878
848	DALYs (Disability-Adjusted Life Years)	Low-middle SDI	Both	Age-standardized	Chronic respiratory diseases	Household air pollution from solid fuels	Rate	2004	913.434288993623	1279.13463148437	584.647861759817
849	DALYs (Disability-Adjusted Life Years)	Low-middle SDI	Both	Age-standardized	Chronic respiratory diseases	Ambient ozone pollution	Rate	2004	187.997477753976	292.933241249152	87.1506200713242
850	DALYs (Disability-Adjusted Life Years)	Low SDI	Both	Age-standardized	Chronic respiratory diseases	Ambient particulate matter pollution	Rate	2003	195.16109676048	319.593016265627	98.7522589960507
851	DALYs (Disability-Adjusted Life Years)	Low SDI	Both	Age-standardized	Chronic respiratory diseases	Household air pollution from solid fuels	Rate	2003	955.700668013483	1287.46163766747	613.485587520145
852	DALYs (Disability-Adjusted Life Years)	Low SDI	Both	Age-standardized	Chronic respiratory diseases	Ambient ozone pollution	Rate	2003	141.986043767802	222.728071020944	63.988929619464
853	DALYs (Disability-Adjusted Life Years)	High SDI	Both	Age-standardized	Chronic respiratory diseases	High temperature	Rate	2006	0.366858593207569	1.16558828559154	-0.399454158235912
854	DALYs (Disability-Adjusted Life Years)	High SDI	Both	Age-standardized	Chronic respiratory diseases	Low temperature	Rate	2006	64.4632598051363	77.986924700156	52.1462045404516
855	DALYs (Disability-Adjusted Life Years)	High-middle SDI	Both	Age-standardized	Chronic respiratory diseases	Ambient ozone pollution	Rate	2005	76.8320859441628	120.438802013426	35.1638277085266
856	DALYs (Disability-Adjusted Life Years)	High-middle SDI	Both	Age-standardized	Chronic respiratory diseases	Smoking	Rate	2005	540.614754945755	584.167070064725	497.778281072322
857	DALYs (Disability-Adjusted Life Years)	High-middle SDI	Both	Age-standardized	Chronic respiratory diseases	Secondhand smoke	Rate	2005	100.06868452531	149.651844044888	51.9639054777803
858	DALYs (Disability-Adjusted Life Years)	High-middle SDI	Both	Age-standardized	Chronic respiratory diseases	High body-mass index	Rate	2005	34.3818834370622	53.9633920362724	19.979823838465
859	DALYs (Disability-Adjusted Life Years)	High SDI	Both	Age-standardized	Chronic respiratory diseases	High temperature	Rate	2005	0.301376910993179	1.12073144289077	-0.478997762107987
860	DALYs (Disability-Adjusted Life Years)	High SDI	Both	Age-standardized	Chronic respiratory diseases	Low temperature	Rate	2005	66.9944403331106	80.7926655866871	54.1398211053039
861	DALYs (Disability-Adjusted Life Years)	Low SDI	Both	Age-standardized	Chronic respiratory diseases	Smoking	Rate	2005	686.648841328622	780.20945497362	578.661232622777
862	DALYs (Disability-Adjusted Life Years)	Low SDI	Both	Age-standardized	Chronic respiratory diseases	Secondhand smoke	Rate	2005	95.6014712960022	156.192755985888	41.7582300086755
863	DALYs (Disability-Adjusted Life Years)	Low SDI	Both	Age-standardized	Chronic respiratory diseases	High body-mass index	Rate	2005	64.166864811717	122.908317939422	25.6746302140285
864	DALYs (Disability-Adjusted Life Years)	Low SDI	Both	Age-standardized	Chronic respiratory diseases	Occupational carcinogens	Rate	2005	5.01449334344556	8.05788446766767	1.57050575014551
865	DALYs (Disability-Adjusted Life Years)	High-middle SDI	Both	Age-standardized	Chronic respiratory diseases	High temperature	Rate	2003	1.4413478330576	6.06266680677476	-1.58784176809221
866	DALYs (Disability-Adjusted Life Years)	High-middle SDI	Both	Age-standardized	Chronic respiratory diseases	Low temperature	Rate	2003	137.195991262724	162.46726720779	113.193477860858
867	DALYs (Disability-Adjusted Life Years)	High SDI	Both	Age-standardized	Chronic respiratory diseases	Ambient particulate matter pollution	Rate	2006	47.5560942539335	68.7311747804056	29.4859204498428
868	DALYs (Disability-Adjusted Life Years)	High SDI	Both	Age-standardized	Chronic respiratory diseases	Household air pollution from solid fuels	Rate	2006	0.632515261535947	1.50530076251329	0.206888881457922
869	DALYs (Disability-Adjusted Life Years)	High SDI	Both	Age-standardized	Chronic respiratory diseases	Ambient ozone pollution	Rate	2006	27.2337598231674	43.5445702751048	12.5529041549895
870	DALYs (Disability-Adjusted Life Years)	High SDI	Both	Age-standardized	Chronic respiratory diseases	Smoking	Rate	2006	380.522759439365	419.544228863696	342.674941766976
871	DALYs (Disability-Adjusted Life Years)	High SDI	Both	Age-standardized	Chronic respiratory diseases	Secondhand smoke	Rate	2006	33.7031681628044	50.7823323236757	17.4646795416154
872	DALYs (Disability-Adjusted Life Years)	Low SDI	Both	Age-standardized	Chronic respiratory diseases	High temperature	Rate	2005	4.33410021958598	51.8401080853974	-50.7991348267027
873	DALYs (Disability-Adjusted Life Years)	Low SDI	Both	Age-standardized	Chronic respiratory diseases	Low temperature	Rate	2005	73.5409490458114	115.195013699464	34.3123322200781
874	DALYs (Disability-Adjusted Life Years)	Global	Both	Age-standardized	Chronic respiratory diseases	High temperature	Rate	2007	2.99588025183103	15.5556857932395	-8.56744786798183
875	DALYs (Disability-Adjusted Life Years)	Global	Both	Age-standardized	Chronic respiratory diseases	Low temperature	Rate	2007	103.583477569666	124.999379795262	84.6357113086207
876	DALYs (Disability-Adjusted Life Years)	High-middle SDI	Both	Age-standardized	Chronic respiratory diseases	Occupational carcinogens	Rate	2006	14.0631166336826	17.6299171414508	11.1085802651665
877	DALYs (Disability-Adjusted Life Years)	High-middle SDI	Both	Age-standardized	Chronic respiratory diseases	High temperature	Rate	2006	1.11455177145443	4.56922759479831	-1.6094637172048
878	DALYs (Disability-Adjusted Life Years)	High-middle SDI	Both	Age-standardized	Chronic respiratory diseases	Low temperature	Rate	2006	109.897529707202	130.09095475242	90.8973014491221
879	DALYs (Disability-Adjusted Life Years)	Low SDI	Both	Age-standardized	Chronic respiratory diseases	Smoking	Rate	2006	683.118825682576	773.128174325196	578.666582025127
880	DALYs (Disability-Adjusted Life Years)	Low SDI	Both	Age-standardized	Chronic respiratory diseases	Secondhand smoke	Rate	2006	95.021264532975	153.785862652775	41.4447122621021
881	DALYs (Disability-Adjusted Life Years)	Low SDI	Both	Age-standardized	Chronic respiratory diseases	High body-mass index	Rate	2006	64.0434860135031	123.104843812846	26.0118565626808
882	DALYs (Disability-Adjusted Life Years)	Low SDI	Both	Age-standardized	Chronic respiratory diseases	Occupational carcinogens	Rate	2006	4.93523255192981	7.82681661434035	1.53555644625707
883	DALYs (Disability-Adjusted Life Years)	Low SDI	Both	Age-standardized	Chronic respiratory diseases	High temperature	Rate	2006	4.35426908073701	50.2561065067899	-45.1787972409839
884	DALYs (Disability-Adjusted Life Years)	Low SDI	Both	Age-standardized	Chronic respiratory diseases	Low temperature	Rate	2006	68.9157486190995	105.332303027231	35.2575747785028
885	DALYs (Disability-Adjusted Life Years)	Low-middle SDI	Both	Age-standardized	Chronic respiratory diseases	Smoking	Rate	2007	1021.09559679379	1123.05034015963	893.364516949973
886	DALYs (Disability-Adjusted Life Years)	Low-middle SDI	Both	Age-standardized	Chronic respiratory diseases	Secondhand smoke	Rate	2007	183.673870704129	283.635274951761	91.2802068552586
887	DALYs (Disability-Adjusted Life Years)	High-middle SDI	Both	Age-standardized	Chronic respiratory diseases	Ambient particulate matter pollution	Rate	2006	182.893276036571	228.723847328048	138.559165152569
888	DALYs (Disability-Adjusted Life Years)	High-middle SDI	Both	Age-standardized	Chronic respiratory diseases	Household air pollution from solid fuels	Rate	2006	65.3723127260511	111.628659410051	33.4688933827619
889	DALYs (Disability-Adjusted Life Years)	High-middle SDI	Both	Age-standardized	Chronic respiratory diseases	Ambient ozone pollution	Rate	2006	75.0409409605879	115.979641845895	35.3125047003865
890	DALYs (Disability-Adjusted Life Years)	High-middle SDI	Both	Age-standardized	Chronic respiratory diseases	Smoking	Rate	2006	500.275805323381	540.896211720271	460.450441723419
891	DALYs (Disability-Adjusted Life Years)	High-middle SDI	Both	Age-standardized	Chronic respiratory diseases	Secondhand smoke	Rate	2006	93.0599249725347	138.813370319161	49.3081605077782
892	DALYs (Disability-Adjusted Life Years)	High-middle SDI	Both	Age-standardized	Chronic respiratory diseases	High body-mass index	Rate	2006	33.2533697349292	52.3270573209779	19.3364700130253
893	DALYs (Disability-Adjusted Life Years)	Low-middle SDI	Both	Age-standardized	Chronic respiratory diseases	High body-mass index	Rate	2007	54.1404623370634	100.154169037392	23.3489348744485
894	DALYs (Disability-Adjusted Life Years)	Low-middle SDI	Both	Age-standardized	Chronic respiratory diseases	Occupational carcinogens	Rate	2007	8.49659912165547	10.6818638220069	5.73640040278659
895	DALYs (Disability-Adjusted Life Years)	Low-middle SDI	Both	Age-standardized	Chronic respiratory diseases	High temperature	Rate	2007	12.2437069662093	73.8683006447622	-32.1390765078202
896	DALYs (Disability-Adjusted Life Years)	Low-middle SDI	Both	Age-standardized	Chronic respiratory diseases	Low temperature	Rate	2007	121.909442038311	172.032311293013	75.0409923053722
897	DALYs (Disability-Adjusted Life Years)	Low-middle SDI	Both	Age-standardized	Chronic respiratory diseases	Ambient particulate matter pollution	Rate	2007	338.025393814675	462.969256259294	219.812933969241
898	DALYs (Disability-Adjusted Life Years)	Low-middle SDI	Both	Age-standardized	Chronic respiratory diseases	Household air pollution from solid fuels	Rate	2007	822.341083673365	1168.83595470305	521.066089794822
899	DALYs (Disability-Adjusted Life Years)	Middle SDI	Both	Age-standardized	Chronic respiratory diseases	Low temperature	Rate	2007	144.633158802637	174.861643280401	119.801830288582
900	DALYs (Disability-Adjusted Life Years)	Low-middle SDI	Both	Age-standardized	Chronic respiratory diseases	Ambient ozone pollution	Rate	2007	212.297257029616	330.340792077134	99.8131718748237
901	DALYs (Disability-Adjusted Life Years)	Global	Both	Age-standardized	Chronic respiratory diseases	Ambient particulate matter pollution	Rate	2006	203.788220012494	255.480972944554	154.946814444124
902	DALYs (Disability-Adjusted Life Years)	Global	Both	Age-standardized	Chronic respiratory diseases	Household air pollution from solid fuels	Rate	2006	264.179844611623	374.145147986389	170.104877893267
903	DALYs (Disability-Adjusted Life Years)	Global	Both	Age-standardized	Chronic respiratory diseases	Ambient ozone pollution	Rate	2006	100.638793637297	156.71089289594	47.1437206124883
904	DALYs (Disability-Adjusted Life Years)	Low SDI	Both	Age-standardized	Chronic respiratory diseases	Ambient particulate matter pollution	Rate	2006	205.295282431523	325.027204292184	109.939557280197
905	DALYs (Disability-Adjusted Life Years)	Low SDI	Both	Age-standardized	Chronic respiratory diseases	Household air pollution from solid fuels	Rate	2006	890.278462046407	1214.88142258594	568.044295978371
906	DALYs (Disability-Adjusted Life Years)	Low SDI	Both	Age-standardized	Chronic respiratory diseases	Ambient ozone pollution	Rate	2006	154.787471349537	242.287075831131	70.5536709434723
907	DALYs (Disability-Adjusted Life Years)	Middle SDI	Both	Age-standardized	Chronic respiratory diseases	Ambient particulate matter pollution	Rate	2007	312.680065766911	386.51429578208	244.617257093565
908	DALYs (Disability-Adjusted Life Years)	Middle SDI	Both	Age-standardized	Chronic respiratory diseases	Household air pollution from solid fuels	Rate	2007	243.158436014864	385.589329745049	139.258975445796
909	DALYs (Disability-Adjusted Life Years)	Middle SDI	Both	Age-standardized	Chronic respiratory diseases	Ambient ozone pollution	Rate	2007	137.366943633238	211.342555595417	64.1553023090239
910	DALYs (Disability-Adjusted Life Years)	Middle SDI	Both	Age-standardized	Chronic respiratory diseases	Smoking	Rate	2007	711.259458301348	769.022935055169	644.104744469055
911	DALYs (Disability-Adjusted Life Years)	Middle SDI	Both	Age-standardized	Chronic respiratory diseases	Secondhand smoke	Rate	2007	144.71013342825	216.670331622759	74.5856348514971
912	DALYs (Disability-Adjusted Life Years)	Middle SDI	Both	Age-standardized	Chronic respiratory diseases	High body-mass index	Rate	2007	40.0180878828751	63.2374548752995	22.904464556239
913	DALYs (Disability-Adjusted Life Years)	Middle SDI	Both	Age-standardized	Chronic respiratory diseases	Occupational carcinogens	Rate	2007	17.4453904824609	21.7865619914933	13.9010257465022
914	DALYs (Disability-Adjusted Life Years)	Global	Both	Age-standardized	Chronic respiratory diseases	Smoking	Rate	2006	616.014175267512	662.830857833321	559.201044401185
915	DALYs (Disability-Adjusted Life Years)	Global	Both	Age-standardized	Chronic respiratory diseases	Secondhand smoke	Rate	2006	105.208346001287	160.18109354068	52.8770960205603
916	DALYs (Disability-Adjusted Life Years)	Global	Both	Age-standardized	Chronic respiratory diseases	High body-mass index	Rate	2006	43.6950202856548	69.7198079750626	24.1672660148515
917	DALYs (Disability-Adjusted Life Years)	Global	Both	Age-standardized	Chronic respiratory diseases	Occupational carcinogens	Rate	2006	11.8865325769656	14.3520441259981	9.65500411453273
918	DALYs (Disability-Adjusted Life Years)	Middle SDI	Both	Age-standardized	Chronic respiratory diseases	High temperature	Rate	2007	2.09215770163589	11.6767550863812	-8.41105623036583
919	DALYs (Disability-Adjusted Life Years)	Global	Both	Age-standardized	Chronic respiratory diseases	High temperature	Rate	2006	2.95976357018844	15.622579842762	-9.72713822671791
920	DALYs (Disability-Adjusted Life Years)	Global	Both	Age-standardized	Chronic respiratory diseases	Low temperature	Rate	2006	106.568711631326	127.521962667582	87.4097583584122
921	DALYs (Disability-Adjusted Life Years)	Global	Both	Age-standardized	Chronic respiratory diseases	Ambient particulate matter pollution	Rate	2007	202.320700345815	252.384355961746	155.140035285475
922	DALYs (Disability-Adjusted Life Years)	Global	Both	Age-standardized	Chronic respiratory diseases	Household air pollution from solid fuels	Rate	2007	248.248881477728	356.761209448756	160.968496698672
923	DALYs (Disability-Adjusted Life Years)	Global	Both	Age-standardized	Chronic respiratory diseases	Ambient ozone pollution	Rate	2007	101.448551779141	155.945560224442	47.9419962542893
924	DALYs (Disability-Adjusted Life Years)	Global	Both	Age-standardized	Chronic respiratory diseases	Smoking	Rate	2007	595.879309657205	642.819597490961	543.118442169149
925	DALYs (Disability-Adjusted Life Years)	Global	Both	Age-standardized	Chronic respiratory diseases	Secondhand smoke	Rate	2007	101.191451495189	153.287529243549	51.2065885881184
926	DALYs (Disability-Adjusted Life Years)	Global	Both	Age-standardized	Chronic respiratory diseases	High body-mass index	Rate	2007	43.4672449950441	68.9720147721182	24.0705826312357
927	DALYs (Disability-Adjusted Life Years)	Middle SDI	Both	Age-standardized	Chronic respiratory diseases	Ambient particulate matter pollution	Rate	2006	317.937822659536	397.625058156941	244.393525065547
928	DALYs (Disability-Adjusted Life Years)	Middle SDI	Both	Age-standardized	Chronic respiratory diseases	Household air pollution from solid fuels	Rate	2006	273.404256703487	428.278359317145	161.017771394976
929	DALYs (Disability-Adjusted Life Years)	Middle SDI	Both	Age-standardized	Chronic respiratory diseases	Ambient ozone pollution	Rate	2006	139.737576336235	215.939874252457	66.269196046375
930	DALYs (Disability-Adjusted Life Years)	Middle SDI	Both	Age-standardized	Chronic respiratory diseases	Smoking	Rate	2006	746.911280502735	808.276909257082	673.88573820985
931	DALYs (Disability-Adjusted Life Years)	Middle SDI	Both	Age-standardized	Chronic respiratory diseases	Secondhand smoke	Rate	2006	152.502588562857	230.524998589359	78.9916428877233
932	DALYs (Disability-Adjusted Life Years)	Middle SDI	Both	Age-standardized	Chronic respiratory diseases	High body-mass index	Rate	2006	40.5867960964424	64.7116909933201	23.2464162259208
933	DALYs (Disability-Adjusted Life Years)	Middle SDI	Both	Age-standardized	Chronic respiratory diseases	Occupational carcinogens	Rate	2006	17.9465061286138	22.1090426115662	14.2939600778448
934	DALYs (Disability-Adjusted Life Years)	Global	Both	Age-standardized	Chronic respiratory diseases	Occupational carcinogens	Rate	2007	11.5544961679935	13.9828058694216	9.37038205211348
935	DALYs (Disability-Adjusted Life Years)	High SDI	Both	Age-standardized	Chronic respiratory diseases	Ambient particulate matter pollution	Rate	2007	46.1465984675584	66.6217569351329	29.3347825430191
936	DALYs (Disability-Adjusted Life Years)	High SDI	Both	Age-standardized	Chronic respiratory diseases	Household air pollution from solid fuels	Rate	2007	0.553874210398765	1.36237972550366	0.178777954204568
937	DALYs (Disability-Adjusted Life Years)	High SDI	Both	Age-standardized	Chronic respiratory diseases	Ambient ozone pollution	Rate	2007	26.4245074436853	42.2769490624081	12.177516526593
938	DALYs (Disability-Adjusted Life Years)	High SDI	Both	Age-standardized	Chronic respiratory diseases	Smoking	Rate	2007	375.36957259012	414.174832176049	337.444794103949
939	DALYs (Disability-Adjusted Life Years)	High SDI	Both	Age-standardized	Chronic respiratory diseases	Secondhand smoke	Rate	2007	32.8510442737363	49.4714822597555	16.9426739549636
940	DALYs (Disability-Adjusted Life Years)	High SDI	Both	Age-standardized	Chronic respiratory diseases	High body-mass index	Rate	2007	60.1336893522137	93.9907937001746	35.3693357931358
941	DALYs (Disability-Adjusted Life Years)	High SDI	Both	Age-standardized	Chronic respiratory diseases	Occupational carcinogens	Rate	2007	4.83586959366065	5.50726719237977	4.30325557791203
942	DALYs (Disability-Adjusted Life Years)	High SDI	Both	Age-standardized	Chronic respiratory diseases	High temperature	Rate	2007	0.337976704962166	1.1305032645291	-0.381664313029818
943	DALYs (Disability-Adjusted Life Years)	High SDI	Both	Age-standardized	Chronic respiratory diseases	Low temperature	Rate	2007	63.2270829890703	76.5037400630315	50.9507594845465
944	DALYs (Disability-Adjusted Life Years)	Low-middle SDI	Both	Age-standardized	Chronic respiratory diseases	Ambient particulate matter pollution	Rate	2006	328.198130758098	458.638552558259	211.796663707011
945	DALYs (Disability-Adjusted Life Years)	Low-middle SDI	Both	Age-standardized	Chronic respiratory diseases	Household air pollution from solid fuels	Rate	2006	858.141446700808	1213.09174663315	539.358240324647
946	DALYs (Disability-Adjusted Life Years)	Low-middle SDI	Both	Age-standardized	Chronic respiratory diseases	Ambient ozone pollution	Rate	2006	199.646447866761	313.847280276481	92.8142570642267
947	DALYs (Disability-Adjusted Life Years)	Low-middle SDI	Both	Age-standardized	Chronic respiratory diseases	Smoking	Rate	2006	1037.14678165094	1144.6918296335	912.661980389369
948	DALYs (Disability-Adjusted Life Years)	Middle SDI	Both	Age-standardized	Chronic respiratory diseases	High temperature	Rate	2006	2.60579751661452	12.5977384843145	-8.25931145027419
949	DALYs (Disability-Adjusted Life Years)	Middle SDI	Both	Age-standardized	Chronic respiratory diseases	Low temperature	Rate	2006	151.695992615826	182.410619729041	125.399907947697
950	DALYs (Disability-Adjusted Life Years)	Low-middle SDI	Both	Age-standardized	Chronic respiratory diseases	Secondhand smoke	Rate	2006	186.993475483456	289.571056292443	90.0411730285297
951	DALYs (Disability-Adjusted Life Years)	Low-middle SDI	Both	Age-standardized	Chronic respiratory diseases	High body-mass index	Rate	2006	53.9023268476457	99.9758890543294	23.3602593530234
952	DALYs (Disability-Adjusted Life Years)	Low-middle SDI	Both	Age-standardized	Chronic respiratory diseases	Occupational carcinogens	Rate	2006	8.61489366052474	10.8598053119053	5.73419133455346
953	DALYs (Disability-Adjusted Life Years)	High-middle SDI	Both	Age-standardized	Chronic respiratory diseases	High body-mass index	Rate	2007	32.4116770454307	50.8374514093963	18.9360818713263
954	DALYs (Disability-Adjusted Life Years)	High-middle SDI	Both	Age-standardized	Chronic respiratory diseases	Occupational carcinogens	Rate	2007	13.4830107737621	16.9543455917123	10.6304852592102
955	DALYs (Disability-Adjusted Life Years)	Low-middle SDI	Both	Age-standardized	Chronic respiratory diseases	High temperature	Rate	2006	11.2978935194489	73.5857773281336	-35.8960182144932
956	DALYs (Disability-Adjusted Life Years)	Low-middle SDI	Both	Age-standardized	Chronic respiratory diseases	Low temperature	Rate	2006	118.085991837424	161.184826190006	75.8513547580409
957	DALYs (Disability-Adjusted Life Years)	High-middle SDI	Both	Age-standardized	Chronic respiratory diseases	High temperature	Rate	2007	1.05456581272615	4.20314804853926	-1.59246454752889
958	DALYs (Disability-Adjusted Life Years)	High-middle SDI	Both	Age-standardized	Chronic respiratory diseases	Low temperature	Rate	2007	103.513558930635	121.712979099074	85.8076833938353
959	DALYs (Disability-Adjusted Life Years)	Low SDI	Both	Age-standardized	Chronic respiratory diseases	Household air pollution from solid fuels	Rate	2007	871.244971454431	1186.13511645879	557.580988359499
960	DALYs (Disability-Adjusted Life Years)	Low SDI	Both	Age-standardized	Chronic respiratory diseases	Ambient ozone pollution	Rate	2007	164.75894883896	256.387304227294	76.3052716024747
961	DALYs (Disability-Adjusted Life Years)	Low SDI	Both	Age-standardized	Chronic respiratory diseases	Smoking	Rate	2007	682.1450375802	774.987901963675	576.426086173099
962	DALYs (Disability-Adjusted Life Years)	Low SDI	Both	Age-standardized	Chronic respiratory diseases	Secondhand smoke	Rate	2007	94.0473916706536	151.929144126077	41.6703013097587
963	DALYs (Disability-Adjusted Life Years)	Low SDI	Both	Age-standardized	Chronic respiratory diseases	High body-mass index	Rate	2007	63.9685698880619	121.75111126243	26.1513548795381
964	DALYs (Disability-Adjusted Life Years)	Low SDI	Both	Age-standardized	Chronic respiratory diseases	Occupational carcinogens	Rate	2007	4.92021991376283	7.75656505082741	1.53429858964918
965	DALYs (Disability-Adjusted Life Years)	Low SDI	Both	Age-standardized	Chronic respiratory diseases	High temperature	Rate	2007	5.13929753256729	50.9574053384157	-42.064126570822
966	DALYs (Disability-Adjusted Life Years)	Low SDI	Both	Age-standardized	Chronic respiratory diseases	Low temperature	Rate	2007	73.0744158633777	114.817246089245	34.0597295063994
967	DALYs (Disability-Adjusted Life Years)	High-middle SDI	Both	Age-standardized	Chronic respiratory diseases	Ambient particulate matter pollution	Rate	2007	175.018806596661	218.530401037534	135.727716309404
968	DALYs (Disability-Adjusted Life Years)	High-middle SDI	Both	Age-standardized	Chronic respiratory diseases	Household air pollution from solid fuels	Rate	2007	55.3713325120512	95.6519844800499	28.3466118384939
969	DALYs (Disability-Adjusted Life Years)	High-middle SDI	Both	Age-standardized	Chronic respiratory diseases	Ambient ozone pollution	Rate	2007	71.3348079533529	111.271087536005	33.4225562794169
970	DALYs (Disability-Adjusted Life Years)	High-middle SDI	Both	Age-standardized	Chronic respiratory diseases	Smoking	Rate	2007	471.041707617956	508.579965438505	432.538422853007
971	DALYs (Disability-Adjusted Life Years)	High-middle SDI	Both	Age-standardized	Chronic respiratory diseases	Secondhand smoke	Rate	2007	87.5706802512487	131.207828669717	46.8527511382974
972	DALYs (Disability-Adjusted Life Years)	Low SDI	Both	Age-standardized	Chronic respiratory diseases	Ambient particulate matter pollution	Rate	2007	213.236112050175	332.849807943344	118.930134916618
973	DALYs (Disability-Adjusted Life Years)	High SDI	Both	Age-standardized	Chronic respiratory diseases	High body-mass index	Rate	2008	61.4512852491916	95.8356593748167	36.3614218363453
974	DALYs (Disability-Adjusted Life Years)	High SDI	Both	Age-standardized	Chronic respiratory diseases	Occupational carcinogens	Rate	2008	4.70627963929441	5.38248675480769	4.19858530054666
975	DALYs (Disability-Adjusted Life Years)	High SDI	Both	Age-standardized	Chronic respiratory diseases	Ambient particulate matter pollution	Rate	2008	44.9649355723856	64.4503322196296	29.1827959427818
976	DALYs (Disability-Adjusted Life Years)	High SDI	Both	Age-standardized	Chronic respiratory diseases	Household air pollution from solid fuels	Rate	2008	0.486892459437537	1.20560767327728	0.153039920448594
977	DALYs (Disability-Adjusted Life Years)	High SDI	Both	Age-standardized	Chronic respiratory diseases	Ambient ozone pollution	Rate	2008	24.619351450494	39.9142672296873	11.1877817362129
978	DALYs (Disability-Adjusted Life Years)	High SDI	Both	Age-standardized	Chronic respiratory diseases	Smoking	Rate	2008	372.101613204216	410.728833337635	334.370635570563
979	DALYs (Disability-Adjusted Life Years)	High SDI	Both	Age-standardized	Chronic respiratory diseases	Secondhand smoke	Rate	2008	32.2081739679447	48.7528000196203	16.5440862846142
980	DALYs (Disability-Adjusted Life Years)	High SDI	Both	Age-standardized	Chronic respiratory diseases	High temperature	Rate	2008	0.304682013734652	1.06851352006039	-0.38626364778869
981	DALYs (Disability-Adjusted Life Years)	High SDI	Both	Age-standardized	Chronic respiratory diseases	Low temperature	Rate	2008	65.5917571442084	79.1267023947634	53.395243327484
982	DALYs (Disability-Adjusted Life Years)	Global	Both	Age-standardized	Chronic respiratory diseases	High temperature	Rate	2009	3.2577808847194	16.6247415963919	-8.45859736186982
983	DALYs (Disability-Adjusted Life Years)	Global	Both	Age-standardized	Chronic respiratory diseases	Low temperature	Rate	2009	96.03517858086	114.445892773159	78.185719145903
984	DALYs (Disability-Adjusted Life Years)	Global	Both	Age-standardized	Chronic respiratory diseases	Ambient particulate matter pollution	Rate	2009	202.072342813367	249.271941249894	160.393272505404
985	DALYs (Disability-Adjusted Life Years)	Global	Both	Age-standardized	Chronic respiratory diseases	Household air pollution from solid fuels	Rate	2009	216.806326464973	311.485183173963	138.801765437378
986	DALYs (Disability-Adjusted Life Years)	Global	Both	Age-standardized	Chronic respiratory diseases	Ambient ozone pollution	Rate	2009	91.7698217189627	141.774887675009	43.1830904639235
987	DALYs (Disability-Adjusted Life Years)	Global	Both	Age-standardized	Chronic respiratory diseases	Smoking	Rate	2009	563.872423193898	609.651312817999	512.668680768059
988	DALYs (Disability-Adjusted Life Years)	Global	Both	Age-standardized	Chronic respiratory diseases	Secondhand smoke	Rate	2009	94.9131568984746	143.78053958462	47.5107419488205
989	DALYs (Disability-Adjusted Life Years)	Global	Both	Age-standardized	Chronic respiratory diseases	High body-mass index	Rate	2009	43.0329948149197	67.6729442529796	24.213714903242
990	DALYs (Disability-Adjusted Life Years)	Global	Both	Age-standardized	Chronic respiratory diseases	Occupational carcinogens	Rate	2009	11.0081381865386	13.29351093506	9.04953716326644
991	DALYs (Disability-Adjusted Life Years)	Low-middle SDI	Both	Age-standardized	Chronic respiratory diseases	Ambient particulate matter pollution	Rate	2009	350.623164945663	464.423630224989	245.110724850682
992	DALYs (Disability-Adjusted Life Years)	Low-middle SDI	Both	Age-standardized	Chronic respiratory diseases	Household air pollution from solid fuels	Rate	2009	727.035301570951	1033.87826930964	454.474750584938
993	DALYs (Disability-Adjusted Life Years)	Low-middle SDI	Both	Age-standardized	Chronic respiratory diseases	Ambient ozone pollution	Rate	2009	194.112760793787	303.109477742112	88.5461049910042
994	DALYs (Disability-Adjusted Life Years)	Low-middle SDI	Both	Age-standardized	Chronic respiratory diseases	Smoking	Rate	2009	973.512013542987	1073.79487982772	834.112095872078
995	DALYs (Disability-Adjusted Life Years)	Global	Both	Age-standardized	Chronic respiratory diseases	Ambient particulate matter pollution	Rate	2008	203.287004250121	252.036839419114	159.857173490785
996	DALYs (Disability-Adjusted Life Years)	Global	Both	Age-standardized	Chronic respiratory diseases	Household air pollution from solid fuels	Rate	2008	234.120518464746	332.512553318567	150.908512807481
997	DALYs (Disability-Adjusted Life Years)	Global	Both	Age-standardized	Chronic respiratory diseases	Ambient ozone pollution	Rate	2008	100.784573421738	154.533667577428	48.3009779883844
998	DALYs (Disability-Adjusted Life Years)	Global	Both	Age-standardized	Chronic respiratory diseases	Smoking	Rate	2008	582.509978175444	629.303102445989	528.846734029205
999	DALYs (Disability-Adjusted Life Years)	Global	Both	Age-standardized	Chronic respiratory diseases	Secondhand smoke	Rate	2008	98.3307678569317	150.990072119883	49.1244432270725
1000	DALYs (Disability-Adjusted Life Years)	Global	Both	Age-standardized	Chronic respiratory diseases	High body-mass index	Rate	2008	43.4300461877493	68.48308149249	24.092243882843
1001	DALYs (Disability-Adjusted Life Years)	Global	Both	Age-standardized	Chronic respiratory diseases	Occupational carcinogens	Rate	2008	11.2931342735246	13.6902860582421	9.24692181278132
1002	DALYs (Disability-Adjusted Life Years)	Low SDI	Both	Age-standardized	Chronic respiratory diseases	Smoking	Rate	2008	680.034511119672	766.994860324393	577.215785418085
1003	DALYs (Disability-Adjusted Life Years)	Low SDI	Both	Age-standardized	Chronic respiratory diseases	Secondhand smoke	Rate	2008	93.3496869388882	153.403573799787	41.6465407974422
1004	DALYs (Disability-Adjusted Life Years)	Low SDI	Both	Age-standardized	Chronic respiratory diseases	High body-mass index	Rate	2008	63.8850994715094	121.036833330033	26.2743735391254
1005	DALYs (Disability-Adjusted Life Years)	Low SDI	Both	Age-standardized	Chronic respiratory diseases	Occupational carcinogens	Rate	2008	4.85210612029888	7.5779541508113	1.55007244224879
1006	DALYs (Disability-Adjusted Life Years)	High-middle SDI	Both	Age-standardized	Chronic respiratory diseases	Occupational carcinogens	Rate	2008	12.9265456534092	16.2733005250737	10.1489022965654
1007	DALYs (Disability-Adjusted Life Years)	High-middle SDI	Both	Age-standardized	Chronic respiratory diseases	High temperature	Rate	2008	0.703157416315077	3.55914166567997	-1.62211089567649
1008	DALYs (Disability-Adjusted Life Years)	High-middle SDI	Both	Age-standardized	Chronic respiratory diseases	Low temperature	Rate	2008	98.9481526392559	117.000090033561	81.1156275297221
1009	DALYs (Disability-Adjusted Life Years)	Middle SDI	Both	Age-standardized	Chronic respiratory diseases	High temperature	Rate	2009	2.26884232751245	11.6751248566541	-7.35996374021494
1010	DALYs (Disability-Adjusted Life Years)	Middle SDI	Both	Age-standardized	Chronic respiratory diseases	Low temperature	Rate	2009	132.595354293725	158.075733866785	111.063994919112
1011	DALYs (Disability-Adjusted Life Years)	Middle SDI	Both	Age-standardized	Chronic respiratory diseases	High body-mass index	Rate	2008	39.7581160653114	62.3486468024473	22.9240761743685
1012	DALYs (Disability-Adjusted Life Years)	Middle SDI	Both	Age-standardized	Chronic respiratory diseases	Occupational carcinogens	Rate	2008	17.1375445343592	21.1567842135008	13.7401441894372
1013	DALYs (Disability-Adjusted Life Years)	Middle SDI	Both	Age-standardized	Chronic respiratory diseases	High temperature	Rate	2008	1.54797683874342	10.4037207289321	-8.07778942558403
1014	DALYs (Disability-Adjusted Life Years)	Middle SDI	Both	Age-standardized	Chronic respiratory diseases	Low temperature	Rate	2008	139.39052797312	166.191457248175	116.222062082658
1015	DALYs (Disability-Adjusted Life Years)	Middle SDI	Both	Age-standardized	Chronic respiratory diseases	Household air pollution from solid fuels	Rate	2009	195.968435234318	319.796654162764	110.093759354031
1016	DALYs (Disability-Adjusted Life Years)	Middle SDI	Both	Age-standardized	Chronic respiratory diseases	Ambient ozone pollution	Rate	2009	122.547765089235	189.108627235998	58.1444332699905
1017	DALYs (Disability-Adjusted Life Years)	Middle SDI	Both	Age-standardized	Chronic respiratory diseases	Smoking	Rate	2009	665.4624424473	721.337216586806	600.838913098992
1018	DALYs (Disability-Adjusted Life Years)	Middle SDI	Both	Age-standardized	Chronic respiratory diseases	Secondhand smoke	Rate	2009	134.887348425671	201.956110328075	70.5471600920285
1019	DALYs (Disability-Adjusted Life Years)	Middle SDI	Both	Age-standardized	Chronic respiratory diseases	High body-mass index	Rate	2009	39.2078624467195	61.2519354993262	22.854803898645
1020	DALYs (Disability-Adjusted Life Years)	Middle SDI	Both	Age-standardized	Chronic respiratory diseases	Occupational carcinogens	Rate	2009	16.8223856827679	20.7645244456916	13.5643658241427
1021	DALYs (Disability-Adjusted Life Years)	High SDI	Both	Age-standardized	Chronic respiratory diseases	High temperature	Rate	2009	0.320674077941104	1.14249821984024	-0.402944098129026
1022	DALYs (Disability-Adjusted Life Years)	High SDI	Both	Age-standardized	Chronic respiratory diseases	Low temperature	Rate	2009	64.3174668546007	77.7612824391683	52.2831102623528
1023	DALYs (Disability-Adjusted Life Years)	Middle SDI	Both	Age-standardized	Chronic respiratory diseases	Household air pollution from solid fuels	Rate	2008	218.481172236142	354.597023411466	124.245459307981
1024	DALYs (Disability-Adjusted Life Years)	Middle SDI	Both	Age-standardized	Chronic respiratory diseases	Ambient ozone pollution	Rate	2008	137.125620249421	209.877867114002	66.6721321522727
1025	DALYs (Disability-Adjusted Life Years)	Middle SDI	Both	Age-standardized	Chronic respiratory diseases	Smoking	Rate	2008	688.3995808837	747.915285681335	622.398182995874
1026	DALYs (Disability-Adjusted Life Years)	Middle SDI	Both	Age-standardized	Chronic respiratory diseases	Secondhand smoke	Rate	2008	139.616934623687	211.331464709217	71.6199176151939
1027	DALYs (Disability-Adjusted Life Years)	High SDI	Both	Age-standardized	Chronic respiratory diseases	High body-mass index	Rate	2009	62.6943890113281	97.6089468623543	37.3693948015219
1028	DALYs (Disability-Adjusted Life Years)	High SDI	Both	Age-standardized	Chronic respiratory diseases	Occupational carcinogens	Rate	2009	4.56569537172572	5.22387738887208	4.06323257233567
1029	DALYs (Disability-Adjusted Life Years)	Low-middle SDI	Both	Age-standardized	Chronic respiratory diseases	High temperature	Rate	2009	13.4758601621147	72.2510195149886	-29.4146293468516
1030	DALYs (Disability-Adjusted Life Years)	Low-middle SDI	Both	Age-standardized	Chronic respiratory diseases	Low temperature	Rate	2009	110.272409381549	152.648465741364	71.0680394213333
1031	DALYs (Disability-Adjusted Life Years)	Low SDI	Both	Age-standardized	Chronic respiratory diseases	High temperature	Rate	2008	4.28641593773084	48.7808992981774	-39.3793163083091
1032	DALYs (Disability-Adjusted Life Years)	Low SDI	Both	Age-standardized	Chronic respiratory diseases	Low temperature	Rate	2008	71.9825840205928	112.386081998714	34.0589837406518
1033	DALYs (Disability-Adjusted Life Years)	Global	Both	Age-standardized	Chronic respiratory diseases	High temperature	Rate	2008	2.47086181284396	14.4807097594269	-8.42170878339478
1034	DALYs (Disability-Adjusted Life Years)	Global	Both	Age-standardized	Chronic respiratory diseases	Low temperature	Rate	2008	101.167664527579	121.325136481866	82.6890781955442
1035	DALYs (Disability-Adjusted Life Years)	High SDI	Both	Age-standardized	Chronic respiratory diseases	Ambient particulate matter pollution	Rate	2009	43.7178405699833	61.9058734327544	28.6017741164926
1036	DALYs (Disability-Adjusted Life Years)	High SDI	Both	Age-standardized	Chronic respiratory diseases	Household air pollution from solid fuels	Rate	2009	0.430778410083502	1.08575955524064	0.130368926516998
1037	DALYs (Disability-Adjusted Life Years)	High SDI	Both	Age-standardized	Chronic respiratory diseases	Ambient ozone pollution	Rate	2009	23.4781024959665	38.1978518870729	10.5769233326347
1038	DALYs (Disability-Adjusted Life Years)	High SDI	Both	Age-standardized	Chronic respiratory diseases	Smoking	Rate	2009	367.120771759329	406.20570732305	329.424043988574
1039	DALYs (Disability-Adjusted Life Years)	High SDI	Both	Age-standardized	Chronic respiratory diseases	Secondhand smoke	Rate	2009	31.5306849303453	47.79185498931	16.122731908978
1040	DALYs (Disability-Adjusted Life Years)	High-middle SDI	Both	Age-standardized	Chronic respiratory diseases	Ambient particulate matter pollution	Rate	2008	169.583645916683	209.754641016639	132.72173313264
1041	DALYs (Disability-Adjusted Life Years)	High-middle SDI	Both	Age-standardized	Chronic respiratory diseases	Household air pollution from solid fuels	Rate	2008	47.3905208642462	83.8521106358891	23.7915925685738
1042	DALYs (Disability-Adjusted Life Years)	High-middle SDI	Both	Age-standardized	Chronic respiratory diseases	Ambient ozone pollution	Rate	2008	70.234711796708	108.259496936378	33.4218598816615
1043	DALYs (Disability-Adjusted Life Years)	High-middle SDI	Both	Age-standardized	Chronic respiratory diseases	Smoking	Rate	2008	449.428118267161	488.440281021883	410.899156333702
1044	DALYs (Disability-Adjusted Life Years)	High-middle SDI	Both	Age-standardized	Chronic respiratory diseases	Secondhand smoke	Rate	2008	83.3005368937401	125.24253534759	43.9047498913644
1045	DALYs (Disability-Adjusted Life Years)	High-middle SDI	Both	Age-standardized	Chronic respiratory diseases	High body-mass index	Rate	2008	31.7263649570268	49.820212880766	18.5355730297164
1046	DALYs (Disability-Adjusted Life Years)	Middle SDI	Both	Age-standardized	Chronic respiratory diseases	Ambient particulate matter pollution	Rate	2009	311.107334217769	379.505260266	250.007832420178
1047	DALYs (Disability-Adjusted Life Years)	Low-middle SDI	Both	Age-standardized	Chronic respiratory diseases	Secondhand smoke	Rate	2008	180.985093396392	281.701136048358	88.0858905248509
1048	DALYs (Disability-Adjusted Life Years)	Low-middle SDI	Both	Age-standardized	Chronic respiratory diseases	High body-mass index	Rate	2008	54.3825462221293	100.078161015587	23.5955140229319
1049	DALYs (Disability-Adjusted Life Years)	Low-middle SDI	Both	Age-standardized	Chronic respiratory diseases	Occupational carcinogens	Rate	2008	8.46483759807429	10.6718632955292	5.79519534479067
1050	DALYs (Disability-Adjusted Life Years)	Global	Both	Age-standardized	Chronic respiratory diseases	High temperature	Rate	2010	3.58368635301418	16.6860997879021	-8.27001918051129
1051	DALYs (Disability-Adjusted Life Years)	Global	Both	Age-standardized	Chronic respiratory diseases	Low temperature	Rate	2010	95.0288839235848	113.346944415449	77.0498335083291
1052	DALYs (Disability-Adjusted Life Years)	Global	Both	Age-standardized	Chronic respiratory diseases	Occupational carcinogens	Rate	2010	10.8059918727702	13.1568990965751	8.91417254158656
1053	DALYs (Disability-Adjusted Life Years)	Low-middle SDI	Both	Age-standardized	Chronic respiratory diseases	Secondhand smoke	Rate	2009	173.591658286551	268.6027143592	85.230078825892
1054	DALYs (Disability-Adjusted Life Years)	Low-middle SDI	Both	Age-standardized	Chronic respiratory diseases	High body-mass index	Rate	2009	53.1486082759397	96.5955375712495	23.6420797222777
1055	DALYs (Disability-Adjusted Life Years)	Low-middle SDI	Both	Age-standardized	Chronic respiratory diseases	Occupational carcinogens	Rate	2009	8.23655726893826	10.2873578115024	5.68079708355118
1056	DALYs (Disability-Adjusted Life Years)	Low SDI	Both	Age-standardized	Chronic respiratory diseases	Ambient particulate matter pollution	Rate	2008	221.389436743941	334.67733920087	128.36280180044
1057	DALYs (Disability-Adjusted Life Years)	Low SDI	Both	Age-standardized	Chronic respiratory diseases	Household air pollution from solid fuels	Rate	2008	850.624590432213	1159.85797523111	540.416820500291
1058	DALYs (Disability-Adjusted Life Years)	Low SDI	Both	Age-standardized	Chronic respiratory diseases	Ambient ozone pollution	Rate	2008	162.136488609042	252.206691732963	77.5196236355385
1059	DALYs (Disability-Adjusted Life Years)	Global	Both	Age-standardized	Chronic respiratory diseases	Ambient particulate matter pollution	Rate	2010	201.504234583901	247.118160176489	159.526701887662
1060	DALYs (Disability-Adjusted Life Years)	Global	Both	Age-standardized	Chronic respiratory diseases	Household air pollution from solid fuels	Rate	2010	202.851453376966	292.929951496014	129.793309562481
1061	DALYs (Disability-Adjusted Life Years)	Global	Both	Age-standardized	Chronic respiratory diseases	Ambient ozone pollution	Rate	2010	87.9113326440022	136.35947925298	41.0157540044129
1062	DALYs (Disability-Adjusted Life Years)	Global	Both	Age-standardized	Chronic respiratory diseases	Smoking	Rate	2010	548.920649491128	591.787301241476	502.361949963548
1063	DALYs (Disability-Adjusted Life Years)	Global	Both	Age-standardized	Chronic respiratory diseases	Secondhand smoke	Rate	2010	92.2764721395204	141.286784920057	47.2783518060958
1064	DALYs (Disability-Adjusted Life Years)	Global	Both	Age-standardized	Chronic respiratory diseases	High body-mass index	Rate	2010	42.8446368715293	67.064242369418	24.4012202516711
1065	DALYs (Disability-Adjusted Life Years)	High-middle SDI	Both	Age-standardized	Chronic respiratory diseases	Occupational carcinogens	Rate	2009	12.4458736509198	15.6493367772009	9.86708750261979
1066	DALYs (Disability-Adjusted Life Years)	Low-middle SDI	Both	Age-standardized	Chronic respiratory diseases	High temperature	Rate	2008	10.5936428231337	69.7562337604443	-32.0206371625731
1067	DALYs (Disability-Adjusted Life Years)	Low-middle SDI	Both	Age-standardized	Chronic respiratory diseases	Low temperature	Rate	2008	118.654397705605	167.035872942081	73.8519962583372
1068	DALYs (Disability-Adjusted Life Years)	High-middle SDI	Both	Age-standardized	Chronic respiratory diseases	High temperature	Rate	2009	0.830941676125794	3.49748681700619	-1.48589485771928
1069	DALYs (Disability-Adjusted Life Years)	High-middle SDI	Both	Age-standardized	Chronic respiratory diseases	Low temperature	Rate	2009	92.8294364210001	110.194555913198	75.8274517974021
1070	DALYs (Disability-Adjusted Life Years)	Middle SDI	Both	Age-standardized	Chronic respiratory diseases	Ambient particulate matter pollution	Rate	2008	312.782900761104	383.300212501516	249.896811869035
1071	DALYs (Disability-Adjusted Life Years)	Low-middle SDI	Both	Age-standardized	Chronic respiratory diseases	Ambient particulate matter pollution	Rate	2008	350.022606807998	472.65695253808	240.039787581544
1072	DALYs (Disability-Adjusted Life Years)	Low-middle SDI	Both	Age-standardized	Chronic respiratory diseases	Household air pollution from solid fuels	Rate	2008	786.760671125276	1108.90543418574	499.102797680126
1073	DALYs (Disability-Adjusted Life Years)	Low-middle SDI	Both	Age-standardized	Chronic respiratory diseases	Ambient ozone pollution	Rate	2008	213.234743001071	331.627814641261	103.066102726558
1074	DALYs (Disability-Adjusted Life Years)	Low-middle SDI	Both	Age-standardized	Chronic respiratory diseases	Smoking	Rate	2008	1012.36727588661	1113.29770037951	877.229227729216
1075	DALYs (Disability-Adjusted Life Years)	High-middle SDI	Both	Age-standardized	Chronic respiratory diseases	Ambient particulate matter pollution	Rate	2009	164.028740976032	201.176617185222	129.202371455416
1076	DALYs (Disability-Adjusted Life Years)	High-middle SDI	Both	Age-standardized	Chronic respiratory diseases	Household air pollution from solid fuels	Rate	2009	40.7610287832177	73.5985524761971	19.8105122433788
1077	DALYs (Disability-Adjusted Life Years)	High-middle SDI	Both	Age-standardized	Chronic respiratory diseases	Ambient ozone pollution	Rate	2009	63.4346705077971	98.9831041749594	29.9614292041019
1078	DALYs (Disability-Adjusted Life Years)	High-middle SDI	Both	Age-standardized	Chronic respiratory diseases	Smoking	Rate	2009	428.39802963335	467.841024873612	393.339505633071
1079	DALYs (Disability-Adjusted Life Years)	High-middle SDI	Both	Age-standardized	Chronic respiratory diseases	Secondhand smoke	Rate	2009	79.3245441920033	119.234170121669	41.9766530483303
1080	DALYs (Disability-Adjusted Life Years)	High-middle SDI	Both	Age-standardized	Chronic respiratory diseases	High body-mass index	Rate	2009	30.9534059980555	48.6139204729227	18.0962704254367
1081	DALYs (Disability-Adjusted Life Years)	Low SDI	Both	Age-standardized	Chronic respiratory diseases	Smoking	Rate	2009	658.919552620298	743.355589290065	562.11376024075
1082	DALYs (Disability-Adjusted Life Years)	Low SDI	Both	Age-standardized	Chronic respiratory diseases	Secondhand smoke	Rate	2009	90.3335733198577	146.430741685136	40.5629866210293
1083	DALYs (Disability-Adjusted Life Years)	Low SDI	Both	Age-standardized	Chronic respiratory diseases	High body-mass index	Rate	2009	63.2460199219774	117.370371080636	26.8218946779737
1084	DALYs (Disability-Adjusted Life Years)	Low SDI	Both	Age-standardized	Chronic respiratory diseases	Occupational carcinogens	Rate	2009	4.7197214985485	7.42379697574825	1.52820964757466
1085	DALYs (Disability-Adjusted Life Years)	Low SDI	Both	Age-standardized	Chronic respiratory diseases	High temperature	Rate	2009	6.17089290128144	50.9909858116032	-39.3132533138404
1086	DALYs (Disability-Adjusted Life Years)	Low SDI	Both	Age-standardized	Chronic respiratory diseases	Low temperature	Rate	2009	67.5470111177547	102.934905374465	34.4722618219706
1087	DALYs (Disability-Adjusted Life Years)	High SDI	Both	Age-standardized	Chronic respiratory diseases	Ambient particulate matter pollution	Rate	2010	42.6818914653936	60.5825634081423	27.9099050211597
1088	DALYs (Disability-Adjusted Life Years)	High SDI	Both	Age-standardized	Chronic respiratory diseases	Household air pollution from solid fuels	Rate	2010	0.387854081914179	0.992187064090441	0.11469604533607
1089	DALYs (Disability-Adjusted Life Years)	High SDI	Both	Age-standardized	Chronic respiratory diseases	Ambient ozone pollution	Rate	2010	22.6739063585891	36.8535334825944	10.2121048715939
1090	DALYs (Disability-Adjusted Life Years)	High SDI	Both	Age-standardized	Chronic respiratory diseases	Smoking	Rate	2010	362.520070824997	401.639295851337	325.433420283021
1091	DALYs (Disability-Adjusted Life Years)	High SDI	Both	Age-standardized	Chronic respiratory diseases	Secondhand smoke	Rate	2010	31.014597300136	47.0737783928577	15.8477876202649
1092	DALYs (Disability-Adjusted Life Years)	High SDI	Both	Age-standardized	Chronic respiratory diseases	High body-mass index	Rate	2010	63.4016244655199	98.1466828730113	37.9445235289687
1093	DALYs (Disability-Adjusted Life Years)	High SDI	Both	Age-standardized	Chronic respiratory diseases	Occupational carcinogens	Rate	2010	4.41518287269492	5.06374579621856	3.92063224737288
1094	DALYs (Disability-Adjusted Life Years)	High SDI	Both	Age-standardized	Chronic respiratory diseases	High temperature	Rate	2010	0.457258484344009	1.37904170752034	-0.401480141933358
1095	DALYs (Disability-Adjusted Life Years)	High SDI	Both	Age-standardized	Chronic respiratory diseases	Low temperature	Rate	2010	64.4076542653726	77.16582017957	52.9055797168466
1096	DALYs (Disability-Adjusted Life Years)	Low SDI	Both	Age-standardized	Chronic respiratory diseases	Ambient particulate matter pollution	Rate	2009	224.124814342238	329.321495517216	134.184027065236
1097	DALYs (Disability-Adjusted Life Years)	Low SDI	Both	Age-standardized	Chronic respiratory diseases	Household air pollution from solid fuels	Rate	2009	810.594751263839	1103.61788623885	513.253530235641
1098	DALYs (Disability-Adjusted Life Years)	Low SDI	Both	Age-standardized	Chronic respiratory diseases	Ambient ozone pollution	Rate	2009	148.931955056885	234.670322750041	70.4581483457376
1099	DALYs (Disability-Adjusted Life Years)	High-middle SDI	Both	Age-standardized	Chronic respiratory diseases	Ambient particulate matter pollution	Rate	2010	159.535730683727	199.49705065759	125.85467947156
1100	DALYs (Disability-Adjusted Life Years)	High-middle SDI	Both	Age-standardized	Chronic respiratory diseases	Household air pollution from solid fuels	Rate	2010	35.5655302184338	67.5466444731306	16.8149317675038
1101	DALYs (Disability-Adjusted Life Years)	High-middle SDI	Both	Age-standardized	Chronic respiratory diseases	Ambient ozone pollution	Rate	2010	59.0087870598111	92.4035159116775	27.4486812935656
1102	DALYs (Disability-Adjusted Life Years)	High-middle SDI	Both	Age-standardized	Chronic respiratory diseases	Smoking	Rate	2010	412.336820790307	449.427885250524	376.042180047726
1103	DALYs (Disability-Adjusted Life Years)	High-middle SDI	Both	Age-standardized	Chronic respiratory diseases	Secondhand smoke	Rate	2010	76.0535187265448	113.1451868224	40.5461444027718
1104	DALYs (Disability-Adjusted Life Years)	High-middle SDI	Both	Age-standardized	Chronic respiratory diseases	High body-mass index	Rate	2010	30.3762271348513	47.7403471416445	17.7310975356988
1105	DALYs (Disability-Adjusted Life Years)	Low SDI	Both	Age-standardized	Chronic respiratory diseases	Ambient particulate matter pollution	Rate	2010	226.012243914989	335.276120034243	138.82217519226
1106	DALYs (Disability-Adjusted Life Years)	Low SDI	Both	Age-standardized	Chronic respiratory diseases	Household air pollution from solid fuels	Rate	2010	769.370617970386	1050.62502136567	488.165536968013
1107	DALYs (Disability-Adjusted Life Years)	Low SDI	Both	Age-standardized	Chronic respiratory diseases	Ambient ozone pollution	Rate	2010	139.334311480473	220.50782937612	65.1067895523469
1108	DALYs (Disability-Adjusted Life Years)	Global	Both	Age-standardized	Chronic respiratory diseases	Ambient particulate matter pollution	Rate	2011	202.10406545413	246.102692835354	161.548056403322
1109	DALYs (Disability-Adjusted Life Years)	Global	Both	Age-standardized	Chronic respiratory diseases	Household air pollution from solid fuels	Rate	2011	190.50421471876	277.825551185504	122.173674565454
1110	DALYs (Disability-Adjusted Life Years)	Global	Both	Age-standardized	Chronic respiratory diseases	Ambient ozone pollution	Rate	2011	86.1310161868728	133.983658853712	40.4970322465658
1111	DALYs (Disability-Adjusted Life Years)	Global	Both	Age-standardized	Chronic respiratory diseases	Smoking	Rate	2011	534.567828981977	579.754379376946	486.098726908784
1112	DALYs (Disability-Adjusted Life Years)	Global	Both	Age-standardized	Chronic respiratory diseases	Secondhand smoke	Rate	2011	89.9580924053787	137.922581456535	46.1996474283399
1113	DALYs (Disability-Adjusted Life Years)	Global	Both	Age-standardized	Chronic respiratory diseases	High body-mass index	Rate	2011	42.7425222971196	66.808765681452	24.4807123874673
1114	DALYs (Disability-Adjusted Life Years)	Global	Both	Age-standardized	Chronic respiratory diseases	Occupational carcinogens	Rate	2011	10.6440755831452	12.9164823049078	8.70796293477746
1115	DALYs (Disability-Adjusted Life Years)	High-middle SDI	Both	Age-standardized	Chronic respiratory diseases	Occupational carcinogens	Rate	2010	12.086047402567	15.1876498471774	9.48136013958235
1116	DALYs (Disability-Adjusted Life Years)	High-middle SDI	Both	Age-standardized	Chronic respiratory diseases	High temperature	Rate	2010	1.10019740617612	3.7094582237604	-1.30192567635877
1117	DALYs (Disability-Adjusted Life Years)	High-middle SDI	Both	Age-standardized	Chronic respiratory diseases	Low temperature	Rate	2010	91.3569612953527	108.30796174832	75.281042441861
1118	DALYs (Disability-Adjusted Life Years)	Middle SDI	Both	Age-standardized	Chronic respiratory diseases	Household air pollution from solid fuels	Rate	2011	159.481403293168	265.472461198119	87.5315021850558
1119	DALYs (Disability-Adjusted Life Years)	Middle SDI	Both	Age-standardized	Chronic respiratory diseases	Ambient particulate matter pollution	Rate	2011	301.649831976031	366.762043892385	246.405225912982
1120	DALYs (Disability-Adjusted Life Years)	Global	Both	Age-standardized	Chronic respiratory diseases	High temperature	Rate	2011	2.68323869391488	14.4371450633765	-7.37736494684988
1121	DALYs (Disability-Adjusted Life Years)	Global	Both	Age-standardized	Chronic respiratory diseases	Low temperature	Rate	2011	92.3485368064071	111.943877160487	74.7314217110074
1122	DALYs (Disability-Adjusted Life Years)	Middle SDI	Both	Age-standardized	Chronic respiratory diseases	Ambient ozone pollution	Rate	2011	108.608542499684	168.1540864554	50.1250701429623
1123	DALYs (Disability-Adjusted Life Years)	Middle SDI	Both	Age-standardized	Chronic respiratory diseases	Smoking	Rate	2011	618.249964160251	671.997235923471	560.040416856241
1124	DALYs (Disability-Adjusted Life Years)	Middle SDI	Both	Age-standardized	Chronic respiratory diseases	Secondhand smoke	Rate	2011	125.558012170889	188.492661760782	65.7256084818173
1125	DALYs (Disability-Adjusted Life Years)	Middle SDI	Both	Age-standardized	Chronic respiratory diseases	High body-mass index	Rate	2011	38.5110643435914	59.4708394272455	22.7242019432868
1126	DALYs (Disability-Adjusted Life Years)	Middle SDI	Both	Age-standardized	Chronic respiratory diseases	Occupational carcinogens	Rate	2011	16.412993304839	20.3650428116283	13.1586350846009
1127	DALYs (Disability-Adjusted Life Years)	Middle SDI	Both	Age-standardized	Chronic respiratory diseases	High temperature	Rate	2011	1.89314271843857	10.0971821887595	-7.21651401593255
1128	DALYs (Disability-Adjusted Life Years)	Middle SDI	Both	Age-standardized	Chronic respiratory diseases	Low temperature	Rate	2011	126.109207450955	151.243200913625	105.702212682048
1129	DALYs (Disability-Adjusted Life Years)	Low-middle SDI	Both	Age-standardized	Chronic respiratory diseases	Ambient particulate matter pollution	Rate	2011	370.732038559636	480.278456064864	268.27292310011
1130	DALYs (Disability-Adjusted Life Years)	Low-middle SDI	Both	Age-standardized	Chronic respiratory diseases	Household air pollution from solid fuels	Rate	2011	641.996395048126	919.833188017848	403.369982969443
1131	DALYs (Disability-Adjusted Life Years)	Low-middle SDI	Both	Age-standardized	Chronic respiratory diseases	Ambient ozone pollution	Rate	2011	194.895058645919	301.767236501202	92.9213834919473
1132	DALYs (Disability-Adjusted Life Years)	Low-middle SDI	Both	Age-standardized	Chronic respiratory diseases	Smoking	Rate	2011	926.707708985917	1021.42481538582	804.673102167955
1133	DALYs (Disability-Adjusted Life Years)	Low-middle SDI	Both	Age-standardized	Chronic respiratory diseases	Secondhand smoke	Rate	2011	166.622148913049	258.659777521901	81.8905371408348
1134	DALYs (Disability-Adjusted Life Years)	Low-middle SDI	Both	Age-standardized	Chronic respiratory diseases	High body-mass index	Rate	2011	53.6171679460756	98.0430223444193	24.7188334618767
1135	DALYs (Disability-Adjusted Life Years)	Low-middle SDI	Both	Age-standardized	Chronic respiratory diseases	Occupational carcinogens	Rate	2011	7.99235859891591	10.0015206309798	5.61564722300184
1136	DALYs (Disability-Adjusted Life Years)	Low-middle SDI	Both	Age-standardized	Chronic respiratory diseases	High temperature	Rate	2011	10.6691330163416	67.915434259655	-26.7834603012739
1137	DALYs (Disability-Adjusted Life Years)	Low-middle SDI	Both	Age-standardized	Chronic respiratory diseases	Low temperature	Rate	2011	109.561655938039	154.405133711032	67.1116403755767
1138	DALYs (Disability-Adjusted Life Years)	Middle SDI	Both	Age-standardized	Chronic respiratory diseases	Ambient particulate matter pollution	Rate	2010	307.505381942106	372.559431148098	247.112688541698
1139	DALYs (Disability-Adjusted Life Years)	Low SDI	Both	Age-standardized	Chronic respiratory diseases	Smoking	Rate	2010	637.173892358693	720.208777451137	544.067780074422
1140	DALYs (Disability-Adjusted Life Years)	Low SDI	Both	Age-standardized	Chronic respiratory diseases	Secondhand smoke	Rate	2010	87.5212160633843	141.760713521725	39.2000529763265
1141	DALYs (Disability-Adjusted Life Years)	Low SDI	Both	Age-standardized	Chronic respiratory diseases	High body-mass index	Rate	2010	62.6930447337957	117.76074025459	26.8226447864153
1142	DALYs (Disability-Adjusted Life Years)	Low SDI	Both	Age-standardized	Chronic respiratory diseases	Occupational carcinogens	Rate	2010	4.58045928485602	7.1160336739909	1.54743261402483
1143	DALYs (Disability-Adjusted Life Years)	Low SDI	Both	Age-standardized	Chronic respiratory diseases	High temperature	Rate	2010	7.00914099485461	49.7749483395285	-33.9380250608939
1144	DALYs (Disability-Adjusted Life Years)	Low SDI	Both	Age-standardized	Chronic respiratory diseases	Low temperature	Rate	2010	65.1102101132091	100.208475337546	31.3377375848597
1145	DALYs (Disability-Adjusted Life Years)	Low-middle SDI	Both	Age-standardized	Chronic respiratory diseases	Ambient particulate matter pollution	Rate	2010	356.445871868993	469.524732193529	255.534288202757
1146	DALYs (Disability-Adjusted Life Years)	Low-middle SDI	Both	Age-standardized	Chronic respiratory diseases	Household air pollution from solid fuels	Rate	2010	681.530688083695	975.670222369441	430.757339107498
1147	DALYs (Disability-Adjusted Life Years)	Low-middle SDI	Both	Age-standardized	Chronic respiratory diseases	Ambient ozone pollution	Rate	2010	187.540346553385	294.902770835502	85.9172186096981
1148	DALYs (Disability-Adjusted Life Years)	Low-middle SDI	Both	Age-standardized	Chronic respiratory diseases	Smoking	Rate	2010	946.825053492287	1038.24505382185	822.712026117904
1149	DALYs (Disability-Adjusted Life Years)	High-middle SDI	Both	Age-standardized	Chronic respiratory diseases	Ambient particulate matter pollution	Rate	2011	155.163800554351	192.069637267094	123.218331673563
1150	DALYs (Disability-Adjusted Life Years)	High-middle SDI	Both	Age-standardized	Chronic respiratory diseases	Household air pollution from solid fuels	Rate	2011	31.1830663206497	59.0302352237686	14.5334528507191
1151	DALYs (Disability-Adjusted Life Years)	High SDI	Both	Age-standardized	Chronic respiratory diseases	Ambient particulate matter pollution	Rate	2011	41.7942915551186	59.0508965583245	27.5643492760293
1152	DALYs (Disability-Adjusted Life Years)	High SDI	Both	Age-standardized	Chronic respiratory diseases	Household air pollution from solid fuels	Rate	2011	0.353481920867979	0.92110854258884	0.102747695510883
1153	DALYs (Disability-Adjusted Life Years)	High SDI	Both	Age-standardized	Chronic respiratory diseases	Ambient ozone pollution	Rate	2011	23.5496958039342	38.3026142809752	10.7028915148259
1154	DALYs (Disability-Adjusted Life Years)	High SDI	Both	Age-standardized	Chronic respiratory diseases	Smoking	Rate	2011	359.391640059822	398.250624742939	322.649362075923
1155	DALYs (Disability-Adjusted Life Years)	High SDI	Both	Age-standardized	Chronic respiratory diseases	Secondhand smoke	Rate	2011	30.7622522550713	46.7282496360739	15.7019942349691
1156	DALYs (Disability-Adjusted Life Years)	High-middle SDI	Both	Age-standardized	Chronic respiratory diseases	Ambient ozone pollution	Rate	2011	53.1617520242244	83.7604066607382	24.4627608451531
1157	DALYs (Disability-Adjusted Life Years)	High-middle SDI	Both	Age-standardized	Chronic respiratory diseases	Smoking	Rate	2011	395.057539627489	437.078010458566	360.953124062328
1158	DALYs (Disability-Adjusted Life Years)	High-middle SDI	Both	Age-standardized	Chronic respiratory diseases	Secondhand smoke	Rate	2011	72.7229062581099	109.366744841584	38.0087676469444
1159	DALYs (Disability-Adjusted Life Years)	High-middle SDI	Both	Age-standardized	Chronic respiratory diseases	High body-mass index	Rate	2011	29.8844682946043	46.9783158312011	17.5369970368841
1160	DALYs (Disability-Adjusted Life Years)	High-middle SDI	Both	Age-standardized	Chronic respiratory diseases	Occupational carcinogens	Rate	2011	11.8293025437253	14.9576360118801	9.21306625969416
1161	DALYs (Disability-Adjusted Life Years)	High-middle SDI	Both	Age-standardized	Chronic respiratory diseases	High temperature	Rate	2011	0.66211583628018	2.99816908673856	-1.44070192745983
1162	DALYs (Disability-Adjusted Life Years)	High SDI	Both	Age-standardized	Chronic respiratory diseases	High body-mass index	Rate	2011	63.6370111921804	98.4180802660184	38.2723459264017
1163	DALYs (Disability-Adjusted Life Years)	High SDI	Both	Age-standardized	Chronic respiratory diseases	Occupational carcinogens	Rate	2011	4.30093312602974	4.94655930668919	3.80828285399316
1164	DALYs (Disability-Adjusted Life Years)	High SDI	Both	Age-standardized	Chronic respiratory diseases	High temperature	Rate	2011	0.535791782513004	1.45366674058015	-0.292693080587137
1165	DALYs (Disability-Adjusted Life Years)	High SDI	Both	Age-standardized	Chronic respiratory diseases	Low temperature	Rate	2011	62.2461010570448	75.119290489884	50.2902784169439
1166	DALYs (Disability-Adjusted Life Years)	High-middle SDI	Both	Age-standardized	Chronic respiratory diseases	Low temperature	Rate	2011	86.6550336223357	104.568691736959	70.1642917007958
1167	DALYs (Disability-Adjusted Life Years)	Middle SDI	Both	Age-standardized	Chronic respiratory diseases	Household air pollution from solid fuels	Rate	2010	176.808875275917	295.972087123813	97.1594620912138
1168	DALYs (Disability-Adjusted Life Years)	Middle SDI	Both	Age-standardized	Chronic respiratory diseases	Ambient ozone pollution	Rate	2010	117.073264842679	180.846471156879	55.2381735788914
1169	DALYs (Disability-Adjusted Life Years)	Middle SDI	Both	Age-standardized	Chronic respiratory diseases	Smoking	Rate	2010	643.495786516726	695.980933246418	586.87492980793
1170	DALYs (Disability-Adjusted Life Years)	Middle SDI	Both	Age-standardized	Chronic respiratory diseases	Secondhand smoke	Rate	2010	130.434291905203	197.318613205873	67.9874798145633
1171	DALYs (Disability-Adjusted Life Years)	Middle SDI	Both	Age-standardized	Chronic respiratory diseases	High body-mass index	Rate	2010	38.8418895483871	60.1189400901623	22.6268218483606
1172	DALYs (Disability-Adjusted Life Years)	Middle SDI	Both	Age-standardized	Chronic respiratory diseases	Occupational carcinogens	Rate	2010	16.6171020586821	20.5814698556737	13.3881176123642
1173	DALYs (Disability-Adjusted Life Years)	Middle SDI	Both	Age-standardized	Chronic respiratory diseases	High temperature	Rate	2010	2.71399732605726	11.4174009914444	-7.73423070159357
1174	DALYs (Disability-Adjusted Life Years)	Middle SDI	Both	Age-standardized	Chronic respiratory diseases	Low temperature	Rate	2010	131.01959707472	156.32497207576	110.280718211639
1175	DALYs (Disability-Adjusted Life Years)	Low SDI	Both	Age-standardized	Chronic respiratory diseases	Ambient particulate matter pollution	Rate	2011	235.510944813074	343.065285859905	148.867249981186
1176	DALYs (Disability-Adjusted Life Years)	Low SDI	Both	Age-standardized	Chronic respiratory diseases	Household air pollution from solid fuels	Rate	2011	735.961864809621	1007.03412664065	467.72709537012
1177	DALYs (Disability-Adjusted Life Years)	Low SDI	Both	Age-standardized	Chronic respiratory diseases	Ambient ozone pollution	Rate	2011	143.306926872819	222.726671660016	69.232688044283
1178	DALYs (Disability-Adjusted Life Years)	Low SDI	Both	Age-standardized	Chronic respiratory diseases	Smoking	Rate	2011	626.286488343138	704.053346808004	532.447114584507
1179	DALYs (Disability-Adjusted Life Years)	Low SDI	Both	Age-standardized	Chronic respiratory diseases	Secondhand smoke	Rate	2011	86.6302922265861	140.816673669328	38.7933491498203
1180	DALYs (Disability-Adjusted Life Years)	Low SDI	Both	Age-standardized	Chronic respiratory diseases	High body-mass index	Rate	2011	62.6685803208084	116.440999583039	26.915927261659
1181	DALYs (Disability-Adjusted Life Years)	Low SDI	Both	Age-standardized	Chronic respiratory diseases	Occupational carcinogens	Rate	2011	4.47462696695825	6.87183103494027	1.55217749581226
1182	DALYs (Disability-Adjusted Life Years)	Low SDI	Both	Age-standardized	Chronic respiratory diseases	High temperature	Rate	2011	4.227895074341	44.2828837471366	-33.4769089159161
1183	DALYs (Disability-Adjusted Life Years)	Low SDI	Both	Age-standardized	Chronic respiratory diseases	Low temperature	Rate	2011	67.9928270629408	105.372438470007	33.9349303895855
1184	DALYs (Disability-Adjusted Life Years)	Low-middle SDI	Both	Age-standardized	Chronic respiratory diseases	Secondhand smoke	Rate	2010	169.199401575972	261.968325057529	84.0491990655588
1185	DALYs (Disability-Adjusted Life Years)	Low-middle SDI	Both	Age-standardized	Chronic respiratory diseases	High body-mass index	Rate	2010	53.0540240246492	95.9939039313643	24.0105639006588
1186	DALYs (Disability-Adjusted Life Years)	Low-middle SDI	Both	Age-standardized	Chronic respiratory diseases	Occupational carcinogens	Rate	2010	8.12210044501722	10.1157192088863	5.65840169908677
1187	DALYs (Disability-Adjusted Life Years)	Low-middle SDI	Both	Age-standardized	Chronic respiratory diseases	High temperature	Rate	2010	13.6118304910832	70.2709686293687	-30.3982153329242
1188	DALYs (Disability-Adjusted Life Years)	Low-middle SDI	Both	Age-standardized	Chronic respiratory diseases	Low temperature	Rate	2010	108.98377033749	152.977366492241	67.0109341285144
1189	DALYs (Disability-Adjusted Life Years)	High-middle SDI	Both	Age-standardized	Chronic respiratory diseases	High temperature	Rate	2012	0.781156333112228	2.79615485967302	-1.22295761301868
1190	DALYs (Disability-Adjusted Life Years)	High-middle SDI	Both	Age-standardized	Chronic respiratory diseases	Low temperature	Rate	2012	80.3620444248731	98.3752203337151	65.2973997171155
1191	DALYs (Disability-Adjusted Life Years)	Low-middle SDI	Both	Age-standardized	Chronic respiratory diseases	Secondhand smoke	Rate	2013	163.484864289123	250.972866950167	79.7013123538589
1192	DALYs (Disability-Adjusted Life Years)	Low-middle SDI	Both	Age-standardized	Chronic respiratory diseases	High body-mass index	Rate	2013	55.4083902469399	99.0849616127675	26.3672605668272
1193	DALYs (Disability-Adjusted Life Years)	Low-middle SDI	Both	Age-standardized	Chronic respiratory diseases	Occupational carcinogens	Rate	2013	7.68091455763356	9.53677267668346	5.47822059726272
1194	DALYs (Disability-Adjusted Life Years)	Low-middle SDI	Both	Age-standardized	Chronic respiratory diseases	High temperature	Rate	2013	12.3831709691108	70.1691344067561	-23.0098602763774
1195	DALYs (Disability-Adjusted Life Years)	Low-middle SDI	Both	Age-standardized	Chronic respiratory diseases	Low temperature	Rate	2013	103.700566023066	153.799314359283	57.6984487002533
1196	DALYs (Disability-Adjusted Life Years)	Low SDI	Both	Age-standardized	Chronic respiratory diseases	Ambient particulate matter pollution	Rate	2012	253.314963475986	359.729868621655	166.66565761637
1197	DALYs (Disability-Adjusted Life Years)	Low SDI	Both	Age-standardized	Chronic respiratory diseases	Household air pollution from solid fuels	Rate	2012	707.473767559508	981.242589227984	451.051495768017
1198	DALYs (Disability-Adjusted Life Years)	Low SDI	Both	Age-standardized	Chronic respiratory diseases	Ambient ozone pollution	Rate	2012	147.961072832941	233.530343750201	69.5051905566101
1199	DALYs (Disability-Adjusted Life Years)	Low-middle SDI	Both	Age-standardized	Chronic respiratory diseases	Ambient particulate matter pollution	Rate	2013	414.130242535529	526.338217084589	308.520965454838
1200	DALYs (Disability-Adjusted Life Years)	Low-middle SDI	Both	Age-standardized	Chronic respiratory diseases	Household air pollution from solid fuels	Rate	2013	563.491867173369	821.274049729065	352.103320425235
1201	DALYs (Disability-Adjusted Life Years)	Low-middle SDI	Both	Age-standardized	Chronic respiratory diseases	Ambient ozone pollution	Rate	2013	202.706988150355	314.466226663937	94.8449755759417
1202	DALYs (Disability-Adjusted Life Years)	Low-middle SDI	Both	Age-standardized	Chronic respiratory diseases	Smoking	Rate	2013	901.088233356128	992.816886791868	776.440371933887
1203	DALYs (Disability-Adjusted Life Years)	High-middle SDI	Both	Age-standardized	Chronic respiratory diseases	High temperature	Rate	2013	1.07018070525397	3.14276569279725	-0.916069968286754
1204	DALYs (Disability-Adjusted Life Years)	High-middle SDI	Both	Age-standardized	Chronic respiratory diseases	Low temperature	Rate	2013	77.1506085696651	94.146822754668	62.4670008160875
1205	DALYs (Disability-Adjusted Life Years)	Middle SDI	Both	Age-standardized	Chronic respiratory diseases	Household air pollution from solid fuels	Rate	2013	127.876437948281	215.53424541736	67.7567049195695
1206	DALYs (Disability-Adjusted Life Years)	Middle SDI	Both	Age-standardized	Chronic respiratory diseases	Ambient ozone pollution	Rate	2013	84.4917945920963	134.71204369672	38.6984712502978
1207	DALYs (Disability-Adjusted Life Years)	Middle SDI	Both	Age-standardized	Chronic respiratory diseases	Smoking	Rate	2013	568.249604747974	623.330671333048	516.632004573421
1208	DALYs (Disability-Adjusted Life Years)	Middle SDI	Both	Age-standardized	Chronic respiratory diseases	Secondhand smoke	Rate	2013	115.763857926441	173.80333248888	60.6462629271245
1209	DALYs (Disability-Adjusted Life Years)	Middle SDI	Both	Age-standardized	Chronic respiratory diseases	High body-mass index	Rate	2013	38.3308845402693	58.0014086779445	23.1392543584388
1210	DALYs (Disability-Adjusted Life Years)	Middle SDI	Both	Age-standardized	Chronic respiratory diseases	Occupational carcinogens	Rate	2013	16.0084044686422	19.9107703537009	12.8934793587888
1211	DALYs (Disability-Adjusted Life Years)	Middle SDI	Both	Age-standardized	Chronic respiratory diseases	High temperature	Rate	2013	2.49516025483386	10.0744339266212	-6.95102587120447
1212	DALYs (Disability-Adjusted Life Years)	Middle SDI	Both	Age-standardized	Chronic respiratory diseases	Low temperature	Rate	2013	109.573364863301	132.046151531703	90.1206539645153
1213	DALYs (Disability-Adjusted Life Years)	Global	Both	Age-standardized	Chronic respiratory diseases	Smoking	Rate	2013	506.60761043918	551.594080684866	462.68234885368
1214	DALYs (Disability-Adjusted Life Years)	Global	Both	Age-standardized	Chronic respiratory diseases	Secondhand smoke	Rate	2013	85.4689810607312	129.660775000367	43.0002850542118
1215	DALYs (Disability-Adjusted Life Years)	Global	Both	Age-standardized	Chronic respiratory diseases	High body-mass index	Rate	2013	42.6986219538362	66.5519977211236	24.6059899445315
1216	DALYs (Disability-Adjusted Life Years)	Global	Both	Age-standardized	Chronic respiratory diseases	Occupational carcinogens	Rate	2013	10.3045214555137	12.5998080260213	8.43632401345659
1217	DALYs (Disability-Adjusted Life Years)	High SDI	Both	Age-standardized	Chronic respiratory diseases	Ambient particulate matter pollution	Rate	2012	40.6954303190834	57.6427680013118	26.8410064701668
1218	DALYs (Disability-Adjusted Life Years)	High SDI	Both	Age-standardized	Chronic respiratory diseases	Household air pollution from solid fuels	Rate	2012	0.32239694014473	0.83385008078537	0.0924100539717539
1219	DALYs (Disability-Adjusted Life Years)	High SDI	Both	Age-standardized	Chronic respiratory diseases	Ambient ozone pollution	Rate	2012	23.1530990889779	37.5859634642838	10.4213031602016
1220	DALYs (Disability-Adjusted Life Years)	High SDI	Both	Age-standardized	Chronic respiratory diseases	Smoking	Rate	2012	354.930413585592	393.762649355257	318.748596537506
1221	DALYs (Disability-Adjusted Life Years)	High SDI	Both	Age-standardized	Chronic respiratory diseases	Secondhand smoke	Rate	2012	30.4353695683858	46.2004614985178	15.5703875875733
1222	DALYs (Disability-Adjusted Life Years)	High-middle SDI	Both	Age-standardized	Chronic respiratory diseases	High body-mass index	Rate	2012	29.3439374530786	46.2114473309567	17.2347277561857
1223	DALYs (Disability-Adjusted Life Years)	High-middle SDI	Both	Age-standardized	Chronic respiratory diseases	Ambient particulate matter pollution	Rate	2012	150.613721723858	186.316974672004	119.338851553343
1224	DALYs (Disability-Adjusted Life Years)	High-middle SDI	Both	Age-standardized	Chronic respiratory diseases	Household air pollution from solid fuels	Rate	2012	27.3083627869044	52.773461302672	12.4635368967838
1225	DALYs (Disability-Adjusted Life Years)	High-middle SDI	Both	Age-standardized	Chronic respiratory diseases	Ambient ozone pollution	Rate	2012	48.1911217382207	76.9761189018147	22.2862459548933
1226	DALYs (Disability-Adjusted Life Years)	High-middle SDI	Both	Age-standardized	Chronic respiratory diseases	Smoking	Rate	2012	378.966999638671	419.101752908667	346.20174028702
1227	DALYs (Disability-Adjusted Life Years)	High-middle SDI	Both	Age-standardized	Chronic respiratory diseases	Secondhand smoke	Rate	2012	69.3880843157188	103.636073082764	36.7137225634561
1228	DALYs (Disability-Adjusted Life Years)	Low SDI	Both	Age-standardized	Chronic respiratory diseases	Occupational carcinogens	Rate	2013	4.30121313364548	6.59125116831528	1.5539478184191
1229	DALYs (Disability-Adjusted Life Years)	Low SDI	Both	Age-standardized	Chronic respiratory diseases	High temperature	Rate	2013	5.17128741277164	41.7718989876285	-28.9255134117473
1230	DALYs (Disability-Adjusted Life Years)	Low SDI	Both	Age-standardized	Chronic respiratory diseases	Low temperature	Rate	2013	68.9650595856669	108.152069268844	32.2063603399512
1231	DALYs (Disability-Adjusted Life Years)	High-middle SDI	Both	Age-standardized	Chronic respiratory diseases	Occupational carcinogens	Rate	2012	11.5889913451154	14.7994514083965	9.019644252536
1232	DALYs (Disability-Adjusted Life Years)	Global	Both	Age-standardized	Chronic respiratory diseases	High temperature	Rate	2013	3.20949185538034	14.5093608257883	-6.44175923014973
1233	DALYs (Disability-Adjusted Life Years)	Global	Both	Age-standardized	Chronic respiratory diseases	Low temperature	Rate	2013	85.3905685069915	104.520171776698	67.7641614674765
1234	DALYs (Disability-Adjusted Life Years)	High SDI	Both	Age-standardized	Chronic respiratory diseases	High temperature	Rate	2012	0.495377789409276	1.37391584501824	-0.32365926639012
1235	DALYs (Disability-Adjusted Life Years)	High SDI	Both	Age-standardized	Chronic respiratory diseases	Low temperature	Rate	2012	61.7512033085162	74.480343888117	49.9629844826128
1236	DALYs (Disability-Adjusted Life Years)	High SDI	Both	Age-standardized	Chronic respiratory diseases	High body-mass index	Rate	2012	63.5222706794171	98.0551544884933	38.3315923106569
1237	DALYs (Disability-Adjusted Life Years)	High SDI	Both	Age-standardized	Chronic respiratory diseases	Occupational carcinogens	Rate	2012	4.17365366843005	4.82071925438863	3.68096804910639
1238	DALYs (Disability-Adjusted Life Years)	Global	Both	Age-standardized	Chronic respiratory diseases	High temperature	Rate	2012	3.16950755583816	15.070765552343	-6.9792964949984
1239	DALYs (Disability-Adjusted Life Years)	Global	Both	Age-standardized	Chronic respiratory diseases	Low temperature	Rate	2012	88.7771885823225	107.106319956836	71.3169164214293
1240	DALYs (Disability-Adjusted Life Years)	Global	Both	Age-standardized	Chronic respiratory diseases	Ambient particulate matter pollution	Rate	2013	205.120130867316	248.795474033403	165.245324486891
1241	DALYs (Disability-Adjusted Life Years)	Global	Both	Age-standardized	Chronic respiratory diseases	Household air pollution from solid fuels	Rate	2013	165.407344167394	243.822371025661	104.844750510772
1242	DALYs (Disability-Adjusted Life Years)	Global	Both	Age-standardized	Chronic respiratory diseases	Ambient ozone pollution	Rate	2013	79.3976300590019	123.142650500186	36.9933133252947
1243	DALYs (Disability-Adjusted Life Years)	Low SDI	Both	Age-standardized	Chronic respiratory diseases	Smoking	Rate	2012	620.843776814533	700.652747100174	531.498468061184
1244	DALYs (Disability-Adjusted Life Years)	Low SDI	Both	Age-standardized	Chronic respiratory diseases	Secondhand smoke	Rate	2012	87.0281010863382	141.860603805277	39.1929267749534
1245	DALYs (Disability-Adjusted Life Years)	Low SDI	Both	Age-standardized	Chronic respiratory diseases	High body-mass index	Rate	2012	63.1281137029804	113.993676164863	27.8782285767441
1246	DALYs (Disability-Adjusted Life Years)	Low SDI	Both	Age-standardized	Chronic respiratory diseases	Occupational carcinogens	Rate	2012	4.39236397464019	6.78605637544657	1.57515456976502
1247	DALYs (Disability-Adjusted Life Years)	Low SDI	Both	Age-standardized	Chronic respiratory diseases	High temperature	Rate	2012	6.20377335990287	43.8690711202209	-30.1585623307854
1248	DALYs (Disability-Adjusted Life Years)	Low SDI	Both	Age-standardized	Chronic respiratory diseases	Low temperature	Rate	2012	71.3553596231468	110.061176164426	32.7629595338651
1249	DALYs (Disability-Adjusted Life Years)	Middle SDI	Both	Age-standardized	Chronic respiratory diseases	Ambient particulate matter pollution	Rate	2012	295.20145107243	360.318071974293	239.403591257697
1250	DALYs (Disability-Adjusted Life Years)	Middle SDI	Both	Age-standardized	Chronic respiratory diseases	Household air pollution from solid fuels	Rate	2012	142.653524371696	239.676853229603	77.4089354918046
1251	DALYs (Disability-Adjusted Life Years)	Middle SDI	Both	Age-standardized	Chronic respiratory diseases	Ambient ozone pollution	Rate	2012	97.1102287110222	149.777225262407	45.2620788991395
1252	DALYs (Disability-Adjusted Life Years)	Middle SDI	Both	Age-standardized	Chronic respiratory diseases	Smoking	Rate	2012	592.428837419458	647.073381803753	541.591215378631
1253	DALYs (Disability-Adjusted Life Years)	Middle SDI	Both	Age-standardized	Chronic respiratory diseases	Secondhand smoke	Rate	2012	120.215834985281	180.97562587732	63.7467402118642
1254	DALYs (Disability-Adjusted Life Years)	Middle SDI	Both	Age-standardized	Chronic respiratory diseases	High body-mass index	Rate	2012	38.3317307029151	58.6692219318912	22.8793160198237
1255	DALYs (Disability-Adjusted Life Years)	Middle SDI	Both	Age-standardized	Chronic respiratory diseases	Occupational carcinogens	Rate	2012	16.2661327828694	20.0056172532485	13.1293102980628
1256	DALYs (Disability-Adjusted Life Years)	Middle SDI	Both	Age-standardized	Chronic respiratory diseases	Ambient particulate matter pollution	Rate	2013	289.308130508856	353.409716526123	236.978349208315
1257	DALYs (Disability-Adjusted Life Years)	Middle SDI	Both	Age-standardized	Chronic respiratory diseases	High temperature	Rate	2012	1.9085825441046	10.2067623495078	-7.34745910089382
1258	DALYs (Disability-Adjusted Life Years)	Middle SDI	Both	Age-standardized	Chronic respiratory diseases	Low temperature	Rate	2012	118.482488700248	142.104499059349	98.7389832289936
1259	DALYs (Disability-Adjusted Life Years)	High SDI	Both	Age-standardized	Chronic respiratory diseases	High temperature	Rate	2013	0.364241283187417	1.16112009549158	-0.34037757119764
1260	DALYs (Disability-Adjusted Life Years)	High SDI	Both	Age-standardized	Chronic respiratory diseases	Low temperature	Rate	2013	64.14023672086	76.9464614137661	52.1100118916938
1261	DALYs (Disability-Adjusted Life Years)	High SDI	Both	Age-standardized	Chronic respiratory diseases	High body-mass index	Rate	2013	63.3462228615955	97.9046230879825	38.2485479989734
1262	DALYs (Disability-Adjusted Life Years)	High SDI	Both	Age-standardized	Chronic respiratory diseases	Occupational carcinogens	Rate	2013	4.04537230615684	4.67098139473345	3.55660926918968
1263	DALYs (Disability-Adjusted Life Years)	High-middle SDI	Both	Age-standardized	Chronic respiratory diseases	Occupational carcinogens	Rate	2013	11.3392725552997	14.5531596326672	8.77383591639315
1264	DALYs (Disability-Adjusted Life Years)	Low-middle SDI	Both	Age-standardized	Chronic respiratory diseases	Ambient particulate matter pollution	Rate	2012	390.055242549966	499.090531202136	286.673432186285
1265	DALYs (Disability-Adjusted Life Years)	Low-middle SDI	Both	Age-standardized	Chronic respiratory diseases	Household air pollution from solid fuels	Rate	2012	599.93547220568	864.792686599126	375.217096030379
1266	DALYs (Disability-Adjusted Life Years)	Low-middle SDI	Both	Age-standardized	Chronic respiratory diseases	Ambient ozone pollution	Rate	2012	196.657291804276	307.319411557603	91.5207061591927
1267	DALYs (Disability-Adjusted Life Years)	Low-middle SDI	Both	Age-standardized	Chronic respiratory diseases	Smoking	Rate	2012	907.673775723441	999.794259880216	783.19313867231
1268	DALYs (Disability-Adjusted Life Years)	High SDI	Both	Age-standardized	Chronic respiratory diseases	Ambient particulate matter pollution	Rate	2013	39.5229365514426	56.124872974852	25.9851485344791
1269	DALYs (Disability-Adjusted Life Years)	High SDI	Both	Age-standardized	Chronic respiratory diseases	Household air pollution from solid fuels	Rate	2013	0.293576979390027	0.77226931896007	0.0835580903310215
1270	DALYs (Disability-Adjusted Life Years)	High SDI	Both	Age-standardized	Chronic respiratory diseases	Ambient ozone pollution	Rate	2013	22.8909661444206	37.3127066907119	10.3132026586702
1271	DALYs (Disability-Adjusted Life Years)	High SDI	Both	Age-standardized	Chronic respiratory diseases	Smoking	Rate	2013	350.761151583221	388.88674078101	315.213533081503
1272	DALYs (Disability-Adjusted Life Years)	High SDI	Both	Age-standardized	Chronic respiratory diseases	Secondhand smoke	Rate	2013	30.1750794020661	45.8620758934029	15.4701827304473
1273	DALYs (Disability-Adjusted Life Years)	Low-middle SDI	Both	Age-standardized	Chronic respiratory diseases	Secondhand smoke	Rate	2012	164.062800584522	252.870332460888	79.9953468225407
1274	DALYs (Disability-Adjusted Life Years)	Low-middle SDI	Both	Age-standardized	Chronic respiratory diseases	High body-mass index	Rate	2012	54.1186567854803	97.4019791435471	25.4475928851319
1275	DALYs (Disability-Adjusted Life Years)	Low-middle SDI	Both	Age-standardized	Chronic respiratory diseases	Occupational carcinogens	Rate	2012	7.85714315473187	9.82990637186583	5.62437305070929
1276	DALYs (Disability-Adjusted Life Years)	Global	Both	Age-standardized	Chronic respiratory diseases	Ambient particulate matter pollution	Rate	2012	203.508415173712	247.227619512441	163.097676067481
1277	DALYs (Disability-Adjusted Life Years)	Global	Both	Age-standardized	Chronic respiratory diseases	Household air pollution from solid fuels	Rate	2012	177.77620280272	261.847359230313	112.821829246857
1278	DALYs (Disability-Adjusted Life Years)	Global	Both	Age-standardized	Chronic respiratory diseases	Ambient ozone pollution	Rate	2012	82.513334532715	128.047139709747	38.1547369127309
1279	DALYs (Disability-Adjusted Life Years)	Global	Both	Age-standardized	Chronic respiratory diseases	Smoking	Rate	2012	520.020865939952	561.644531888354	475.232944088019
1280	DALYs (Disability-Adjusted Life Years)	Global	Both	Age-standardized	Chronic respiratory diseases	Secondhand smoke	Rate	2012	87.502533490383	133.833720107937	45.2574670089811
1281	DALYs (Disability-Adjusted Life Years)	Global	Both	Age-standardized	Chronic respiratory diseases	High body-mass index	Rate	2012	42.6321125926933	67.1796040190676	24.6639937945052
1282	DALYs (Disability-Adjusted Life Years)	Global	Both	Age-standardized	Chronic respiratory diseases	Occupational carcinogens	Rate	2012	10.4996715101606	12.6917424797722	8.59890923065431
1283	DALYs (Disability-Adjusted Life Years)	Low-middle SDI	Both	Age-standardized	Chronic respiratory diseases	High temperature	Rate	2012	12.905017101646	69.667509704729	-24.8858781366384
1284	DALYs (Disability-Adjusted Life Years)	Low-middle SDI	Both	Age-standardized	Chronic respiratory diseases	Low temperature	Rate	2012	108.199433702529	158.546687608267	61.4485232380577
1285	DALYs (Disability-Adjusted Life Years)	Low SDI	Both	Age-standardized	Chronic respiratory diseases	Smoking	Rate	2013	614.564342594956	690.947912312265	523.315583831504
1286	DALYs (Disability-Adjusted Life Years)	Low SDI	Both	Age-standardized	Chronic respiratory diseases	Secondhand smoke	Rate	2013	87.0987670859385	141.065400982527	39.9982860375774
1287	DALYs (Disability-Adjusted Life Years)	Low SDI	Both	Age-standardized	Chronic respiratory diseases	High body-mass index	Rate	2013	63.6147203821846	113.928985673277	28.3615028424331
1288	DALYs (Disability-Adjusted Life Years)	High-middle SDI	Both	Age-standardized	Chronic respiratory diseases	Ambient particulate matter pollution	Rate	2013	146.343089946208	183.672063717023	115.772623011068
1289	DALYs (Disability-Adjusted Life Years)	High-middle SDI	Both	Age-standardized	Chronic respiratory diseases	Household air pollution from solid fuels	Rate	2013	24.0574181294264	47.8058883249312	10.7013154529847
1290	DALYs (Disability-Adjusted Life Years)	High-middle SDI	Both	Age-standardized	Chronic respiratory diseases	Ambient ozone pollution	Rate	2013	45.0348904361235	72.6877903526036	20.2684336822056
1291	DALYs (Disability-Adjusted Life Years)	High-middle SDI	Both	Age-standardized	Chronic respiratory diseases	Smoking	Rate	2013	363.484453857323	406.197558321873	330.396114321215
1292	DALYs (Disability-Adjusted Life Years)	High-middle SDI	Both	Age-standardized	Chronic respiratory diseases	Secondhand smoke	Rate	2013	66.5019363463216	99.3241915539531	35.0591404454581
1293	DALYs (Disability-Adjusted Life Years)	High-middle SDI	Both	Age-standardized	Chronic respiratory diseases	High body-mass index	Rate	2013	28.8740032825212	45.2893626258428	17.0583718372518
1294	DALYs (Disability-Adjusted Life Years)	High SDI	Both	Age-standardized	Chronic respiratory diseases	Ambient particulate matter pollution	Rate	2014	38.2433665656555	54.927975817563	24.7805655118453
1295	DALYs (Disability-Adjusted Life Years)	High SDI	Both	Age-standardized	Chronic respiratory diseases	Household air pollution from solid fuels	Rate	2014	0.271192200850789	0.716788041531289	0.0760993893004213
1296	DALYs (Disability-Adjusted Life Years)	High SDI	Both	Age-standardized	Chronic respiratory diseases	Ambient ozone pollution	Rate	2014	21.920690439755	36.0019651852484	9.78136780403449
1297	DALYs (Disability-Adjusted Life Years)	High SDI	Both	Age-standardized	Chronic respiratory diseases	Smoking	Rate	2014	345.476959220145	383.253005793546	310.141057326595
1298	DALYs (Disability-Adjusted Life Years)	High SDI	Both	Age-standardized	Chronic respiratory diseases	Secondhand smoke	Rate	2014	29.8610016504698	45.495067442392	15.3730491173455
1299	DALYs (Disability-Adjusted Life Years)	Low SDI	Both	Age-standardized	Chronic respiratory diseases	Ambient particulate matter pollution	Rate	2013	269.646767013779	376.41881202655	180.403980209312
1300	DALYs (Disability-Adjusted Life Years)	Low SDI	Both	Age-standardized	Chronic respiratory diseases	Household air pollution from solid fuels	Rate	2013	672.516234292041	923.31841300115	429.992996228052
1301	DALYs (Disability-Adjusted Life Years)	Low SDI	Both	Age-standardized	Chronic respiratory diseases	Ambient ozone pollution	Rate	2013	152.664377877024	236.313069299705	73.1342459519493
1302	DALYs (Disability-Adjusted Life Years)	High-middle SDI	Both	Age-standardized	Chronic respiratory diseases	Ambient particulate matter pollution	Rate	2014	142.444147433691	180.855306200978	112.774807129957
1303	DALYs (Disability-Adjusted Life Years)	High-middle SDI	Both	Age-standardized	Chronic respiratory diseases	Household air pollution from solid fuels	Rate	2014	21.4614202186325	43.4347981157271	9.48933045103094
1304	DALYs (Disability-Adjusted Life Years)	High-middle SDI	Both	Age-standardized	Chronic respiratory diseases	Ambient ozone pollution	Rate	2014	43.2550552380224	69.4211536606704	19.7055588062407
1305	DALYs (Disability-Adjusted Life Years)	High-middle SDI	Both	Age-standardized	Chronic respiratory diseases	Smoking	Rate	2014	351.875219021075	393.322645089821	319.856426456595
1306	DALYs (Disability-Adjusted Life Years)	High-middle SDI	Both	Age-standardized	Chronic respiratory diseases	Secondhand smoke	Rate	2014	64.2715221165719	97.6166591599882	33.8503337907223
1307	DALYs (Disability-Adjusted Life Years)	High-middle SDI	Both	Age-standardized	Chronic respiratory diseases	High body-mass index	Rate	2014	28.550610818568	44.5275138188436	16.7704163227978
1308	DALYs (Disability-Adjusted Life Years)	Low SDI	Both	Age-standardized	Chronic respiratory diseases	Ambient particulate matter pollution	Rate	2014	276.524611408225	380.922030539258	186.797538615492
1309	DALYs (Disability-Adjusted Life Years)	Low SDI	Both	Age-standardized	Chronic respiratory diseases	Household air pollution from solid fuels	Rate	2014	634.110838430383	878.841766075728	406.978153357579
1310	DALYs (Disability-Adjusted Life Years)	Low SDI	Both	Age-standardized	Chronic respiratory diseases	Ambient ozone pollution	Rate	2014	147.473628332258	230.732692796645	69.1224007246586
1311	DALYs (Disability-Adjusted Life Years)	Global	Both	Age-standardized	Chronic respiratory diseases	High temperature	Rate	2014	3.32438817729859	15.2838195228823	-6.70081274510518
1312	DALYs (Disability-Adjusted Life Years)	Global	Both	Age-standardized	Chronic respiratory diseases	Low temperature	Rate	2014	82.0366005817071	100.455429132817	65.5875843943322
1313	DALYs (Disability-Adjusted Life Years)	Global	Both	Age-standardized	Chronic respiratory diseases	Ambient particulate matter pollution	Rate	2014	205.269409873223	249.64722510752	165.189629788638
1314	DALYs (Disability-Adjusted Life Years)	Global	Both	Age-standardized	Chronic respiratory diseases	Household air pollution from solid fuels	Rate	2014	153.692219882442	229.90820766203	96.4027272272807
1315	DALYs (Disability-Adjusted Life Years)	Global	Both	Age-standardized	Chronic respiratory diseases	Ambient ozone pollution	Rate	2014	75.6481514476582	118.990554255088	35.4715437718799
1316	DALYs (Disability-Adjusted Life Years)	Global	Both	Age-standardized	Chronic respiratory diseases	Smoking	Rate	2014	493.487937384109	533.420341629537	449.038887544474
1317	DALYs (Disability-Adjusted Life Years)	Global	Both	Age-standardized	Chronic respiratory diseases	Secondhand smoke	Rate	2014	83.6467778170973	127.560968845967	43.0823542595992
1318	DALYs (Disability-Adjusted Life Years)	Global	Both	Age-standardized	Chronic respiratory diseases	High body-mass index	Rate	2014	42.8010136047747	66.2721486162645	24.7326298232819
1319	DALYs (Disability-Adjusted Life Years)	Global	Both	Age-standardized	Chronic respiratory diseases	Occupational carcinogens	Rate	2014	10.0770383802974	12.3596827919215	8.22450119643062
1320	DALYs (Disability-Adjusted Life Years)	Middle SDI	Both	Age-standardized	Chronic respiratory diseases	Ambient particulate matter pollution	Rate	2014	282.968026553106	344.643998666894	230.679970550667
1321	DALYs (Disability-Adjusted Life Years)	High SDI	Both	Age-standardized	Chronic respiratory diseases	High body-mass index	Rate	2014	63.2619402457616	97.611719015843	38.3212359696316
1322	DALYs (Disability-Adjusted Life Years)	High SDI	Both	Age-standardized	Chronic respiratory diseases	Occupational carcinogens	Rate	2014	3.90432230341986	4.53257509040137	3.42095840543043
1323	DALYs (Disability-Adjusted Life Years)	High SDI	Both	Age-standardized	Chronic respiratory diseases	High temperature	Rate	2014	0.323319873730375	1.15054133033998	-0.362262220260198
1324	DALYs (Disability-Adjusted Life Years)	High SDI	Both	Age-standardized	Chronic respiratory diseases	Low temperature	Rate	2014	61.3165193693242	74.1257466088498	49.0688013789937
1325	DALYs (Disability-Adjusted Life Years)	Low-middle SDI	Both	Age-standardized	Chronic respiratory diseases	Ambient particulate matter pollution	Rate	2014	431.053599281398	541.185852373284	321.678471436164
1326	DALYs (Disability-Adjusted Life Years)	Low-middle SDI	Both	Age-standardized	Chronic respiratory diseases	Household air pollution from solid fuels	Rate	2014	527.403977782152	782.375885692432	325.71352885362
1327	DALYs (Disability-Adjusted Life Years)	Low-middle SDI	Both	Age-standardized	Chronic respiratory diseases	Ambient ozone pollution	Rate	2014	199.439945631513	307.621945511935	93.2209739038173
1328	DALYs (Disability-Adjusted Life Years)	Low-middle SDI	Both	Age-standardized	Chronic respiratory diseases	Smoking	Rate	2014	889.805260537059	980.560484831246	753.287344074928
1329	DALYs (Disability-Adjusted Life Years)	High-middle SDI	Both	Age-standardized	Chronic respiratory diseases	Occupational carcinogens	Rate	2014	11.0945184204288	14.2023267649241	8.58449425737159
1330	DALYs (Disability-Adjusted Life Years)	High-middle SDI	Both	Age-standardized	Chronic respiratory diseases	High temperature	Rate	2014	0.565149070064601	2.41661575746437	-1.20898560177198
1331	DALYs (Disability-Adjusted Life Years)	High-middle SDI	Both	Age-standardized	Chronic respiratory diseases	Low temperature	Rate	2014	72.5858326147237	89.51654722464	58.4700099535745
1332	DALYs (Disability-Adjusted Life Years)	Low SDI	Both	Age-standardized	Chronic respiratory diseases	Smoking	Rate	2014	597.552077142715	670.298336843758	512.230374215987
1333	DALYs (Disability-Adjusted Life Years)	Low SDI	Both	Age-standardized	Chronic respiratory diseases	Secondhand smoke	Rate	2014	86.225431999795	137.840681199595	40.066739414926
1334	DALYs (Disability-Adjusted Life Years)	Low SDI	Both	Age-standardized	Chronic respiratory diseases	High body-mass index	Rate	2014	64.208128767717	115.734858723222	29.3339188355289
1335	DALYs (Disability-Adjusted Life Years)	Low SDI	Both	Age-standardized	Chronic respiratory diseases	Occupational carcinogens	Rate	2014	4.13922493861718	6.29930217358584	1.54717378155241
1336	DALYs (Disability-Adjusted Life Years)	Low SDI	Both	Age-standardized	Chronic respiratory diseases	High temperature	Rate	2014	6.38357674343485	43.6076664745353	-26.1014679244211
1337	DALYs (Disability-Adjusted Life Years)	Low SDI	Both	Age-standardized	Chronic respiratory diseases	Low temperature	Rate	2014	69.0542587251315	108.440527070026	29.8890674217193
1338	DALYs (Disability-Adjusted Life Years)	Low-middle SDI	Both	Age-standardized	Chronic respiratory diseases	Secondhand smoke	Rate	2014	162.504160052572	250.110001836497	79.7828678202534
1339	DALYs (Disability-Adjusted Life Years)	Low-middle SDI	Both	Age-standardized	Chronic respiratory diseases	High body-mass index	Rate	2014	56.4619781182049	100.177283012985	27.0665263512983
1340	DALYs (Disability-Adjusted Life Years)	Low-middle SDI	Both	Age-standardized	Chronic respiratory diseases	Occupational carcinogens	Rate	2014	7.48677056566008	9.28601602462565	5.40055817566872
1341	DALYs (Disability-Adjusted Life Years)	Low-middle SDI	Both	Age-standardized	Chronic respiratory diseases	High temperature	Rate	2014	14.9157777559068	72.2053088593179	-23.4105407599777
1342	DALYs (Disability-Adjusted Life Years)	Low-middle SDI	Both	Age-standardized	Chronic respiratory diseases	Low temperature	Rate	2014	101.795743419501	152.570539401064	54.7036598504047
1343	DALYs (Disability-Adjusted Life Years)	Middle SDI	Both	Age-standardized	Chronic respiratory diseases	Household air pollution from solid fuels	Rate	2014	114.741629975466	198.183131711091	59.8329843272141
1344	DALYs (Disability-Adjusted Life Years)	Middle SDI	Both	Age-standardized	Chronic respiratory diseases	Ambient ozone pollution	Rate	2014	76.0031245715945	121.780574225375	34.6152458129927
1345	DALYs (Disability-Adjusted Life Years)	Middle SDI	Both	Age-standardized	Chronic respiratory diseases	Smoking	Rate	2014	546.120809576705	596.81558785398	495.823379260461
1346	DALYs (Disability-Adjusted Life Years)	Middle SDI	Both	Age-standardized	Chronic respiratory diseases	Secondhand smoke	Rate	2014	111.767751135596	167.133025423441	58.9429358686468
1347	DALYs (Disability-Adjusted Life Years)	Middle SDI	Both	Age-standardized	Chronic respiratory diseases	High body-mass index	Rate	2014	38.3504045336992	58.0462328674241	23.0401230895239
1348	DALYs (Disability-Adjusted Life Years)	Middle SDI	Both	Age-standardized	Chronic respiratory diseases	Occupational carcinogens	Rate	2014	15.6803210005724	19.6565549048063	12.5710530776942
1349	DALYs (Disability-Adjusted Life Years)	Middle SDI	Both	Age-standardized	Chronic respiratory diseases	High temperature	Rate	2014	1.77397032235653	9.35443611468553	-6.80429985831933
1350	DALYs (Disability-Adjusted Life Years)	Middle SDI	Both	Age-standardized	Chronic respiratory diseases	Low temperature	Rate	2014	105.207131828056	128.26960651456	87.4653744103462
1351	DALYs (Disability-Adjusted Life Years)	High-middle SDI	Both	Age-standardized	Chronic respiratory diseases	High body-mass index	Rate	2015	28.4136790147318	44.1058765071543	16.8061508912944
1352	DALYs (Disability-Adjusted Life Years)	Low-middle SDI	Both	Age-standardized	Chronic respiratory diseases	High temperature	Rate	2015	14.7154952751943	75.2587276074903	-22.1798836942402
1353	DALYs (Disability-Adjusted Life Years)	Low-middle SDI	Both	Age-standardized	Chronic respiratory diseases	Low temperature	Rate	2015	94.2377755535457	137.089563372787	53.5937465822468
1354	DALYs (Disability-Adjusted Life Years)	Global	Both	Age-standardized	Chronic respiratory diseases	Ambient particulate matter pollution	Rate	2015	203.162586654601	248.147511090176	163.349778142524
1355	DALYs (Disability-Adjusted Life Years)	Global	Both	Age-standardized	Chronic respiratory diseases	Household air pollution from solid fuels	Rate	2015	144.415805014799	215.815355740336	90.4876447080939
1356	DALYs (Disability-Adjusted Life Years)	Global	Both	Age-standardized	Chronic respiratory diseases	Ambient ozone pollution	Rate	2015	77.0804341118603	120.216969489137	36.0600267313589
1357	DALYs (Disability-Adjusted Life Years)	Global	Both	Age-standardized	Chronic respiratory diseases	Smoking	Rate	2015	482.897287152417	523.130940811496	436.056116841142
1358	DALYs (Disability-Adjusted Life Years)	Global	Both	Age-standardized	Chronic respiratory diseases	Secondhand smoke	Rate	2015	82.1906116193528	124.297343100849	41.5621513794538
1359	DALYs (Disability-Adjusted Life Years)	Global	Both	Age-standardized	Chronic respiratory diseases	High body-mass index	Rate	2015	43.0907694722201	66.2803104926754	25.2489359364531
1360	DALYs (Disability-Adjusted Life Years)	Global	Both	Age-standardized	Chronic respiratory diseases	Occupational carcinogens	Rate	2015	9.89914989768825	12.0850612662381	8.13514792862095
1361	DALYs (Disability-Adjusted Life Years)	High SDI	Both	Age-standardized	Chronic respiratory diseases	High body-mass index	Rate	2016	64.0612232621257	98.5883577187101	38.8700780191573
1362	DALYs (Disability-Adjusted Life Years)	High SDI	Both	Age-standardized	Chronic respiratory diseases	Occupational carcinogens	Rate	2016	3.74230488245044	4.35886218575551	3.27484463720229
1363	DALYs (Disability-Adjusted Life Years)	Middle SDI	Both	Age-standardized	Chronic respiratory diseases	High body-mass index	Rate	2015	38.4715603688909	57.9359326166014	23.4516326620888
1364	DALYs (Disability-Adjusted Life Years)	Middle SDI	Both	Age-standardized	Chronic respiratory diseases	Occupational carcinogens	Rate	2015	15.3634502977389	19.1959096188301	12.3517965033521
1365	DALYs (Disability-Adjusted Life Years)	Middle SDI	Both	Age-standardized	Chronic respiratory diseases	High temperature	Rate	2015	1.70976793402397	9.4512903688007	-6.90069562122991
1366	DALYs (Disability-Adjusted Life Years)	Middle SDI	Both	Age-standardized	Chronic respiratory diseases	Low temperature	Rate	2015	98.9060455204814	121.179694342052	81.8753028351466
1367	DALYs (Disability-Adjusted Life Years)	High SDI	Both	Age-standardized	Chronic respiratory diseases	High temperature	Rate	2016	0.434588198211947	1.35960572139946	-0.388357745854394
1368	DALYs (Disability-Adjusted Life Years)	High SDI	Both	Age-standardized	Chronic respiratory diseases	Low temperature	Rate	2016	60.0974277644644	72.4188757001995	48.2882887596308
1369	DALYs (Disability-Adjusted Life Years)	Global	Both	Age-standardized	Chronic respiratory diseases	High temperature	Rate	2015	3.3201907922011	15.3896176067922	-6.86047522735071
1370	DALYs (Disability-Adjusted Life Years)	Global	Both	Age-standardized	Chronic respiratory diseases	Low temperature	Rate	2015	78.4352683786506	95.788111779135	61.714327626312
1371	DALYs (Disability-Adjusted Life Years)	Low SDI	Both	Age-standardized	Chronic respiratory diseases	Smoking	Rate	2015	588.233711176259	660.779664985324	502.048223535881
1372	DALYs (Disability-Adjusted Life Years)	Low SDI	Both	Age-standardized	Chronic respiratory diseases	Secondhand smoke	Rate	2015	85.7772301067024	137.505800660609	39.9984221929593
1373	DALYs (Disability-Adjusted Life Years)	Low SDI	Both	Age-standardized	Chronic respiratory diseases	High body-mass index	Rate	2015	64.7252564711814	114.789609353478	29.9163857156294
1374	DALYs (Disability-Adjusted Life Years)	Low SDI	Both	Age-standardized	Chronic respiratory diseases	Occupational carcinogens	Rate	2015	4.06121482840284	6.22522893531926	1.55525054575894
1375	DALYs (Disability-Adjusted Life Years)	High-middle SDI	Both	Age-standardized	Chronic respiratory diseases	Ambient particulate matter pollution	Rate	2015	138.645987892575	175.827449305602	109.09248467607
1376	DALYs (Disability-Adjusted Life Years)	High-middle SDI	Both	Age-standardized	Chronic respiratory diseases	Household air pollution from solid fuels	Rate	2015	19.2997007113519	39.5702689147345	8.40078166521055
1377	DALYs (Disability-Adjusted Life Years)	High-middle SDI	Both	Age-standardized	Chronic respiratory diseases	Ambient ozone pollution	Rate	2015	43.4750531213808	70.5554948238603	19.9261677634141
1378	DALYs (Disability-Adjusted Life Years)	High-middle SDI	Both	Age-standardized	Chronic respiratory diseases	Smoking	Rate	2015	344.254912660976	383.927711485017	312.269049577898
1379	DALYs (Disability-Adjusted Life Years)	High-middle SDI	Both	Age-standardized	Chronic respiratory diseases	Secondhand smoke	Rate	2015	62.6584450339828	94.405009611726	32.9961415715141
1380	DALYs (Disability-Adjusted Life Years)	Low SDI	Both	Age-standardized	Chronic respiratory diseases	Ambient particulate matter pollution	Rate	2015	279.630002850101	383.675770380315	191.646230704685
1381	DALYs (Disability-Adjusted Life Years)	Low SDI	Both	Age-standardized	Chronic respiratory diseases	Household air pollution from solid fuels	Rate	2015	607.338370002387	853.278332728488	391.537959788656
1382	DALYs (Disability-Adjusted Life Years)	Low SDI	Both	Age-standardized	Chronic respiratory diseases	Ambient ozone pollution	Rate	2015	149.455143410396	232.944617159869	71.3399490681921
1383	DALYs (Disability-Adjusted Life Years)	Low SDI	Both	Age-standardized	Chronic respiratory diseases	High temperature	Rate	2015	6.2110688956405	39.972838904912	-24.8801885500038
1384	DALYs (Disability-Adjusted Life Years)	Low SDI	Both	Age-standardized	Chronic respiratory diseases	Low temperature	Rate	2015	64.3793382670798	98.5052785120977	30.3998508636667
1385	DALYs (Disability-Adjusted Life Years)	Low-middle SDI	Both	Age-standardized	Chronic respiratory diseases	Ambient particulate matter pollution	Rate	2015	432.937841848254	546.272037120168	323.048552079715
1386	DALYs (Disability-Adjusted Life Years)	Low-middle SDI	Both	Age-standardized	Chronic respiratory diseases	Household air pollution from solid fuels	Rate	2015	494.882626004016	740.931916181414	304.152374695346
1387	DALYs (Disability-Adjusted Life Years)	Low-middle SDI	Both	Age-standardized	Chronic respiratory diseases	Ambient ozone pollution	Rate	2015	204.935397092084	318.148654573422	97.5693095596952
1388	DALYs (Disability-Adjusted Life Years)	Low-middle SDI	Both	Age-standardized	Chronic respiratory diseases	Smoking	Rate	2015	866.64116459785	955.548481335648	738.262397363468
1389	DALYs (Disability-Adjusted Life Years)	High SDI	Both	Age-standardized	Chronic respiratory diseases	Ambient particulate matter pollution	Rate	2016	35.8124583170539	52.1071219939913	22.7729304932534
1390	DALYs (Disability-Adjusted Life Years)	High SDI	Both	Age-standardized	Chronic respiratory diseases	Household air pollution from solid fuels	Rate	2016	0.239284401692386	0.640982640888773	0.0642614960802737
1391	DALYs (Disability-Adjusted Life Years)	High SDI	Both	Age-standardized	Chronic respiratory diseases	Ambient ozone pollution	Rate	2016	20.814070822177	34.2848314378177	9.25430101828168
1392	DALYs (Disability-Adjusted Life Years)	High SDI	Both	Age-standardized	Chronic respiratory diseases	Smoking	Rate	2016	339.82095802978	377.169758064997	304.714285218191
1393	DALYs (Disability-Adjusted Life Years)	High SDI	Both	Age-standardized	Chronic respiratory diseases	Secondhand smoke	Rate	2016	29.6122582095921	45.079440571992	15.2294023634212
1394	DALYs (Disability-Adjusted Life Years)	High-middle SDI	Both	Age-standardized	Chronic respiratory diseases	Occupational carcinogens	Rate	2015	10.9047689899702	14.0039194795648	8.36420966626868
1395	DALYs (Disability-Adjusted Life Years)	High-middle SDI	Both	Age-standardized	Chronic respiratory diseases	High temperature	Rate	2015	0.579819719474244	2.36323114052342	-1.22267506731405
1396	DALYs (Disability-Adjusted Life Years)	High-middle SDI	Both	Age-standardized	Chronic respiratory diseases	Low temperature	Rate	2015	71.0582218342206	87.6109346677559	57.521187360812
1397	DALYs (Disability-Adjusted Life Years)	Middle SDI	Both	Age-standardized	Chronic respiratory diseases	Household air pollution from solid fuels	Rate	2015	103.130969690838	176.841617579527	53.647488665413
1398	DALYs (Disability-Adjusted Life Years)	Middle SDI	Both	Age-standardized	Chronic respiratory diseases	Ambient ozone pollution	Rate	2015	76.5975051612999	122.276660721061	35.5892564492028
1399	DALYs (Disability-Adjusted Life Years)	Middle SDI	Both	Age-standardized	Chronic respiratory diseases	Smoking	Rate	2015	526.610363229077	578.513066890244	474.284456271614
1400	DALYs (Disability-Adjusted Life Years)	Middle SDI	Both	Age-standardized	Chronic respiratory diseases	Secondhand smoke	Rate	2015	108.078721360993	161.708394581162	56.6443027153246
1401	DALYs (Disability-Adjusted Life Years)	Low-middle SDI	Both	Age-standardized	Chronic respiratory diseases	Secondhand smoke	Rate	2015	160.410116577494	246.589450698475	78.643783322038
1402	DALYs (Disability-Adjusted Life Years)	Low-middle SDI	Both	Age-standardized	Chronic respiratory diseases	High body-mass index	Rate	2015	57.6737575931989	100.082403247174	28.2555214622833
1403	DALYs (Disability-Adjusted Life Years)	Low-middle SDI	Both	Age-standardized	Chronic respiratory diseases	Occupational carcinogens	Rate	2015	7.31778506535471	9.11956167186271	5.33436838584611
1404	DALYs (Disability-Adjusted Life Years)	Middle SDI	Both	Age-standardized	Chronic respiratory diseases	Ambient particulate matter pollution	Rate	2015	274.405131680363	334.859782944598	222.769727628233
1405	DALYs (Disability-Adjusted Life Years)	High-middle SDI	Both	Age-standardized	Chronic respiratory diseases	High temperature	Rate	2016	0.848985372851916	2.70596391898481	-1.02401916515359
1406	DALYs (Disability-Adjusted Life Years)	High-middle SDI	Both	Age-standardized	Chronic respiratory diseases	Low temperature	Rate	2016	69.2398823931429	86.4586355612495	54.9427197936449
1407	DALYs (Disability-Adjusted Life Years)	High-middle SDI	Both	Age-standardized	Chronic respiratory diseases	Ambient particulate matter pollution	Rate	2016	131.860202278384	169.116085748669	103.161577294307
1408	DALYs (Disability-Adjusted Life Years)	High-middle SDI	Both	Age-standardized	Chronic respiratory diseases	Household air pollution from solid fuels	Rate	2016	17.6868274007497	36.5260285067622	7.54310650118985
1409	DALYs (Disability-Adjusted Life Years)	High-middle SDI	Both	Age-standardized	Chronic respiratory diseases	Ambient ozone pollution	Rate	2016	45.2025791454598	72.115942831442	20.914292145411
1410	DALYs (Disability-Adjusted Life Years)	High-middle SDI	Both	Age-standardized	Chronic respiratory diseases	Smoking	Rate	2016	337.560311877337	382.300017721626	305.37309766232
1411	DALYs (Disability-Adjusted Life Years)	High-middle SDI	Both	Age-standardized	Chronic respiratory diseases	Secondhand smoke	Rate	2016	61.3858120513554	92.2640311787969	32.561821814245
1412	DALYs (Disability-Adjusted Life Years)	High-middle SDI	Both	Age-standardized	Chronic respiratory diseases	High body-mass index	Rate	2016	28.9999270330997	44.8363584305737	17.3397436490615
1413	DALYs (Disability-Adjusted Life Years)	High-middle SDI	Both	Age-standardized	Chronic respiratory diseases	Occupational carcinogens	Rate	2016	10.3774801575818	13.3477569639655	8.01373052982307
1414	DALYs (Disability-Adjusted Life Years)	High SDI	Both	Age-standardized	Chronic respiratory diseases	High body-mass index	Rate	2015	63.4605430786998	97.8320743616343	38.4572648427048
1415	DALYs (Disability-Adjusted Life Years)	High SDI	Both	Age-standardized	Chronic respiratory diseases	Occupational carcinogens	Rate	2015	3.83831611960377	4.43390404678011	3.36141213482819
1416	DALYs (Disability-Adjusted Life Years)	Global	Both	Age-standardized	Chronic respiratory diseases	High temperature	Rate	2016	3.73929270146763	16.4329125286906	-6.35297527569908
1417	DALYs (Disability-Adjusted Life Years)	Global	Both	Age-standardized	Chronic respiratory diseases	Low temperature	Rate	2016	76.0067874966581	92.4991326846003	61.1787875968848
1418	DALYs (Disability-Adjusted Life Years)	High SDI	Both	Age-standardized	Chronic respiratory diseases	High temperature	Rate	2015	0.401613965738949	1.2872243251125	-0.385326938053537
1419	DALYs (Disability-Adjusted Life Years)	High SDI	Both	Age-standardized	Chronic respiratory diseases	Low temperature	Rate	2015	60.3450361414937	72.8897326969786	48.2186045914643
1420	DALYs (Disability-Adjusted Life Years)	Low SDI	Both	Age-standardized	Chronic respiratory diseases	Smoking	Rate	2016	575.822602563223	647.027777080805	492.36637275327
1421	DALYs (Disability-Adjusted Life Years)	Low SDI	Both	Age-standardized	Chronic respiratory diseases	Secondhand smoke	Rate	2016	84.9758599581839	136.444564810486	40.1912750858313
1422	DALYs (Disability-Adjusted Life Years)	Low SDI	Both	Age-standardized	Chronic respiratory diseases	High body-mass index	Rate	2016	65.1183408213962	115.394662394842	30.1962477013973
1423	DALYs (Disability-Adjusted Life Years)	Low SDI	Both	Age-standardized	Chronic respiratory diseases	Ambient particulate matter pollution	Rate	2016	271.53183061447	367.606692229625	186.152481456523
1424	DALYs (Disability-Adjusted Life Years)	Low SDI	Both	Age-standardized	Chronic respiratory diseases	Household air pollution from solid fuels	Rate	2016	585.268159456961	816.721567227646	371.381927853252
1425	DALYs (Disability-Adjusted Life Years)	Low SDI	Both	Age-standardized	Chronic respiratory diseases	Ambient ozone pollution	Rate	2016	153.719563807176	236.184364098426	71.9017339327607
1426	DALYs (Disability-Adjusted Life Years)	Low SDI	Both	Age-standardized	Chronic respiratory diseases	Occupational carcinogens	Rate	2016	3.95219935677887	6.07055652676985	1.5554023843499
1427	DALYs (Disability-Adjusted Life Years)	Low SDI	Both	Age-standardized	Chronic respiratory diseases	High temperature	Rate	2016	7.07918498823001	42.0417687672347	-24.0841957243513
1428	DALYs (Disability-Adjusted Life Years)	Low SDI	Both	Age-standardized	Chronic respiratory diseases	Low temperature	Rate	2016	60.4921240787935	91.798353010263	29.9311741672851
1429	DALYs (Disability-Adjusted Life Years)	Middle SDI	Both	Age-standardized	Chronic respiratory diseases	Household air pollution from solid fuels	Rate	2016	93.7212099323496	161.440976903649	47.733530675792
1430	DALYs (Disability-Adjusted Life Years)	Middle SDI	Both	Age-standardized	Chronic respiratory diseases	Ambient ozone pollution	Rate	2016	80.9741269522002	124.414707811522	38.0274070691284
1431	DALYs (Disability-Adjusted Life Years)	Middle SDI	Both	Age-standardized	Chronic respiratory diseases	Smoking	Rate	2016	510.870753712602	562.538280079292	463.252621635483
1432	DALYs (Disability-Adjusted Life Years)	Middle SDI	Both	Age-standardized	Chronic respiratory diseases	Secondhand smoke	Rate	2016	105.131419339454	157.743401159726	54.9071255052229
1433	DALYs (Disability-Adjusted Life Years)	Middle SDI	Both	Age-standardized	Chronic respiratory diseases	High body-mass index	Rate	2016	38.7460270195176	58.1664543266369	23.613533244911
1434	DALYs (Disability-Adjusted Life Years)	Middle SDI	Both	Age-standardized	Chronic respiratory diseases	Occupational carcinogens	Rate	2016	14.530287018828	18.1829600959728	11.662116699999
1435	DALYs (Disability-Adjusted Life Years)	High SDI	Both	Age-standardized	Chronic respiratory diseases	Ambient particulate matter pollution	Rate	2015	37.3343552149629	53.7489588620726	24.1268081956947
1436	DALYs (Disability-Adjusted Life Years)	High SDI	Both	Age-standardized	Chronic respiratory diseases	Household air pollution from solid fuels	Rate	2015	0.253182272923746	0.669001825901088	0.0698742988059272
1437	DALYs (Disability-Adjusted Life Years)	High SDI	Both	Age-standardized	Chronic respiratory diseases	Ambient ozone pollution	Rate	2015	21.4741065347557	35.2565615094242	9.57852710767596
1438	DALYs (Disability-Adjusted Life Years)	High SDI	Both	Age-standardized	Chronic respiratory diseases	Smoking	Rate	2015	343.554271299138	381.110451188648	308.364923810793
1439	DALYs (Disability-Adjusted Life Years)	High SDI	Both	Age-standardized	Chronic respiratory diseases	Secondhand smoke	Rate	2015	29.7951692399748	45.4329341852113	15.3728029844197
1440	DALYs (Disability-Adjusted Life Years)	Middle SDI	Both	Age-standardized	Chronic respiratory diseases	Ambient particulate matter pollution	Rate	2016	262.08209203369	322.741062040518	213.675544813667
1441	DALYs (Disability-Adjusted Life Years)	Middle SDI	Both	Age-standardized	Chronic respiratory diseases	High temperature	Rate	2016	2.2740943041505	10.2578923624955	-6.53211805040447
1442	DALYs (Disability-Adjusted Life Years)	Middle SDI	Both	Age-standardized	Chronic respiratory diseases	Low temperature	Rate	2016	95.2696994282296	117.262444120587	77.823569675741
1443	DALYs (Disability-Adjusted Life Years)	Global	Both	Age-standardized	Chronic respiratory diseases	Ambient particulate matter pollution	Rate	2016	195.890639639162	239.431265632223	159.185611280519
1444	DALYs (Disability-Adjusted Life Years)	Global	Both	Age-standardized	Chronic respiratory diseases	Household air pollution from solid fuels	Rate	2016	136.368790633174	205.218022015736	85.1872807964252
1445	DALYs (Disability-Adjusted Life Years)	Global	Both	Age-standardized	Chronic respiratory diseases	Ambient ozone pollution	Rate	2016	79.7106182134961	122.909383797378	37.3432327372853
1446	DALYs (Disability-Adjusted Life Years)	Low-middle SDI	Both	Age-standardized	Chronic respiratory diseases	Secondhand smoke	Rate	2016	156.472211667724	240.967363752473	76.7825187536851
1447	DALYs (Disability-Adjusted Life Years)	Low-middle SDI	Both	Age-standardized	Chronic respiratory diseases	High body-mass index	Rate	2016	58.2230596374099	101.863861626259	28.3744434388437
1448	DALYs (Disability-Adjusted Life Years)	Low-middle SDI	Both	Age-standardized	Chronic respiratory diseases	Occupational carcinogens	Rate	2016	7.05121513413037	8.76739437123324	5.21896668284021
1449	DALYs (Disability-Adjusted Life Years)	Low-middle SDI	Both	Age-standardized	Chronic respiratory diseases	High temperature	Rate	2016	15.4905046884728	74.1825941229824	-23.004834322292
1450	DALYs (Disability-Adjusted Life Years)	Low-middle SDI	Both	Age-standardized	Chronic respiratory diseases	Low temperature	Rate	2016	89.1405874159434	128.686563842855	52.0417609702152
1451	DALYs (Disability-Adjusted Life Years)	Global	Both	Age-standardized	Chronic respiratory diseases	Smoking	Rate	2016	472.250986803078	514.820554820828	428.785282243366
1452	DALYs (Disability-Adjusted Life Years)	Global	Both	Age-standardized	Chronic respiratory diseases	Secondhand smoke	Rate	2016	80.6578216942226	122.640205412824	40.6631691362113
1453	DALYs (Disability-Adjusted Life Years)	Global	Both	Age-standardized	Chronic respiratory diseases	High body-mass index	Rate	2016	43.5337265806744	67.5013753940744	25.425593502657
1454	DALYs (Disability-Adjusted Life Years)	Global	Both	Age-standardized	Chronic respiratory diseases	Occupational carcinogens	Rate	2016	9.44461321177852	11.5509493012609	7.67828401846302
1455	DALYs (Disability-Adjusted Life Years)	Low-middle SDI	Both	Age-standardized	Chronic respiratory diseases	Ambient particulate matter pollution	Rate	2016	418.744846049049	531.171174374951	315.207584989658
1456	DALYs (Disability-Adjusted Life Years)	Low-middle SDI	Both	Age-standardized	Chronic respiratory diseases	Household air pollution from solid fuels	Rate	2016	464.51706345056	702.247354628832	284.452469629682
1457	DALYs (Disability-Adjusted Life Years)	Low-middle SDI	Both	Age-standardized	Chronic respiratory diseases	Ambient ozone pollution	Rate	2016	208.873412270935	321.068836545668	97.4986505735677
1458	DALYs (Disability-Adjusted Life Years)	Low-middle SDI	Both	Age-standardized	Chronic respiratory diseases	Smoking	Rate	2016	840.342769743373	927.335533295628	719.308311393563
1459	DALYs (Disability-Adjusted Life Years)	High-middle SDI	Both	Age-standardized	Chronic respiratory diseases	Occupational carcinogens	Rate	2017	9.87707362709619	12.8956127469729	7.52594135133859
1460	DALYs (Disability-Adjusted Life Years)	High-middle SDI	Both	Age-standardized	Chronic respiratory diseases	High temperature	Rate	2017	0.990615461221013	3.01286462918649	-0.883338262672513
1461	DALYs (Disability-Adjusted Life Years)	Low SDI	Both	Age-standardized	Chronic respiratory diseases	Smoking	Rate	2017	564.762267611638	639.553579570193	479.364781640684
1462	DALYs (Disability-Adjusted Life Years)	Low SDI	Both	Age-standardized	Chronic respiratory diseases	Secondhand smoke	Rate	2017	84.5264113713401	134.171067474294	39.4649274056071
1463	DALYs (Disability-Adjusted Life Years)	Low SDI	Both	Age-standardized	Chronic respiratory diseases	High body-mass index	Rate	2017	65.6505146030488	115.227112467898	30.8694391631351
1464	DALYs (Disability-Adjusted Life Years)	Low SDI	Both	Age-standardized	Chronic respiratory diseases	Occupational carcinogens	Rate	2017	3.87557119769422	5.88737402570324	1.52877128927014
1465	DALYs (Disability-Adjusted Life Years)	High-middle SDI	Both	Age-standardized	Chronic respiratory diseases	Low temperature	Rate	2017	68.0618273294575	85.2754030716993	54.4090866647406
1466	DALYs (Disability-Adjusted Life Years)	Low SDI	Both	Age-standardized	Chronic respiratory diseases	High temperature	Rate	2017	7.10742936634512	39.8542575549014	-22.9928283531839
1467	DALYs (Disability-Adjusted Life Years)	Low SDI	Both	Age-standardized	Chronic respiratory diseases	Low temperature	Rate	2017	61.6094245805905	94.9804287323221	29.9822939427054
1468	DALYs (Disability-Adjusted Life Years)	Global	Both	Age-standardized	Chronic respiratory diseases	High temperature	Rate	2017	3.69508067651622	15.8879456856507	-5.88251237315548
1469	DALYs (Disability-Adjusted Life Years)	Global	Both	Age-standardized	Chronic respiratory diseases	Low temperature	Rate	2017	75.3431041789114	91.8023556161986	59.4699182057885
1470	DALYs (Disability-Adjusted Life Years)	Global	Both	Age-standardized	Chronic respiratory diseases	Ambient particulate matter pollution	Rate	2017	188.837481904474	232.100072615481	152.579607092591
1471	DALYs (Disability-Adjusted Life Years)	Global	Both	Age-standardized	Chronic respiratory diseases	Household air pollution from solid fuels	Rate	2017	128.956624716745	193.598799389778	80.0838202532619
1472	DALYs (Disability-Adjusted Life Years)	Global	Both	Age-standardized	Chronic respiratory diseases	Ambient ozone pollution	Rate	2017	79.9367499003027	121.200814108709	38.1933207510878
1473	DALYs (Disability-Adjusted Life Years)	Global	Both	Age-standardized	Chronic respiratory diseases	Smoking	Rate	2017	461.142513440636	502.649080880907	415.38192462356
1474	DALYs (Disability-Adjusted Life Years)	Global	Both	Age-standardized	Chronic respiratory diseases	Secondhand smoke	Rate	2017	79.1029831306491	119.492209998047	40.5960673003251
1475	DALYs (Disability-Adjusted Life Years)	Global	Both	Age-standardized	Chronic respiratory diseases	High body-mass index	Rate	2017	43.9981998922154	67.8078014909408	25.8639533503066
1476	DALYs (Disability-Adjusted Life Years)	Global	Both	Age-standardized	Chronic respiratory diseases	Occupational carcinogens	Rate	2017	8.96130685789372	10.9912247731705	7.27634785155557
1477	DALYs (Disability-Adjusted Life Years)	High-middle SDI	Both	Age-standardized	Chronic respiratory diseases	Ambient particulate matter pollution	Rate	2017	124.129824041767	157.552117762053	96.751005821414
1478	DALYs (Disability-Adjusted Life Years)	High-middle SDI	Both	Age-standardized	Chronic respiratory diseases	Household air pollution from solid fuels	Rate	2017	16.1262239170093	33.5708023128629	6.67528435516581
1479	DALYs (Disability-Adjusted Life Years)	High-middle SDI	Both	Age-standardized	Chronic respiratory diseases	Ambient ozone pollution	Rate	2017	44.8514400844584	70.9716065219681	20.885118052766
1480	DALYs (Disability-Adjusted Life Years)	High-middle SDI	Both	Age-standardized	Chronic respiratory diseases	Smoking	Rate	2017	329.397155898965	374.840992087944	295.418935949525
1481	DALYs (Disability-Adjusted Life Years)	High-middle SDI	Both	Age-standardized	Chronic respiratory diseases	Secondhand smoke	Rate	2017	59.9485348429698	89.6588047183293	31.4127263925329
1482	DALYs (Disability-Adjusted Life Years)	High-middle SDI	Both	Age-standardized	Chronic respiratory diseases	High body-mass index	Rate	2017	29.7378610666204	45.2392189800747	17.830622107366
1483	DALYs (Disability-Adjusted Life Years)	Low SDI	Both	Age-standardized	Chronic respiratory diseases	Ambient particulate matter pollution	Rate	2017	265.590134275662	359.9883413295	187.184242795796
1484	DALYs (Disability-Adjusted Life Years)	Low SDI	Both	Age-standardized	Chronic respiratory diseases	Household air pollution from solid fuels	Rate	2017	567.496528158465	788.481914196023	359.24605777177
1485	DALYs (Disability-Adjusted Life Years)	Low SDI	Both	Age-standardized	Chronic respiratory diseases	Ambient ozone pollution	Rate	2017	156.378721551084	240.574995975993	75.2236777943131
1486	DALYs (Disability-Adjusted Life Years)	Middle SDI	Both	Age-standardized	Chronic respiratory diseases	Household air pollution from solid fuels	Rate	2017	84.6792688649043	147.997443891918	42.5359962530426
1487	DALYs (Disability-Adjusted Life Years)	Low-middle SDI	Both	Age-standardized	Chronic respiratory diseases	Secondhand smoke	Rate	2017	153.842183452896	235.985955465151	74.3039339660694
1488	DALYs (Disability-Adjusted Life Years)	Low-middle SDI	Both	Age-standardized	Chronic respiratory diseases	High body-mass index	Rate	2017	58.6215057274554	101.664297491727	29.6457976100483
1489	DALYs (Disability-Adjusted Life Years)	Low-middle SDI	Both	Age-standardized	Chronic respiratory diseases	Occupational carcinogens	Rate	2017	6.78087437041945	8.35095658034623	5.01342287593496
1490	DALYs (Disability-Adjusted Life Years)	Low-middle SDI	Both	Age-standardized	Chronic respiratory diseases	High temperature	Rate	2017	15.1634765571017	72.4405768407509	-22.1586305105858
1491	DALYs (Disability-Adjusted Life Years)	Low-middle SDI	Both	Age-standardized	Chronic respiratory diseases	Low temperature	Rate	2017	89.8289052539256	132.382103720646	50.375790282348
1492	DALYs (Disability-Adjusted Life Years)	Middle SDI	Both	Age-standardized	Chronic respiratory diseases	Low temperature	Rate	2017	93.8014917303244	115.472041539164	76.7313564294343
1493	DALYs (Disability-Adjusted Life Years)	Middle SDI	Both	Age-standardized	Chronic respiratory diseases	Ambient ozone pollution	Rate	2017	80.9234919895943	124.076282894693	38.2027530838334
1494	DALYs (Disability-Adjusted Life Years)	Middle SDI	Both	Age-standardized	Chronic respiratory diseases	Smoking	Rate	2017	493.584949529604	551.784919709009	441.934124896002
1495	DALYs (Disability-Adjusted Life Years)	Middle SDI	Both	Age-standardized	Chronic respiratory diseases	Secondhand smoke	Rate	2017	102.057247291185	152.71566235314	53.6906454209424
1496	DALYs (Disability-Adjusted Life Years)	Middle SDI	Both	Age-standardized	Chronic respiratory diseases	High body-mass index	Rate	2017	39.0980820841621	58.5680442564415	23.7993379989864
1497	DALYs (Disability-Adjusted Life Years)	Middle SDI	Both	Age-standardized	Chronic respiratory diseases	Occupational carcinogens	Rate	2017	13.5608160201911	17.1737781698783	10.7798182942869
1498	DALYs (Disability-Adjusted Life Years)	Middle SDI	Both	Age-standardized	Chronic respiratory diseases	High temperature	Rate	2017	2.15978756537968	9.68280223243262	-6.3174812438784
1499	DALYs (Disability-Adjusted Life Years)	High SDI	Both	Age-standardized	Chronic respiratory diseases	High body-mass index	Rate	2017	64.6060858134044	99.4081332754791	39.2072170617631
1500	DALYs (Disability-Adjusted Life Years)	High SDI	Both	Age-standardized	Chronic respiratory diseases	Occupational carcinogens	Rate	2017	3.68525478843451	4.27853961761592	3.21449575431241
1501	DALYs (Disability-Adjusted Life Years)	High SDI	Both	Age-standardized	Chronic respiratory diseases	High temperature	Rate	2017	0.405555452362059	1.32745121864821	-0.375851353115332
1502	DALYs (Disability-Adjusted Life Years)	High SDI	Both	Age-standardized	Chronic respiratory diseases	Low temperature	Rate	2017	59.3379085481119	71.6579361704533	47.8875609427538
1503	DALYs (Disability-Adjusted Life Years)	Low-middle SDI	Both	Age-standardized	Chronic respiratory diseases	Ambient particulate matter pollution	Rate	2017	409.50498643719	515.33665452701	309.906030720157
1504	DALYs (Disability-Adjusted Life Years)	Low-middle SDI	Both	Age-standardized	Chronic respiratory diseases	Household air pollution from solid fuels	Rate	2017	438.843579826908	667.478626136317	265.335419663559
1505	DALYs (Disability-Adjusted Life Years)	Low-middle SDI	Both	Age-standardized	Chronic respiratory diseases	Ambient ozone pollution	Rate	2017	211.09494281352	324.112688970546	99.7660449448449
1506	DALYs (Disability-Adjusted Life Years)	Low-middle SDI	Both	Age-standardized	Chronic respiratory diseases	Smoking	Rate	2017	822.754294374775	918.387698681842	700.822375132817
1507	DALYs (Disability-Adjusted Life Years)	High SDI	Both	Age-standardized	Chronic respiratory diseases	Ambient particulate matter pollution	Rate	2017	34.5646444690262	50.5881577094743	21.6689427042061
1508	DALYs (Disability-Adjusted Life Years)	Middle SDI	Both	Age-standardized	Chronic respiratory diseases	Ambient particulate matter pollution	Rate	2017	249.621189039442	307.573521177115	201.037808607715
1509	DALYs (Disability-Adjusted Life Years)	High SDI	Both	Age-standardized	Chronic respiratory diseases	Household air pollution from solid fuels	Rate	2017	0.225359701417564	0.610898026362842	0.058608521003952
1510	DALYs (Disability-Adjusted Life Years)	High SDI	Both	Age-standardized	Chronic respiratory diseases	Ambient ozone pollution	Rate	2017	19.7031440873359	32.6935089630004	8.68876692606751
1511	DALYs (Disability-Adjusted Life Years)	High SDI	Both	Age-standardized	Chronic respiratory diseases	Smoking	Rate	2017	334.62724435679	372.093681483543	300.362856160236
1512	DALYs (Disability-Adjusted Life Years)	High SDI	Both	Age-standardized	Chronic respiratory diseases	Secondhand smoke	Rate	2017	29.3188919148629	44.4771162593055	15.0423032131295
1513	DALYs (Disability-Adjusted Life Years)	High SDI	Both	Age-standardized	Chronic respiratory diseases	Ambient particulate matter pollution	Rate	2018	34.4444990187641	50.2971880956577	21.5805249333801
1514	DALYs (Disability-Adjusted Life Years)	High SDI	Both	Age-standardized	Chronic respiratory diseases	Household air pollution from solid fuels	Rate	2018	0.21160735196845	0.583302786858584	0.054357744049541
1515	DALYs (Disability-Adjusted Life Years)	High SDI	Both	Age-standardized	Chronic respiratory diseases	Ambient ozone pollution	Rate	2018	20.2596318817893	33.6437883582778	8.9278953648091
1516	DALYs (Disability-Adjusted Life Years)	High SDI	Both	Age-standardized	Chronic respiratory diseases	Smoking	Rate	2018	333.239030945439	370.496007510057	299.434489309483
1517	DALYs (Disability-Adjusted Life Years)	High SDI	Both	Age-standardized	Chronic respiratory diseases	Secondhand smoke	Rate	2018	29.4057469283008	44.6329591157824	15.104285283414
1518	DALYs (Disability-Adjusted Life Years)	Low SDI	Both	Age-standardized	Chronic respiratory diseases	Smoking	Rate	2019	548.364630277926	623.079503983632	467.929263648837
1519	DALYs (Disability-Adjusted Life Years)	Low SDI	Both	Age-standardized	Chronic respiratory diseases	Secondhand smoke	Rate	2019	85.2253904450524	136.082573034868	39.5816709514976
1520	DALYs (Disability-Adjusted Life Years)	Low SDI	Both	Age-standardized	Chronic respiratory diseases	High body-mass index	Rate	2019	66.4798891346538	114.400288925568	31.9582085430642
1521	DALYs (Disability-Adjusted Life Years)	Low SDI	Both	Age-standardized	Chronic respiratory diseases	Occupational carcinogens	Rate	2019	3.77914114328222	5.73741142228242	1.58604173552349
1522	DALYs (Disability-Adjusted Life Years)	Low SDI	Both	Age-standardized	Chronic respiratory diseases	High temperature	Rate	2019	7.61786503346949	41.0553098992568	-21.4466462716796
1523	DALYs (Disability-Adjusted Life Years)	Low SDI	Both	Age-standardized	Chronic respiratory diseases	Low temperature	Rate	2019	65.7139410866581	100.586030486248	31.2770656622722
1524	DALYs (Disability-Adjusted Life Years)	Middle SDI	Both	Age-standardized	Chronic respiratory diseases	Ambient particulate matter pollution	Rate	2019	245.278237697505	305.614537155879	196.82993200119
1525	DALYs (Disability-Adjusted Life Years)	Global	Both	Age-standardized	Chronic respiratory diseases	High temperature	Rate	2019	3.66040220647372	15.2926753731399	-5.71589353975499
1526	DALYs (Disability-Adjusted Life Years)	Global	Both	Age-standardized	Chronic respiratory diseases	Low temperature	Rate	2019	74.426021698353	92.6744546319604	58.025766552203
1527	DALYs (Disability-Adjusted Life Years)	Low SDI	Both	Age-standardized	Chronic respiratory diseases	Ambient particulate matter pollution	Rate	2019	280.130342334198	372.356885347844	197.714841371257
1528	DALYs (Disability-Adjusted Life Years)	Low SDI	Both	Age-standardized	Chronic respiratory diseases	Household air pollution from solid fuels	Rate	2019	531.760592629926	744.874424002683	343.181953214031
1529	DALYs (Disability-Adjusted Life Years)	Low SDI	Both	Age-standardized	Chronic respiratory diseases	Ambient ozone pollution	Rate	2019	162.706806254525	250.273145166554	78.4213455561133
1530	DALYs (Disability-Adjusted Life Years)	High SDI	Both	Age-standardized	Chronic respiratory diseases	High body-mass index	Rate	2018	65.3220246811093	100.90881233937	39.4432524187725
1531	DALYs (Disability-Adjusted Life Years)	High SDI	Both	Age-standardized	Chronic respiratory diseases	Occupational carcinogens	Rate	2018	3.72196385656082	4.30648368215286	3.26549203687676
1532	DALYs (Disability-Adjusted Life Years)	High SDI	Both	Age-standardized	Chronic respiratory diseases	High temperature	Rate	2018	0.489752814084045	1.49390146326597	-0.394150704502787
1533	DALYs (Disability-Adjusted Life Years)	High SDI	Both	Age-standardized	Chronic respiratory diseases	Low temperature	Rate	2018	59.2109991293101	71.3330467487184	47.8223520532149
1534	DALYs (Disability-Adjusted Life Years)	High-middle SDI	Both	Age-standardized	Chronic respiratory diseases	High temperature	Rate	2019	0.831862938018327	2.69349718116441	-1.05512338169296
1535	DALYs (Disability-Adjusted Life Years)	High-middle SDI	Both	Age-standardized	Chronic respiratory diseases	Low temperature	Rate	2019	65.9957010944875	83.4742437764156	52.6911666790071
1536	DALYs (Disability-Adjusted Life Years)	High-middle SDI	Both	Age-standardized	Chronic respiratory diseases	Ambient particulate matter pollution	Rate	2018	121.985227670013	157.522688385796	93.8438953726859
1537	DALYs (Disability-Adjusted Life Years)	High-middle SDI	Both	Age-standardized	Chronic respiratory diseases	Household air pollution from solid fuels	Rate	2018	14.6019445073857	30.9753700814645	5.97022898429442
1538	DALYs (Disability-Adjusted Life Years)	Global	Both	Age-standardized	Chronic respiratory diseases	Smoking	Rate	2019	449.517398331473	493.557394760282	403.86974407161
1539	DALYs (Disability-Adjusted Life Years)	Global	Both	Age-standardized	Chronic respiratory diseases	Secondhand smoke	Rate	2019	78.8249263858417	118.673554963132	39.2314099807787
1540	DALYs (Disability-Adjusted Life Years)	Global	Both	Age-standardized	Chronic respiratory diseases	High body-mass index	Rate	2019	44.8031590387756	68.6424155770359	26.3688590056251
1541	DALYs (Disability-Adjusted Life Years)	Global	Both	Age-standardized	Chronic respiratory diseases	Occupational carcinogens	Rate	2019	8.76130311663205	10.8959505653127	7.09334401773609
1542	DALYs (Disability-Adjusted Life Years)	Global	Both	Age-standardized	Chronic respiratory diseases	Ambient particulate matter pollution	Rate	2019	190.794889729196	234.755471722879	153.515826474151
1543	DALYs (Disability-Adjusted Life Years)	Global	Both	Age-standardized	Chronic respiratory diseases	Household air pollution from solid fuels	Rate	2019	114.221569955569	172.388425926801	69.754771348707
1544	DALYs (Disability-Adjusted Life Years)	Global	Both	Age-standardized	Chronic respiratory diseases	Ambient ozone pollution	Rate	2019	77.0353127039172	119.522733443745	37.0264509049125
1545	DALYs (Disability-Adjusted Life Years)	High-middle SDI	Both	Age-standardized	Chronic respiratory diseases	Ambient ozone pollution	Rate	2018	41.8200939609459	67.0137657997333	19.4982575423831
1546	DALYs (Disability-Adjusted Life Years)	High-middle SDI	Both	Age-standardized	Chronic respiratory diseases	Smoking	Rate	2018	324.931404572134	363.833798124518	291.972522860288
1547	DALYs (Disability-Adjusted Life Years)	High-middle SDI	Both	Age-standardized	Chronic respiratory diseases	Secondhand smoke	Rate	2018	59.594330142129	90.6831369040322	30.3422484859999
1548	DALYs (Disability-Adjusted Life Years)	High-middle SDI	Both	Age-standardized	Chronic respiratory diseases	High body-mass index	Rate	2018	30.0402373232668	46.0303853793911	17.802707656049
1549	DALYs (Disability-Adjusted Life Years)	High-middle SDI	Both	Age-standardized	Chronic respiratory diseases	Occupational carcinogens	Rate	2019	9.8992143585566	12.8331633822947	7.54130300291239
1550	DALYs (Disability-Adjusted Life Years)	High-middle SDI	Both	Age-standardized	Chronic respiratory diseases	Ambient particulate matter pollution	Rate	2019	122.22272483261	155.196307326641	93.8334932210049
1551	DALYs (Disability-Adjusted Life Years)	High-middle SDI	Both	Age-standardized	Chronic respiratory diseases	Household air pollution from solid fuels	Rate	2019	13.0640680854505	27.9190067674054	5.19485462792389
1552	DALYs (Disability-Adjusted Life Years)	High-middle SDI	Both	Age-standardized	Chronic respiratory diseases	Ambient ozone pollution	Rate	2019	41.7370443077589	66.1431536256158	19.7947785698867
1553	DALYs (Disability-Adjusted Life Years)	High-middle SDI	Both	Age-standardized	Chronic respiratory diseases	Smoking	Rate	2019	323.776817036521	368.717509654006	289.062313366789
1554	DALYs (Disability-Adjusted Life Years)	High-middle SDI	Both	Age-standardized	Chronic respiratory diseases	Secondhand smoke	Rate	2019	59.8942111676726	91.1676055718319	30.8485100187834
1555	DALYs (Disability-Adjusted Life Years)	High-middle SDI	Both	Age-standardized	Chronic respiratory diseases	High body-mass index	Rate	2019	30.4331763055977	46.8490562579052	18.0604597822567
1556	DALYs (Disability-Adjusted Life Years)	Middle SDI	Both	Age-standardized	Chronic respiratory diseases	Household air pollution from solid fuels	Rate	2019	67.7854805629057	124.201910346	32.78971478127
1557	DALYs (Disability-Adjusted Life Years)	Middle SDI	Both	Age-standardized	Chronic respiratory diseases	Ambient ozone pollution	Rate	2019	69.552301748756	109.795663256467	32.5290701818684
1558	DALYs (Disability-Adjusted Life Years)	Middle SDI	Both	Age-standardized	Chronic respiratory diseases	Smoking	Rate	2019	474.728848505089	531.12242786162	419.541682756872
1559	DALYs (Disability-Adjusted Life Years)	Middle SDI	Both	Age-standardized	Chronic respiratory diseases	Secondhand smoke	Rate	2019	100.22444736155	152.476369913333	51.5367162409473
1560	DALYs (Disability-Adjusted Life Years)	Middle SDI	Both	Age-standardized	Chronic respiratory diseases	High body-mass index	Rate	2019	39.6212700162491	59.2230421935079	24.2050028572581
1561	DALYs (Disability-Adjusted Life Years)	Middle SDI	Both	Age-standardized	Chronic respiratory diseases	Occupational carcinogens	Rate	2019	12.9532961217921	16.5805748069418	10.161233784816
1562	DALYs (Disability-Adjusted Life Years)	High-middle SDI	Both	Age-standardized	Chronic respiratory diseases	Occupational carcinogens	Rate	2018	9.83661945411579	12.6836742233956	7.49064556499601
1563	DALYs (Disability-Adjusted Life Years)	High-middle SDI	Both	Age-standardized	Chronic respiratory diseases	High temperature	Rate	2018	0.869446643719618	2.76313391445338	-1.00569311334
1564	DALYs (Disability-Adjusted Life Years)	High-middle SDI	Both	Age-standardized	Chronic respiratory diseases	Low temperature	Rate	2018	65.3551551549102	82.2308294860701	51.8899121934707
1565	DALYs (Disability-Adjusted Life Years)	Middle SDI	Both	Age-standardized	Chronic respiratory diseases	High temperature	Rate	2019	2.14502354988617	9.8537000950679	-5.77428602314225
1566	DALYs (Disability-Adjusted Life Years)	Middle SDI	Both	Age-standardized	Chronic respiratory diseases	Low temperature	Rate	2019	90.4430239590048	113.535968020469	72.2599236208127
1567	DALYs (Disability-Adjusted Life Years)	Low-middle SDI	Both	Age-standardized	Chronic respiratory diseases	Ambient particulate matter pollution	Rate	2019	422.012477952287	533.346797888022	319.148998713255
1568	DALYs (Disability-Adjusted Life Years)	Low-middle SDI	Both	Age-standardized	Chronic respiratory diseases	Household air pollution from solid fuels	Rate	2019	387.176949177811	594.747839572004	227.587393650238
1569	DALYs (Disability-Adjusted Life Years)	Low-middle SDI	Both	Age-standardized	Chronic respiratory diseases	Ambient ozone pollution	Rate	2019	212.875218054614	332.034218964963	103.93872775448
1570	DALYs (Disability-Adjusted Life Years)	Low-middle SDI	Both	Age-standardized	Chronic respiratory diseases	Smoking	Rate	2019	797.789537264613	905.489104013211	669.649751703011
1571	DALYs (Disability-Adjusted Life Years)	Low SDI	Both	Age-standardized	Chronic respiratory diseases	Ambient particulate matter pollution	Rate	2018	270.66973136772	366.512815944163	191.757515204667
1572	DALYs (Disability-Adjusted Life Years)	Low SDI	Both	Age-standardized	Chronic respiratory diseases	Household air pollution from solid fuels	Rate	2018	552.495188909619	777.016524534152	355.112993911421
1573	DALYs (Disability-Adjusted Life Years)	Low SDI	Both	Age-standardized	Chronic respiratory diseases	Ambient ozone pollution	Rate	2018	159.779925136529	244.448140384115	75.2521076522854
1574	DALYs (Disability-Adjusted Life Years)	Low-middle SDI	Both	Age-standardized	Chronic respiratory diseases	Secondhand smoke	Rate	2019	152.869592363341	236.260423159936	74.3247655962327
1575	DALYs (Disability-Adjusted Life Years)	Low-middle SDI	Both	Age-standardized	Chronic respiratory diseases	High body-mass index	Rate	2019	59.2415072175886	99.4915883289998	30.2149032275277
1576	DALYs (Disability-Adjusted Life Years)	Low-middle SDI	Both	Age-standardized	Chronic respiratory diseases	Occupational carcinogens	Rate	2019	6.55307724832106	8.11856249673579	5.01715615980517
1577	DALYs (Disability-Adjusted Life Years)	Low-middle SDI	Both	Age-standardized	Chronic respiratory diseases	High temperature	Rate	2019	14.9350037055262	71.8657609531422	-20.8744706728668
1578	DALYs (Disability-Adjusted Life Years)	Low-middle SDI	Both	Age-standardized	Chronic respiratory diseases	Low temperature	Rate	2019	90.4796024742955	139.517011285339	47.3880120210887
1579	DALYs (Disability-Adjusted Life Years)	Global	Both	Age-standardized	Chronic respiratory diseases	High temperature	Rate	2018	3.543710502444	14.914265160645	-5.68324714441332
1580	DALYs (Disability-Adjusted Life Years)	Global	Both	Age-standardized	Chronic respiratory diseases	Low temperature	Rate	2018	73.5474144267972	89.3768632378109	58.4577389052755
1581	DALYs (Disability-Adjusted Life Years)	Global	Both	Age-standardized	Chronic respiratory diseases	Ambient particulate matter pollution	Rate	2018	188.526860448748	232.29065985186	150.933606758951
1582	DALYs (Disability-Adjusted Life Years)	Global	Both	Age-standardized	Chronic respiratory diseases	Household air pollution from solid fuels	Rate	2018	121.979305136793	184.412397674145	75.0778839249966
1583	DALYs (Disability-Adjusted Life Years)	Global	Both	Age-standardized	Chronic respiratory diseases	Ambient ozone pollution	Rate	2018	77.1355454165721	119.107235386662	35.6471253633714
1584	DALYs (Disability-Adjusted Life Years)	Global	Both	Age-standardized	Chronic respiratory diseases	Smoking	Rate	2018	454.781476200897	499.24596880084	411.05081885995
1585	DALYs (Disability-Adjusted Life Years)	Global	Both	Age-standardized	Chronic respiratory diseases	Secondhand smoke	Rate	2018	78.7759607033409	119.887948626431	39.9247742275841
1586	DALYs (Disability-Adjusted Life Years)	Global	Both	Age-standardized	Chronic respiratory diseases	High body-mass index	Rate	2018	44.3315240032448	67.6482063210229	25.9896507978529
1587	DALYs (Disability-Adjusted Life Years)	Global	Both	Age-standardized	Chronic respiratory diseases	Occupational carcinogens	Rate	2018	8.81383478423031	10.7647067629776	7.15074215864433
1588	DALYs (Disability-Adjusted Life Years)	Low SDI	Both	Age-standardized	Chronic respiratory diseases	Smoking	Rate	2018	558.470872977582	638.192127615656	476.836930912891
1589	DALYs (Disability-Adjusted Life Years)	Low SDI	Both	Age-standardized	Chronic respiratory diseases	Secondhand smoke	Rate	2018	85.129683062869	136.853188262326	39.5583262607609
1590	DALYs (Disability-Adjusted Life Years)	Low SDI	Both	Age-standardized	Chronic respiratory diseases	High body-mass index	Rate	2018	66.1465793739915	116.322667609668	31.4707404284598
1591	DALYs (Disability-Adjusted Life Years)	Low SDI	Both	Age-standardized	Chronic respiratory diseases	Occupational carcinogens	Rate	2018	3.83232583894921	5.86832146601729	1.55898199926219
1592	DALYs (Disability-Adjusted Life Years)	Low SDI	Both	Age-standardized	Chronic respiratory diseases	High temperature	Rate	2018	7.0437851746041	39.9622212540347	-21.2851409814575
1593	DALYs (Disability-Adjusted Life Years)	Low SDI	Both	Age-standardized	Chronic respiratory diseases	Low temperature	Rate	2018	62.8244477878025	96.4760466042079	30.6801173670208
1594	DALYs (Disability-Adjusted Life Years)	Middle SDI	Both	Age-standardized	Chronic respiratory diseases	Ambient particulate matter pollution	Rate	2018	245.96231640606	301.824371370835	196.904894357779
1595	DALYs (Disability-Adjusted Life Years)	High SDI	Both	Age-standardized	Chronic respiratory diseases	Ambient particulate matter pollution	Rate	2019	34.4138610197192	50.3766822591795	21.5772074207776
1596	DALYs (Disability-Adjusted Life Years)	High SDI	Both	Age-standardized	Chronic respiratory diseases	Household air pollution from solid fuels	Rate	2019	0.196016483112046	0.543599216909949	0.0499135861774262
1597	DALYs (Disability-Adjusted Life Years)	High SDI	Both	Age-standardized	Chronic respiratory diseases	Ambient ozone pollution	Rate	2019	20.0570852977618	33.327390384144	8.83146309354311
1598	DALYs (Disability-Adjusted Life Years)	High SDI	Both	Age-standardized	Chronic respiratory diseases	Smoking	Rate	2019	331.517973947715	369.491865450496	297.703315453849
1599	DALYs (Disability-Adjusted Life Years)	High SDI	Both	Age-standardized	Chronic respiratory diseases	Secondhand smoke	Rate	2019	29.5131727753077	44.6998856306082	15.1295911635802
1600	DALYs (Disability-Adjusted Life Years)	High SDI	Both	Age-standardized	Chronic respiratory diseases	High body-mass index	Rate	2019	66.4378373911737	102.469822858244	39.9717242992186
1601	DALYs (Disability-Adjusted Life Years)	High SDI	Both	Age-standardized	Chronic respiratory diseases	Occupational carcinogens	Rate	2019	3.75677746535136	4.32658147628594	3.28731584231948
1602	DALYs (Disability-Adjusted Life Years)	Middle SDI	Both	Age-standardized	Chronic respiratory diseases	Household air pollution from solid fuels	Rate	2018	76.2197713378538	136.070719139666	37.7179012324689
1603	DALYs (Disability-Adjusted Life Years)	Middle SDI	Both	Age-standardized	Chronic respiratory diseases	Ambient ozone pollution	Rate	2018	71.3288308949066	113.657893441625	33.1183888112569
1604	DALYs (Disability-Adjusted Life Years)	Middle SDI	Both	Age-standardized	Chronic respiratory diseases	Smoking	Rate	2018	482.179422100938	539.447854265159	431.682068379686
1605	DALYs (Disability-Adjusted Life Years)	Middle SDI	Both	Age-standardized	Chronic respiratory diseases	Secondhand smoke	Rate	2018	100.771001401468	152.422587450205	50.2867609607662
1606	DALYs (Disability-Adjusted Life Years)	High SDI	Both	Age-standardized	Chronic respiratory diseases	High temperature	Rate	2019	0.458596976721013	1.49314985912435	-0.422418150722332
1607	DALYs (Disability-Adjusted Life Years)	High SDI	Both	Age-standardized	Chronic respiratory diseases	Low temperature	Rate	2019	59.8955482950061	72.1428095782684	48.2926145906084
1608	DALYs (Disability-Adjusted Life Years)	Low-middle SDI	Both	Age-standardized	Chronic respiratory diseases	Ambient particulate matter pollution	Rate	2018	413.87148137058	523.456441430613	310.706058756234
1609	DALYs (Disability-Adjusted Life Years)	Low-middle SDI	Both	Age-standardized	Chronic respiratory diseases	Household air pollution from solid fuels	Rate	2018	415.003483877917	631.686464427269	249.001770149269
1610	DALYs (Disability-Adjusted Life Years)	Low-middle SDI	Both	Age-standardized	Chronic respiratory diseases	Ambient ozone pollution	Rate	2018	212.180083828418	327.77296525704	99.4526791495417
1611	DALYs (Disability-Adjusted Life Years)	Low-middle SDI	Both	Age-standardized	Chronic respiratory diseases	Smoking	Rate	2018	813.210419681153	923.362415150141	687.335219854002
1612	DALYs (Disability-Adjusted Life Years)	Middle SDI	Both	Age-standardized	Chronic respiratory diseases	High body-mass index	Rate	2018	39.3163423961991	59.0829874383987	23.7281962361056
1613	DALYs (Disability-Adjusted Life Years)	Middle SDI	Both	Age-standardized	Chronic respiratory diseases	Occupational carcinogens	Rate	2018	13.1505899643332	16.4961450611169	10.2903258488044
1614	DALYs (Disability-Adjusted Life Years)	Middle SDI	Both	Age-standardized	Chronic respiratory diseases	High temperature	Rate	2018	2.15880864956948	9.77796695113445	-6.12070349307594
1615	DALYs (Disability-Adjusted Life Years)	Middle SDI	Both	Age-standardized	Chronic respiratory diseases	Low temperature	Rate	2018	90.3251078985393	111.088421921738	72.586503907929
1616	DALYs (Disability-Adjusted Life Years)	Low-middle SDI	Both	Age-standardized	Chronic respiratory diseases	Secondhand smoke	Rate	2018	153.511511600142	238.013075119894	76.3993407768554
1617	DALYs (Disability-Adjusted Life Years)	Low-middle SDI	Both	Age-standardized	Chronic respiratory diseases	High body-mass index	Rate	2018	58.863639430277	98.9384025652561	29.5678333719052
1618	DALYs (Disability-Adjusted Life Years)	Low-middle SDI	Both	Age-standardized	Chronic respiratory diseases	Occupational carcinogens	Rate	2018	6.65090758079563	8.26147851970129	4.97783331506857
1619	DALYs (Disability-Adjusted Life Years)	Low-middle SDI	Both	Age-standardized	Chronic respiratory diseases	High temperature	Rate	2018	14.2987014102418	71.3968765767559	-20.9414358814212
1620	DALYs (Disability-Adjusted Life Years)	Low-middle SDI	Both	Age-standardized	Chronic respiratory diseases	Low temperature	Rate	2018	88.5347584529484	131.712936018671	48.7296143578764
