# Supplementary material for: Global, regional, and national burden of chronic respiratory diseases and associated risk factors, 1990–2019: Results from the Global Burden of Disease Study 2019
Source: Front Med (Lausanne). 2023 Mar 28;10:1066804. doi: 10.3389/fmed.2023.1066804 (PMC10088372; doi:10.3389/fmed.2023.1066804)
Supplement: Supplementary file 2 [file Data_Sheet_2.ZIP › Source data/6.risk factors/risk_daly_b.csv]

	location	rei	year	val.x	val.y	ratio
1	High-middle SDI	Occupational carcinogens	1990	38.458282880519	1.26077830581318	30.5036045617189
2	High-middle SDI	High temperature	1990	2.14900562101012	1.26545645058284	1.69820590824783
3	High-middle SDI	Low temperature	1990	296.384559445293	139.774098779041	2.12045409009452
4	High-middle SDI	Ambient particulate matter pollution	1990	327.328998513746	160.602794149409	2.03812766924361
5	High-middle SDI	Household air pollution from solid fuels	1990	338.12156639766	271.923426267868	1.24344404981342
6	High-middle SDI	Ambient ozone pollution	1990	145.763042139461	71.6973520548429	2.03303243372173
7	High-middle SDI	Smoking	1990	1481.9309423128	262.851119930414	5.63790994196682
8	High-middle SDI	Secondhand smoke	1990	157.863331874972	153.210654150871	1.03036784713105
9	High-middle SDI	High body-mass index	1990	43.3979533967085	51.3992330779207	0.844330757443748
10	Low SDI	Smoking	1990	1222.19133170903	308.988803135603	3.95545508221105
11	Low SDI	Secondhand smoke	1990	114.10868833627	101.351393345611	1.12587192508697
12	Low SDI	High body-mass index	1990	49.659952396663	77.1063146048797	0.64404520759601
13	Low SDI	Occupational carcinogens	1990	10.6647983637179	0.96074608285786	11.1005379610751
14	Low SDI	High temperature	1990	-6.40838767019751	-3.92943684175644	1.63086669369471
15	Low SDI	Low temperature	1990	98.9644760978307	60.7095594411901	1.6301300323831
16	Low SDI	Ambient particulate matter pollution	1990	213.464482913359	107.650168820716	1.98294610451444
17	Low SDI	Household air pollution from solid fuels	1990	1282.37200955962	939.253330321269	1.36531004805805
18	Low SDI	Ambient ozone pollution	1990	164.078573494198	102.450007714545	1.60154769291349
19	Global	Ambient particulate matter pollution	1990	286.383188609699	149.003002370446	1.92199609439885
20	Global	Household air pollution from solid fuels	1990	643.356444181297	483.102172367943	1.33171921175155
21	Global	Ambient ozone pollution	1990	139.640952157723	77.6840730821339	1.79754931245796
22	Low SDI	Smoking	1992	1203.50083585004	312.017171215818	3.85716219130002
23	Low SDI	Secondhand smoke	1992	112.885325133244	101.021994633626	1.11743314456066
24	Low SDI	High body-mass index	1992	49.3868948035643	77.1814868287811	0.639880064932202
25	Low SDI	Occupational carcinogens	1992	10.5585785350153	0.967309692235638	10.9154065339843
26	High-middle SDI	Ambient particulate matter pollution	1992	329.432100181462	163.251691116836	2.01793989347218
27	High-middle SDI	Household air pollution from solid fuels	1992	302.606099420357	245.864708677873	1.23078298242806
28	High-middle SDI	Occupational carcinogens	1992	38.7564729669267	1.31031524183563	29.5779761461315
29	High-middle SDI	High temperature	1992	1.8122706650247	1.09635122561074	1.65300190549351
30	High-middle SDI	Low temperature	1992	306.651359032485	142.721492447527	2.14859972225436
31	Global	High temperature	1990	0.658060512949311	0.406511635577589	1.61879871412367
32	Global	Low temperature	1990	226.960648223806	131.734768338155	1.72286064709366
33	Low SDI	High temperature	1992	-3.11221704262635	-1.77055986867226	1.75775871671609
34	Low SDI	Low temperature	1992	103.194047625586	63.8969972336748	1.61500621458313
35	Global	Smoking	1990	1483.96612553252	299.925281855557	4.94778604975085
36	Global	Secondhand smoke	1990	149.45510581858	161.850299911212	0.923415686597849
37	Global	High body-mass index	1990	44.6290232338403	56.92860316374	0.783947273490564
38	Global	Occupational carcinogens	1990	30.5048903219263	1.18339807868088	25.7773701609604
39	Low SDI	Ambient particulate matter pollution	1992	209.826970379073	107.650609154149	1.94914800787251
40	Low SDI	Household air pollution from solid fuels	1992	1255.06696302161	932.773649701429	1.34552146002768
41	Low SDI	Ambient ozone pollution	1992	158.018635275858	100.993831559611	1.56463650141433
42	High-middle SDI	Ambient ozone pollution	1992	146.21156460193	71.7629369931142	2.03742448021545
43	High-middle SDI	Smoking	1992	1476.00950908491	270.209658103052	5.46246022235813
44	High-middle SDI	Secondhand smoke	1992	155.667491054382	150.24039147031	1.03612277318343
45	High-middle SDI	High body-mass index	1992	43.5140276570678	51.4255402170242	0.846155965954494
46	High SDI	Ambient particulate matter pollution	1991	91.7817757681095	45.8476084179786	2.00188797049921
47	High SDI	Household air pollution from solid fuels	1991	4.51516697836404	3.4108856935805	1.32375206441596
48	High SDI	Ambient ozone pollution	1991	38.524773869075	17.5494467425566	2.19521301350511
49	High SDI	Smoking	1991	697.298899929375	305.788913846747	2.28032759970769
50	High SDI	Secondhand smoke	1991	61.8006587538318	34.3038718433427	1.80156511300124
51	High SDI	High body-mass index	1991	61.2710095791801	77.7246807361607	0.788308282502527
52	High SDI	Occupational carcinogens	1991	15.661587555291	0.534135202968213	29.3213917904285
53	High SDI	High temperature	1991	0.242367120482655	0.102942053078527	2.35440340691254
54	High SDI	Low temperature	1991	123.635698538747	51.3391746262735	2.40821359982432
55	Middle SDI	Ambient particulate matter pollution	1990	425.207154430295	267.296503741862	1.59076960782447
56	Middle SDI	Household air pollution from solid fuels	1990	871.217300161028	860.857431582226	1.01203436039317
57	Middle SDI	Ambient ozone pollution	1990	179.966583404731	132.231330109114	1.36099805739098
58	Middle SDI	Smoking	1990	1906.38015506596	333.731713086306	5.71231345512842
59	Middle SDI	Secondhand smoke	1990	209.519602967243	304.063653935486	0.689064938395094
60	Middle SDI	High body-mass index	1990	36.662761053554	46.389626631605	0.79032239997758
61	Middle SDI	Occupational carcinogens	1990	44.365985673943	1.86512674609211	23.7871156836394
62	Low-middle SDI	Ambient particulate matter pollution	1990	359.026848583963	180.34190634595	1.99081209608178
63	Low-middle SDI	Household air pollution from solid fuels	1990	1647.41551050361	1272.33490657474	1.2947970711097
64	Low-middle SDI	Ambient ozone pollution	1990	231.9572146873	136.378642514486	1.70083240609073
65	Low-middle SDI	Smoking	1990	2276.85269018301	401.214756347162	5.67489768051527
66	Middle SDI	High temperature	1990	0.823815023560769	1.2245230188617	0.672764015760664
67	Middle SDI	Low temperature	1990	320.835887900632	248.159033178909	1.29286403074164
68	High-middle SDI	Occupational carcinogens	1991	38.7174059742875	1.28740438837756	30.074004969861
69	High-middle SDI	High temperature	1991	1.79227982986132	1.02990203037715	1.74024302991711
70	Middle SDI	Household air pollution from solid fuels	1992	792.358823823565	793.58462895132	0.998455356765951
71	Middle SDI	Ambient ozone pollution	1992	178.012692973455	131.02970291666	1.35856747753353
72	Middle SDI	Smoking	1992	1878.02556884482	344.190821173745	5.45634994692902
73	Middle SDI	Secondhand smoke	1992	206.577512051851	297.995922209296	0.693222613652954
74	Global	Ambient particulate matter pollution	1992	287.861340308295	152.617445799577	1.88616274371625
75	Global	Household air pollution from solid fuels	1992	603.359815928119	457.850643422711	1.31780925634971
76	Global	Ambient ozone pollution	1992	138.122332023657	77.7482985043032	1.77653189434123
77	Global	Smoking	1992	1464.22219462916	304.641399823415	4.80637955142634
78	Global	Secondhand smoke	1992	147.594004619698	159.79653253014	0.923637092011742
79	Global	High body-mass index	1992	43.9974134046633	56.1795302420205	0.78315737449429
80	Global	Occupational carcinogens	1992	30.4353851473777	1.22196605695503	24.9068989880279
81	Global	High temperature	1992	1.49541933917312	0.852595333711663	1.75396143990492
82	Global	Low temperature	1992	232.018735580716	134.788150702498	1.72135854948276
83	High-middle SDI	Low temperature	1991	303.426521062789	142.797425490577	2.12487389055072
84	Low-middle SDI	Secondhand smoke	1990	213.705634154075	262.960254464591	0.812691768150274
85	Low-middle SDI	High body-mass index	1990	41.4202956836747	53.5610969254793	0.773327994781429
86	Low-middle SDI	Occupational carcinogens	1990	21.1801091289135	1.12008049612975	18.9094526706767
87	Middle SDI	High body-mass index	1992	36.9849679952231	46.8604689514298	0.789257316941438
88	Middle SDI	Occupational carcinogens	1992	44.0343119161143	1.96506605162433	22.408565798445
89	Middle SDI	High temperature	1992	1.4824928643281	1.52353401693837	0.973061873148889
90	Middle SDI	Low temperature	1992	322.749217568083	249.139929289271	1.29545359705608
91	Low-middle SDI	Ambient particulate matter pollution	1992	355.878183413491	182.178970479553	1.95345369707989
92	Low-middle SDI	Household air pollution from solid fuels	1992	1576.45252046237	1231.90343115513	1.27968839163324
93	Low-middle SDI	Ambient ozone pollution	1992	230.516853374768	138.099600451033	1.6692072433367
94	Low-middle SDI	Smoking	1992	2236.85500006269	404.810596701619	5.52568292008286
95	Low-middle SDI	High temperature	1990	1.50340715231613	-0.406268804858188	-3.7005232356959
96	Low-middle SDI	Low temperature	1990	189.601830026646	141.137907947241	1.34337990965206
97	Low SDI	Ambient particulate matter pollution	1991	212.406756987986	107.285938174734	1.97981916923768
98	Low SDI	Household air pollution from solid fuels	1991	1273.2315499592	935.60406053078	1.36086578037817
99	Low SDI	Ambient ozone pollution	1991	163.649317039551	102.755537319246	1.59260825556406
100	High-middle SDI	Ambient particulate matter pollution	1991	327.534291775583	161.954294668482	2.02238719538769
101	High-middle SDI	Household air pollution from solid fuels	1991	319.956719360896	259.109317340735	1.23483293709638
102	High-middle SDI	Ambient ozone pollution	1991	143.225245008462	70.1313584044668	2.04224256120127
103	High-middle SDI	Smoking	1991	1473.85200047208	266.478771935421	5.53084206208086
104	High-middle SDI	Secondhand smoke	1991	156.399657885623	151.867959908124	1.02983972379849
105	High-middle SDI	High body-mass index	1991	43.1855033799775	51.2993083637822	0.841834027736462
106	Global	Ambient particulate matter pollution	1991	287.203794790088	150.594920856992	1.90712803031931
107	Global	Household air pollution from solid fuels	1991	624.490166129825	469.930937435166	1.32889775152542
108	Global	Ambient ozone pollution	1991	138.007044222575	76.6648329457938	1.80013493696848
109	Global	Smoking	1991	1474.43475974197	301.957548458882	4.88292068625913
110	Global	Secondhand smoke	1991	148.617947652746	160.822060597904	0.92411418620191
111	Global	High body-mass index	1991	44.2484417118749	56.3673994210353	0.785000588396174
112	Global	Occupational carcinogens	1991	30.5089725601546	1.20303683002142	25.3599655462015
113	Middle SDI	Ambient particulate matter pollution	1992	432.67711298057	276.722234537539	1.56357913813346
114	Low SDI	Smoking	1991	1217.72306527237	310.538880654026	3.92132238870613
115	Low SDI	Secondhand smoke	1991	114.016286943119	101.12467523844	1.12748235457154
116	Low SDI	High body-mass index	1991	49.5000073303012	77.0272265092343	0.6426300098494
117	Low SDI	Occupational carcinogens	1991	10.6372609223143	0.965528350380818	11.0170363388282
118	Global	High temperature	1991	1.37906294513822	0.700868323380185	1.96764912770947
119	Global	Low temperature	1991	230.547713201764	133.883294149035	1.72200508410799
120	Low SDI	High temperature	1991	-4.51331417508138	-2.6292744104304	1.71656262167879
121	Low SDI	Low temperature	1991	100.964400717862	61.8630982738156	1.63206181932528
122	Low-middle SDI	Secondhand smoke	1992	211.973850885268	259.044432009838	0.818291477028225
123	Low-middle SDI	High body-mass index	1992	41.95631029641	54.7484065491524	0.766347606094109
124	Low-middle SDI	Occupational carcinogens	1992	20.9607298720114	1.13215433024998	18.5140217300438
125	High SDI	High body-mass index	1990	62.6981668865673	79.5275563608079	0.788382917263452
126	High SDI	Occupational carcinogens	1990	15.8452694628746	0.542163219306016	29.2260133086066
127	High SDI	High temperature	1990	0.3327501736041	0.14214166511441	2.34097562693014
128	High SDI	Low temperature	1990	121.968394545624	49.4055709722242	2.46871743703143
129	Low-middle SDI	High temperature	1992	5.12922157571916	2.12055769602201	2.4188078378349
130	Low-middle SDI	Low temperature	1992	197.358973268444	144.959433969369	1.36147726204662
131	Middle SDI	Ambient particulate matter pollution	1991	429.423562806857	271.618110050574	1.58098280975043
132	High SDI	High body-mass index	1992	59.7495283489363	75.834699755671	0.787891671509759
133	High SDI	Occupational carcinogens	1992	15.5386181152982	0.522861809452933	29.7184032843326
134	High SDI	High temperature	1992	0.242357604503324	0.108042471332582	2.24316976013336
135	High SDI	Low temperature	1992	122.51401942866	52.7402301584552	2.32297089073319
136	Low-middle SDI	Ambient particulate matter pollution	1991	357.968363576293	180.497250903384	1.98323443589678
137	Low-middle SDI	Household air pollution from solid fuels	1991	1615.91302578645	1249.49976850964	1.29324795931243
138	Low-middle SDI	Ambient ozone pollution	1991	232.823673070234	137.083773034331	1.69840432544796
139	Low-middle SDI	Smoking	1991	2261.12225314098	402.237412058995	5.62136237294941
140	High SDI	Ambient particulate matter pollution	1990	93.6810521829876	45.9669901162675	2.03800709913861
141	High SDI	Household air pollution from solid fuels	1990	4.94453294229031	3.72266565692253	1.32822375092849
142	High SDI	Ambient ozone pollution	1990	39.8753626684269	17.7329049921412	2.24866499234607
143	High SDI	Smoking	1990	709.637082056619	306.842914635798	2.31270480173515
144	High SDI	Secondhand smoke	1990	62.9256621845677	34.3845356925723	1.83005705667158
145	Low-middle SDI	Occupational carcinogens	1991	21.0877751308794	1.12464927912607	18.7505345197625
146	Low-middle SDI	High temperature	1991	5.50903701491824	1.9262551858	2.85997258075143
147	Low-middle SDI	Low temperature	1991	191.502892511315	141.165507679041	1.35658416606076
148	High SDI	Ambient particulate matter pollution	1992	89.825198946861	45.6632126284661	1.96712394455717
149	High SDI	Household air pollution from solid fuels	1992	4.10436894819736	3.09343761312105	1.32679868208376
150	High SDI	Ambient ozone pollution	1992	36.8838416003327	17.3229133370083	2.1291939111382
151	High SDI	Smoking	1992	685.083492554216	304.642085455176	2.24881434727119
152	High SDI	Secondhand smoke	1992	60.6749489650012	34.1645665936147	1.77596132527381
153	Middle SDI	Ambient ozone pollution	1991	176.414615165091	128.88817583063	1.36874165553336
154	Middle SDI	Smoking	1991	1894.34297774465	338.261306648492	5.60023549992721
155	Middle SDI	Secondhand smoke	1991	208.342441042221	301.131961181902	0.691864258528074
156	Middle SDI	High body-mass index	1991	36.8314113033017	46.2606316228234	0.796171820644368
157	Middle SDI	Occupational carcinogens	1991	44.2384242490854	1.91416146836419	23.1111246257041
158	Middle SDI	High temperature	1991	1.16500389021316	1.26447113599755	0.921336879148356
159	Middle SDI	Household air pollution from solid fuels	1991	832.561790601305	826.601893437605	1.00721011796733
160	Middle SDI	Low temperature	1991	323.669687298774	250.199776323069	1.29364499063675
161	High-middle SDI	High temperature	1993	1.13399422002806	0.658344629316584	1.72249331054047
162	High-middle SDI	Low temperature	1993	303.280515294257	139.424772196697	2.17522690204863
163	Low-middle SDI	Secondhand smoke	1991	213.273612478599	260.579643557392	0.818458455031335
164	Low-middle SDI	High body-mass index	1991	41.6595119010806	53.8113156078737	0.774177539249475
165	High SDI	High body-mass index	1993	58.5925685523821	74.3867372157913	0.787674937030894
166	High SDI	Occupational carcinogens	1993	15.6287469454814	0.51876586392912	30.1267836459201
167	High-middle SDI	Occupational carcinogens	1993	38.6783966475717	1.33954331568983	28.8743157421925
168	High-middle SDI	Ambient particulate matter pollution	1994	328.939163789022	164.330314841526	2.00169496484102
169	High-middle SDI	Household air pollution from solid fuels	1994	260.35256868334	215.50335649065	1.20811375248643
170	High-middle SDI	Ambient ozone pollution	1994	149.189446293244	72.5621975300733	2.05602161141017
171	High-middle SDI	Smoking	1994	1466.60800342058	273.47580276514	5.36284376384149
172	High-middle SDI	Secondhand smoke	1994	152.006348976217	145.115015571675	1.04748876866666
173	High-middle SDI	High body-mass index	1994	45.2794146049613	52.3768954880862	0.86449214263302
174	Low SDI	Smoking	1993	1197.63069647835	311.037276406156	3.85044104782628
175	Low SDI	Secondhand smoke	1993	112.796921963603	100.138938973181	1.12640420519946
176	Low SDI	High body-mass index	1993	49.2964663292685	76.7797607530954	0.642050272698734
177	Low SDI	Occupational carcinogens	1993	10.4677751477543	0.967575866673594	10.8185574984845
178	Low SDI	High temperature	1993	-3.08346919617215	-1.97575015710009	1.56065744704174
179	Low SDI	Low temperature	1993	98.6454898867291	61.1817902912212	1.61233415068737
180	Global	Ambient particulate matter pollution	1994	290.383179875359	154.784035853235	1.87605380796957
181	Global	Household air pollution from solid fuels	1994	561.452659334521	424.129705931928	1.32377584376189
182	Global	Ambient ozone pollution	1994	141.78489411397	79.2609678038889	1.78883627140134
183	Global	Smoking	1994	1443.41302822921	305.672940930518	4.72208309912949
184	Global	Secondhand smoke	1994	145.28014531693	154.889409509873	0.937960482751205
185	Global	High body-mass index	1994	43.9146044182942	55.4888068518001	0.791413744677943
186	High-middle SDI	Ambient particulate matter pollution	1993	330.528922393837	165.096832143688	2.00203067558662
187	High-middle SDI	Household air pollution from solid fuels	1993	281.048669325477	232.452591222796	1.20905801844172
188	High-middle SDI	Ambient ozone pollution	1993	146.929581214137	71.8724758731658	2.04430944431948
189	High-middle SDI	Smoking	1993	1479.33205536087	274.312840047726	5.39286478570777
190	High-middle SDI	Secondhand smoke	1993	154.256360385664	148.898970781594	1.03598003113082
191	High-middle SDI	High body-mass index	1993	44.7023956424628	52.175346626822	0.856772374933921
192	Global	Occupational carcinogens	1994	30.0716067268718	1.24917476678386	24.0731781704929
193	Global	High temperature	1994	2.27920592617987	1.32014368448188	1.72648322525165
194	Global	Low temperature	1994	216.004607870471	124.015492980498	1.7417550233376
195	Low SDI	Smoking	1994	1190.51847037608	308.12771152964	3.86371762690862
196	Low SDI	Secondhand smoke	1994	112.323081813274	98.9654299172	1.13497290828979
197	Low SDI	High body-mass index	1994	49.3465411209967	76.6276591207571	0.64397818864898
198	Low SDI	Occupational carcinogens	1994	10.3885972580103	0.966389594635734	10.7499059547781
199	Low SDI	Ambient particulate matter pollution	1994	210.331779165677	106.805039235366	1.96930576189546
200	Low SDI	Household air pollution from solid fuels	1994	1231.04924517686	909.999472391041	1.35280215266746
201	Low SDI	Ambient ozone pollution	1994	158.828955296877	100.3339467195	1.5830031658269
202	High-middle SDI	Low temperature	1994	283.96350080467	128.648084796493	2.20728898726996
203	High SDI	Ambient particulate matter pollution	1993	88.7004937272488	45.8836656753322	1.93316057951611
204	High SDI	Household air pollution from solid fuels	1993	3.68144925942296	2.81286415793995	1.30879027664071
205	High SDI	Ambient ozone pollution	1993	38.4723733807715	18.3082486397173	2.10136830331825
206	High SDI	Smoking	1993	679.422025956991	306.323306271214	2.21798998655179
207	High SDI	Secondhand smoke	1993	60.0830479062755	34.2932211200323	1.75203862290959
208	Low SDI	High temperature	1994	-2.85408103482507	-1.50991336025806	1.89022834683527
209	Low SDI	Low temperature	1994	99.013538622435	61.0129689353084	1.62282774220377
210	High SDI	High temperature	1993	0.288388200618549	0.136531258242178	2.11225036912066
211	High SDI	Low temperature	1993	123.644622656156	54.6437611858294	2.26273997201021
212	High-middle SDI	Occupational carcinogens	1994	38.4821993977615	1.36748045938439	28.1409501201101
213	High-middle SDI	High temperature	1994	3.08789733480361	1.81773271934531	1.69876313604333
214	Global	High temperature	1993	1.40274163400929	0.637475016828796	2.20046526840757
215	Global	Low temperature	1993	227.850190545844	131.820008424625	1.72849473512308
216	Global	Ambient particulate matter pollution	1993	289.794581354207	154.453562130408	1.87625702740043
217	Global	Household air pollution from solid fuels	1993	582.943213938143	442.684407363623	1.31683701580958
218	Global	Ambient ozone pollution	1993	139.555447237569	78.2907502752467	1.78252790715294
219	Global	Smoking	1993	1458.45164190939	306.990779139823	4.75079950608263
220	Global	Secondhand smoke	1993	146.80410295149	158.233937444213	0.927766225897316
221	Global	High body-mass index	1993	43.9983738197831	55.7831286663677	0.78873980129247
222	Global	Occupational carcinogens	1993	30.3304042787371	1.23429984594142	24.5729628651161
223	Middle SDI	Household air pollution from solid fuels	1993	755.387833617823	755.304957223256	1.00010972573895
224	Middle SDI	Ambient ozone pollution	1993	178.669040798506	130.314625626235	1.37105900385241
225	Middle SDI	Smoking	1993	1867.36375968951	347.293826194001	5.37689880685177
226	Middle SDI	Secondhand smoke	1993	205.431204751336	292.956692555862	0.701234038925953
227	Middle SDI	High body-mass index	1993	37.1071177111532	46.4768977751688	0.798399193738321
228	Middle SDI	Occupational carcinogens	1993	43.7111881316513	1.9768312837931	22.1117444316134
229	Middle SDI	Ambient particulate matter pollution	1994	442.69679938282	281.714779698246	1.57143618754049
230	Middle SDI	Ambient particulate matter pollution	1993	438.451367221875	280.521499612314	1.56298667955156
231	Low SDI	Ambient particulate matter pollution	1993	209.797362519665	107.192192112958	1.95720750163019
232	Low SDI	Household air pollution from solid fuels	1993	1243.95143250386	923.061314145357	1.34763683998133
233	Low SDI	Ambient ozone pollution	1993	158.49067685939	101.284610273009	1.56480512125372
234	Middle SDI	High temperature	1993	0.629364300887203	0.709186550233313	0.887445342385794
235	Middle SDI	Low temperature	1993	314.434348066022	240.666417770777	1.3065152628212
236	Middle SDI	Household air pollution from solid fuels	1994	716.903170090682	709.344096629597	1.01065642682726
237	Low-middle SDI	Secondhand smoke	1994	209.03038786191	250.590816489476	0.834150232599162
238	Low-middle SDI	High body-mass index	1994	41.9570997625856	54.4938109908641	0.769942476029428
239	Low-middle SDI	Secondhand smoke	1993	211.019788644355	255.972693880819	0.824383981920378
240	Low-middle SDI	High body-mass index	1993	41.9952100522853	54.5660192155738	0.769622022203506
241	Low-middle SDI	Occupational carcinogens	1993	20.6714512999626	1.13752794486637	18.172258003201
242	Low-middle SDI	High temperature	1993	6.95306330517692	2.87659111801033	2.41711908989908
243	Low-middle SDI	Low temperature	1993	188.668994349577	139.358015447781	1.35384386569622
244	Middle SDI	Ambient ozone pollution	1994	182.596562080914	131.6846354241	1.38662009803078
245	Middle SDI	Smoking	1994	1849.30040809054	346.362620869356	5.33920318378717
246	Middle SDI	Secondhand smoke	1994	203.646184857963	284.545684931145	0.715688888085728
247	Middle SDI	High body-mass index	1994	37.3634892365619	46.6163734967807	0.801509993889642
248	Middle SDI	Occupational carcinogens	1994	43.2373274071948	2.00099457620952	21.6079183428369
249	Middle SDI	High temperature	1994	2.29877294554521	2.06317366216973	1.11419265750403
250	Low-middle SDI	Ambient particulate matter pollution	1994	356.980056541589	182.841303562589	1.95240380365912
251	Low-middle SDI	Household air pollution from solid fuels	1994	1498.47252011395	1166.54595737045	1.28453792209928
252	Low-middle SDI	Ambient ozone pollution	1994	233.921211656757	138.7821875028	1.6855276304968
253	Low-middle SDI	Smoking	1994	2186.18366581779	398.815052484472	5.48169797553695
254	Low-middle SDI	Occupational carcinogens	1994	20.3109154222259	1.13989790433572	17.8181882298153
255	Low-middle SDI	High temperature	1994	6.30607488272924	2.86183800605762	2.20350518421422
256	Low-middle SDI	Low temperature	1994	182.727751656742	132.815650174465	1.37579985051998
257	Middle SDI	Low temperature	1994	300.666669471845	226.026292063403	1.33022873899778
258	Low-middle SDI	Ambient particulate matter pollution	1993	356.643579477737	182.924775026857	1.94967346235836
259	Low-middle SDI	Household air pollution from solid fuels	1993	1540.23980143756	1203.20598375587	1.28011314956199
260	Low-middle SDI	Ambient ozone pollution	1993	233.321316790107	139.440070430665	1.67327308477031
261	Low-middle SDI	Smoking	1993	2215.49167414822	403.743305238152	5.48737686892762
262	Global	High temperature	1995	2.5632231970486	1.34940533901881	1.89952056875097
263	Global	Low temperature	1995	216.614497337734	122.127254031872	1.7736786031495
264	Low-middle SDI	High temperature	1995	8.55993677957062	3.97238272620302	2.15486204869101
265	Low-middle SDI	Low temperature	1995	181.367456991875	129.682724930994	1.39854754816714
266	High SDI	Ambient particulate matter pollution	1994	86.5785291082623	45.530183124185	1.90156338427448
267	High SDI	Household air pollution from solid fuels	1994	3.30447364126253	2.51338925943357	1.31474805538369
268	High SDI	Ambient ozone pollution	1994	39.8274151181833	19.4159984656428	2.05126793703961
269	High SDI	Smoking	1994	666.327119137466	305.009815735957	2.18460877244127
270	High SDI	Secondhand smoke	1994	58.7903473670157	34.0363621829231	1.72728057866631
271	Middle SDI	High body-mass index	1995	37.4867945246597	46.1361731318069	0.812525009769736
272	Middle SDI	Occupational carcinogens	1995	42.6136552376409	1.98265184350542	21.493261853931
273	Middle SDI	High temperature	1995	2.54246034325588	2.05645136986613	1.23633380322599
274	Middle SDI	Low temperature	1995	303.147492774483	219.274622250523	1.3825014936208
275	Global	Ambient particulate matter pollution	1995	290.296370756634	153.529599389058	1.89081696240863
276	Global	Household air pollution from solid fuels	1995	537.959213356494	402.874366729673	1.33530265954464
277	Global	Ambient ozone pollution	1995	143.196892109963	78.6883579986627	1.81979768992507
278	Global	Smoking	1995	1421.74168493204	302.784622717877	4.69555445772015
279	Global	Secondhand smoke	1995	143.250940620349	149.966408137722	0.955220188302398
280	Global	High body-mass index	1995	43.4535672716437	54.8603236268768	0.792076393263477
281	Global	Occupational carcinogens	1995	29.779296676254	1.25271913185285	23.7717265738639
282	High SDI	High body-mass index	1994	57.6084257593192	73.1260367033196	0.787796363052506
283	High SDI	Occupational carcinogens	1994	15.4540601330666	0.510918637400683	30.2475952172927
284	High SDI	High temperature	1994	0.414403027319983	0.18651624145534	2.22180665922978
285	High SDI	Low temperature	1994	114.341831134444	52.0419515084416	2.19710882893961
286	High SDI	High body-mass index	1995	57.0568582952588	72.5068915767493	0.786916347597987
287	High SDI	Occupational carcinogens	1995	15.5034424879758	0.517329288449994	29.9682288130772
288	High SDI	High temperature	1995	0.361120100103078	0.176070796400565	2.05099373368837
289	High SDI	Low temperature	1995	114.790124809862	53.1681569471276	2.15900139107726
290	Global	Ambient particulate matter pollution	1996	290.99212790052	154.395036538305	1.8847246286206
291	Global	Household air pollution from solid fuels	1996	516.884749197129	386.117085764073	1.3386735999374
292	Global	Ambient ozone pollution	1996	141.700793919117	78.1169929076106	1.81395607594249
293	Global	Smoking	1996	1397.45778942109	301.748746795363	4.63119666365608
294	Global	Secondhand smoke	1996	140.805118318606	146.344828616209	0.962146183435487
295	Global	High body-mass index	1996	42.7806299922227	54.235660653703	0.788791534510455
296	Global	Occupational carcinogens	1996	29.1312426004916	1.24432530476947	23.4112755634176
297	High SDI	Ambient particulate matter pollution	1995	84.9598667251936	45.2260372131671	1.87856093437385
298	High SDI	Household air pollution from solid fuels	1995	2.95800749265463	2.23978016613096	1.32066866980269
299	High SDI	Ambient ozone pollution	1995	40.7521547939135	20.0733613588349	2.03016097132019
300	High SDI	Smoking	1995	657.01113340727	304.569604210928	2.15717893159247
301	High SDI	Secondhand smoke	1995	57.8041246863915	33.840778888098	1.70812039751016
302	High-middle SDI	Occupational carcinogens	1995	38.1338843906718	1.38275557661848	27.5781815929667
303	High-middle SDI	High temperature	1995	2.15224276537233	1.20410014803549	1.7874283703758
304	High-middle SDI	Low temperature	1995	284.237711423375	127.623994644746	2.22714946522852
305	High-middle SDI	Ambient particulate matter pollution	1995	325.587761589719	161.706295465899	2.01345136657576
306	High-middle SDI	Household air pollution from solid fuels	1995	240.27695043801	197.159946535089	1.21869048283216
307	Low SDI	Smoking	1995	1176.81443812543	305.814108047139	3.84813652202085
308	Low SDI	Secondhand smoke	1995	111.196496243621	97.7364776606936	1.13771745110005
309	Low SDI	High body-mass index	1995	49.2617022270673	76.3510554031124	0.645200016777491
310	Low SDI	Occupational carcinogens	1995	10.3021320167674	0.967695387467127	10.6460484881844
311	High-middle SDI	Ambient ozone pollution	1995	148.029444691699	70.1858609594535	2.10910634518277
312	High-middle SDI	Smoking	1995	1434.72701930812	270.022819658785	5.31335470506203
313	High-middle SDI	Secondhand smoke	1995	148.863918562288	139.763094549502	1.06511607404029
314	High-middle SDI	High body-mass index	1995	44.1914498938202	51.4654995761118	0.858661632701455
315	Low SDI	High temperature	1995	-0.951627782877411	-0.319195444154056	2.98133259827518
316	Low SDI	Low temperature	1995	98.0504955765091	60.3245978746792	1.62538166902004
317	High-middle SDI	Occupational carcinogens	1996	37.2407867590583	1.37602905293996	27.0639538311283
318	High-middle SDI	High temperature	1996	1.63726656265722	0.932034452035065	1.75665884354629
319	High-middle SDI	Low temperature	1996	277.217784105141	124.089133313359	2.2340214384856
320	Low SDI	Ambient particulate matter pollution	1995	209.530118459486	106.498027155564	1.96745539852509
321	Low SDI	Household air pollution from solid fuels	1995	1210.87906655552	898.143591158693	1.34820208981658
322	Low SDI	Ambient ozone pollution	1995	162.087299949893	102.58692066049	1.57999966181184
323	Low-middle SDI	Secondhand smoke	1995	205.969904306189	244.836278944005	0.841255655389596
324	Low-middle SDI	High body-mass index	1995	41.9082652943395	54.6000957046541	0.76754930103112
325	Low-middle SDI	Occupational carcinogens	1995	19.9001281906696	1.1388402824783	17.4740290599518
326	Low SDI	Smoking	1996	1171.70906168688	305.685097214159	3.83305915913196
327	Low SDI	Secondhand smoke	1996	110.858262491606	97.0726562092971	1.14201327974982
328	Low SDI	High body-mass index	1996	49.1796270811441	76.325513984926	0.644340594822027
329	Low SDI	Occupational carcinogens	1996	10.2529848724088	0.972262304746071	10.5454925305231
330	Low SDI	High temperature	1996	-0.65088448704378	-0.214153712596896	3.03933319273781
331	Low SDI	Low temperature	1996	99.3907325087796	61.1849410209914	1.62443128734374
332	Middle SDI	Household air pollution from solid fuels	1995	678.639136676803	655.779492311279	1.03485873625745
333	Middle SDI	Ambient ozone pollution	1995	184.356025837557	128.581137728933	1.4337719287117
334	Middle SDI	Smoking	1995	1830.03553352773	341.053793799257	5.36582664318605
335	Middle SDI	Secondhand smoke	1995	201.498738821238	272.303299526313	0.739979057072596
336	Middle SDI	Ambient particulate matter pollution	1995	447.447244258559	278.999679892892	1.60375540369915
337	Middle SDI	Ambient particulate matter pollution	1997	456.562485946052	281.672506518224	1.6208982963572
338	Low-middle SDI	Ambient particulate matter pollution	1997	382.68587976939	195.003085680373	1.9624606371442
339	Low-middle SDI	Household air pollution from solid fuels	1997	1411.56337983002	1094.96006714544	1.2891459900542
340	Low-middle SDI	Ambient ozone pollution	1997	254.086153447758	149.63646414594	1.69802297119203
341	Low-middle SDI	Smoking	1997	2162.19199262183	396.692337298305	5.45055144585742
342	High-middle SDI	Ambient particulate matter pollution	1996	318.6946385777	160.351102208023	1.9874801868481
343	High-middle SDI	Household air pollution from solid fuels	1996	218.396300257303	181.055223802495	1.20624136476472
344	High-middle SDI	Ambient ozone pollution	1996	142.964352621162	68.7407260854466	2.07976203864145
345	High-middle SDI	Smoking	1996	1383.6713735048	267.656653207867	5.16957586116947
346	High-middle SDI	Secondhand smoke	1996	143.99656908228	135.155537640243	1.06541375659775
347	Middle SDI	Household air pollution from solid fuels	1996	637.596071855149	610.500503234541	1.04438254919865
348	Middle SDI	Ambient ozone pollution	1996	184.563513806682	127.05771482795	1.45259588570911
349	Middle SDI	Smoking	1996	1805.5104786538	340.723197526709	5.29905357709688
350	Middle SDI	Secondhand smoke	1996	198.276036421825	262.875365985508	0.754258717542804
351	Middle SDI	High body-mass index	1996	37.7136362554979	46.3059139755248	0.814445348717911
352	Middle SDI	Occupational carcinogens	1996	41.5098856040129	1.9563381248462	21.2181550197394
353	High-middle SDI	High body-mass index	1996	42.275564513233	49.945557138464	0.846432934886131
354	Middle SDI	High temperature	1996	1.57685694892991	1.26718668935653	1.24437619347993
355	Middle SDI	Low temperature	1996	302.087855525344	214.512171016357	1.40825508452063
356	Low SDI	Ambient particulate matter pollution	1996	213.021833890728	108.537302992139	1.96266009950659
357	Low SDI	Household air pollution from solid fuels	1996	1198.01180340973	891.224554166096	1.34423114557328
358	Low SDI	Ambient ozone pollution	1996	162.066204182221	102.893235987998	1.57509094379271
359	Low-middle SDI	Secondhand smoke	1996	205.263196641506	241.83083626012	0.848788350633329
360	Low-middle SDI	High body-mass index	1996	42.2529413165596	55.2027209269562	0.765414106534138
361	Low-middle SDI	Occupational carcinogens	1996	19.6407157062743	1.14387648916865	17.1703115609526
362	Low-middle SDI	High temperature	1996	9.06186504424053	4.52342426038894	2.00331972474794
363	Low-middle SDI	Low temperature	1996	181.220734600634	128.325025423101	1.41220104187106
364	Low-middle SDI	Ambient particulate matter pollution	1995	355.347508458222	182.759981248817	1.94433981679193
365	Low-middle SDI	Household air pollution from solid fuels	1995	1448.33437364242	1130.77418775869	1.28083430743424
366	Low-middle SDI	Ambient ozone pollution	1995	238.318800472023	141.381898276192	1.68563870889937
367	Low-middle SDI	Smoking	1995	2146.349614736	394.286133282323	5.44363454242793
368	Middle SDI	Ambient particulate matter pollution	1996	452.859828684294	280.789086090174	1.61281136311281
369	Global	High temperature	1996	2.27845061955602	1.17127793841981	1.945268962062
370	Global	Low temperature	1996	215.473849063748	120.809487028253	1.78358384232984
371	High-middle SDI	Occupational carcinogens	1998	35.149162173591	1.35543641408316	25.9319889951211
372	High-middle SDI	High temperature	1998	2.57178802557655	1.36553422851423	1.88335669064464
373	Low-middle SDI	Ambient particulate matter pollution	1996	362.262337796523	186.600911361295	1.94137496517963
374	Low-middle SDI	Household air pollution from solid fuels	1996	1418.29995214692	1107.08653581791	1.28111028926848
375	Low-middle SDI	Ambient ozone pollution	1996	238.230284781727	141.431504267107	1.68442162880348
376	Low-middle SDI	Smoking	1996	2134.88642670058	393.424745688865	5.42641623358621
377	High-middle SDI	Low temperature	1998	238.158631755991	104.696473668328	2.27475313553027
378	Low SDI	Smoking	1998	1172.44567539111	312.774893020383	3.74852873921279
379	Low SDI	Secondhand smoke	1998	110.951536393022	97.1106998669286	1.14252638015233
380	Low SDI	High body-mass index	1998	49.0622355449563	76.381958750392	0.642327538434651
381	Low SDI	Occupational carcinogens	1998	10.1898703757236	0.978760138260611	10.4109985453968
382	Low SDI	High temperature	1998	1.46750781922332	1.16367990137022	1.26109234807214
383	Low SDI	Low temperature	1998	95.3144670123399	58.8362314435233	1.61999612609166
384	Global	High temperature	1997	2.27911051964475	1.16549790640332	1.95548229398198
385	Global	Low temperature	1997	205.228232758496	114.446981957169	1.79321664275343
386	High SDI	Ambient particulate matter pollution	1997	80.1883150945249	44.3989148437808	1.80608727435502
387	High SDI	Household air pollution from solid fuels	1997	2.30041109519423	1.75909839950149	1.30772166914946
388	High SDI	Ambient ozone pollution	1997	39.199337030804	20.431728236404	1.91855219378658
389	High SDI	Smoking	1997	625.763325454425	301.6302825193	2.07460378390351
390	High SDI	Secondhand smoke	1997	54.6337145623527	33.25422581622	1.64291043382837
391	Global	Ambient particulate matter pollution	1998	295.836717183373	156.760474185261	1.88718947630734
392	Global	Household air pollution from solid fuels	1998	472.812064961509	351.032328384844	1.34691886396046
393	Global	Ambient ozone pollution	1998	142.765100669829	77.9099868208392	1.83243646283922
394	Global	Smoking	1998	1347.58832593082	297.799865476928	4.52514753078429
395	Global	Secondhand smoke	1998	135.486861722575	137.072780378361	0.988430097854523
396	Global	High body-mass index	1998	41.4314187934199	53.0454143545132	0.781055616165524
397	Global	Occupational carcinogens	1998	27.8539905713937	1.22403696581993	22.7558409992426
398	High SDI	High body-mass index	1996	56.112604346717	71.5325292273352	0.784434787261434
399	High SDI	Occupational carcinogens	1996	15.1168728506149	0.508506638226218	29.7279754367532
400	High SDI	High temperature	1996	0.342006476514014	0.168786720520921	2.02626412468049
401	High SDI	Low temperature	1996	117.376417986962	55.6838194562549	2.10790888867049
402	Low-middle SDI	Secondhand smoke	1998	205.698341362228	235.229211222457	0.874459172367408
403	Low-middle SDI	High body-mass index	1998	43.8615384144948	57.7263371724239	0.75981849122843
404	Global	High temperature	1998	3.8059056932544	1.94200886937896	1.95977770918806
405	Global	Low temperature	1998	189.627430176498	104.46106663297	1.81529287694108
406	High-middle SDI	Ambient particulate matter pollution	1997	312.775411021122	158.596306352307	1.97214814275889
407	High-middle SDI	Household air pollution from solid fuels	1997	197.261186328475	164.280498854941	1.20075838400427
408	High-middle SDI	Ambient ozone pollution	1997	141.257712984636	67.9508820740313	2.07882088757491
409	High-middle SDI	Smoking	1997	1332.2113689418	263.783785510021	5.05039142707729
410	High-middle SDI	Secondhand smoke	1997	139.19474901148	129.650687324062	1.07361366055517
411	High-middle SDI	High body-mass index	1997	40.4133578109907	48.3853570692527	0.835239424876996
412	Low-middle SDI	Secondhand smoke	1997	208.322384425635	239.973463844228	0.868105919248062
413	Low-middle SDI	High body-mass index	1997	43.4482242242073	56.7773934699734	0.765238091586308
414	Low-middle SDI	Occupational carcinogens	1997	19.6471638180524	1.14735997003674	17.123801013751
415	Low-middle SDI	High temperature	1997	8.86577201728108	4.25944996910714	2.08143588528626
416	Low-middle SDI	Low temperature	1997	184.218923457682	126.876633668778	1.45195311485487
417	Low-middle SDI	Occupational carcinogens	1998	19.2711372016321	1.14464135570208	16.8359609808192
418	Low-middle SDI	High temperature	1998	13.6431808830854	6.93581787989971	1.96706158081571
419	Low-middle SDI	Low temperature	1998	169.489089553029	115.720026120808	1.46464786808886
420	Low SDI	Ambient particulate matter pollution	1998	230.80772731029	118.852288630549	1.94197124825887
421	Low SDI	Household air pollution from solid fuels	1998	1175.96133686827	889.688606441872	1.32176733337216
422	Low SDI	Ambient ozone pollution	1998	173.575491646043	111.339519220785	1.55897468267169
423	Middle SDI	Household air pollution from solid fuels	1997	590.757475726575	560.551852844231	1.05388551073211
424	Middle SDI	Ambient ozone pollution	1997	188.739395379124	127.622506408147	1.47888801662867
425	Middle SDI	Smoking	1997	1766.24121326991	337.20876962287	5.23782704478668
426	Middle SDI	Secondhand smoke	1997	193.058212042427	250.407011780338	0.770977660209378
427	Middle SDI	High body-mass index	1997	38.0269584097887	47.0178021698253	0.808777881034033
428	Middle SDI	Occupational carcinogens	1997	40.3270604383731	1.92422059546015	20.9576077366168
429	Middle SDI	Household air pollution from solid fuels	1998	547.797310098698	511.253884711786	1.07147803954099
430	High-middle SDI	Ambient particulate matter pollution	1998	307.237762528179	156.600795096036	1.96191700265484
431	High-middle SDI	Household air pollution from solid fuels	1998	177.890216678721	147.775104879614	1.20379015683082
432	Middle SDI	High temperature	1997	1.81708270070896	1.37778901024547	1.31883959532035
433	Middle SDI	Low temperature	1997	286.643652966013	199.957155289899	1.43352535972236
434	High-middle SDI	Ambient ozone pollution	1998	133.123875668527	63.7589846736604	2.0879233938542
435	High-middle SDI	Smoking	1998	1285.37420907035	258.413398756002	4.97410047334278
436	High-middle SDI	Secondhand smoke	1998	134.822867569876	123.919442717755	1.08798800747478
437	High-middle SDI	High body-mass index	1998	38.4859395202174	46.6619816630093	0.82478150624123
438	Middle SDI	Ambient ozone pollution	1998	181.680730625096	119.682077925543	1.51802787663934
439	Middle SDI	Smoking	1998	1734.13535525894	331.143178879078	5.23681436268444
440	Middle SDI	Secondhand smoke	1998	188.36890371363	237.331898110473	0.793694000736252
441	Middle SDI	High body-mass index	1998	38.351820656987	47.3219937219724	0.810443889627998
442	Middle SDI	Occupational carcinogens	1998	39.3772378598556	1.88293456128924	20.9126958893856
443	Middle SDI	High temperature	1998	3.16519940000104	2.24288909618779	1.41121529610219
444	Middle SDI	Low temperature	1998	261.608804906552	177.427393282997	1.47445555089278
445	Low SDI	Ambient particulate matter pollution	1997	223.490463293627	113.612578707733	1.9671278113364
446	Low SDI	Household air pollution from solid fuels	1997	1196.22627396167	891.942230974135	1.34114770264349
447	Low SDI	Ambient ozone pollution	1997	170.284551905216	107.808109709552	1.57951523650663
448	Global	Ambient particulate matter pollution	1997	293.962133744198	155.764277450184	1.88722432740211
449	Global	Household air pollution from solid fuels	1997	498.491681751062	369.898820943189	1.34764333792678
450	Global	Ambient ozone pollution	1997	145.374521061554	79.7175599376426	1.82361980441035
451	Global	Smoking	1997	1375.83990081182	300.522144249758	4.57816479463287
452	Global	Secondhand smoke	1997	138.484233593045	142.004645563346	0.975209177443912
453	Global	High body-mass index	1997	42.1779394138682	53.7655781238362	0.784478487643551
454	Global	Occupational carcinogens	1997	28.4443945303009	1.23423117652319	23.0462453642019
455	High SDI	High body-mass index	1998	53.3028812882458	68.5633055191243	0.777425780228436
456	High SDI	Occupational carcinogens	1998	14.544912274404	0.504250985818027	28.8445886740477
457	High SDI	High temperature	1998	0.447962956924125	0.238363979756839	1.87932319883693
458	High SDI	Low temperature	1998	104.739510257474	52.5405425153214	1.99349883429412
459	Low-middle SDI	Ambient particulate matter pollution	1998	394.168297262786	202.323768921295	1.94820558832175
460	Low-middle SDI	Household air pollution from solid fuels	1998	1357.44819002888	1063.99113648755	1.27580779902931
461	Low-middle SDI	Ambient ozone pollution	1998	257.864546657865	152.86543181152	1.68687285020598
462	Low-middle SDI	Smoking	1998	2128.03705424039	394.407056941511	5.39553493475135
463	High SDI	High body-mass index	1997	54.6969988079232	70.0572842849135	0.780746775531262
464	High SDI	Occupational carcinogens	1997	14.6570847342188	0.500986283492509	29.2564591430335
465	High SDI	High temperature	1997	0.305422587213482	0.153778417425336	1.98612127974183
466	High SDI	Low temperature	1997	109.835474820821	54.1275481069305	2.02919730640373
467	Global	High temperature	1999	2.86738072792455	1.41445050125677	2.02720471686836
468	Global	Low temperature	1999	189.148224884069	105.294802072889	1.79636811276907
469	Middle SDI	Ambient particulate matter pollution	1998	461.264075604276	281.384113777051	1.63926836313776
470	High SDI	Ambient particulate matter pollution	1996	82.6324630397117	44.796552114225	1.84461658631696
471	High SDI	Household air pollution from solid fuels	1996	2.62376686917566	1.99371222932601	1.31602085325155
472	High SDI	Ambient ozone pollution	1996	39.3748902672597	19.9080031321856	1.97784227809376
473	High SDI	Smoking	1996	641.728114511369	302.972328844001	2.1181080033279
474	High SDI	Secondhand smoke	1996	56.2714309224366	33.5175313098265	1.6788656181829
475	High SDI	Ambient particulate matter pollution	1998	78.3862975587998	44.1159935839841	1.77682267111529
476	High SDI	Household air pollution from solid fuels	1998	2.01908950417189	1.53936356258988	1.31163914311113
477	High SDI	Ambient ozone pollution	1998	40.8065477287716	21.7339597241696	1.87754777530907
478	High SDI	Smoking	1998	614.956952355591	301.372753202522	2.04051940933871
479	High SDI	Secondhand smoke	1998	53.3763277544165	33.0533825491589	1.61485220688177
480	High-middle SDI	Occupational carcinogens	1997	36.1861926014894	1.3667048365563	26.4769624234799
481	High-middle SDI	High temperature	1997	1.77891402114598	1.0389333558247	1.71225036829614
482	High-middle SDI	Low temperature	1997	258.109931987959	114.997581462804	2.2444813943452
483	Global	Ambient particulate matter pollution	1999	295.756898767465	158.512762936717	1.86582388249418
484	Global	Household air pollution from solid fuels	1999	442.224440940964	333.334324758398	1.32666937694307
485	Global	Ambient ozone pollution	1999	145.305564318149	80.1007028755316	1.81403607086869
486	Global	Smoking	1999	1313.86620391703	296.238502546932	4.43516353418265
487	Global	Secondhand smoke	1999	131.802003978408	133.419634590287	0.987875618031437
488	Global	High body-mass index	1999	40.637583630994	52.3619296358373	0.776090260874975
489	Global	Occupational carcinogens	1999	27.3028982834927	1.22711313814473	22.2496992614486
490	Low SDI	Smoking	1997	1182.33153083642	309.607019325121	3.818813712343
491	Low SDI	Secondhand smoke	1997	111.903791156003	97.4405024946143	1.14843199994979
492	Low SDI	High body-mass index	1997	49.2223723419951	76.2749206109049	0.645328398217406
493	Low SDI	Occupational carcinogens	1997	10.3069306581973	0.973912818541446	10.583011602243
494	Low SDI	High temperature	1997	-1.6785416322564	-0.751168502778317	2.23457403505078
495	Low SDI	Low temperature	1997	102.059365541693	62.614700920988	1.62995852476368
496	Middle SDI	Ambient particulate matter pollution	1999	462.457500731527	283.29207980903	1.63244062821408
497	Global	High temperature	2001	3.18311755499276	1.63554291236409	1.94621463669928
498	Global	Low temperature	2001	178.497139736865	98.9548223679208	1.80382456827824
499	Low-middle SDI	Secondhand smoke	1999	198.378318790575	228.992114679654	0.866310698375328
500	Low-middle SDI	High body-mass index	1999	43.7650108966675	58.487908543626	0.748274506413976
501	Low-middle SDI	Occupational carcinogens	1999	18.6396414755516	1.13901780237158	16.3646621121649
502	Low-middle SDI	Ambient particulate matter pollution	2001	414.014309342304	217.674312267091	1.90198974343973
503	Low-middle SDI	Household air pollution from solid fuels	2001	1190.17696362259	960.397151576915	1.23925499119649
504	Low-middle SDI	Ambient ozone pollution	2001	247.747990513688	148.513244369453	1.66818785466279
505	Low-middle SDI	Smoking	2001	2000.65346662693	380.652902576774	5.25584713287038
506	Low SDI	Occupational carcinogens	2000	9.84585961914724	0.973253926490409	10.1164345204872
507	Low SDI	High temperature	2000	1.06369201265207	0.857633014884495	1.24026476848646
508	Low SDI	Low temperature	2000	96.2852779859667	60.4241130629556	1.59349096089582
509	Middle SDI	Household air pollution from solid fuels	2001	438.096968591168	405.583373443577	1.08016500990052
510	High-middle SDI	High temperature	2000	1.96609986355227	1.07598019754331	1.82726398500761
511	High-middle SDI	Low temperature	2000	229.5171201269	101.506478055005	2.26110810388404
512	Global	Ambient particulate matter pollution	2001	294.562071933923	158.181326990969	1.86217980046874
513	Global	Household air pollution from solid fuels	2001	402.324100148723	304.151228271243	1.32277650968396
514	Global	Ambient ozone pollution	2001	135.498368825779	74.3985658334155	1.82124974195297
515	Global	Smoking	2001	1256.24946580172	287.129903533929	4.37519551373818
516	Global	Secondhand smoke	2001	125.929592728828	125.887770121324	1.00033222137038
517	Global	High body-mass index	2001	39.3306445264155	51.2808506916898	0.766965524087711
518	Global	Occupational carcinogens	2001	26.349734266601	1.21659081870546	21.6586660539154
519	High-middle SDI	Occupational carcinogens	1999	34.4393059683243	1.38109317847954	24.9362653475987
520	Global	Ambient particulate matter pollution	2000	296.866212950478	159.172982746799	1.86505403007188
521	Global	Household air pollution from solid fuels	2000	422.310601592989	317.675623369549	1.32937679357827
522	Global	Ambient ozone pollution	2000	138.453925076723	75.8565792163681	1.82520654776438
523	High SDI	High temperature	1999	0.383792872272995	0.210007218042067	1.8275222911439
524	High SDI	Low temperature	1999	103.710821986798	53.6796233262081	1.93203334078096
525	Low SDI	Ambient particulate matter pollution	2000	240.398780511077	124.756233819725	1.9269480421993
526	Low SDI	Household air pollution from solid fuels	2000	1122.66706589677	861.286243893314	1.30347729788638
527	Low SDI	Ambient ozone pollution	2000	173.679404469558	111.469097307109	1.5580946528261
528	Global	High temperature	2000	3.11736140782715	1.56851993893159	1.98745411547052
529	Global	Low temperature	2000	187.984381578116	104.640542185442	1.79647751867506
530	Middle SDI	Ambient ozone pollution	2001	176.447788111881	113.758467399965	1.55107388614429
531	Middle SDI	Smoking	2001	1609.5963483165	313.01492834979	5.14223509019927
532	Middle SDI	Secondhand smoke	2001	173.00345552405	209.240716155197	0.826815443490122
533	Middle SDI	High body-mass index	2001	37.6831809962518	46.4397434018896	0.811442489467297
534	Middle SDI	Occupational carcinogens	2001	37.5704551287732	1.79403497814912	20.941874370551
535	Middle SDI	High temperature	2001	2.73173936599497	1.83315278096639	1.49018641237031
536	Middle SDI	Ambient particulate matter pollution	2001	456.386423949795	277.15802636319	1.6466650089063
537	Middle SDI	Household air pollution from solid fuels	1999	506.627760291266	473.868358263313	1.06913186216529
538	Middle SDI	Ambient ozone pollution	1999	185.715801722951	122.211862549397	1.51962172778347
539	Middle SDI	Smoking	1999	1694.27570117724	328.219605374566	5.16201857973634
540	Middle SDI	Secondhand smoke	1999	183.011536182803	228.245740786812	0.801817968440168
541	Middle SDI	High body-mass index	1999	38.1189871675664	47.0937884805363	0.809427068780435
542	Middle SDI	Occupational carcinogens	1999	38.5401733373023	1.8530231256411	20.7985387791469
543	Low-middle SDI	High temperature	1999	12.0980488801011	6.08253847957997	1.98898024578325
544	Low-middle SDI	Low temperature	1999	164.28773041127	114.601180218034	1.43356054535132
545	Global	Smoking	2000	1289.32992566549	292.587293212189	4.40665044442121
546	Global	Secondhand smoke	2000	129.209436008619	129.889867048342	0.994761477125306
547	Global	High body-mass index	2000	39.9644386200241	51.6844478344614	0.773239152095134
548	Global	Occupational carcinogens	2000	26.8322284142654	1.2219497498562	21.9585366889458
549	High-middle SDI	Ambient particulate matter pollution	2000	301.929387271043	156.5416906626	1.92874745374893
550	High-middle SDI	Household air pollution from solid fuels	2000	146.90763611633	124.107761609981	1.18371030313155
551	High-middle SDI	Ambient ozone pollution	2000	124.887141409924	59.9904880236563	2.08178238791251
552	High-middle SDI	Smoking	2000	1225.27742812909	251.989730372304	4.86241017171133
553	High-middle SDI	Secondhand smoke	2000	128.296340324757	117.143714896551	1.0952046419055
554	High-middle SDI	High body-mass index	2000	35.9238813467427	44.0115364317572	0.816237838059689
555	High-middle SDI	Occupational carcinogens	2000	33.6062413701772	1.37701669833161	24.4051080941098
556	Low-middle SDI	Occupational carcinogens	2001	18.1709631151537	1.13663315767076	15.9866558462807
557	Low-middle SDI	High temperature	2001	11.9586913708375	6.29545803997859	1.89957447018076
558	Low-middle SDI	Low temperature	2001	163.717007446709	112.988906645485	1.44896532152832
559	Low-middle SDI	Ambient particulate matter pollution	1999	395.305813347949	207.165013968033	1.90816878668976
560	Low-middle SDI	Household air pollution from solid fuels	1999	1271.91819284871	1019.85696010064	1.24715351525688
561	Low-middle SDI	Ambient ozone pollution	1999	263.989667048906	159.277930438395	1.65741522584016
562	Low-middle SDI	Smoking	1999	2045.45181844959	387.556681348845	5.27781332869979
563	Middle SDI	High temperature	1999	1.92105403170404	1.34993568014337	1.4230707877134
564	Middle SDI	Low temperature	1999	265.335144293368	179.316397652947	1.47970374023966
565	High SDI	Ambient particulate matter pollution	1999	76.7884954131713	44.0420004888923	1.74352878072689
566	High SDI	Household air pollution from solid fuels	1999	1.77459813246045	1.35950672067541	1.3053250163992
567	High SDI	Ambient ozone pollution	1999	40.5184035199213	22.1050948462984	1.83298935388673
568	High SDI	Smoking	1999	605.362053565745	302.792896578021	1.99926108045194
569	High SDI	Secondhand smoke	1999	52.2338004003828	32.9955014473254	1.5830582385229
570	High SDI	High body-mass index	1999	51.9621445132969	67.3092017570833	0.77199169143064
571	High SDI	Occupational carcinogens	1999	14.3226283354116	0.514291254422143	27.8492550908814
572	High-middle SDI	High temperature	1999	1.44181931848131	0.796128540468279	1.81103835020566
573	High-middle SDI	Low temperature	1999	236.551308725431	104.988064080082	2.25312573194031
574	Low-middle SDI	Secondhand smoke	2001	194.914025239895	222.091753965947	0.877628375476655
575	Low-middle SDI	High body-mass index	2001	44.2316865173754	60.0335459419913	0.736782840715677
576	High-middle SDI	High body-mass index	1999	37.275700026068	45.4576685734429	0.820009058886163
577	Middle SDI	Low temperature	2001	248.833543778698	164.464655411248	1.51299100196625
578	Low SDI	Smoking	2000	1137.71098409677	310.477260787033	3.66439391153083
579	Low SDI	Secondhand smoke	2000	107.611332319365	94.0359910234661	1.14436325015718
580	Low SDI	High body-mass index	2000	48.6947846474915	76.2931591108678	0.638258858526609
581	High-middle SDI	Ambient particulate matter pollution	1999	304.4734678735	156.909106645706	1.94044484977528
582	High-middle SDI	Household air pollution from solid fuels	1999	160.840871477277	135.401718129579	1.1878791030063
583	High-middle SDI	Ambient ozone pollution	1999	133.920526639516	64.5506194702092	2.07465904647625
584	High-middle SDI	Smoking	1999	1257.20063677814	256.510293528098	4.90117031751954
585	High-middle SDI	Secondhand smoke	1999	131.523326181683	120.557849288914	1.09095614227898
586	Middle SDI	Ambient particulate matter pollution	2000	463.09487494559	282.918544936423	1.63684877938863
587	Middle SDI	High temperature	2000	2.32002130144049	1.59335505300141	1.45606046629108
588	Middle SDI	Low temperature	2000	264.34092938608	177.291815984852	1.49099341059638
589	Middle SDI	Household air pollution from solid fuels	2000	472.385370459665	440.288424977575	1.07289981671384
590	Middle SDI	Ambient ozone pollution	2000	177.030923929871	115.490936577568	1.53285555711959
591	Middle SDI	Smoking	2000	1660.653694755	323.436060572758	5.13441108519016
592	Middle SDI	Secondhand smoke	2000	178.71420906366	219.772655554494	0.813177638559073
593	Middle SDI	High body-mass index	2000	37.9622998133994	46.8139399150454	0.810918711014083
594	Middle SDI	Occupational carcinogens	2000	38.0822238918137	1.8258473700427	20.857287699203
595	High SDI	High body-mass index	2001	50.1169928125858	66.4636388633045	0.754051292852942
596	High SDI	Occupational carcinogens	2001	13.2669221836651	0.528246328868264	25.1150295963035
597	High SDI	High temperature	2001	0.38191302729527	0.211534124205813	1.8054440565045
598	High SDI	Low temperature	2001	98.790847739052	53.7549669255942	1.83779943304207
599	High SDI	Ambient particulate matter pollution	2001	72.0200019487531	42.7291088805302	1.68550208126548
600	Low-middle SDI	Secondhand smoke	2000	196.485439588124	224.275666303229	0.876088979365547
601	Low-middle SDI	High body-mass index	2000	44.0110975634803	59.0255535570916	0.745627866427567
602	Low-middle SDI	Occupational carcinogens	2000	18.4395871514513	1.1343252038752	16.2559970354675
603	Low-middle SDI	High temperature	2000	11.804677863723	5.93304696396329	1.9896484783322
604	Low-middle SDI	Low temperature	2000	172.069627391243	118.735757563987	1.44918119799349
605	High SDI	High temperature	2000	0.426646058712546	0.236462527229039	1.80428613240395
606	High SDI	Low temperature	2000	101.475090776203	54.1527875296281	1.87386643246544
607	Low-middle SDI	Ambient particulate matter pollution	2000	404.841989180039	211.621407460965	1.91304837273949
608	Low-middle SDI	Household air pollution from solid fuels	2000	1228.91873993956	982.268079253494	1.2511032027769
609	Low-middle SDI	Ambient ozone pollution	2000	253.191588576041	150.475343838829	1.68261179617061
610	Low-middle SDI	Smoking	2000	2021.58565484405	382.079509486219	5.29100777365022
611	High-middle SDI	Ambient particulate matter pollution	2001	294.435263513394	153.694942613945	1.91571211456816
612	High-middle SDI	Household air pollution from solid fuels	2001	131.493817314681	111.696122065971	1.17724603936579
613	High-middle SDI	Ambient ozone pollution	2001	119.957258266798	57.3193630117798	2.09278770669774
614	High-middle SDI	Smoking	2001	1175.44159153138	243.014109868672	4.83692733795007
615	High-middle SDI	Secondhand smoke	2001	123.708717451517	112.33002756498	1.10129695623866
616	High-middle SDI	High body-mass index	2001	34.5327739759048	42.6171792893459	0.810301726950236
617	Low SDI	Ambient particulate matter pollution	2001	245.43417801954	129.822096004537	1.89054240821195
618	Low SDI	Household air pollution from solid fuels	2001	1105.92059369068	863.376985979862	1.2809243373977
619	Low SDI	Ambient ozone pollution	2001	169.141912035615	111.108195311109	1.52231715727187
620	High SDI	Household air pollution from solid fuels	2001	1.38619137362876	1.06685252184429	1.29932801886472
621	High SDI	Ambient ozone pollution	2001	37.2044473399241	21.151205848548	1.75897523792849
622	High SDI	Smoking	2001	574.225269029711	299.800876074415	1.91535554047941
623	High SDI	Secondhand smoke	2001	48.9094185620597	32.0052434009349	1.52816892998948
624	Low SDI	Ambient particulate matter pollution	1999	232.951513502101	121.881864325722	1.91128938493713
625	Low SDI	Household air pollution from solid fuels	1999	1134.90061498676	873.545832375488	1.29918840308648
626	Low SDI	Ambient ozone pollution	1999	178.530533823916	116.224260480876	1.53608664047633
627	High-middle SDI	Occupational carcinogens	2001	32.9021311809566	1.3744363760511	23.9386353230026
628	High-middle SDI	High temperature	2001	1.75913346451566	0.931770062181036	1.88794804202871
629	High SDI	High body-mass index	2000	50.8675302763764	66.4949595920166	0.764983249685042
630	High SDI	Occupational carcinogens	2000	13.8237469848798	0.523500518615781	26.4063673163724
631	High-middle SDI	Low temperature	2001	216.8814936571	95.148000095809	2.27941200486308
632	Global	High temperature	2003	3.98611323421911	2.07144650530866	1.92431386666447
633	Global	Low temperature	2003	169.332522022494	94.8605544552972	1.78506780816142
634	Low SDI	Smoking	1999	1140.23883451662	311.319391016495	3.66260139078907
635	Low SDI	Secondhand smoke	1999	107.887157769507	95.2348918276833	1.1328532610161
636	Low SDI	High body-mass index	1999	48.7080727223867	76.3736228253753	0.637760406282617
637	Low SDI	Occupational carcinogens	1999	9.90995534365752	0.976573387851169	10.1476811337888
638	Low SDI	High temperature	1999	0.250937084536103	0.334398753356498	0.750412739333937
639	Low SDI	Low temperature	1999	93.9028069592275	58.6801286316065	1.60024882611878
640	Low SDI	Smoking	2001	1130.96972942052	314.887921634583	3.59165802089093
641	Low SDI	Secondhand smoke	2001	106.960288839065	94.8272120572257	1.12794931453344
642	Low SDI	High body-mass index	2001	48.7459820079805	76.95221046054	0.633457852818623
643	Low SDI	Occupational carcinogens	2001	9.73230712965175	0.975183180506014	9.97997845348577
644	High SDI	Ambient particulate matter pollution	2000	74.355838481693	43.4349857101573	1.71188817645461
645	High SDI	Household air pollution from solid fuels	2000	1.56480045782854	1.20409733597827	1.2995630926774
646	High SDI	Ambient ozone pollution	2000	38.9917947780302	21.6379896070858	1.8020063548446
647	High SDI	Smoking	2000	588.626232548625	301.150221541055	1.95459339042319
648	High SDI	Secondhand smoke	2000	50.5181281929351	32.5662532500063	1.55124164284773
649	Low SDI	High temperature	2001	0.938271264018027	0.899606056902824	1.04298015427811
650	Low SDI	Low temperature	2001	92.3477267284387	58.7813494627069	1.57103788144618
651	Low SDI	Smoking	2002	1117.49131480697	317.744393633419	3.51695053381877
652	Low SDI	Secondhand smoke	2002	105.531047553587	94.8287166837954	1.1128595982742
653	Low SDI	High body-mass index	2002	48.8613670722049	77.7086869940887	0.628776124809853
654	Low SDI	Occupational carcinogens	2002	9.5816706288581	0.981775437001951	9.75953386867943
655	Global	Ambient particulate matter pollution	2003	287.536552145028	156.21680936712	1.84062491936638
656	Global	Household air pollution from solid fuels	2003	362.00028173121	276.758842262807	1.30799897402179
657	Global	Ambient ozone pollution	2003	134.186351689674	73.5497545432479	1.8244296330149
658	Low SDI	High temperature	2002	3.59722297241517	2.56833959712527	1.40060254354273
659	Low SDI	Low temperature	2002	90.4378856570461	58.4006646715816	1.54857630757504
660	High-middle SDI	Ambient particulate matter pollution	2002	289.62338256524	152.344866787703	1.90110365168286
661	High-middle SDI	Household air pollution from solid fuels	2002	118.470331252814	101.434387589967	1.16795037725975
662	High-middle SDI	Ambient ozone pollution	2002	117.490303813191	55.2919423580099	2.12490823802956
663	High-middle SDI	Smoking	2002	1139.06184173207	236.294531144908	4.82051715802742
664	High-middle SDI	Secondhand smoke	2002	120.372790002164	108.874351574187	1.10561200376143
665	High-middle SDI	High body-mass index	2002	33.457542864985	41.4034393286561	0.808086077086557
666	Global	Smoking	2003	1188.97214536643	277.184894937463	4.28945504276009
667	Global	Secondhand smoke	2003	118.86654008241	118.983628735289	0.999015926357911
668	Global	High body-mass index	2003	38.6938722511551	50.9788458726445	0.759018208215624
669	Global	Occupational carcinogens	2003	25.7211154626489	1.20136759261551	21.4098629101948
670	High-middle SDI	Occupational carcinogens	2002	32.4550282793269	1.37395167998497	23.6216664327539
671	High-middle SDI	High temperature	2002	1.73064388269072	0.945409427339977	1.83057607914921
672	High-middle SDI	Low temperature	2002	209.459738245282	91.6697980217555	2.28493727231265
673	Global	Ambient particulate matter pollution	2002	291.729933699358	157.900714582934	1.84755296687485
674	Global	Household air pollution from solid fuels	2002	382.132724678175	292.050632526636	1.3084468311957
675	Global	Ambient ozone pollution	2002	131.664554475051	72.5338853423648	1.81521441811073
676	Global	Smoking	2002	1224.63173648782	282.965804062599	4.32784357298841
677	Global	Secondhand smoke	2002	122.599714192803	122.827022446007	0.998149362830129
678	Global	High body-mass index	2002	38.9908301028969	51.167653230992	0.76202107465973
679	Global	Occupational carcinogens	2002	26.0281740418765	1.21182017748382	21.4785778661653
680	Global	High temperature	2002	4.0401873907999	2.09280316805716	1.93051475287597
681	Global	Low temperature	2002	172.916324019064	96.4586368407511	1.79264739459818
682	Low SDI	Ambient particulate matter pollution	2002	249.036696527675	134.189242104419	1.85586186062432
683	Low SDI	Household air pollution from solid fuels	2002	1083.21803944661	861.045058763557	1.25802712462236
684	Low SDI	Ambient ozone pollution	2002	160.996934818016	108.206251757547	1.48787091506279
685	Middle SDI	Household air pollution from solid fuels	2002	406.255960331079	377.497264790062	1.07618252693039
686	Middle SDI	Ambient ozone pollution	2002	169.691617991505	109.243624768621	1.55333199855747
687	Middle SDI	Smoking	2002	1557.47655861164	305.421889336636	5.099426769949
688	Middle SDI	Secondhand smoke	2002	166.920620371775	200.990984204111	0.830488098920214
689	Middle SDI	Ambient particulate matter pollution	2002	447.729322715815	272.807895079513	1.64118902271989
690	Middle SDI	High body-mass index	2002	37.7655300278526	46.4015849319553	0.813884484403564
691	Middle SDI	Occupational carcinogens	2002	37.3375432721384	1.77144859763098	21.0774071130663
692	Middle SDI	High temperature	2002	2.90749283770924	1.84338953397754	1.57725363202842
693	Middle SDI	Low temperature	2002	238.771493311166	158.138272993554	1.50989060896661
694	Low-middle SDI	Ambient particulate matter pollution	2002	418.252325801696	222.567643621636	1.87921442216786
695	Low-middle SDI	Household air pollution from solid fuels	2002	1143.70482298575	933.390487626351	1.22532298983915
696	Low-middle SDI	Ambient ozone pollution	2002	237.870607622203	144.130306569618	1.65038577439858
697	Low-middle SDI	Smoking	2002	1964.40682986606	377.318199836181	5.20623397100628
698	Low-middle SDI	Secondhand smoke	2002	191.465967945643	219.752287641333	0.871280886313881
699	Low-middle SDI	High body-mass index	2002	44.7574671778255	61.274246679779	0.730445001008815
700	Low-middle SDI	Occupational carcinogens	2002	17.8724471767965	1.13930763721046	15.6871125875679
701	Low-middle SDI	High temperature	2002	16.1391325223814	8.92491066792117	1.80832426484562
702	Low-middle SDI	Low temperature	2002	160.778903315291	111.805818123677	1.43801911218467
703	High SDI	High body-mass index	2002	49.6403689015817	66.9260993673159	0.741719140527472
704	High SDI	Occupational carcinogens	2002	12.7982533770105	0.524822107467937	24.3858884656309
705	High SDI	Ambient particulate matter pollution	2002	69.9730850743681	42.040276166981	1.66442971964409
706	High SDI	Household air pollution from solid fuels	2002	1.21910471152321	0.950740858921788	1.28226813866585
707	High SDI	Ambient ozone pollution	2002	39.0203116356372	22.1556999791499	1.76118613595409
708	High SDI	Smoking	2002	563.242438577248	298.809187624032	1.88495689525428
709	High SDI	Secondhand smoke	2002	47.4530552009287	31.3502125940948	1.51364380890568
710	High SDI	High temperature	2002	0.39218122286444	0.218046286582072	1.79861454653493
711	High SDI	Low temperature	2002	96.6685828532009	53.598729428543	1.80356108967243
712	Middle SDI	High temperature	2003	3.38837431402674	2.16050843181916	1.56832265226278
713	Middle SDI	Low temperature	2003	230.859768216609	153.300084023274	1.50593373570206
714	Global	Ambient particulate matter pollution	2005	277.595805302446	151.600282371487	1.83110348450548
715	Global	Household air pollution from solid fuels	2005	320.39387093076	247.651026727311	1.29373124418154
716	Global	Ambient ozone pollution	2005	132.049266738211	72.4328401421286	1.82305797313901
717	Global	Smoking	2005	1111.7358777488	262.464932208907	4.23575015676349
718	Global	Secondhand smoke	2005	111.184264800604	110.320479655271	1.00782978054512
719	Global	High body-mass index	2005	37.5718620363619	50.1526073920566	0.7491507219685
720	Global	Occupational carcinogens	2005	24.7474951791903	1.17340782201999	21.0902763001768
721	Low-middle SDI	Secondhand smoke	2005	175.290839374651	201.293802662757	0.870820845231529
722	Low-middle SDI	High body-mass index	2005	44.8421283421478	61.847046461231	0.725048824607287
723	Low-middle SDI	Occupational carcinogens	2005	16.5879899421293	1.11099664828285	14.930729060045
724	Middle SDI	Ambient particulate matter pollution	2005	416.827579974685	252.585381853602	1.65024427350383
725	High SDI	Ambient particulate matter pollution	2003	67.8348831677644	41.294602528845	1.64270580205683
726	High SDI	Household air pollution from solid fuels	2003	1.07235306609116	0.847331972776608	1.26556426588883
727	High SDI	Ambient ozone pollution	2003	37.6463116692302	21.4958149117985	1.75133214645271
728	High SDI	Smoking	2003	551.656701075861	297.671149347528	1.85324208370562
729	High SDI	Secondhand smoke	2003	45.933945091036	30.6368943401048	1.49930161266075
730	Middle SDI	Household air pollution from solid fuels	2005	320.593420813319	293.736271571153	1.09143286628686
731	Middle SDI	Ambient ozone pollution	2005	172.497147297232	107.39053385647	1.60626026431508
732	Middle SDI	Smoking	2005	1398.12690322129	273.48924244901	5.11218244162549
733	Middle SDI	Secondhand smoke	2005	149.212155899108	173.628550645176	0.859375692215704
734	Low-middle SDI	Secondhand smoke	2003	186.38949776286	212.187338879179	0.878419507720917
735	Low-middle SDI	High body-mass index	2003	45.2198027111981	61.7528783759149	0.732270363754169
736	Low-middle SDI	Occupational carcinogens	2003	17.490660396342	1.12563189070172	15.5385259966634
737	Low-middle SDI	High temperature	2003	14.2651902044857	7.77305255365471	1.83521082689433
738	Low-middle SDI	Low temperature	2003	159.365189719413	109.2159662808	1.45917483630257
739	Low-middle SDI	High temperature	2005	14.0100704128784	7.92009503625915	1.76892705816516
740	Low-middle SDI	Low temperature	2005	151.518454166884	103.330667763573	1.46634544657707
741	Global	High temperature	2005	3.89722921308011	2.08453745326424	1.86958944152206
742	Global	Low temperature	2005	155.46361755432	86.1643821609708	1.80426776883151
743	Low SDI	Ambient particulate matter pollution	2004	255.243209199445	137.63373360401	1.85451053688489
744	Low SDI	Household air pollution from solid fuels	2004	1030.12538949788	824.237535628155	1.24979189247043
745	Low SDI	Ambient ozone pollution	2004	171.182169930546	114.14511701297	1.49968894342712
746	Low SDI	Smoking	2004	1084.95543158094	312.463397650705	3.47226407873149
747	Low SDI	Secondhand smoke	2004	102.154131388608	91.1840642698178	1.12030684535326
748	Low SDI	High body-mass index	2004	49.4014335350823	78.6345088850689	0.628241140378797
749	Low SDI	Occupational carcinogens	2004	9.25693307621738	0.989706572444944	9.35320966228334
750	Low-middle SDI	Ambient particulate matter pollution	2005	415.649412052486	224.588806681878	1.85071294599841
751	Low-middle SDI	Household air pollution from solid fuels	2005	971.886275919654	801.169136082057	1.21308501806804
752	Low-middle SDI	Ambient ozone pollution	2005	241.264970227645	145.60561336166	1.65697574878781
753	Low-middle SDI	Smoking	2005	1794.4911251694	347.031132416214	5.17098023072225
754	High-middle SDI	Ambient particulate matter pollution	2004	277.725569441832	147.593473391513	1.88169275415807
755	High-middle SDI	Household air pollution from solid fuels	2004	96.0221043592236	82.5584255597685	1.16308061482723
756	High-middle SDI	Ambient ozone pollution	2004	118.587887994847	55.635102877263	2.13152994893285
757	High-middle SDI	Smoking	2004	1054.42814950739	221.446076486602	4.76155715303984
758	High-middle SDI	Secondhand smoke	2004	112.85370759772	101.305285467631	1.11399624488279
759	High-middle SDI	High body-mass index	2004	31.2248559858571	38.9272872852087	0.802132852389168
760	Low-middle SDI	Ambient particulate matter pollution	2003	418.475107574112	220.5734328485	1.89721446581257
761	Low-middle SDI	Household air pollution from solid fuels	2003	1088.21149886921	880.69121539881	1.2356334204792
762	Low-middle SDI	Ambient ozone pollution	2003	246.491016107317	146.320637910612	1.68459500742403
763	Low-middle SDI	Smoking	2003	1912.91232104078	364.435450297361	5.24897432310697
764	Low SDI	High temperature	2004	3.98133329309253	2.89980570254819	1.37296553682681
765	Low SDI	Low temperature	2004	89.6031162714135	57.9560807996575	1.54605202827902
766	Middle SDI	Household air pollution from solid fuels	2003	375.637637798807	351.041400073656	1.07006648708668
767	Middle SDI	Ambient ozone pollution	2003	172.468307418831	110.734511946165	1.55749372429327
768	Middle SDI	Smoking	2003	1500.50903747417	296.964250239529	5.05282718799947
769	Middle SDI	Secondhand smoke	2003	160.30716455999	192.687902115821	0.83195241008765
770	Middle SDI	High body-mass index	2003	37.7780109432167	46.1524564319476	0.81854821744799
771	Middle SDI	Occupational carcinogens	2003	37.0611849310392	1.74229068170761	21.271527948893
772	Middle SDI	Household air pollution from solid fuels	2004	349.542665746053	323.791802293079	1.07952907785376
773	Global	Occupational carcinogens	2004	25.2133402855742	1.18730638105132	21.2357489928156
774	Middle SDI	Ambient ozone pollution	2004	174.406953509667	110.578133348961	1.57722822973757
775	Middle SDI	Smoking	2004	1454.12464841433	286.790826650226	5.07033180035358
776	Middle SDI	Secondhand smoke	2004	155.215779103756	183.958119192079	0.843756066790875
777	Middle SDI	High body-mass index	2004	37.1954275953284	45.4272742317268	0.818790654389535
778	Middle SDI	Occupational carcinogens	2004	36.7824029307332	1.71826920543043	21.4066589882923
779	Middle SDI	High temperature	2004	2.42259221162355	1.51580462238884	1.59822194486097
780	High SDI	Household air pollution from solid fuels	2004	0.948887895520891	0.750392077726624	1.26452280572528
781	High SDI	Ambient ozone pollution	2004	36.6077051111317	21.1104504647318	1.73410345611954
782	High SDI	Smoking	2004	533.640807705465	293.24966177887	1.81974909866347
783	High SDI	Secondhand smoke	2004	43.9560800355426	29.6290912392952	1.4835446582056
784	Global	High temperature	2004	3.56001721546175	1.81713748555923	1.95913476209321
785	Global	Low temperature	2004	162.069398772136	90.4792291564562	1.79123319554244
786	High-middle SDI	Occupational carcinogens	2003	32.1006399189413	1.35927909000968	23.6159300579786
787	Middle SDI	High body-mass index	2005	36.8596987087241	44.8568651923843	0.821718114956061
788	Middle SDI	Occupational carcinogens	2005	36.1589024105406	1.6915357104835	21.376375435908
789	Middle SDI	High temperature	2005	3.12110399597384	1.94511467884313	1.60458610997175
790	Middle SDI	Low temperature	2005	208.814443891501	134.210210671723	1.55587598623371
791	Global	Ambient particulate matter pollution	2004	281.439914441429	153.516739541898	1.83328486053873
792	Global	Household air pollution from solid fuels	2004	337.986399466748	259.929027022014	1.30030263775859
793	Global	Ambient ozone pollution	2004	133.286281634526	73.1265725101286	1.82267918568268
794	Global	Smoking	2004	1145.27880749078	269.019573511464	4.25723226210517
795	Global	Secondhand smoke	2004	114.592493096916	114.52592744775	1.0005812277678
796	Global	High body-mass index	2004	37.9320273570111	50.4029794989522	0.75257510040254
797	Middle SDI	Ambient particulate matter pollution	2003	436.519505011569	267.194049134913	1.63371716707343
798	High SDI	High body-mass index	2003	49.2069570101909	67.6419043268929	0.727462620986962
799	High SDI	Occupational carcinogens	2003	12.3915769776056	0.52871621929617	23.437103923351
800	Middle SDI	Low temperature	2004	221.799458155559	145.027118524224	1.52936540705324
801	High-middle SDI	Low temperature	2004	193.8346402922	84.2609215304808	2.30040968899304
802	Middle SDI	Ambient particulate matter pollution	2004	427.108242044402	260.374386090244	1.64036197437781
803	High SDI	High temperature	2003	0.381028242305374	0.213155329034282	1.7875614183875
804	High SDI	Low temperature	2003	94.8592433667039	53.6344016393281	1.76862686013723
805	High SDI	High body-mass index	2004	48.6835860713982	68.1881778212805	0.713959334695768
806	High SDI	Occupational carcinogens	2004	11.6918836457249	0.525528442290614	22.247860828928
807	High SDI	High temperature	2004	0.309738240770249	0.161895054271475	1.91320384778934
808	High SDI	Low temperature	2004	90.8666337122952	52.2016176587975	1.74068616620699
809	High SDI	Ambient particulate matter pollution	2005	63.1244687053679	39.1970953626981	1.61043740923314
810	High SDI	Household air pollution from solid fuels	2005	0.835482566455047	0.663893378949009	1.25845895281811
811	High SDI	Ambient ozone pollution	2005	35.5506032713362	20.9452916507091	1.69730762713599
812	High SDI	Smoking	2005	523.602831754408	291.697501913984	1.79501993784235
813	High SDI	Secondhand smoke	2005	42.7618478390544	28.986529480376	1.47523172334254
814	Low-middle SDI	Secondhand smoke	2004	177.419425409803	203.610790846443	0.871365533586123
815	Low-middle SDI	High body-mass index	2004	44.5264188545949	61.2106632994591	0.727429118628558
816	High-middle SDI	Occupational carcinogens	2004	31.5249302167856	1.33522032272934	23.6102833967843
817	High-middle SDI	High temperature	2004	1.70213008418597	0.859182974625409	1.98110313455416
818	Low SDI	Occupational carcinogens	2003	9.55249706974082	0.987962111785361	9.66889008777711
819	Low SDI	High temperature	2003	4.10583215966317	3.05903465636148	1.34219864136707
820	Low SDI	Low temperature	2003	93.9056396569078	60.2499108439444	1.55860213470085
821	High-middle SDI	Ambient particulate matter pollution	2005	269.281341625361	142.976203297013	1.88339972258158
822	High-middle SDI	Household air pollution from solid fuels	2005	84.8307661314618	72.5390526800026	1.1694495998684
823	High-middle SDI	Occupational carcinogens	2005	30.859344537021	1.31325547224807	23.4983559476018
824	High-middle SDI	High temperature	2005	1.90716548794696	0.956787451042489	1.99330110973859
825	High-middle SDI	Low temperature	2005	185.706381794505	79.8762549033855	2.32492599983721
826	High SDI	High body-mass index	2006	48.4603246956978	69.4280281138989	0.697993677945124
827	High SDI	Occupational carcinogens	2006	10.91847959988	0.504994496730147	21.6209872990248
828	High SDI	Ambient particulate matter pollution	2004	64.99416764665	40.0381961833242	1.62330409065031
829	High-middle SDI	Ambient particulate matter pollution	2003	283.323967813452	150.543432116971	1.88200816089613
830	High-middle SDI	Household air pollution from solid fuels	2003	106.225541296413	91.8950125219061	1.15594457611169
831	High-middle SDI	Ambient ozone pollution	2003	117.43389061183	55.3627854651919	2.12117019808665
832	High-middle SDI	Smoking	2003	1097.51043965859	229.706769617538	4.77787590451053
833	High-middle SDI	Secondhand smoke	2003	116.63077384999	105.356796387185	1.10700759561227
834	High-middle SDI	High body-mass index	2003	32.4629210901206	40.2538581508538	0.806454898520877
835	Low SDI	Ambient particulate matter pollution	2005	259.25792932602	143.039508526327	1.81249175138422
836	Low SDI	Household air pollution from solid fuels	2005	1004.45814415354	818.561382372234	1.22710179808699
837	Low SDI	Ambient ozone pollution	2005	176.846542983052	120.994409991216	1.46160920158121
838	Low-middle SDI	Smoking	2004	1819.4684019626	349.359547451227	5.20801110270675
839	High SDI	High body-mass index	2005	48.4084576813453	68.7245521779849	0.704383748561586
840	High SDI	Occupational carcinogens	2005	11.3684371047949	0.516862102018888	21.9951067419902
841	Low-middle SDI	Occupational carcinogens	2004	16.8502245810279	1.11165117425774	15.1578345538823
842	Low-middle SDI	High temperature	2004	13.8927413872886	7.4798360443251	1.85735907912433
843	Low-middle SDI	Low temperature	2004	154.602652663461	106.449028597249	1.45236320801387
844	Low SDI	Smoking	2003	1117.38497380065	316.296984304762	3.53270827496734
845	Low SDI	Secondhand smoke	2003	105.334055602003	93.3915050753684	1.12787619727294
846	Low SDI	High body-mass index	2003	49.4733397113997	78.3911970426893	0.631108358818123
847	Low-middle SDI	Ambient particulate matter pollution	2004	407.966828377155	217.931835857593	1.87199280349173
848	Low-middle SDI	Household air pollution from solid fuels	2004	1008.52215078335	822.836134506645	1.22566585069582
849	Low-middle SDI	Ambient ozone pollution	2004	237.096033498023	141.819197008698	1.67181903789429
850	Low SDI	Ambient particulate matter pollution	2003	256.881692044651	136.507227145703	1.88181752289543
851	Low SDI	Household air pollution from solid fuels	2003	1072.51623464828	846.319196684114	1.26727154346777
852	Low SDI	Ambient ozone pollution	2003	172.57393563107	113.183575733527	1.52472595526906
853	High SDI	High temperature	2006	0.470825062532273	0.287721893869143	1.63638941827071
854	High SDI	Low temperature	2006	84.770380426778	50.2529761948689	1.68687283511446
855	High-middle SDI	Ambient ozone pollution	2005	112.773423528593	52.3656846047676	2.15357489126239
856	High-middle SDI	Smoking	2005	1008.62127956643	211.637808741422	4.76578965528203
857	High-middle SDI	Secondhand smoke	2005	108.370358195357	96.2644964266062	1.12575624677973
858	High-middle SDI	High body-mass index	2005	30.4040381197454	38.0289401450796	0.799497382881422
859	High SDI	High temperature	2005	0.394010870762697	0.231354917928375	1.70305811646796
860	High SDI	Low temperature	2005	88.890614340959	51.7717164419408	1.71697251800884
861	Low SDI	Smoking	2005	1074.57897478035	316.573707486307	3.39440373400822
862	Low SDI	Secondhand smoke	2005	101.138812741687	90.9100389436703	1.11251533842543
863	Low SDI	High body-mass index	2005	49.3250095946769	78.882274636753	0.625299027212576
864	Low SDI	Occupational carcinogens	2005	9.10226066201286	0.991858621095614	9.17697388359486
865	High-middle SDI	High temperature	2003	2.05619516385613	1.03543383969987	1.98582959627062
866	High-middle SDI	Low temperature	2003	205.086739987234	90.1041568764677	2.27610741942135
867	High SDI	Ambient particulate matter pollution	2006	60.7430413938626	38.0059843452252	1.59824939257215
868	High SDI	Household air pollution from solid fuels	2006	0.721920566668627	0.577057834650801	1.25103676498126
869	High SDI	Ambient ozone pollution	2006	35.5464776457911	21.3940040668805	1.6615158870994
870	High SDI	Smoking	2006	509.869922518469	288.533620696801	1.76710749092999
871	High SDI	Secondhand smoke	2006	41.3289396088293	28.2101440608429	1.46503823304455
872	Low SDI	High temperature	2005	4.91339335046757	3.81924867745786	1.28648165265269
873	Low SDI	Low temperature	2005	89.8717672253092	58.3608974324207	1.53993120701025
874	Global	High temperature	2007	4.05390542144987	2.12629834536215	1.90655531962021
875	Global	Low temperature	2007	137.774836824809	76.5687486028609	1.79936121901908
876	High-middle SDI	Occupational carcinogens	2006	29.6016043160316	1.26193955701146	23.4572283209305
877	High-middle SDI	High temperature	2006	1.61699197499993	0.7797155025018	2.07382304162433
878	High-middle SDI	Low temperature	2006	165.178119003782	71.6678401120432	2.30477322527856
879	Low SDI	Smoking	2006	1065.81376002516	319.104542099808	3.34001438215754
880	Low SDI	Secondhand smoke	2006	100.452707340218	90.4293676157857	1.1108416434694
881	Low SDI	High body-mass index	2006	49.2546713065986	78.6645179212489	0.626135805674262
882	Low SDI	Occupational carcinogens	2006	8.95853984459318	0.988504753288658	9.06271802415618
883	Low SDI	High temperature	2006	4.98731763945812	3.78371247938126	1.31810164399006
884	Low SDI	Low temperature	2006	83.9470850990575	54.9846372351193	1.52673709094582
885	Low-middle SDI	Smoking	2007	1758.31091516342	340.264158742744	5.16748787665523
886	Low-middle SDI	Secondhand smoke	2007	172.870978549377	193.893714925413	0.891575978189272
887	High-middle SDI	Ambient particulate matter pollution	2006	251.718216090408	135.982071237564	1.85111326662065
888	High-middle SDI	Household air pollution from solid fuels	2006	71.0793661749226	61.9585463766707	1.1472084213016
889	High-middle SDI	Ambient ozone pollution	2006	109.531573270112	51.572116553526	2.12385258914923
890	High-middle SDI	Smoking	2006	928.171131538546	198.840867187018	4.66790929183367
891	High-middle SDI	Secondhand smoke	2006	100.374998068083	89.8409545184797	1.11725213301731
892	High-middle SDI	High body-mass index	2006	29.2684954876897	36.8755108116934	0.793710916633827
893	Low-middle SDI	High body-mass index	2007	45.7842288785421	62.1565551717384	0.736595339816378
894	Low-middle SDI	Occupational carcinogens	2007	16.1939826549507	1.09091897544532	14.8443495983194
895	Low-middle SDI	High temperature	2007	15.8832240017087	8.87085701487649	1.79049487271324
896	Low-middle SDI	Low temperature	2007	146.967636267603	98.1539619200234	1.49731741228494
897	Low-middle SDI	Ambient particulate matter pollution	2007	444.034075844095	239.876843889167	1.85109187133235
898	Low-middle SDI	Household air pollution from solid fuels	2007	901.797140044516	747.267732992393	1.20679255938607
899	Middle SDI	Low temperature	2007	179.623441011744	113.938526051224	1.57649433634931
900	Low-middle SDI	Ambient ozone pollution	2007	268.007027222056	160.533702244224	1.66947515366169
901	Global	Ambient particulate matter pollution	2006	271.318600997522	149.451748240931	1.81542607691768
902	Global	Household air pollution from solid fuels	2006	301.319772819464	234.386429209351	1.28556834043633
903	Global	Ambient ozone pollution	2006	133.87182225555	74.0301530223512	1.80834182816199
904	Low SDI	Ambient particulate matter pollution	2006	265.625088085482	148.586499345973	1.78767983130818
905	Low SDI	Household air pollution from solid fuels	2006	979.933348591979	807.641603302727	1.21332698140449
906	Low SDI	Ambient ozone pollution	2006	184.667319361346	126.915084976673	1.45504625707249
907	Middle SDI	Ambient particulate matter pollution	2007	395.007304109095	240.717358659125	1.64095894998772
908	Middle SDI	Household air pollution from solid fuels	2007	253.810953380111	232.162644080977	1.09324630749633
909	Middle SDI	Ambient ozone pollution	2007	172.913697907343	106.066817400928	1.63023367858524
910	Middle SDI	Smoking	2007	1255.16355807841	241.94761296699	5.18774929285895
911	Middle SDI	Secondhand smoke	2007	134.404983903555	153.678509521464	0.874585420707653
912	Middle SDI	High body-mass index	2007	36.3435627402361	43.5928414035359	0.833704837081075
913	Middle SDI	Occupational carcinogens	2007	34.1447367967139	1.56055415442733	21.8798794645122
914	Global	Smoking	2006	1063.77872046355	254.050981001741	4.18726476185606
915	Global	Secondhand smoke	2006	106.434088541952	105.583038871676	1.00806047713128
916	Global	High body-mass index	2006	37.2660447848968	49.8307497965333	0.747852379044262
917	Global	Occupational carcinogens	2006	23.9878984275236	1.14064213226259	21.0301704180793
918	Middle SDI	High temperature	2007	2.65252022158649	1.59565682177113	1.66233753110037
919	Global	High temperature	2006	3.99932098142917	2.11064128252174	1.8948368984098
920	Global	Low temperature	2006	141.428784089449	79.0727383327508	1.78859094893482
921	Global	Ambient particulate matter pollution	2007	269.48141674638	148.078572415913	1.81985423245085
922	Global	Household air pollution from solid fuels	2007	283.376484631893	219.888129560722	1.28873025205137
923	Global	Ambient ozone pollution	2007	135.451851450542	74.0969446645741	1.82803558316355
924	Global	Smoking	2007	1027.69955069636	245.823565508128	4.18063886011927
925	Global	Secondhand smoke	2007	102.888560037007	101.108654778929	1.01760388625454
926	Global	High body-mass index	2007	37.1313243618502	49.4989300684887	0.750143979081443
927	Middle SDI	Ambient particulate matter pollution	2006	400.7110630011	245.547133631872	1.63191097804405
928	Middle SDI	Household air pollution from solid fuels	2006	284.140046759599	262.045243084477	1.08431675162292
929	Middle SDI	Ambient ozone pollution	2006	174.5259155526	109.032134173277	1.6006832928285
930	Middle SDI	Smoking	2006	1314.17643600308	257.591090107466	5.1017930606793
931	Middle SDI	Secondhand smoke	2006	140.405949095656	162.983056961218	0.861475736886355
932	Middle SDI	High body-mass index	2006	36.5839704354068	44.4893760160899	0.822308013989136
933	Middle SDI	Occupational carcinogens	2006	35.070060778989	1.62923480205691	21.5254797741327
934	Global	Occupational carcinogens	2007	23.3185098153278	1.10850532950298	21.0359925159612
935	High SDI	Ambient particulate matter pollution	2007	58.8193395993077	36.8777044913204	1.59498375537858
936	High SDI	Household air pollution from solid fuels	2007	0.634444648313954	0.503658192294593	1.25967304418006
937	High SDI	Ambient ozone pollution	2007	34.4497855739973	20.7180025943081	1.66279473212644
938	High SDI	Smoking	2007	499.667202301989	286.324474802524	1.74510824702152
939	High SDI	Secondhand smoke	2007	40.1788099741372	27.5316221138011	1.45936951364723
940	High SDI	High body-mass index	2007	49.0889068756243	70.8326237931609	0.693026803849161
941	High SDI	Occupational carcinogens	2007	10.5915505512683	0.502570518248109	21.074755017841
942	High SDI	High temperature	2007	0.442113257618769	0.256254064960691	1.7252926609636
943	High SDI	Low temperature	2007	82.7059551099877	49.4817639563484	1.67144314384081
944	Low-middle SDI	Ambient particulate matter pollution	2006	430.760694881741	232.9123582456	1.84945400976755
945	Low-middle SDI	Household air pollution from solid fuels	2006	941.998418343463	778.766640243065	1.20960294093934
946	Low-middle SDI	Ambient ozone pollution	2006	251.038105889074	151.732309422244	1.65448022800786
947	Low-middle SDI	Smoking	2006	1782.75441460325	345.7056089006	5.15685707348719
948	Middle SDI	High temperature	2006	3.24060387867244	2.04010669353349	1.58844823603793
949	Middle SDI	Low temperature	2006	187.090764803332	120.550488856679	1.55197018757644
950	Low-middle SDI	Secondhand smoke	2006	174.810844820713	198.547250939586	0.880449585645001
951	Low-middle SDI	High body-mass index	2006	45.4126937126223	62.0954916856948	0.731336405909871
952	Low-middle SDI	Occupational carcinogens	2006	16.3933046968617	1.10347400717008	14.856085952494
953	High-middle SDI	High body-mass index	2007	28.4545229005653	35.983478897752	0.790766311990556
954	High-middle SDI	Occupational carcinogens	2007	28.360264882315	1.21499284352811	23.3419192823902
955	Low-middle SDI	High temperature	2006	14.7125769872889	8.12391353761957	1.81102087302617
956	Low-middle SDI	Low temperature	2006	140.930333477582	96.2806881676561	1.46374455936767
957	High-middle SDI	High temperature	2007	1.52942226451215	0.735928700441174	2.07822070751595
958	High-middle SDI	Low temperature	2007	155.745304529475	67.448072759944	2.30911422901276
959	Low SDI	Household air pollution from solid fuels	2007	965.307617198575	784.333681099993	1.23073589781938
960	Low SDI	Ambient ozone pollution	2007	199.70996272562	132.11752079798	1.51160846433832
961	Low SDI	Smoking	2007	1066.17567300457	317.754528810053	3.35534375228971
962	Low SDI	Secondhand smoke	2007	100.533320893792	88.4433832901317	1.13669691449953
963	Low SDI	High body-mass index	2007	49.5241347265018	78.2180730292258	0.633154625376636
964	Low SDI	Occupational carcinogens	2007	8.94734643965382	0.979950765499386	9.13040405156908
965	Low SDI	High temperature	2007	5.97022992878456	4.37372767471815	1.36502095530428
966	Low SDI	Low temperature	2007	89.3943344763995	57.9646316848632	1.54222207366745
967	High-middle SDI	Ambient particulate matter pollution	2007	240.143053775068	130.531090310545	1.83973835814706
968	High-middle SDI	Household air pollution from solid fuels	2007	59.9825845870831	52.6400476518149	1.13948575776061
969	High-middle SDI	Ambient ozone pollution	2007	104.224976283376	48.9191561961097	2.13055547944354
970	High-middle SDI	Smoking	2007	871.737353838786	188.142177805346	4.63339674286482
971	High-middle SDI	Secondhand smoke	2007	94.7366228978715	84.3614063285214	1.12298534390177
972	Low SDI	Ambient particulate matter pollution	2007	277.669657605994	152.746897698845	1.81784155219601
973	High SDI	High body-mass index	2008	49.9870302188452	72.6042271498784	0.688486499768889
974	High SDI	Occupational carcinogens	2008	10.282640723366	0.500731526609348	20.535237301701
975	High SDI	Ambient particulate matter pollution	2008	57.206048505129	35.9290116656039	1.59219655240042
976	High SDI	Household air pollution from solid fuels	2008	0.557396810831122	0.443078976116274	1.25800780645672
977	High SDI	Ambient ozone pollution	2008	32.1468229242576	19.2165350568782	1.67287301426129
978	High SDI	Smoking	2008	491.962877317917	285.683247323798	1.72205714520011
979	High SDI	Secondhand smoke	2008	39.281433308158	27.0401230121939	1.45270912008957
980	High SDI	High temperature	2008	0.402125845560622	0.226425673826393	1.77597283366789
981	High SDI	Low temperature	2008	85.0487193657521	51.7751963587719	1.64265372894801
982	Global	High temperature	2009	4.45979889132007	2.25402110406121	1.97859677679352
983	Global	Low temperature	2009	128.542137172246	70.3037608866566	1.82838208868343
984	Global	Ambient particulate matter pollution	2009	270.291896550568	146.578938840129	1.84400227406048
985	Global	Household air pollution from solid fuels	2009	248.754764263133	190.687817326948	1.30451314483623
986	Global	Ambient ozone pollution	2009	123.954660300482	65.7093672904905	1.88640775907184
987	Global	Smoking	2009	972.651682998582	230.976805013815	4.21103618149193
988	Global	Secondhand smoke	2009	97.9350852682366	93.5803968607344	1.04653419469873
989	Global	High body-mass index	2009	36.9685375606816	48.8077537456816	0.757431652218835
990	Global	Occupational carcinogens	2009	22.251872010871	1.04243538461145	21.3460444065462
991	Low-middle SDI	Ambient particulate matter pollution	2009	465.241011367302	245.140592521714	1.89785382576365
992	Low-middle SDI	Household air pollution from solid fuels	2009	806.446375470826	652.497431343522	1.2359380079249
993	Low-middle SDI	Ambient ozone pollution	2009	250.22000907111	142.289926483085	1.75852230200468
994	Low-middle SDI	Smoking	2009	1690.11267790822	317.111743890034	5.32970698964183
995	Global	Ambient particulate matter pollution	2008	271.670208227441	147.876693868274	1.8371401275
996	Global	Household air pollution from solid fuels	2008	268.366514937076	206.312741363283	1.30077528495696
997	Global	Ambient ozone pollution	2008	135.431122047703	72.8281984441083	1.85959731176983
998	Global	Smoking	2008	1005.33574251731	239.011110866021	4.2062301575631
999	Global	Secondhand smoke	2008	100.873422149337	97.476036248566	1.03485354997517
1000	Global	High body-mass index	2008	37.2502849775047	49.3095754497654	0.755437146593439
1001	Global	Occupational carcinogens	2008	22.8106323725705	1.07579427200989	21.2035265162305
1002	Low SDI	Smoking	2008	1064.11384548787	317.02801646755	3.3565293608579
1003	Low SDI	Secondhand smoke	2008	100.766573206713	86.9022036942149	1.15953990719595
1004	Low SDI	High body-mass index	2008	49.5305328195409	78.018768235588	0.634854073445211
1005	Low SDI	Occupational carcinogens	2008	8.82972288126758	0.973678358728056	9.06841854100783
1006	High-middle SDI	Occupational carcinogens	2008	27.2089337971755	1.15895947453716	23.4770364235916
1007	High-middle SDI	High temperature	2008	1.03605997382193	0.478335420806136	2.16596958693936
1008	High-middle SDI	Low temperature	2008	149.367641338345	64.0719746177709	2.33124766685303
1009	Middle SDI	High temperature	2009	2.93229255665341	1.68091398210925	1.74446318363888
1010	Middle SDI	Low temperature	2009	167.932760791099	101.870880302664	1.648486400551
1011	Middle SDI	High body-mass index	2008	36.4164417798719	43.0138946401498	0.846620425435279
1012	Middle SDI	Occupational carcinogens	2008	33.6259819442776	1.49864280507012	22.4376227814367
1013	Middle SDI	High temperature	2008	1.96925789133744	1.17512344516566	1.6757881050189
1014	Middle SDI	Low temperature	2008	174.910054987237	108.366755775466	1.61405639336153
1015	Middle SDI	Household air pollution from solid fuels	2009	207.6420048381	184.507608046722	1.12538451414708
1016	Middle SDI	Ambient ozone pollution	2009	157.134713999927	92.3157681590905	1.70214381717684
1017	Middle SDI	Smoking	2009	1184.87191723084	218.382631453772	5.42566919971223
1018	Middle SDI	Secondhand smoke	2009	128.197650123191	140.731364549482	0.910938727366041
1019	Middle SDI	High body-mass index	2009	36.082306543224	42.259058615625	0.853836022979527
1020	Middle SDI	Occupational carcinogens	2009	33.0937418852897	1.43963446171071	22.9876005093436
1021	High SDI	High temperature	2009	0.41687537998755	0.241079833740331	1.72920054539514
1022	High SDI	Low temperature	2009	82.7046102072022	51.173009740957	1.61617639114567
1023	Middle SDI	Household air pollution from solid fuels	2008	230.12266474481	206.850440860435	1.11250748989255
1024	Middle SDI	Ambient ozone pollution	2008	174.347129438534	104.474015228166	1.66880854591229
1025	Middle SDI	Smoking	2008	1220.7706457961	229.509189021129	5.31904910214168
1026	Middle SDI	Secondhand smoke	2008	131.309386862629	146.865369302995	0.894079982815608
1027	High SDI	High body-mass index	2009	50.8508443883145	74.2656949571136	0.6847151220719
1028	High SDI	Occupational carcinogens	2009	9.94476725256583	0.496459192872312	20.0313890755641
1029	Low-middle SDI	High temperature	2009	17.8548994070142	9.44229759391802	1.89094859904806
1030	Low-middle SDI	Low temperature	2009	135.230474014306	86.8479497568168	1.55709460491543
1031	Low SDI	High temperature	2008	4.97013693650685	3.65724196061361	1.35898499197821
1032	Low SDI	Low temperature	2008	88.2069136642609	57.0098349808565	1.54722275014268
1033	Global	High temperature	2008	3.35745398220438	1.73779041835542	1.93202468303499
1034	Global	Low temperature	2008	135.065261295469	74.3592982250292	1.81638698211929
1035	High SDI	Ambient particulate matter pollution	2009	55.5320307785904	34.9119899460976	1.59062920401642
1036	High SDI	Household air pollution from solid fuels	2009	0.491984152817156	0.392981691792216	1.25192639528176
1037	High SDI	Ambient ozone pollution	2009	30.5244146277291	18.3789743851402	1.66083340604733
1038	High SDI	Smoking	2009	482.048954778426	283.693288357302	1.69919055036403
1039	High SDI	Secondhand smoke	2009	38.3071066240807	26.5489788905753	1.44288436786846
1040	High-middle SDI	Ambient particulate matter pollution	2008	233.284769925818	125.916331904486	1.85269667879761
1041	High-middle SDI	Household air pollution from solid fuels	2008	51.5134476150963	44.9124497294226	1.1469747904076
1042	High-middle SDI	Ambient ozone pollution	2008	103.083494721548	47.789969716326	2.15701109110208
1043	High-middle SDI	Smoking	2008	831.606333518949	179.069838092665	4.6440335367289
1044	High-middle SDI	Secondhand smoke	2008	90.749012360716	79.7592922327608	1.13778607884187
1045	High-middle SDI	High body-mass index	2008	27.9459986682435	35.1285327979805	0.795535607164616
1046	Middle SDI	Ambient particulate matter pollution	2009	396.089786108017	237.089601040515	1.67063331487209
1047	Low-middle SDI	Secondhand smoke	2008	172.732729120947	188.784767268135	0.914971751272763
1048	Low-middle SDI	High body-mass index	2008	46.5011403053229	61.9037171957281	0.751184943519546
1049	Low-middle SDI	Occupational carcinogens	2008	16.1782808168839	1.07458632878512	15.055357009031
1050	Global	High temperature	2010	4.9159100273446	2.46489418987905	1.99436959506396
1051	Global	Low temperature	2010	127.559011148189	69.259382244718	1.84175785307293
1052	Global	Occupational carcinogens	2010	21.8439246065964	1.02013776345913	21.4127203099775
1053	Low-middle SDI	Secondhand smoke	2009	167.065691518865	179.728781118955	0.929543340130325
1054	Low-middle SDI	High body-mass index	2009	45.962539017309	59.9935659399414	0.766124471802883
1055	Low-middle SDI	Occupational carcinogens	2009	15.7710696687942	1.04708365004384	15.0619004204047
1056	Low SDI	Ambient particulate matter pollution	2008	287.843122446974	159.283638051319	1.80711042244172
1057	Low SDI	Household air pollution from solid fuels	2008	942.042132903909	766.573290707859	1.22890028171216
1058	Low SDI	Ambient ozone pollution	2008	196.873148850437	129.866222207952	1.51596886013352
1059	Global	Ambient particulate matter pollution	2010	269.307133003054	146.112654145099	1.84314722485032
1060	Global	Household air pollution from solid fuels	2010	232.154037382614	178.707169240681	1.29907512031569
1061	Global	Ambient ozone pollution	2010	118.881284708701	62.7392291321778	1.89484771096318
1062	Global	Smoking	2010	946.07337288899	224.547594753507	4.21324206980495
1063	Global	Secondhand smoke	2010	95.4882281651252	90.7132338420609	1.05263834306004
1064	Global	High body-mass index	2010	36.7828891179095	48.6140131267692	0.756631406298262
1065	High-middle SDI	Occupational carcinogens	2009	26.217036420131	1.1082117033374	23.6570651087495
1066	Low-middle SDI	High temperature	2008	13.8311907241614	7.60360178282045	1.81903144315258
1067	Low-middle SDI	Low temperature	2008	144.538749196006	94.2497552989826	1.53357161233464
1068	High-middle SDI	High temperature	2009	1.22467630226864	0.562681431164743	2.17650029739488
1069	High-middle SDI	Low temperature	2009	140.339606480356	59.9380928468592	2.34140927438118
1070	Middle SDI	Ambient particulate matter pollution	2008	397.111446765111	239.207639260287	1.66011189271846
1071	Low-middle SDI	Ambient particulate matter pollution	2008	462.443850492536	246.293599609343	1.87761213131823
1072	Low-middle SDI	Household air pollution from solid fuels	2008	868.391794397404	709.88751694651	1.22328083487463
1073	Low-middle SDI	Ambient ozone pollution	2008	271.918406149881	158.881378604906	1.71145548041893
1074	Low-middle SDI	Smoking	2008	1750.80247539116	333.305339183587	5.25284857326213
1075	High-middle SDI	Ambient particulate matter pollution	2009	225.791074296948	121.659152678536	1.85593166914094
1076	High-middle SDI	Household air pollution from solid fuels	2009	44.3544442825302	38.5933977699107	1.14927544205789
1077	High-middle SDI	Ambient ozone pollution	2009	93.8527163988849	42.6260155674354	2.20177080005068
1078	High-middle SDI	Smoking	2009	791.477010111613	171.304626031201	4.62028976361359
1079	High-middle SDI	Secondhand smoke	2009	86.9455001905907	75.5899645206571	1.1502254398708
1080	High-middle SDI	High body-mass index	2009	27.1971575323748	34.3332898827265	0.792151221897849
1081	Low SDI	Smoking	2009	1031.90271231992	307.420184425273	3.35665244053209
1082	Low SDI	Secondhand smoke	2009	97.9829454454636	83.6930146622122	1.17074221595346
1083	Low SDI	High body-mass index	2009	49.185283487032	77.072176017884	0.638171724587339
1084	Low SDI	Occupational carcinogens	2009	8.58511299959167	0.960178786956985	8.94116087150785
1085	Low SDI	High temperature	2009	7.28740638732815	5.13480445905536	1.41921789728071
1086	Low SDI	Low temperature	2009	83.010239286644	53.3366623354592	1.55634484146297
1087	High SDI	Ambient particulate matter pollution	2010	54.1531316124572	34.0590081135603	1.58997970322267
1088	High SDI	Household air pollution from solid fuels	2010	0.443192830858967	0.353596802437688	1.25338472464571
1089	High SDI	Ambient ozone pollution	2010	29.2583314176012	17.8800052315153	1.63637152443504
1090	High SDI	Smoking	2010	473.310216335301	281.551648306142	1.68107776737522
1091	High SDI	Secondhand smoke	2010	37.54646019651	26.1848641321355	1.43389937053105
1092	High SDI	High body-mass index	2010	51.2374818267534	75.3195011587072	0.680268470164054
1093	High SDI	Occupational carcinogens	2010	9.60064862805525	0.477590021117151	20.102280624704
1094	High SDI	High temperature	2010	0.591612313784696	0.348884385565044	1.69572597187614
1095	High SDI	Low temperature	2010	82.6135675392657	51.2864943449614	1.61082500557736
1096	Low SDI	Ambient particulate matter pollution	2009	291.056377061352	161.765061763294	1.79925364530968
1097	Low SDI	Household air pollution from solid fuels	2009	897.025545579423	731.440386545995	1.22638230275382
1098	Low SDI	Ambient ozone pollution	2009	180.95541628374	119.28521186803	1.51699790317628
1099	High-middle SDI	Ambient particulate matter pollution	2010	219.762377046503	118.12081662144	1.86048812844573
1100	High-middle SDI	Household air pollution from solid fuels	2010	38.8156631133295	33.5789070916679	1.1559537362954
1101	High-middle SDI	Ambient ozone pollution	2010	87.9227431500211	39.2163756944598	2.24199053566396
1102	High-middle SDI	Smoking	2010	761.259123135118	164.674234159129	4.62281866390521
1103	High-middle SDI	Secondhand smoke	2010	83.8276739858807	72.1364197033331	1.16207145198818
1104	High-middle SDI	High body-mass index	2010	26.7418422928241	33.6449054037246	0.79482590222601
1105	Low SDI	Ambient particulate matter pollution	2010	291.931039031109	164.721433831415	1.77227111396983
1106	Low SDI	Household air pollution from solid fuels	2010	847.866003360579	697.575618747497	1.21544672803062
1107	Low SDI	Ambient ozone pollution	2010	168.643745611184	112.225513329172	1.50272198013058
1108	Global	Ambient particulate matter pollution	2011	268.777943330368	147.419505309482	1.8232183235598
1109	Global	Household air pollution from solid fuels	2011	216.08174261516	169.287526795805	1.27641856848555
1110	Global	Ambient ozone pollution	2011	115.966768561401	61.7504806095711	1.87798973249492
1111	Global	Smoking	2011	918.779072936436	219.886587487371	4.17842253788765
1112	Global	Secondhand smoke	2011	92.9838217008255	88.4878870651015	1.05080847542914
1113	Global	High body-mass index	2011	36.6883509598604	48.4901023580588	0.756615250859809
1114	Global	Occupational carcinogens	2011	21.4901945432294	1.01441944555597	21.1847225892356
1115	High-middle SDI	Occupational carcinogens	2010	25.4365835773592	1.07831301742853	23.589239085714
1116	High-middle SDI	High temperature	2010	1.64500567572823	0.725785902233003	2.26651643503558
1117	High-middle SDI	Low temperature	2010	138.585296033628	58.7175474012242	2.36020239548933
1118	Middle SDI	Household air pollution from solid fuels	2011	169.981659547681	149.353636655054	1.13811530374898
1119	Middle SDI	Ambient particulate matter pollution	2011	383.684535680897	230.509379629187	1.66450725908906
1120	Global	High temperature	2011	3.64988944459589	1.86565591032727	1.95635723843398
1121	Global	Low temperature	2011	123.999009426696	67.1751887405271	1.84590489065328
1122	Middle SDI	Ambient ozone pollution	2011	140.954353777587	80.5222676607761	1.75050154289494
1123	Middle SDI	Smoking	2011	1107.18080093978	198.811664836679	5.56899315666069
1124	Middle SDI	Secondhand smoke	2011	120.757666199138	129.792339794135	0.930391318861137
1125	Middle SDI	High body-mass index	2011	35.6316934144281	41.3088983339577	0.862567021912984
1126	Middle SDI	Occupational carcinogens	2011	32.3750706243978	1.3875591729996	23.3323891725713
1127	Middle SDI	High temperature	2011	2.42812601464416	1.42314133578684	1.70617348648767
1128	Middle SDI	Low temperature	2011	162.069144804689	95.0278053400134	1.70549182131271
1129	Low-middle SDI	Ambient particulate matter pollution	2011	489.017431247919	262.223580248689	1.86488732548058
1130	Low-middle SDI	Household air pollution from solid fuels	2011	703.921160961607	583.474399897492	1.20643024113016
1131	Low-middle SDI	Ambient ozone pollution	2011	249.812195410509	144.298490805124	1.73121835174203
1132	Low-middle SDI	Smoking	2011	1609.87945337223	304.933247839246	5.27944874748758
1133	Low-middle SDI	Secondhand smoke	2011	160.255705013156	172.452687008284	0.929273459250057
1134	Low-middle SDI	High body-mass index	2011	46.3334847903097	60.495936392685	0.765894166668561
1135	Low-middle SDI	Occupational carcinogens	2011	15.3286305930228	1.03653069974964	14.7883999930974
1136	Low-middle SDI	High temperature	2011	14.200751067799	7.41718797723538	1.91457343556393
1137	Low-middle SDI	Low temperature	2011	134.955419975358	85.8842689407754	1.57136366927011
1138	Middle SDI	Ambient particulate matter pollution	2010	392.160444173576	233.966465729929	1.67613953969905
1139	Low SDI	Smoking	2010	996.019087546634	299.622352170577	3.32424827564131
1140	Low SDI	Secondhand smoke	2010	94.800597770534	81.2181146783387	1.16723465135811
1141	Low SDI	High body-mass index	2010	48.7331797015843	76.3924336294659	0.637932022665488
1142	Low SDI	Occupational carcinogens	2010	8.31835580373195	0.952053495707632	8.7372777278121
1143	Low SDI	High temperature	2010	8.28075370035792	5.8203219021418	1.42273122339002
1144	Low SDI	Low temperature	2010	79.9388603240379	51.5059887208255	1.55203040091756
1145	Low-middle SDI	Ambient particulate matter pollution	2010	473.057710471766	249.305530430948	1.89750187111389
1146	Low-middle SDI	Household air pollution from solid fuels	2010	755.523254502434	612.088693080975	1.23433623761203
1147	Low-middle SDI	Ambient ozone pollution	2010	241.977917283496	137.339706420436	1.761893363473
1148	Low-middle SDI	Smoking	2010	1647.48109027904	307.181013748065	5.36322564398534
1149	High-middle SDI	Ambient particulate matter pollution	2011	212.809153886049	115.409111117601	1.84395453552361
1150	High-middle SDI	Household air pollution from solid fuels	2011	33.9245334667857	29.5029087454372	1.14987080628219
1151	High SDI	Ambient particulate matter pollution	2011	52.9842652855961	33.3254102054105	1.58990586939554
1152	High SDI	Household air pollution from solid fuels	2011	0.403104052073991	0.322881725124993	1.24845731643047
1153	High SDI	Ambient ozone pollution	2011	29.9817089472651	18.8406995412698	1.59132673824511
1154	High SDI	Smoking	2011	466.989418198801	280.272657169322	1.66619684886591
1155	High SDI	Secondhand smoke	2011	37.1165819987041	26.0414457360579	1.4252888405236
1156	High-middle SDI	Ambient ozone pollution	2011	79.5003826847551	35.0268604091858	2.26969764792011
1157	High-middle SDI	Smoking	2011	726.949500363429	158.732832250523	4.57970471550655
1158	High-middle SDI	Secondhand smoke	2011	80.1542708936566	68.9975092108184	1.16169803534138
1159	High-middle SDI	High body-mass index	2011	26.3399100604365	33.0731315573797	0.796414153124221
1160	High-middle SDI	Occupational carcinogens	2011	24.8221818468182	1.06880301479426	23.2242812784323
1161	High-middle SDI	High temperature	2011	0.999295113916402	0.432652553288535	2.30969424847003
1162	High SDI	High body-mass index	2011	51.2772837171795	75.7743805836319	0.676710034740369
1163	High SDI	Occupational carcinogens	2011	9.32276877112718	0.474869097754807	19.6322919625755
1164	High SDI	High temperature	2011	0.665395083252365	0.429887645230608	1.54783486018869
1165	High SDI	Low temperature	2011	79.2292587152257	49.9618040959234	1.58579659299554
1166	High-middle SDI	Low temperature	2011	131.615799465802	55.4263806492001	2.37460570082707
1167	Middle SDI	Household air pollution from solid fuels	2010	188.365125624326	165.623901012086	1.1373064181756
1168	Middle SDI	Ambient ozone pollution	2010	151.304386539824	87.277216753756	1.73360691561366
1169	Middle SDI	Smoking	2010	1149.99790464872	208.407961920074	5.51801329495154
1170	Middle SDI	Secondhand smoke	2010	124.989036256986	135.205384711994	0.924438301945072
1171	Middle SDI	High body-mass index	2010	35.8115425076492	41.8000370118033	0.856734708094564
1172	Middle SDI	Occupational carcinogens	2010	32.7540378055377	1.40432991797415	23.3236060745525
1173	Middle SDI	High temperature	2010	3.53094644880476	1.99561772018251	1.7693501180586
1174	Middle SDI	Low temperature	2010	167.365251548731	99.5403665845197	1.68138070303992
1175	Low SDI	Ambient particulate matter pollution	2011	301.638441021513	174.26310023688	1.73093696032889
1176	Low SDI	Household air pollution from solid fuels	2011	805.591697961169	672.586767036142	1.19775133476255
1177	Low SDI	Ambient ozone pollution	2011	172.427639293726	116.467145479017	1.48048308889644
1178	Low SDI	Smoking	2011	976.726113898925	297.741347454111	3.28045171505601
1179	Low SDI	Secondhand smoke	2011	93.4973701577686	80.743419479679	1.15795653392286
1180	Low SDI	High body-mass index	2011	48.6139478463514	76.4355017448248	0.636012673909645
1181	Low SDI	Occupational carcinogens	2011	8.11523549667445	0.950519996109199	8.53767993297654
1182	Low SDI	High temperature	2011	4.90785410999308	3.58281511881661	1.36983180745707
1183	Low SDI	Low temperature	2011	83.1192716075026	54.1597183349677	1.53470649705793
1184	Low-middle SDI	Secondhand smoke	2010	163.206369244198	174.775027725385	0.933808286963264
1185	Low-middle SDI	High body-mass index	2010	45.9287615263156	59.8262517570488	0.767702474706753
1186	Low-middle SDI	Occupational carcinogens	2010	15.5729888713054	1.03680337483453	15.0201950044683
1187	Low-middle SDI	High temperature	2010	18.1976828470097	9.38838275080204	1.93831923239975
1188	Low-middle SDI	Low temperature	2010	133.817731546723	85.7442667618435	1.56066098178208
1189	High-middle SDI	High temperature	2012	1.18250072017051	0.507315598767503	2.33089761687464
1190	High-middle SDI	Low temperature	2012	122.739423789548	50.9945834230124	2.40691100016241
1191	Low-middle SDI	Secondhand smoke	2013	158.358202617774	168.400296796651	0.94036771686333
1192	Low-middle SDI	High body-mass index	2013	48.1375406343219	62.2539715259762	0.773244492750731
1193	Low-middle SDI	Occupational carcinogens	2013	14.7481631527908	1.02987075292292	14.3204019639682
1194	Low-middle SDI	High temperature	2013	16.2834577651735	8.85301293677247	1.83931254607541
1195	Low-middle SDI	Low temperature	2013	129.258347916812	80.2254370145575	1.61118907826401
1196	Low SDI	Ambient particulate matter pollution	2012	319.971768906821	191.782472991461	1.66840985996186
1197	Low SDI	Household air pollution from solid fuels	2012	765.655784104379	654.799548326491	1.16929797227443
1198	Low SDI	Ambient ozone pollution	2012	175.917822394583	122.294267109493	1.43847971415601
1199	Low-middle SDI	Ambient particulate matter pollution	2013	542.215344086929	298.377259803767	1.81721403448616
1200	Low-middle SDI	Household air pollution from solid fuels	2013	610.282862128906	519.93788071226	1.17376110640926
1201	Low-middle SDI	Ambient ozone pollution	2013	260.311540342975	150.541099545935	1.7291725723283
1202	Low-middle SDI	Smoking	2013	1567.51231082936	301.661371088802	5.19626462338104
1203	High-middle SDI	High temperature	2013	1.62545431079192	0.701441947482103	2.31730411422734
1204	High-middle SDI	Low temperature	2013	117.79198507217	48.8338938577727	2.41209487441726
1205	Middle SDI	Household air pollution from solid fuels	2013	136.800150225244	119.429928001323	1.14544279239395
1206	Middle SDI	Ambient ozone pollution	2013	111.140387921868	61.5986993462233	1.80426517282759
1207	Middle SDI	Smoking	2013	1023.906087383	179.243823515949	5.71236468458781
1208	Middle SDI	Secondhand smoke	2013	112.698082939206	118.620073421531	0.950075983672001
1209	Middle SDI	High body-mass index	2013	35.7448138605729	40.8406859285154	0.875225600352014
1210	Middle SDI	Occupational carcinogens	2013	31.6321500799688	1.34098446546212	23.5887520658698
1211	Middle SDI	High temperature	2013	3.2535564260391	1.84332106064694	1.76505140395738
1212	Middle SDI	Low temperature	2013	142.987780151506	80.8982995230266	1.76750044184559
1213	Global	Smoking	2013	868.760205726423	209.695411993403	4.14296239229952
1214	Global	Secondhand smoke	2013	88.5411835528373	83.9716501855798	1.05441757256358
1215	Global	High body-mass index	2013	36.7358325539041	48.3585996224061	0.759654597956621
1216	Global	Occupational carcinogens	2013	20.7596018884678	0.990915632305448	20.9499186526797
1217	High SDI	Ambient particulate matter pollution	2012	51.6247434415845	32.3656903724572	1.59504533496732
1218	High SDI	Household air pollution from solid fuels	2012	0.364822791292688	0.296475991811597	1.23053063778778
1219	High SDI	Ambient ozone pollution	2012	29.4771947458428	18.4790877751266	1.59516503761186
1220	High SDI	Smoking	2012	459.450641149488	277.485363504808	1.6557653180202
1221	High SDI	Secondhand smoke	2012	36.59495976041	25.8305894825348	1.41672956341757
1222	High-middle SDI	High body-mass index	2012	25.8855428249859	32.4586035931894	0.797494037310258
1223	High-middle SDI	Ambient particulate matter pollution	2012	206.220373805789	112.276214266196	1.83672361197412
1224	High-middle SDI	Household air pollution from solid fuels	2012	29.7761927257045	25.7967818042716	1.15425997520256
1225	High-middle SDI	Ambient ozone pollution	2012	72.7285767134068	31.3266062470024	2.32162322787091
1226	High-middle SDI	Smoking	2012	696.584456326546	152.22499268172	4.57601898384059
1227	High-middle SDI	Secondhand smoke	2012	76.7115198745114	65.7282476006843	1.16710124907868
1228	Low SDI	Occupational carcinogens	2013	7.78152951977301	0.949860045050856	8.19229060146054
1229	Low SDI	High temperature	2013	5.99461150592175	4.40310085545027	1.36145223621246
1230	Low SDI	Low temperature	2013	84.2263996116561	55.0644944204055	1.52959544073184
1231	High-middle SDI	Occupational carcinogens	2012	24.2553932469395	1.0532558553545	23.0289659664656
1232	Global	High temperature	2013	4.35656196009356	2.2600750023393	1.92761831159775
1233	Global	Low temperature	2013	114.944102148303	61.846917615053	1.85852596347222
1234	High SDI	High temperature	2012	0.624121139298716	0.388561479963959	1.60623523298451
1235	High SDI	Low temperature	2012	78.4216093198747	49.6144020512419	1.5806218774718
1236	High SDI	High body-mass index	2012	51.0749116430219	75.7735927552589	0.674046323868907
1237	High SDI	Occupational carcinogens	2012	9.02407248784014	0.464240790806133	19.4383446404403
1238	Global	High temperature	2012	4.24426569024901	2.25880049654932	1.87899094972433
1239	Global	Low temperature	2012	119.605856858281	64.2272857618972	1.86222810818571
1240	Global	Ambient particulate matter pollution	2013	270.902173400223	151.28799947024	1.79063887650595
1241	Global	Household air pollution from solid fuels	2013	185.466106477534	148.991503088871	1.24480995649066
1242	Global	Ambient ozone pollution	2013	106.964223412665	56.9523474959429	1.87813546088307
1243	Low SDI	Smoking	2012	965.569527764959	298.449942117529	3.23528133701136
1244	Low SDI	Secondhand smoke	2012	93.175426056558	81.8094851417796	1.13893182306527
1245	Low SDI	High body-mass index	2012	48.8414473100605	77.0958028559105	0.63351629402373
1246	Low SDI	Occupational carcinogens	2012	7.95384439088281	0.952727215015065	8.34850129767421
1247	Low SDI	High temperature	2012	7.10019906064813	5.36048511274424	1.32454412451735
1248	Low SDI	Low temperature	2012	86.8527770162013	57.2131442228214	1.51805635218973
1249	Middle SDI	Ambient particulate matter pollution	2012	375.506836003135	225.805357862669	1.66296690015438
1250	Middle SDI	Household air pollution from solid fuels	2012	152.776920993054	133.058587870138	1.14819286329839
1251	Middle SDI	Ambient ozone pollution	2012	127.11594229324	71.1922430991893	1.78553079323732
1252	Middle SDI	Smoking	2012	1064.85271504788	187.86308134941	5.66823831164221
1253	Middle SDI	Secondhand smoke	2012	116.648119785212	123.479634660587	0.94467496689513
1254	Middle SDI	High body-mass index	2012	35.5833969133224	40.9966147800428	0.867959393824009
1255	Middle SDI	Occupational carcinogens	2012	32.116040358144	1.36393975843428	23.5465240745025
1256	Middle SDI	Ambient particulate matter pollution	2013	367.225431496758	222.291116930532	1.65200227776766
1257	Middle SDI	High temperature	2012	2.4366825642864	1.44611352905631	1.68498704654019
1258	Middle SDI	Low temperature	2012	154.018366391181	87.9172358937008	1.75185633198708
1259	High SDI	High temperature	2013	0.481153206882402	0.26642424208753	1.80596631564903
1260	High SDI	Low temperature	2013	80.7275641577907	51.9553764463298	1.55378653143208
1261	High SDI	High body-mass index	2013	50.8668613954086	75.6590798661755	0.672316680104768
1262	High SDI	Occupational carcinogens	2013	8.71145726275048	0.456983845304625	19.0629435859892
1263	High-middle SDI	Occupational carcinogens	2013	23.6624451870083	1.03634943970638	22.8324967239934
1264	Low-middle SDI	Ambient particulate matter pollution	2012	510.391681095736	279.90628834055	1.82343770881905
1265	Low-middle SDI	Household air pollution from solid fuels	2012	651.177447586936	551.224842231397	1.18132819440961
1266	Low-middle SDI	Ambient ozone pollution	2012	250.782764901263	146.899930532805	1.70716734849143
1267	Low-middle SDI	Smoking	2012	1574.84090837074	302.261691091134	5.21019022518443
1268	High SDI	Ambient particulate matter pollution	2013	50.2101722334233	31.3103442175732	1.60362888010801
1269	High SDI	Household air pollution from solid fuels	2013	0.331126891032622	0.270918303158592	1.22223890808435
1270	High SDI	Ambient ozone pollution	2013	29.2904284772715	18.1139532610364	1.61700916719687
1271	High SDI	Smoking	2013	452.609085754958	274.57643192814	1.64839014979047
1272	High SDI	Secondhand smoke	2013	36.1847375317712	25.6473135962315	1.41085877848385
1273	Low-middle SDI	Secondhand smoke	2012	157.660178538533	169.909841954358	0.927904921369323
1274	Low-middle SDI	High body-mass index	2012	47.0296614049812	60.772068878291	0.773869678505895
1275	Low-middle SDI	Occupational carcinogens	2012	15.073497320227	1.03286166331135	14.5939169354988
1276	Global	Ambient particulate matter pollution	2012	269.441656680453	149.322788567763	1.80442422261744
1277	Global	Household air pollution from solid fuels	2012	199.946949956937	159.348493957965	1.25477778289942
1278	Global	Ambient ozone pollution	2012	110.875340764742	59.2959550266264	1.86986347913537
1279	Global	Smoking	2012	892.257247234231	214.459258723795	4.16049767468133
1280	Global	Secondhand smoke	2012	90.5625355938719	85.9864617891959	1.05321853823797
1281	Global	High body-mass index	2012	36.6527686494476	48.2976854708329	0.758892859815866
1282	Global	Occupational carcinogens	2012	21.1767076214615	1.0025465475513	21.1229171086223
1283	Low-middle SDI	High temperature	2012	16.8603349828485	9.26794005164596	1.81921062165849
1284	Low-middle SDI	Low temperature	2012	134.131427282328	84.1253975320735	1.59442250755712
1285	Low SDI	Smoking	2013	958.493925120104	294.249218871063	3.25742215662468
1286	Low SDI	Secondhand smoke	2013	93.4527696633263	81.708615775038	1.14373213616325
1287	Low SDI	High body-mass index	2013	49.2765784750168	77.6101070800704	0.634924758242868
1288	High-middle SDI	Ambient particulate matter pollution	2013	198.777030974615	110.11276216075	1.80521337467156
1289	High-middle SDI	Household air pollution from solid fuels	2013	26.0429450045049	22.8441604109113	1.140026358424
1290	High-middle SDI	Ambient ozone pollution	2013	67.9133481643621	29.2825782254625	2.31924073220125
1291	High-middle SDI	Smoking	2013	665.172422698149	147.308985335141	4.5154911710567
1292	High-middle SDI	Secondhand smoke	2013	73.1871776517233	63.2122147956581	1.15780119219538
1293	High-middle SDI	High body-mass index	2013	25.4245970076668	31.9802106574942	0.795010304339844
1294	High SDI	Ambient particulate matter pollution	2014	48.6298159203773	30.2025060284735	1.61012519539046
1295	High SDI	Household air pollution from solid fuels	2014	0.30527052852327	0.250713760520257	1.21760579830083
1296	High SDI	Ambient ozone pollution	2014	28.1310513092688	17.2399400536947	1.63173718827636
1297	High SDI	Smoking	2014	444.0513088207	271.090960954316	1.63801591634599
1298	High SDI	Secondhand smoke	2014	35.6654538529107	25.4614681462804	1.40076187468871
1299	Low SDI	Ambient particulate matter pollution	2013	340.688619238961	204.370213922009	1.66701699186445
1300	Low SDI	Household air pollution from solid fuels	2013	728.183614454382	622.244113989311	1.17025392138445
1301	Low SDI	Ambient ozone pollution	2013	183.523520177891	124.429629583285	1.47491815890244
1302	High-middle SDI	Ambient particulate matter pollution	2014	191.744801276898	108.156001756782	1.77285400867617
1303	High-middle SDI	Household air pollution from solid fuels	2014	23.0335242858332	20.4911940315611	1.1240694051482
1304	High-middle SDI	Ambient ozone pollution	2014	64.9856639804362	28.2564392335893	2.2998532632939
1305	High-middle SDI	Smoking	2014	640.820029819039	143.562639905166	4.463696336612
1306	High-middle SDI	Secondhand smoke	2014	70.3479841680211	61.3029940381176	1.14754565045028
1307	High-middle SDI	High body-mass index	2014	25.1374298685581	31.6257696341838	0.794840099049715
1308	Low SDI	Ambient particulate matter pollution	2014	343.131076839951	215.265344043619	1.59399125931958
1309	Low SDI	Household air pollution from solid fuels	2014	676.287696281464	596.009958298332	1.13469194073927
1310	Low SDI	Ambient ozone pollution	2014	174.030737781643	123.105809785097	1.4136679502409
1311	Global	High temperature	2014	4.46492297256331	2.37716968674654	1.87825168622023
1312	Global	Low temperature	2014	110.351339423801	59.4064358758923	1.85756539332438
1313	Global	Ambient particulate matter pollution	2014	269.885153796295	152.472276114504	1.77006050328531
1314	Global	Household air pollution from solid fuels	2014	171.027039283901	139.64108137525	1.22476163604254
1315	Global	Ambient ozone pollution	2014	101.692031225893	54.5210975827407	1.86518679437013
1316	Global	Smoking	2014	845.323101860998	204.958018826812	4.12437194065235
1317	Global	Secondhand smoke	2014	86.4726637124062	82.3446148936677	1.05013137561053
1318	Global	High body-mass index	2014	36.8095298793697	48.4904178215215	0.75910935671568
1319	Global	Occupational carcinogens	2014	20.2708326583827	0.98127671894763	20.6576109133845
1320	Middle SDI	Ambient particulate matter pollution	2014	358.592266760086	218.024235379591	1.64473580717189
1321	High SDI	High body-mass index	2014	50.7337762609079	75.6533705813214	0.670608273908604
1322	High SDI	Occupational carcinogens	2014	8.36653286481969	0.449227455296762	18.6242687666824
1323	High SDI	High temperature	2014	0.432034722094623	0.227925250106243	1.89551057591573
1324	High SDI	Low temperature	2014	76.6237062087772	50.0020095385373	1.53241253533465
1325	Low-middle SDI	Ambient particulate matter pollution	2014	563.870062654645	312.478201840438	1.80451007249004
1326	Low-middle SDI	Household air pollution from solid fuels	2014	569.529549967626	488.907472701993	1.16490252607527
1327	Low-middle SDI	Ambient ozone pollution	2014	256.816680214461	148.198139161202	1.73292783342651
1328	Low-middle SDI	Smoking	2014	1552.26430831492	299.355499655284	5.18535423635909
1329	High-middle SDI	Occupational carcinogens	2014	23.0804668066267	1.02492059005609	22.5192732300984
1330	High-middle SDI	High temperature	2014	0.822999035462072	0.382547760537993	2.15136283716484
1331	High-middle SDI	Low temperature	2014	110.719768445939	45.770060443298	2.41904352700394
1332	Low SDI	Smoking	2014	928.281354844811	289.782675155533	3.20337078242024
1333	Low SDI	Secondhand smoke	2014	91.388727085453	81.8984979063852	1.11587793942101
1334	Low SDI	High body-mass index	2014	49.3937207347508	78.6474142899739	0.628039983013753
1335	Low SDI	Occupational carcinogens	2014	7.45713502309757	0.947459912562063	7.87066019810005
1336	Low SDI	High temperature	2014	7.37345153974338	5.44812664142817	1.3533920969595
1337	Low SDI	Low temperature	2014	83.4489173914144	55.9418334501957	1.49170865959744
1338	Low-middle SDI	Secondhand smoke	2014	157.878867367123	167.137498396007	0.944604705001947
1339	Low-middle SDI	High body-mass index	2014	48.8293854137674	63.6495156230234	0.767160361486
1340	Low-middle SDI	Occupational carcinogens	2014	14.3837589973321	1.02774468586709	13.9954593734501
1341	Low-middle SDI	High temperature	2014	19.5516399074717	10.7749419722078	1.81454711848119
1342	Low-middle SDI	Low temperature	2014	127.52778284649	78.3968428773827	1.62669538932774
1343	Middle SDI	Household air pollution from solid fuels	2014	122.558001142722	107.282804734137	1.14238252296293
1344	Middle SDI	Ambient ozone pollution	2014	100.281545702475	55.1930447844973	1.81692360140715
1345	Middle SDI	Smoking	2014	985.941112342778	171.177373223022	5.75976306785723
1346	Middle SDI	Secondhand smoke	2014	109.007964290363	114.334526619145	0.953412477522868
1347	Middle SDI	High body-mass index	2014	35.9683984352595	40.6618247441028	0.884574134624295
1348	Middle SDI	Occupational carcinogens	2014	30.991017734709	1.32295196618165	23.4256560532249
1349	Middle SDI	High temperature	2014	2.28997857350892	1.33274309851833	1.7182445559499
1350	Middle SDI	Low temperature	2014	137.709765645646	77.2967075500841	1.7815734978934
1351	High-middle SDI	High body-mass index	2015	25.0055226323549	31.4802539906596	0.794324043248639
1352	Low-middle SDI	High temperature	2015	18.8582364778294	10.9990762262616	1.71452911952762
1353	Low-middle SDI	Low temperature	2015	117.414953515656	73.1679784155109	1.60473141472999
1354	Global	Ambient particulate matter pollution	2015	264.859241505679	152.478682248694	1.73702472765139
1355	Global	Household air pollution from solid fuels	2015	158.461170979006	132.956234882454	1.19182956044973
1356	Global	Ambient ozone pollution	2015	102.473025214112	56.3410002880812	1.81880024653715
1357	Global	Smoking	2015	824.304888638677	201.871660559066	4.0833115770477
1358	Global	Secondhand smoke	2015	84.4669336890579	81.2870477953259	1.03911921985085
1359	Global	High body-mass index	2015	37.0295810742389	48.8332260806339	0.758286602099466
1360	Global	Occupational carcinogens	2015	19.8924412127158	0.9734590478171	20.4348002695367
1361	High SDI	High body-mass index	2016	51.5456210974745	76.4856487039464	0.67392539608303
1362	High SDI	Occupational carcinogens	2016	7.96727823103831	0.431663571645982	18.457147543533
1363	Middle SDI	High body-mass index	2015	36.2920406707261	40.5857874027396	0.894205656541639
1364	Middle SDI	Occupational carcinogens	2015	30.3808928729797	1.30573372249787	23.2672958885223
1365	Middle SDI	High temperature	2015	2.20097809369715	1.2881977453761	1.70857160835548
1366	Middle SDI	Low temperature	2015	130.277135948995	72.0656793819368	1.8077556066397
1367	High SDI	High temperature	2016	0.559662418429381	0.325794632043527	1.71783805926738
1368	High SDI	Low temperature	2016	74.8603516574802	49.0038715309787	1.5276415784854
1369	Global	High temperature	2015	4.37401681023114	2.43548686732781	1.79595171253388
1370	Global	Low temperature	2015	105.570177679066	56.7065571673855	1.86169259698566
1371	Low SDI	Smoking	2015	912.507181007671	286.45226614224	3.1855470836267
1372	Low SDI	Secondhand smoke	2015	90.6326812301098	81.7160072642754	1.10911783705972
1373	Low SDI	High body-mass index	2015	49.7933312337041	79.2711582668818	0.628139317279371
1374	Low SDI	Occupational carcinogens	2015	7.30340528299905	0.943507328259344	7.74069799380672
1375	High-middle SDI	Ambient particulate matter pollution	2015	185.624537178754	105.841939323848	1.75379002278853
1376	High-middle SDI	Household air pollution from solid fuels	2015	20.6234224653074	18.4855314664214	1.11565212516445
1377	High-middle SDI	Ambient ozone pollution	2015	65.0168350789975	28.5120484361088	2.28032844517259
1378	High-middle SDI	Smoking	2015	624.942915176812	140.87763475849	4.43606904849139
1379	High-middle SDI	Secondhand smoke	2015	68.4481542785035	59.8372369922019	1.1439056634153
1380	Low SDI	Ambient particulate matter pollution	2015	346.507796185125	218.127216873783	1.58855827874808
1381	Low SDI	Household air pollution from solid fuels	2015	645.741388282683	572.646675700303	1.12764365128461
1382	Low SDI	Ambient ozone pollution	2015	177.19176598267	123.986508596642	1.42912134544507
1383	Low SDI	High temperature	2015	7.19335595848155	5.28327575039962	1.36153331726769
1384	Low SDI	Low temperature	2015	77.9381654915132	52.0233949568625	1.49813685854488
1385	Low-middle SDI	Ambient particulate matter pollution	2015	557.239779044279	321.863810573325	1.73129056681361
1386	Low-middle SDI	Household air pollution from solid fuels	2015	523.648923871809	468.100982434874	1.11866657734405
1387	Low-middle SDI	Ambient ozone pollution	2015	258.1204435217	157.330312494245	1.6406275397892
1388	Low-middle SDI	Smoking	2015	1505.01916662943	298.704138441584	5.03849452666273
1389	High SDI	Ambient particulate matter pollution	2016	45.5576220486961	28.1665543442321	1.61743681857292
1390	High SDI	Household air pollution from solid fuels	2016	0.266858041315227	0.222679668118531	1.19839428345645
1391	High SDI	Ambient ozone pollution	2016	26.535273955149	16.4074784169158	1.61726703402466
1392	High SDI	Smoking	2016	433.188296437329	268.285409050373	1.61465469915285
1393	High SDI	Secondhand smoke	2016	35.1079150385451	25.3995377868247	1.38222653235668
1394	High-middle SDI	Occupational carcinogens	2015	22.6429717496628	1.01491226188512	22.3102750848682
1395	High-middle SDI	High temperature	2015	0.852796985609069	0.391478707287905	2.17839941159787
1396	High-middle SDI	Low temperature	2015	108.484268639371	44.598665434079	2.43245549129091
1397	Middle SDI	Household air pollution from solid fuels	2015	110.245169524691	96.3813469803833	1.14384341969333
1398	Middle SDI	Ambient ozone pollution	2015	101.209167693696	55.5146829344354	1.82310629087492
1399	Middle SDI	Smoking	2015	953.469700159928	163.298187109862	5.83882599699938
1400	Middle SDI	Secondhand smoke	2015	105.719114729997	110.331663472345	0.958193789550682
1401	Low-middle SDI	Secondhand smoke	2015	153.37347024528	167.093013933011	0.917892775019117
1402	Low-middle SDI	High body-mass index	2015	49.3363516391784	65.4869986360764	0.753376283334495
1403	Low-middle SDI	Occupational carcinogens	2015	14.0416486804415	1.03153270808987	13.6124124521877
1404	Middle SDI	Ambient particulate matter pollution	2015	347.279159826605	211.904438062334	1.63884797790053
1405	High-middle SDI	High temperature	2016	1.25890612298915	0.565097195919852	2.22776919099719
1406	High-middle SDI	Low temperature	2016	105.435456048904	43.512180603207	2.42312507870803
1407	High-middle SDI	Ambient particulate matter pollution	2016	176.488505136873	100.46604120512	1.75669811430649
1408	High-middle SDI	Household air pollution from solid fuels	2016	18.8637290680921	16.9546311081952	1.11260038320587
1409	High-middle SDI	Ambient ozone pollution	2016	67.4188840715096	29.658195327124	2.27319576689993
1410	High-middle SDI	Smoking	2016	611.316940248819	138.189137435882	4.42376985334657
1411	High-middle SDI	Secondhand smoke	2016	67.0694184280641	58.5648109129659	1.14521702337154
1412	High-middle SDI	High body-mass index	2016	25.6961071117056	31.9664952511189	0.803844991759182
1413	High-middle SDI	Occupational carcinogens	2016	21.5131342498902	0.980528508432006	21.9403455023378
1414	High SDI	High body-mass index	2015	50.9323436590515	75.8762084077174	0.671255782647557
1415	High SDI	Occupational carcinogens	2015	8.20104907810069	0.439227731695746	18.6715193196899
1416	Global	High temperature	2016	4.89469062043299	2.76396581910558	1.77089404890576
1417	Global	Low temperature	2016	102.119211467691	55.0507972638013	1.85499968289905
1418	High SDI	High temperature	2015	0.525975690544157	0.292898400964563	1.79576156377785
1419	High SDI	Low temperature	2015	75.3120963736725	49.1805150044589	1.53134013270997
1420	Low SDI	Smoking	2016	894.547538294171	279.142133547493	3.20463101333276
1421	Low SDI	Secondhand smoke	2016	89.8698799962291	80.8230365980026	1.11193397054881
1422	Low SDI	High body-mass index	2016	50.0282410893108	79.8011073642838	0.626911614909516
1423	Low SDI	Ambient particulate matter pollution	2016	336.146593656655	212.094185704665	1.58489301599587
1424	Low SDI	Household air pollution from solid fuels	2016	620.999016344172	552.800163899683	1.12336981227246
1425	Low SDI	Ambient ozone pollution	2016	181.897095738413	127.783246543942	1.42348156474379
1426	Low SDI	Occupational carcinogens	2016	7.08764762532208	0.940508593702294	7.53597327316457
1427	Low SDI	High temperature	2016	8.22371411533026	5.99633833442874	1.37145598808406
1428	Low SDI	Low temperature	2016	72.9639028447624	49.1079032880836	1.48578737757814
1429	Middle SDI	Household air pollution from solid fuels	2016	100.384871903364	87.4215858133311	1.14828472818731
1430	Middle SDI	Ambient ozone pollution	2016	107.016120912334	58.6881460930051	1.82347080350335
1431	Middle SDI	Smoking	2016	928.391412910254	156.25006076507	5.94170273191852
1432	Middle SDI	Secondhand smoke	2016	103.321980311939	106.909731753638	0.966441301621014
1433	Middle SDI	High body-mass index	2016	36.8174702718794	40.61460396025	0.906508169029866
1434	Middle SDI	Occupational carcinogens	2016	28.75453767931	1.25937931791751	22.8323089558578
1435	High SDI	Ambient particulate matter pollution	2015	47.5234685752745	29.3863804044452	1.61719367683969
1436	High SDI	Household air pollution from solid fuels	2015	0.283467609471522	0.234867573939843	1.20692526735992
1437	High SDI	Ambient ozone pollution	2015	27.4674962257568	16.9044943347507	1.62486352338216
1438	High SDI	Smoking	2015	440.181388658109	269.992483690103	1.6303468253707
1439	High SDI	Secondhand smoke	2015	35.495850776286	25.4402277272075	1.39526466338681
1440	Middle SDI	Ambient particulate matter pollution	2016	331.823265465296	202.360990786202	1.63975904731497
1441	Middle SDI	High temperature	2016	2.94634761046485	1.69957620054659	1.73357782341109
1442	Middle SDI	Low temperature	2016	125.792016029973	69.2313495298169	1.81698055699169
1443	Global	Ambient particulate matter pollution	2016	254.329917696892	147.63086991958	1.72274211914781
1444	Global	Household air pollution from solid fuels	2016	148.811832658267	126.092383274093	1.18018098154896
1445	Global	Ambient ozone pollution	2016	105.434320947458	58.5573831294883	1.80052993000575
1446	Low-middle SDI	Secondhand smoke	2016	148.939548295134	163.45429213306	0.911199983502971
1447	Low-middle SDI	High body-mass index	2016	49.8690954014147	66.0063553732429	0.755519602914331
1448	Low-middle SDI	Occupational carcinogens	2016	13.512087086639	1.02395142084374	13.1960235725881
1449	Low-middle SDI	High temperature	2016	19.6290278038553	11.7600180081122	1.66913246138867
1450	Low-middle SDI	Low temperature	2016	110.38247719025	69.810790849809	1.58116640488613
1451	Global	Smoking	2016	805.025292944261	197.484131720059	4.0764049543252
1452	Global	Secondhand smoke	2016	82.8217667849501	79.766524477998	1.03830231199047
1453	Global	High body-mass index	2016	37.5552635853748	49.1864842735454	0.763528114278614
1454	Global	Occupational carcinogens	2016	18.9626240268116	0.949584369438837	19.9693935969246
1455	Low-middle SDI	Ambient particulate matter pollution	2016	534.138723292413	315.370428962049	1.69368677034932
1456	Low-middle SDI	Household air pollution from solid fuels	2016	488.114220234267	442.089465960493	1.10410733079509
1457	Low-middle SDI	Ambient ozone pollution	2016	260.574112190762	162.387410883844	1.6046447860244
1458	Low-middle SDI	Smoking	2016	1457.31742373031	291.96786219602	4.99136244917223
1459	High-middle SDI	Occupational carcinogens	2017	20.4510542434499	0.948579313691243	21.5596671235301
1460	High-middle SDI	High temperature	2017	1.47609571747389	0.65239701911615	2.26257274975546
1461	Low SDI	Smoking	2017	878.128520337617	272.969784741061	3.21694403346
1462	Low SDI	Secondhand smoke	2017	89.2318638918095	80.4966278819969	1.10851679430122
1463	Low SDI	High body-mass index	2017	50.4395711857421	80.4312128992063	0.627114392132209
1464	Low SDI	Occupational carcinogens	2017	6.93341244822284	0.940602504319138	7.37124600071274
1465	High-middle SDI	Low temperature	2017	103.083065974362	42.9690907095161	2.39900505857186
1466	Low SDI	High temperature	2017	8.35115157314291	5.92730827222407	1.40892816597328
1467	Low SDI	Low temperature	2017	74.1545439056875	50.1239243929253	1.47942414333691
1468	Global	High temperature	2017	4.85237761848803	2.71637623480955	1.78634224387118
1469	Global	Low temperature	2017	101.076189390604	54.617660471266	1.85061367547552
1470	Global	Ambient particulate matter pollution	2017	244.608801626805	142.658421902333	1.71464676508387
1471	Global	Household air pollution from solid fuels	2017	140.369669009452	119.510233109386	1.17454100253468
1472	Global	Ambient ozone pollution	2017	105.515330394959	58.8434876869245	1.79315221688338
1473	Global	Smoking	2017	786.004232112643	192.438267236025	4.0844487086792
1474	Global	Secondhand smoke	2017	81.1646368954559	78.2422765540431	1.03735014457809
1475	Global	High body-mass index	2017	38.1118133264675	49.5578669279482	0.769036596790535
1476	Global	Occupational carcinogens	2017	17.976901041212	0.927353517801924	19.3851650919727
1477	High-middle SDI	Ambient particulate matter pollution	2017	165.389450752269	94.8268098320172	1.74412121472031
1478	High-middle SDI	Household air pollution from solid fuels	2017	17.1046833810531	15.5071613813336	1.10301833845893
1479	High-middle SDI	Ambient ozone pollution	2017	66.4887688408016	29.5874331427209	2.24719625119488
1480	High-middle SDI	Smoking	2017	594.56290835342	135.23426419855	4.39654041730495
1481	High-middle SDI	Secondhand smoke	2017	65.2897375896785	57.2761963373041	1.13991049973329
1482	High-middle SDI	High body-mass index	2017	26.4936444068778	32.6439227427269	0.811594997809528
1483	Low SDI	Ambient particulate matter pollution	2017	328.431498349793	207.717369282097	1.58114605189206
1484	Low SDI	Household air pollution from solid fuels	2017	600.426032171019	537.359457224956	1.11736385039495
1485	Low SDI	Ambient ozone pollution	2017	184.790661822469	130.145903563673	1.41987305602793
1486	Middle SDI	Household air pollution from solid fuels	2017	90.4817148366265	79.144679378079	1.14324444230028
1487	Low-middle SDI	Secondhand smoke	2017	146.875612196106	160.320349091282	0.916138300774773
1488	Low-middle SDI	High body-mass index	2017	50.4107294401576	66.2477700650389	0.760942283652216
1489	Low-middle SDI	Occupational carcinogens	2017	12.9825244442352	1.0149783337633	12.7909375130198
1490	Low-middle SDI	High temperature	2017	19.2817629422892	11.461788548226	1.68226475834556
1491	Low-middle SDI	Low temperature	2017	111.435329039505	70.2295947720649	1.58672891964101
1492	Middle SDI	Low temperature	2017	123.630353220174	68.3392241017243	1.8090687280287
1493	Middle SDI	Ambient ozone pollution	2017	106.669478293151	58.9017389900449	1.81097332815895
1494	Middle SDI	Smoking	2017	899.145722325162	149.561387319572	6.01188407275157
1495	Middle SDI	Secondhand smoke	2017	100.355428929824	103.713033054028	0.967626015503233
1496	Middle SDI	High body-mass index	2017	37.3815574815586	40.7549665880968	0.917227042764318
1497	Middle SDI	Occupational carcinogens	2017	26.8356888512645	1.21795078644147	22.0334755312004
1498	Middle SDI	High temperature	2017	2.7811243030164	1.62715509111967	1.70919435903474
1499	High SDI	High body-mass index	2017	52.0916045505394	77.0534435147687	0.676045121079568
1500	High SDI	Occupational carcinogens	2017	7.82455300709653	0.422593672109998	18.515547021868
1501	High SDI	High temperature	2017	0.541012534608512	0.285517984367972	1.89484573381991
1502	High SDI	Low temperature	2017	74.1655414236315	48.1372495183848	1.54070999414509
1503	Low-middle SDI	Ambient particulate matter pollution	2017	522.511566025456	308.652419940006	1.69288018583175
1504	Low-middle SDI	Household air pollution from solid fuels	2017	461.297791520503	417.657361766478	1.10448859220259
1505	Low-middle SDI	Ambient ozone pollution	2017	263.657284922643	164.011734606227	1.60755134719874
1506	Low-middle SDI	Smoking	2017	1430.39967263273	284.509533359005	5.02759839273223
1507	High SDI	Ambient particulate matter pollution	2017	43.9961174359517	27.1219568393866	1.62215867005807
1508	Middle SDI	Ambient particulate matter pollution	2017	315.360150940455	193.34436151068	1.63108015396164
1509	High SDI	Household air pollution from solid fuels	2017	0.250015706491082	0.210612684748331	1.18708760011219
1510	High SDI	Ambient ozone pollution	2017	25.2004376807047	15.4316159129865	1.63303945761747
1511	High SDI	Smoking	2017	425.406934240461	264.651687077293	1.6074219625746
1512	High SDI	Secondhand smoke	2017	34.6615800386408	25.2086383128662	1.37498819287474
1513	High SDI	Ambient particulate matter pollution	2018	43.8555042228881	26.9611461929679	1.62661868709152
1514	High SDI	Household air pollution from solid fuels	2018	0.23274231206123	0.198872395725701	1.17030979192429
1515	High SDI	Ambient ozone pollution	2018	26.0539634062791	15.7350272193589	1.65579398389758
1516	High SDI	Smoking	2018	423.960042659136	262.751853313132	1.61353778218221
1517	High SDI	Secondhand smoke	2018	34.7916682550532	25.2281040707829	1.37908374554971
1518	Low SDI	Smoking	2019	853.041617156643	265.004693614571	3.21896795683675
1519	Low SDI	Secondhand smoke	2019	88.9002896293852	82.0900260382745	1.08296091400842
1520	Low SDI	High body-mass index	2019	50.9214824441917	81.5572350460751	0.62436499245498
1521	Low SDI	Occupational carcinogens	2019	6.73314873934013	0.949889766283443	7.0883474886611
1522	Low SDI	High temperature	2019	8.88413122460613	6.42424765518884	1.38290609289174
1523	Low SDI	Low temperature	2019	78.3849216396259	54.0914990138043	1.4491172008308
1524	Middle SDI	Ambient particulate matter pollution	2019	306.796366518341	192.828493649146	1.59103232469659
1525	Global	High temperature	2019	4.76774469175612	2.72083279557916	1.75231079965766
1526	Global	Low temperature	2019	99.1831174798533	54.4071013700697	1.82298109956683
1527	Low SDI	Ambient particulate matter pollution	2019	342.331008381076	222.921113526422	1.53565987073047
1528	Low SDI	Household air pollution from solid fuels	2019	555.567996302512	509.847506450878	1.08967483271596
1529	Low SDI	Ambient ozone pollution	2019	191.620261677607	135.999174055346	1.40898106924992
1530	High SDI	High body-mass index	2018	52.6088595136445	78.0039802236908	0.67443814229452
1531	High SDI	Occupational carcinogens	2018	7.87472598179679	0.423232253692012	18.606157524864
1532	High SDI	High temperature	2018	0.65150022658974	0.349677117790506	1.86314801124636
1533	High SDI	Low temperature	2018	73.9332433776843	48.0162652984702	1.5397541420207
1534	High-middle SDI	High temperature	2019	1.19800678556463	0.569732982933537	2.10275132641282
1535	High-middle SDI	Low temperature	2019	99.0306026595197	42.0790271040926	2.35344325843237
1536	High-middle SDI	Ambient particulate matter pollution	2018	161.399054758874	93.7954611932111	1.72075548971826
1537	High-middle SDI	Household air pollution from solid fuels	2018	15.3541720152012	14.1254459899146	1.08698670655524
1538	Global	Smoking	2019	765.691673978004	187.302614701741	4.08799244579306
1539	Global	Secondhand smoke	2019	80.0784858916821	78.5782167853148	1.01909268455997
1540	Global	High body-mass index	2019	38.8294874882169	50.4504902849193	0.769655305011454
1541	Global	Occupational carcinogens	2019	17.5435141938849	0.932104262042362	18.821407548813
1542	Global	Ambient particulate matter pollution	2019	244.195242131969	146.424161286674	1.66772505292945
1543	Global	Household air pollution from solid fuels	2019	122.537675829682	107.317113152659	1.14182791756029
1544	Global	Ambient ozone pollution	2019	100.816661471284	57.3482287500912	1.75797341380179
1545	High-middle SDI	Ambient ozone pollution	2018	61.5918870829927	27.8035084202581	2.21525593648159
1546	High-middle SDI	Smoking	2018	584.200216418992	134.100311128075	4.35644191653695
1547	High-middle SDI	Secondhand smoke	2018	64.4132377320279	57.2303677143576	1.12550801793762
1548	High-middle SDI	High body-mass index	2018	26.7390803999732	33.0057163631063	0.810134829549163
1549	High-middle SDI	Occupational carcinogens	2019	20.4228584809895	0.953975846284753	21.4081504898956
1550	High-middle SDI	Ambient particulate matter pollution	2019	160.912544278658	94.4536267677412	1.70361424738446
1551	High-middle SDI	Household air pollution from solid fuels	2019	13.6749001516456	12.6814046489623	1.07834270178932
1552	High-middle SDI	Ambient ozone pollution	2019	61.3013776102959	27.8191734945744	2.20356573937222
1553	High-middle SDI	Smoking	2019	581.003558952487	133.688365657863	4.34595453458828
1554	High-middle SDI	Secondhand smoke	2019	64.3941396670662	57.7439888251551	1.11516611472836
1555	High-middle SDI	High body-mass index	2019	26.9891253085057	33.5590372968328	0.80422823425429
1556	Middle SDI	Household air pollution from solid fuels	2019	71.740946847822	63.9571810588535	1.12170276519545
1557	Middle SDI	Ambient ozone pollution	2019	91.2423467529565	51.0911322718276	1.78587443056667
1558	Middle SDI	Smoking	2019	868.044695369777	142.424826061649	6.09475692807968
1559	Middle SDI	Secondhand smoke	2019	97.813200321978	102.510096048292	0.954181140127879
1560	Middle SDI	High body-mass index	2019	37.985096411528	41.2020448070018	0.921922603343049
1561	Middle SDI	Occupational carcinogens	2019	25.6454042266823	1.2111227719853	21.1749005302277
1562	High-middle SDI	Occupational carcinogens	2018	20.3246761411365	0.950355993851019	21.3863818112802
1563	High-middle SDI	High temperature	2018	1.25827374609295	0.593677831108732	2.11945550289968
1564	High-middle SDI	Low temperature	2018	98.389009295202	41.538425821976	2.36862633449025
1565	Middle SDI	High temperature	2019	2.77366022392701	1.61094130751552	1.72176367381422
1566	Middle SDI	Low temperature	2019	118.7469355468	66.3975652822209	1.78842303994235
1567	Low-middle SDI	Ambient particulate matter pollution	2019	532.576367571004	323.709928094521	1.64522716589494
1568	Low-middle SDI	Household air pollution from solid fuels	2019	401.827856956043	373.003294641127	1.07727696438351
1569	Low-middle SDI	Ambient ozone pollution	2019	264.686275340923	166.659123809262	1.58818952896843
1570	Low-middle SDI	Smoking	2019	1390.60062986415	275.560160952615	5.04645020186093
1571	Low SDI	Ambient particulate matter pollution	2018	332.949790166749	213.364503654828	1.56047413915382
1572	Low SDI	Household air pollution from solid fuels	2018	580.967406864386	526.347092062029	1.10377242626795
1573	Low SDI	Ambient ozone pollution	2018	188.331894518346	133.407756391127	1.41170123546784
1574	Low-middle SDI	Secondhand smoke	2019	144.857304224143	160.191900013617	0.904273588189103
1575	Low-middle SDI	High body-mass index	2019	51.1229190183306	66.7420208198017	0.765977990932557
1576	Low-middle SDI	Occupational carcinogens	2019	12.5414127820127	1.01232864440051	12.3886771863889
1577	Low-middle SDI	High temperature	2019	18.8817665481651	11.398968569525	1.6564451803688
1578	Low-middle SDI	Low temperature	2019	112.065759525705	70.9953436253473	1.57849450123225
1579	Global	High temperature	2018	4.63239339853007	2.62430889627947	1.7651860286331
1580	Global	Low temperature	2018	98.2491836668046	53.6063646747408	1.8327895253285
1581	Global	Ambient particulate matter pollution	2018	242.997634197441	143.377631389747	1.69480854051002
1582	Global	Household air pollution from solid fuels	2018	132.077538689255	113.626038524007	1.16238795618444
1583	Global	Ambient ozone pollution	2018	101.398149531976	57.1130049769425	1.77539510612185
1584	Global	Smoking	2018	774.950610444331	189.701601588465	4.0851031512401
1585	Global	Secondhand smoke	2018	80.4810364824374	78.1793758321808	1.02944076523708
1586	Global	High body-mass index	2018	38.4386212495888	49.8979912860938	0.7703440611306
1587	Global	Occupational carcinogens	2018	17.6622596624081	0.927694677062733	19.0388714079187
1588	Low SDI	Smoking	2018	868.204106804897	270.324110577275	3.21171539213004
1589	Low SDI	Secondhand smoke	2018	89.3216195398565	81.544204107331	1.09537667965081
1590	Low SDI	High body-mass index	2018	50.7364720293118	81.0980793676491	0.625618663535836
1591	Low SDI	Occupational carcinogens	2018	6.84258856642751	0.946580951888184	7.22874103137014
1592	Low SDI	High temperature	2018	8.25199972032948	5.90223388771138	1.3981146591819
1593	Low SDI	Low temperature	2018	75.278808740884	51.4135106719802	1.46418339765135
1594	Middle SDI	Ambient particulate matter pollution	2018	308.924863150149	192.14524496149	1.6077674116373
1595	High SDI	Ambient particulate matter pollution	2019	43.8006646902597	26.9004654603849	1.6282493235949
1596	High SDI	Household air pollution from solid fuels	2019	0.213897362852654	0.185271685613233	1.15450648675577
1597	High SDI	Ambient ozone pollution	2019	25.7442715886084	15.5877220488286	1.65157368780148
1598	High SDI	Smoking	2019	420.578713265413	261.896887455545	1.60589427904829
1599	High SDI	Secondhand smoke	2019	34.834081244808	25.3616674466486	1.37349333666983
1600	High SDI	High body-mass index	2019	53.3986995438485	79.4816811636815	0.671836563621261
1601	High SDI	Occupational carcinogens	2019	7.92038214890276	0.427230806551705	18.5388834967925
1602	Middle SDI	Household air pollution from solid fuels	2018	80.9797021152594	71.6214159623365	1.1306632384627
1603	Middle SDI	Ambient ozone pollution	2018	93.6469866509947	52.2853366711037	1.79107552161465
1604	Middle SDI	Smoking	2018	879.517846927311	145.790034354286	6.03277069535484
1605	Middle SDI	Secondhand smoke	2018	98.6411687169263	102.784624815934	0.959687977589767
1606	High SDI	High temperature	2019	0.614463801358621	0.321719706498802	1.9099352291648
1607	High SDI	Low temperature	2019	74.5659966513145	48.673213363932	1.53197193071641
1608	Low-middle SDI	Ambient particulate matter pollution	2018	527.279046722262	313.110811433245	1.68400140611139
1609	Low-middle SDI	Household air pollution from solid fuels	2018	435.144417684061	396.037603395001	1.09874520488413
1610	Low-middle SDI	Ambient ozone pollution	2018	265.352017589337	164.804547426284	1.61010130929808
1611	Low-middle SDI	Smoking	2018	1416.88470095346	280.609812648235	5.04930560902953
1612	Middle SDI	High body-mass index	2018	37.6598359756821	40.9103427959589	0.920545598053559
1613	Middle SDI	Occupational carcinogens	2018	26.0233135652695	1.21061208215716	21.4959969000963
1614	Middle SDI	High temperature	2018	2.77339624457405	1.63367976809937	1.69763762686529
1615	Middle SDI	Low temperature	2018	118.571593610811	66.2332334529075	1.79021297057944
1616	Low-middle SDI	Secondhand smoke	2018	146.48535413587	160.038460016187	0.915313444787295
1617	Low-middle SDI	High body-mass index	2018	50.7885357387674	66.3471907550863	0.765496400989275
1618	Low-middle SDI	Occupational carcinogens	2018	12.73371012234	1.01214358215193	12.5809325345587
1619	Low-middle SDI	High temperature	2018	18.1465329116424	10.8547929491749	1.67175302160157
1620	Low-middle SDI	Low temperature	2018	109.776759703016	69.33271019231	1.5833328799426
