# Supplementary material for: Global, regional, and national burden of chronic respiratory diseases and associated risk factors, 1990–2019: Results from the Global Burden of Disease Study 2019
Source: Front Med (Lausanne). 2023 Mar 28;10:1066804. doi: 10.3389/fmed.2023.1066804 (PMC10088372; doi:10.3389/fmed.2023.1066804)
Supplement: Supplementary file 2 [file Data_Sheet_2.ZIP › Source data/6.risk factors/risk_daly_c.csv]

	location	age	rei	change
1	Low SDI	All Ages	Ambient particulate matter pollution	6.433060332
2	Low SDI	All Ages	Ambient ozone pollution	2.47095871
3	Low SDI	All Ages	High body-mass index	1.174426076
4	Low SDI	All Ages	High temperature	0.446176643
5	Low SDI	All Ages	Secondhand smoke	0.371999083
6	Low SDI	All Ages	Low temperature	0.288362321
7	Low SDI	All Ages	Occupational carcinogens	-0.018346458
8	Low SDI	All Ages	Smoking	-0.109729571
9	Low SDI	All Ages	Household air pollution from solid fuels	-10.23435791
10	Low SDI	25 to 29	Ambient particulate matter pollution	3.225670612
11	Low SDI	25 to 29	High body-mass index	1.912741037
12	Low SDI	25 to 29	Ambient ozone pollution	0.373134505
13	Low SDI	25 to 29	Secondhand smoke	0.318488296
14	Low SDI	25 to 29	High temperature	0.082658207
15	Low SDI	25 to 29	Occupational carcinogens	0.052189602
16	Low SDI	25 to 29	Low temperature	0.002976135
17	Low SDI	25 to 29	Household air pollution from solid fuels	-5.315951464
18	Low SDI	30 to 34	Ambient particulate matter pollution	3.533572562
19	Low SDI	30 to 34	High body-mass index	2.067754694
20	Low SDI	30 to 34	Ambient ozone pollution	0.427216224
21	Low SDI	30 to 34	Secondhand smoke	0.263190395
22	Low SDI	30 to 34	High temperature	0.111775953
23	Low SDI	30 to 34	Occupational carcinogens	0.011559829
24	Low SDI	30 to 34	Low temperature	-0.016711913
25	Low SDI	30 to 34	Smoking	-0.883956206
26	Low SDI	30 to 34	Household air pollution from solid fuels	-6.480688101
27	Low SDI	35 to 39	Ambient particulate matter pollution	3.740765991
28	Low SDI	35 to 39	High body-mass index	2.488224375
29	Low SDI	35 to 39	Ambient ozone pollution	0.505111621
30	Low SDI	35 to 39	Secondhand smoke	0.26818779
31	Low SDI	35 to 39	High temperature	0.149576194
32	Low SDI	35 to 39	Occupational carcinogens	0.042181736
33	Low SDI	35 to 39	Low temperature	-0.040008735
34	Low SDI	35 to 39	Smoking	-0.845666777
35	Low SDI	35 to 39	Household air pollution from solid fuels	-6.694691039
36	Low SDI	40 to 44	Ambient particulate matter pollution	4.06991221
37	Low SDI	40 to 44	High body-mass index	2.742956801
38	Low SDI	40 to 44	Ambient ozone pollution	0.614197606
39	Low SDI	40 to 44	Secondhand smoke	0.292300608
40	Low SDI	40 to 44	High temperature	0.208465227
41	Low SDI	40 to 44	Occupational carcinogens	-0.011722178
42	Low SDI	40 to 44	Low temperature	-0.073573087
43	Low SDI	40 to 44	Smoking	-1.344751146
44	Low SDI	40 to 44	Household air pollution from solid fuels	-7.734887861
45	Low SDI	45 to 49	Ambient particulate matter pollution	4.944104145
46	Low SDI	45 to 49	High body-mass index	2.495376805
47	Low SDI	45 to 49	Ambient ozone pollution	0.99500182
48	Low SDI	45 to 49	Secondhand smoke	0.401997346
49	Low SDI	45 to 49	High temperature	0.291433654
50	Low SDI	45 to 49	Low temperature	0.025156377
51	Low SDI	45 to 49	Occupational carcinogens	-0.038899327
52	Low SDI	45 to 49	Smoking	-1.403154652
53	Low SDI	45 to 49	Household air pollution from solid fuels	-9.792378357
54	Low SDI	50 to 54	Ambient particulate matter pollution	6.154754533
55	Low SDI	50 to 54	High body-mass index	2.053206999
56	Low SDI	50 to 54	Ambient ozone pollution	1.622870387
57	Low SDI	50 to 54	Secondhand smoke	0.43801646
58	Low SDI	50 to 54	High temperature	0.417506825
59	Low SDI	50 to 54	Low temperature	0.070812063
60	Low SDI	50 to 54	Occupational carcinogens	-0.035921521
61	Low SDI	50 to 54	Smoking	-1.91424511
62	Low SDI	50 to 54	Household air pollution from solid fuels	-12.34074587
63	Low SDI	55 to 59	Ambient particulate matter pollution	6.60613553
64	Low SDI	55 to 59	Ambient ozone pollution	1.97819944
65	Low SDI	55 to 59	High body-mass index	1.77942415
66	Low SDI	55 to 59	High temperature	0.496572191
67	Low SDI	55 to 59	Secondhand smoke	0.249081558
68	Low SDI	55 to 59	Low temperature	0.100952683
69	Low SDI	55 to 59	Occupational carcinogens	-0.04134358
70	Low SDI	55 to 59	Smoking	-1.756324878
71	Low SDI	55 to 59	Household air pollution from solid fuels	-13.71818003
72	Low SDI	60 to 64	Ambient particulate matter pollution	7.784392406
73	Low SDI	60 to 64	Ambient ozone pollution	2.750287393
74	Low SDI	60 to 64	High body-mass index	1.356283371
75	Low SDI	60 to 64	High temperature	0.624532711
76	Low SDI	60 to 64	Low temperature	0.255502624
77	Low SDI	60 to 64	Secondhand smoke	0.194062747
78	Low SDI	60 to 64	Occupational carcinogens	-0.033029881
79	Low SDI	60 to 64	Smoking	-2.343803267
80	Low SDI	60 to 64	Household air pollution from solid fuels	-16.20400972
81	Low SDI	65 to 69	Ambient particulate matter pollution	8.967793617
82	Low SDI	65 to 69	Ambient ozone pollution	3.524880112
83	Low SDI	65 to 69	High body-mass index	0.868307254
84	Low SDI	65 to 69	High temperature	0.705530752
85	Low SDI	65 to 69	Low temperature	0.328795528
86	Low SDI	65 to 69	Secondhand smoke	0.206181097
87	Low SDI	65 to 69	Occupational carcinogens	-0.044757334
88	Low SDI	65 to 69	Smoking	-2.19722078
89	Low SDI	65 to 69	Household air pollution from solid fuels	-17.92512904
90	Low SDI	70 to 74	Ambient particulate matter pollution	9.748885523
91	Low SDI	70 to 74	Ambient ozone pollution	4.132687349
92	Low SDI	70 to 74	High temperature	0.774437041
93	Low SDI	70 to 74	High body-mass index	0.545215387
94	Low SDI	70 to 74	Low temperature	0.396515583
95	Low SDI	70 to 74	Secondhand smoke	0.149847195
96	Low SDI	70 to 74	Occupational carcinogens	-0.041189544
97	Low SDI	70 to 74	Smoking	-1.574714433
98	Low SDI	70 to 74	Household air pollution from solid fuels	-19.5821552
99	Low SDI	75 to 79	Ambient particulate matter pollution	9.743671524
100	Low SDI	75 to 79	Ambient ozone pollution	4.179638954
101	Low SDI	75 to 79	High temperature	0.742227963
102	Low SDI	75 to 79	Low temperature	0.466954113
103	Low SDI	75 to 79	High body-mass index	0.447621783
104	Low SDI	75 to 79	Secondhand smoke	0.105346624
105	Low SDI	75 to 79	Occupational carcinogens	-0.030194023
106	Low SDI	75 to 79	Smoking	-1.5372339
107	Low SDI	75 to 79	Household air pollution from solid fuels	-19.48250561
108	Low SDI	80 to 84	Ambient particulate matter pollution	9.708862125
109	Low SDI	80 to 84	Ambient ozone pollution	4.327224172
110	Low SDI	80 to 84	High temperature	0.732599436
111	Low SDI	80 to 84	Low temperature	0.358112852
112	Low SDI	80 to 84	High body-mass index	0.320264614
113	Low SDI	80 to 84	Occupational carcinogens	-0.020037128
114	Low SDI	80 to 84	Secondhand smoke	-0.024493544
115	Low SDI	80 to 84	Smoking	-2.581673947
116	Low SDI	80 to 84	Household air pollution from solid fuels	-19.51589972
117	Low SDI	85 to 89	Ambient particulate matter pollution	10.0625278
118	Low SDI	85 to 89	Ambient ozone pollution	4.270816272
119	Low SDI	85 to 89	High temperature	0.614544419
120	Low SDI	85 to 89	High body-mass index	0.224380873
121	Low SDI	85 to 89	Low temperature	0.159455819
122	Low SDI	85 to 89	Occupational carcinogens	-0.011622303
123	Low SDI	85 to 89	Secondhand smoke	-0.145981076
124	Low SDI	85 to 89	Smoking	-3.702768028
125	Low SDI	85 to 89	Household air pollution from solid fuels	-20.31883456
126	Low SDI	90 to 94	Ambient particulate matter pollution	10.30856815
127	Low SDI	90 to 94	Ambient ozone pollution	4.39242031
128	Low SDI	90 to 94	High temperature	0.525856485
129	Low SDI	90 to 94	High body-mass index	0.120267904
130	Low SDI	90 to 94	Occupational carcinogens	-0.008872342
131	Low SDI	90 to 94	Secondhand smoke	-0.20099535
132	Low SDI	90 to 94	Low temperature	-0.220401171
133	Low SDI	90 to 94	Smoking	-1.7020251
134	Low SDI	90 to 94	Household air pollution from solid fuels	-20.22271496
135	Low SDI	95 plus	Ambient particulate matter pollution	9.768818747
136	Low SDI	95 plus	Ambient ozone pollution	3.884829447
137	Low SDI	95 plus	High temperature	0.40990215
138	Low SDI	95 plus	High body-mass index	0.162239854
139	Low SDI	95 plus	Occupational carcinogens	0.003290714
140	Low SDI	95 plus	Low temperature	-0.280869012
141	Low SDI	95 plus	Secondhand smoke	-0.291664753
142	Low SDI	95 plus	Smoking	-2.082224676
143	Low SDI	95 plus	Household air pollution from solid fuels	-21.21488859
