# Supplementary material for: Global, regional, and national burden of chronic respiratory diseases and associated risk factors, 1990–2019: Results from the Global Burden of Disease Study 2019
Source: Front Med (Lausanne). 2023 Mar 28;10:1066804. doi: 10.3389/fmed.2023.1066804 (PMC10088372; doi:10.3389/fmed.2023.1066804)
Supplement: Supplementary file 2 [file Data_Sheet_2.ZIP › Source data/6.risk factors/risk_death_a.csv]

	measure	location	sex	age	cause	rei	metric	year	val	upper	lower
1	Deaths	Middle SDI	Both	Age-standardized	Chronic respiratory diseases	Ambient particulate matter pollution	Rate	1990	18.2590417261078	28.323309037814	10.6742879654589
2	Deaths	Middle SDI	Both	Age-standardized	Chronic respiratory diseases	Household air pollution from solid fuels	Rate	1990	47.9561151572978	67.3003314254122	28.5644951551669
3	Deaths	Middle SDI	Both	Age-standardized	Chronic respiratory diseases	Ambient ozone pollution	Rate	1990	9.54479816660539	15.3360756373343	4.33179788094897
4	Deaths	Middle SDI	Both	Age-standardized	Chronic respiratory diseases	Smoking	Rate	1990	56.406897491251	63.800731636142	44.9599306572261
5	Deaths	Middle SDI	Both	Age-standardized	Chronic respiratory diseases	Secondhand smoke	Rate	1990	14.2800984661192	21.6503332076103	7.27796636331923
6	Deaths	Middle SDI	Both	Age-standardized	Chronic respiratory diseases	High body-mass index	Rate	1990	1.40811411013003	2.64568007382568	0.641269468077534
7	Deaths	Middle SDI	Both	Age-standardized	Chronic respiratory diseases	Occupational carcinogens	Rate	1990	0.573395301710614	0.758065837369972	0.385295523110512
8	Deaths	Global	Both	Age-standardized	Chronic respiratory diseases	Ambient particulate matter pollution	Rate	1990	10.1902669636551	14.8869324293115	6.42459500859572
9	Deaths	Global	Both	Age-standardized	Chronic respiratory diseases	Household air pollution from solid fuels	Rate	1990	26.5111140422282	36.4019151606104	16.7191799867725
10	Deaths	Global	Both	Age-standardized	Chronic respiratory diseases	Ambient ozone pollution	Rate	1990	5.99649768185949	9.6238458075802	2.70328829878485
11	Deaths	Global	Both	Age-standardized	Chronic respiratory diseases	Smoking	Rate	1990	38.3345722123448	42.2728395076397	32.6905635882534
12	Deaths	Global	Both	Age-standardized	Chronic respiratory diseases	Secondhand smoke	Rate	1990	7.53662294778434	11.4603974752766	3.82610416943347
13	Deaths	Global	Both	Age-standardized	Chronic respiratory diseases	High body-mass index	Rate	1990	1.17427224075908	2.18883295405124	0.532021185793507
14	Deaths	Global	Both	Age-standardized	Chronic respiratory diseases	Occupational carcinogens	Rate	1990	0.432303208832003	0.518922489977522	0.320132398959731
15	Deaths	Middle SDI	Both	Age-standardized	Chronic respiratory diseases	High temperature	Rate	1990	0.0666879475443478	1.02597743055666	-1.11121836592123
16	Deaths	Middle SDI	Both	Age-standardized	Chronic respiratory diseases	Low temperature	Rate	1990	17.2402533318857	21.1094653913286	12.7164119818696
17	Deaths	Global	Both	Age-standardized	Chronic respiratory diseases	High temperature	Rate	1990	0.0385298795444378	1.02144113386287	-1.25679583349409
18	Deaths	Global	Both	Age-standardized	Chronic respiratory diseases	Low temperature	Rate	1990	10.1963369800858	12.3098007296768	8.02407655078546
19	Deaths	High-middle SDI	Both	Age-standardized	Chronic respiratory diseases	Ambient particulate matter pollution	Rate	1990	11.9892808166417	17.7412071304531	7.50607554382974
20	Deaths	High-middle SDI	Both	Age-standardized	Chronic respiratory diseases	Household air pollution from solid fuels	Rate	1990	16.5610538295636	24.951830442823	9.37333867051719
21	Deaths	High-middle SDI	Both	Age-standardized	Chronic respiratory diseases	Ambient ozone pollution	Rate	1990	6.30664336829252	10.2496922989927	2.72766862776714
22	Deaths	High-middle SDI	Both	Age-standardized	Chronic respiratory diseases	High temperature	Rate	1990	0.10555387845997	0.440720566954532	-0.123600299001091
23	Deaths	High-middle SDI	Both	Age-standardized	Chronic respiratory diseases	Low temperature	Rate	1990	12.4950750343737	14.9824215391018	9.49779732002433
24	Deaths	Low-middle SDI	Both	Age-standardized	Chronic respiratory diseases	High temperature	Rate	1991	0.208784920428	5.07317087866608	-5.89943248952472
25	Deaths	Low-middle SDI	Both	Age-standardized	Chronic respiratory diseases	Ambient particulate matter pollution	Rate	1990	13.236629711681	22.7189558268695	5.88902824897672
26	Deaths	Low-middle SDI	Both	Age-standardized	Chronic respiratory diseases	Household air pollution from solid fuels	Rate	1990	72.0558351521921	97.0342339861967	46.154977776984
27	Deaths	Low-middle SDI	Both	Age-standardized	Chronic respiratory diseases	Ambient ozone pollution	Rate	1990	10.4487739012683	16.7136991371398	4.68695119522772
28	Deaths	Low-middle SDI	Both	Age-standardized	Chronic respiratory diseases	Smoking	Rate	1990	66.5205166740709	76.270858832531	55.0715718083306
29	Deaths	Low-middle SDI	Both	Age-standardized	Chronic respiratory diseases	Secondhand smoke	Rate	1990	12.124262911283	18.6027854511741	5.69384687740741
30	Deaths	High-middle SDI	Both	Age-standardized	Chronic respiratory diseases	Smoking	Rate	1990	37.6261237204869	41.8253742775293	31.0889648553482
31	Deaths	High-middle SDI	Both	Age-standardized	Chronic respiratory diseases	Secondhand smoke	Rate	1990	8.10663169068348	12.2712739241356	4.17126398708735
32	Deaths	High-middle SDI	Both	Age-standardized	Chronic respiratory diseases	High body-mass index	Rate	1990	0.973617837636564	1.58384922261242	0.516814740673592
33	Deaths	High-middle SDI	Both	Age-standardized	Chronic respiratory diseases	Occupational carcinogens	Rate	1990	0.484269350539087	0.558261330743245	0.392975363596302
34	Deaths	Low-middle SDI	Both	Age-standardized	Chronic respiratory diseases	Ambient particulate matter pollution	Rate	1991	13.2423643688531	22.5556883786657	6.11153626140083
35	Deaths	Low-middle SDI	Both	Age-standardized	Chronic respiratory diseases	Household air pollution from solid fuels	Rate	1991	70.7973892340507	95.0778349394033	45.2669876899442
36	Deaths	Low-middle SDI	Both	Age-standardized	Chronic respiratory diseases	Ambient ozone pollution	Rate	1991	10.5280434068514	16.9218074013131	4.66292033775848
37	Deaths	Low-middle SDI	Both	Age-standardized	Chronic respiratory diseases	Smoking	Rate	1991	66.2544215691937	75.3807059594928	55.3536751416974
38	Deaths	Low-middle SDI	Both	Age-standardized	Chronic respiratory diseases	Secondhand smoke	Rate	1991	12.0754627670448	18.6680947642571	5.74052645850519
39	Deaths	Low-middle SDI	Both	Age-standardized	Chronic respiratory diseases	High body-mass index	Rate	1991	1.81085615998783	4.23533075921863	0.537619278862408
40	Deaths	Low-middle SDI	Both	Age-standardized	Chronic respiratory diseases	Occupational carcinogens	Rate	1991	0.377639391068726	0.528774021471454	0.169527091905389
41	Deaths	Low-middle SDI	Both	Age-standardized	Chronic respiratory diseases	Low temperature	Rate	1991	9.86075726627798	13.9967818834212	6.3287373155515
42	Deaths	Low-middle SDI	Both	Age-standardized	Chronic respiratory diseases	High body-mass index	Rate	1990	1.79739312856433	4.18863854953558	0.530489248984953
43	Deaths	Low-middle SDI	Both	Age-standardized	Chronic respiratory diseases	Occupational carcinogens	Rate	1990	0.382657095791555	0.537646484640605	0.16887448587633
44	Deaths	Low-middle SDI	Both	Age-standardized	Chronic respiratory diseases	High temperature	Rate	1990	0.038217709720127	4.98278414940449	-5.82360052720709
45	Deaths	Low-middle SDI	Both	Age-standardized	Chronic respiratory diseases	Low temperature	Rate	1990	9.76018698567934	13.7392841338161	6.35362961634082
46	Deaths	High SDI	Both	Age-standardized	Chronic respiratory diseases	High temperature	Rate	1991	0.00863896830158448	0.0593543166288641	-0.0441158886599172
47	Deaths	High SDI	Both	Age-standardized	Chronic respiratory diseases	Low temperature	Rate	1991	4.85154163965867	5.91255858479319	3.9484100093582
48	Deaths	Low SDI	Both	Age-standardized	Chronic respiratory diseases	Ambient particulate matter pollution	Rate	1990	7.64945843037576	14.8946490536746	2.77622316930223
49	Deaths	Low SDI	Both	Age-standardized	Chronic respiratory diseases	Household air pollution from solid fuels	Rate	1990	51.9527845619175	69.4523861183889	33.2631180232561
50	Deaths	Low SDI	Both	Age-standardized	Chronic respiratory diseases	Ambient ozone pollution	Rate	1990	7.5077249367114	12.1006430038327	3.25671171946618
51	Deaths	High SDI	Both	Age-standardized	Chronic respiratory diseases	Ambient particulate matter pollution	Rate	1990	2.60939897033972	4.04270548659552	1.40169745970119
52	Deaths	High SDI	Both	Age-standardized	Chronic respiratory diseases	Household air pollution from solid fuels	Rate	1990	0.179666294143947	0.317435070997615	0.0898210641130609
53	Deaths	High SDI	Both	Age-standardized	Chronic respiratory diseases	Ambient ozone pollution	Rate	1990	1.5674194139698	2.56962874122604	0.708948097946978
54	Deaths	High SDI	Both	Age-standardized	Chronic respiratory diseases	Smoking	Rate	1990	16.0749807349064	17.5782413113162	14.7681095175296
55	Deaths	High SDI	Both	Age-standardized	Chronic respiratory diseases	Secondhand smoke	Rate	1990	1.53239359365317	2.29824460825987	0.802556741521739
56	Deaths	High SDI	Both	Age-standardized	Chronic respiratory diseases	High body-mass index	Rate	1990	0.699039182391378	1.12805956880372	0.368574849794511
57	Deaths	High SDI	Both	Age-standardized	Chronic respiratory diseases	Occupational carcinogens	Rate	1990	0.291707146216705	0.32296174808272	0.270045362541871
58	Deaths	Low SDI	Both	Age-standardized	Chronic respiratory diseases	Ambient particulate matter pollution	Rate	1991	7.62428792130301	14.654547795397	2.90564596720539
59	Deaths	Low SDI	Both	Age-standardized	Chronic respiratory diseases	Household air pollution from solid fuels	Rate	1991	51.7011507557973	69.3382270884761	33.3143056551283
60	Deaths	Low SDI	Both	Age-standardized	Chronic respiratory diseases	Ambient ozone pollution	Rate	1991	7.5164479156734	12.1340246303569	3.25259102343996
61	Deaths	High SDI	Both	Age-standardized	Chronic respiratory diseases	Ambient particulate matter pollution	Rate	1991	2.56641788452737	3.92909160149788	1.41567104386385
62	Deaths	High SDI	Both	Age-standardized	Chronic respiratory diseases	Household air pollution from solid fuels	Rate	1991	0.164795345951182	0.295871948834372	0.0801499988425131
63	Deaths	High SDI	Both	Age-standardized	Chronic respiratory diseases	Ambient ozone pollution	Rate	1991	1.53314803599831	2.52729498863912	0.682834744292433
64	Deaths	High SDI	Both	Age-standardized	Chronic respiratory diseases	Smoking	Rate	1991	15.9288841626207	17.367090941948	14.6208072594046
65	Deaths	High SDI	Both	Age-standardized	Chronic respiratory diseases	Secondhand smoke	Rate	1991	1.5116916476112	2.2638780046537	0.792960360733379
66	Deaths	High SDI	Both	Age-standardized	Chronic respiratory diseases	High body-mass index	Rate	1991	0.689017734682697	1.10482178401022	0.367364100416906
67	Deaths	High SDI	Both	Age-standardized	Chronic respiratory diseases	Occupational carcinogens	Rate	1991	0.284206733692366	0.317313166688337	0.264159673433699
68	Deaths	Global	Both	Age-standardized	Chronic respiratory diseases	Ambient particulate matter pollution	Rate	1991	10.272713083438	14.853136578202	6.50881531617907
69	Deaths	Global	Both	Age-standardized	Chronic respiratory diseases	Household air pollution from solid fuels	Rate	1991	25.7635580400892	35.5528938670468	16.4614301997097
70	Deaths	Global	Both	Age-standardized	Chronic respiratory diseases	Ambient ozone pollution	Rate	1991	5.93605878754452	9.5040752411407	2.64293075742531
71	Deaths	Global	Both	Age-standardized	Chronic respiratory diseases	Smoking	Rate	1991	38.3463277537098	42.099059588322	33.1399100951038
72	Deaths	High SDI	Both	Age-standardized	Chronic respiratory diseases	High temperature	Rate	1990	0.0120659211889309	0.0651577174816738	-0.0444250877394174
73	Deaths	High SDI	Both	Age-standardized	Chronic respiratory diseases	Low temperature	Rate	1990	4.72299057391006	5.81847104163817	3.79585613114243
74	Deaths	Global	Both	Age-standardized	Chronic respiratory diseases	Secondhand smoke	Rate	1991	7.49793431724895	11.3983890999108	3.83426520627962
75	Deaths	Global	Both	Age-standardized	Chronic respiratory diseases	High body-mass index	Rate	1991	1.16837564094701	2.16065526581427	0.530468376424888
76	Deaths	Global	Both	Age-standardized	Chronic respiratory diseases	Occupational carcinogens	Rate	1991	0.421920848722112	0.500047432479632	0.323516237375236
77	Deaths	Global	Both	Age-standardized	Chronic respiratory diseases	High temperature	Rate	1991	0.0605161358588705	1.05421855100922	-1.21094303584494
78	Deaths	Global	Both	Age-standardized	Chronic respiratory diseases	Low temperature	Rate	1991	10.4131836118051	12.4066182976175	8.26882951681785
79	Deaths	Middle SDI	Both	Age-standardized	Chronic respiratory diseases	High temperature	Rate	1991	0.0755150193775442	0.97493093427184	-1.06355651619717
80	Deaths	Middle SDI	Both	Age-standardized	Chronic respiratory diseases	Low temperature	Rate	1991	17.504634709967	21.3868556965272	13.2093717210662
81	Deaths	High-middle SDI	Both	Age-standardized	Chronic respiratory diseases	Smoking	Rate	1991	37.709677341735	41.8510573474818	30.9349493329525
82	Deaths	High-middle SDI	Both	Age-standardized	Chronic respiratory diseases	Secondhand smoke	Rate	1991	8.02654562344318	12.2183644089618	4.07964159292592
83	Deaths	High-middle SDI	Both	Age-standardized	Chronic respiratory diseases	High body-mass index	Rate	1991	0.954195403934303	1.54824942016374	0.511373036108092
84	Deaths	High-middle SDI	Both	Age-standardized	Chronic respiratory diseases	Occupational carcinogens	Rate	1991	0.472662404413459	0.542419934988165	0.391197144288808
85	Deaths	High-middle SDI	Both	Age-standardized	Chronic respiratory diseases	High temperature	Rate	1991	0.0861516305369675	0.413743718735917	-0.126836175860732
86	Deaths	High-middle SDI	Both	Age-standardized	Chronic respiratory diseases	Low temperature	Rate	1991	12.8166400288271	15.1235479170479	9.9055480569601
87	Deaths	Low SDI	Both	Age-standardized	Chronic respiratory diseases	Smoking	Rate	1990	37.614652828335	45.0630723783034	29.9901980189953
88	Deaths	Low SDI	Both	Age-standardized	Chronic respiratory diseases	Secondhand smoke	Rate	1990	5.07179209333226	8.33262346119709	2.17524639443887
89	Deaths	Low SDI	Both	Age-standardized	Chronic respiratory diseases	High body-mass index	Rate	1990	2.25616931808793	5.12480836396763	0.705904943045354
90	Deaths	Low SDI	Both	Age-standardized	Chronic respiratory diseases	Occupational carcinogens	Rate	1990	0.24429636015517	0.401739471188633	0.0570795249662817
91	Deaths	High-middle SDI	Both	Age-standardized	Chronic respiratory diseases	Ambient particulate matter pollution	Rate	1991	12.0513123861212	17.6512883808597	7.59801145507746
92	Deaths	High-middle SDI	Both	Age-standardized	Chronic respiratory diseases	Household air pollution from solid fuels	Rate	1991	15.728419325109	23.7911055498311	9.07823139410728
93	Deaths	High-middle SDI	Both	Age-standardized	Chronic respiratory diseases	Ambient ozone pollution	Rate	1991	6.18947597528165	9.97325850521456	2.72648553118603
94	Deaths	High SDI	Both	Age-standardized	Chronic respiratory diseases	Ambient particulate matter pollution	Rate	1992	2.52350822367043	3.81569906984795	1.39608569965046
95	Deaths	High SDI	Both	Age-standardized	Chronic respiratory diseases	Household air pollution from solid fuels	Rate	1992	0.150034568684817	0.273931792385301	0.071971731288339
96	Deaths	High SDI	Both	Age-standardized	Chronic respiratory diseases	Ambient ozone pollution	Rate	1992	1.48913778326238	2.44967158911235	0.668546070158966
97	Deaths	High SDI	Both	Age-standardized	Chronic respiratory diseases	Smoking	Rate	1992	15.7956690282486	17.1930729463354	14.4587528217961
98	Deaths	High SDI	Both	Age-standardized	Chronic respiratory diseases	Secondhand smoke	Rate	1992	1.4919571937215	2.23199939575698	0.785412820482609
99	Deaths	High SDI	Both	Age-standardized	Chronic respiratory diseases	High body-mass index	Rate	1992	0.675321452128378	1.08138712971963	0.36209628839385
100	Deaths	High SDI	Both	Age-standardized	Chronic respiratory diseases	Occupational carcinogens	Rate	1992	0.27874051669746	0.312256755589387	0.259796632768268
101	Deaths	Low SDI	Both	Age-standardized	Chronic respiratory diseases	High temperature	Rate	1990	-0.259349506872321	3.65039419521516	-6.62038976857517
102	Deaths	Low SDI	Both	Age-standardized	Chronic respiratory diseases	Low temperature	Rate	1990	4.53083301482658	7.32265711096204	2.31166837226442
103	Deaths	Low SDI	Both	Age-standardized	Chronic respiratory diseases	Smoking	Rate	1991	37.5822811818305	44.6186972842671	29.9360876272654
104	Deaths	Low SDI	Both	Age-standardized	Chronic respiratory diseases	Secondhand smoke	Rate	1991	5.06978446805888	8.257231499322	2.19812127034602
105	Deaths	Low SDI	Both	Age-standardized	Chronic respiratory diseases	High body-mass index	Rate	1991	2.25441219066227	5.13910688088887	0.70181633441394
106	Deaths	Low SDI	Both	Age-standardized	Chronic respiratory diseases	Occupational carcinogens	Rate	1991	0.243620214584877	0.399514399444147	0.0560606473099266
107	Deaths	Low SDI	Both	Age-standardized	Chronic respiratory diseases	High temperature	Rate	1991	-0.174654865668365	3.59168308361802	-6.07047919076291
108	Deaths	Low SDI	Both	Age-standardized	Chronic respiratory diseases	Low temperature	Rate	1991	4.63173898737058	7.5479483886309	2.27631181822555
109	Deaths	Middle SDI	Both	Age-standardized	Chronic respiratory diseases	Ambient particulate matter pollution	Rate	1991	18.5448174989187	28.2465855548086	11.0760045085038
110	Deaths	Middle SDI	Both	Age-standardized	Chronic respiratory diseases	Household air pollution from solid fuels	Rate	1991	46.0831129030342	65.2733065549212	27.4741769064204
111	Deaths	Middle SDI	Both	Age-standardized	Chronic respiratory diseases	Ambient ozone pollution	Rate	1991	9.3737119370698	15.1535875076178	4.18067899629902
112	Deaths	Middle SDI	Both	Age-standardized	Chronic respiratory diseases	Smoking	Rate	1991	56.5125480667381	63.5308653240987	45.4886826129158
113	Deaths	Middle SDI	Both	Age-standardized	Chronic respiratory diseases	Secondhand smoke	Rate	1991	14.191493676531	21.4444369460666	7.23499517230198
114	Deaths	Middle SDI	Both	Age-standardized	Chronic respiratory diseases	High body-mass index	Rate	1991	1.40494736581601	2.60677510560614	0.643769297045933
115	Deaths	Middle SDI	Both	Age-standardized	Chronic respiratory diseases	Occupational carcinogens	Rate	1991	0.556290880320943	0.718482769170544	0.384256227571348
116	Deaths	High SDI	Both	Age-standardized	Chronic respiratory diseases	High temperature	Rate	1992	0.00877364443415767	0.0568756561819436	-0.0418181212818458
117	Deaths	High SDI	Both	Age-standardized	Chronic respiratory diseases	Low temperature	Rate	1992	4.88504435380493	5.96022092306894	3.95189379800928
118	Deaths	Low SDI	Both	Age-standardized	Chronic respiratory diseases	Occupational carcinogens	Rate	1992	0.241839769617724	0.401671394028526	0.0564043048822756
119	Deaths	Low SDI	Both	Age-standardized	Chronic respiratory diseases	High temperature	Rate	1992	-0.116124730346279	3.48300348973253	-5.40874619111188
120	Deaths	Low SDI	Both	Age-standardized	Chronic respiratory diseases	Low temperature	Rate	1992	4.75355415703871	7.81710102191525	2.11784534624835
121	Deaths	High-middle SDI	Both	Age-standardized	Chronic respiratory diseases	Occupational carcinogens	Rate	1993	0.445870203210909	0.510905660538215	0.380822632890606
122	Deaths	High-middle SDI	Both	Age-standardized	Chronic respiratory diseases	High temperature	Rate	1993	0.0558003572177293	0.362416287461321	-0.143294242890944
123	Deaths	High-middle SDI	Both	Age-standardized	Chronic respiratory diseases	Low temperature	Rate	1993	12.7007862332676	15.0952583819509	9.68007515432256
124	Deaths	High-middle SDI	Both	Age-standardized	Chronic respiratory diseases	Ambient particulate matter pollution	Rate	1993	12.2684651749612	17.6676801931667	7.81442907418724
125	Deaths	High-middle SDI	Both	Age-standardized	Chronic respiratory diseases	Household air pollution from solid fuels	Rate	1993	14.0150894347634	21.7411794649333	7.87735551860978
126	Deaths	High-middle SDI	Both	Age-standardized	Chronic respiratory diseases	Ambient ozone pollution	Rate	1993	6.38043595520225	10.1180120496862	2.78379052272471
127	Deaths	Low-middle SDI	Both	Age-standardized	Chronic respiratory diseases	Ambient particulate matter pollution	Rate	1993	13.3143638672324	21.8073048819263	6.50420732988018
128	Deaths	Low-middle SDI	Both	Age-standardized	Chronic respiratory diseases	Household air pollution from solid fuels	Rate	1993	67.8536295425762	91.5434903296232	43.5774400013615
129	Deaths	Low-middle SDI	Both	Age-standardized	Chronic respiratory diseases	Ambient ozone pollution	Rate	1993	10.6653118609755	17.2656858687109	4.83846641612261
130	Deaths	Low-middle SDI	Both	Age-standardized	Chronic respiratory diseases	Smoking	Rate	1993	65.392538088278	74.2524597613282	55.1672639492506
131	Deaths	Low-middle SDI	Both	Age-standardized	Chronic respiratory diseases	Secondhand smoke	Rate	1993	11.9320591535011	18.3201427613604	5.56148764976355
132	Deaths	Low-middle SDI	Both	Age-standardized	Chronic respiratory diseases	High body-mass index	Rate	1993	1.83640930910452	4.23017069888491	0.574152800709916
133	Deaths	Low-middle SDI	Both	Age-standardized	Chronic respiratory diseases	Occupational carcinogens	Rate	1993	0.364075985913465	0.4992453151808	0.173091817277478
134	Deaths	Low-middle SDI	Both	Age-standardized	Chronic respiratory diseases	Smoking	Rate	1992	65.8288548940049	75.8068996733644	55.5573364614815
135	Deaths	Low-middle SDI	Both	Age-standardized	Chronic respiratory diseases	Secondhand smoke	Rate	1992	12.0145783212242	18.3560702578406	5.63135666044244
136	Deaths	Low-middle SDI	Both	Age-standardized	Chronic respiratory diseases	High body-mass index	Rate	1992	1.83722220143701	4.32544388483285	0.558558036729441
137	Deaths	Low-middle SDI	Both	Age-standardized	Chronic respiratory diseases	Occupational carcinogens	Rate	1992	0.372422864559684	0.517349521832934	0.170381972796062
138	Deaths	Middle SDI	Both	Age-standardized	Chronic respiratory diseases	High temperature	Rate	1993	0.0413507951044173	0.92484899004181	-1.00681021737934
139	Deaths	Middle SDI	Both	Age-standardized	Chronic respiratory diseases	Low temperature	Rate	1993	17.1597123457261	20.8532519753527	12.660935277233
140	Deaths	Low SDI	Both	Age-standardized	Chronic respiratory diseases	High temperature	Rate	1993	-0.117300862612773	3.69052717839595	-5.55897099723692
141	Deaths	Low SDI	Both	Age-standardized	Chronic respiratory diseases	Low temperature	Rate	1993	4.54737768178636	7.28364604745108	2.25194561350885
142	Deaths	Global	Both	Age-standardized	Chronic respiratory diseases	Ambient particulate matter pollution	Rate	1992	10.3683380185587	14.9912708715948	6.68352910053838
143	Deaths	Global	Both	Age-standardized	Chronic respiratory diseases	Household air pollution from solid fuels	Rate	1992	25.0015869568565	34.4695258684571	15.9175947961241
144	Deaths	Global	Both	Age-standardized	Chronic respiratory diseases	Ambient ozone pollution	Rate	1992	6.00112706975312	9.52615315454177	2.72665605759119
145	Deaths	Global	Both	Age-standardized	Chronic respiratory diseases	Smoking	Rate	1992	38.3810785568567	42.0633239479396	32.9058605935604
146	Deaths	Low-middle SDI	Both	Age-standardized	Chronic respiratory diseases	Low temperature	Rate	1993	9.79938112073908	13.7228644754222	6.36223385642659
147	Deaths	Low SDI	Both	Age-standardized	Chronic respiratory diseases	Smoking	Rate	1992	37.2791969420492	44.5134930398692	29.5123671158387
148	Deaths	Low SDI	Both	Age-standardized	Chronic respiratory diseases	Secondhand smoke	Rate	1992	5.03603472732977	8.17139458573098	2.16404364494562
149	Deaths	Low SDI	Both	Age-standardized	Chronic respiratory diseases	High body-mass index	Rate	1992	2.25966175325027	5.2108531237471	0.713255898367647
150	Deaths	Middle SDI	Both	Age-standardized	Chronic respiratory diseases	High body-mass index	Rate	1992	1.41648730844074	2.62780120869634	0.661573719682086
151	Deaths	Middle SDI	Both	Age-standardized	Chronic respiratory diseases	Occupational carcinogens	Rate	1992	0.53998973321348	0.699145839927658	0.384634916515349
152	Deaths	Global	Both	Age-standardized	Chronic respiratory diseases	Occupational carcinogens	Rate	1992	0.41140183305651	0.487231537019808	0.320286007559717
153	Deaths	Global	Both	Age-standardized	Chronic respiratory diseases	High temperature	Rate	1992	0.0681623561679235	0.970072858702552	-1.12513789108713
154	Deaths	Global	Both	Age-standardized	Chronic respiratory diseases	Low temperature	Rate	1992	10.5107727819667	12.6253793948441	8.2858673600847
155	Deaths	High-middle SDI	Both	Age-standardized	Chronic respiratory diseases	High temperature	Rate	1992	0.0900564602989905	0.406860912480791	-0.107091335123695
156	Deaths	High-middle SDI	Both	Age-standardized	Chronic respiratory diseases	Low temperature	Rate	1992	12.9005854508494	15.3328127205099	10.0205073803839
157	Deaths	High-middle SDI	Both	Age-standardized	Chronic respiratory diseases	Smoking	Rate	1992	38.0253174421287	41.8563743090241	31.123474354941
158	Deaths	High-middle SDI	Both	Age-standardized	Chronic respiratory diseases	Secondhand smoke	Rate	1992	7.96283987570264	12.042778235455	4.0232753269588
159	Deaths	High-middle SDI	Both	Age-standardized	Chronic respiratory diseases	High body-mass index	Rate	1992	0.950320586703732	1.53178042947549	0.515433431803699
160	Deaths	High-middle SDI	Both	Age-standardized	Chronic respiratory diseases	Occupational carcinogens	Rate	1992	0.458312321558057	0.523138215498297	0.389078629431601
161	Deaths	Low-middle SDI	Both	Age-standardized	Chronic respiratory diseases	Ambient particulate matter pollution	Rate	1994	13.3099241928231	21.834114633555	6.5014888631631
162	Deaths	Low-middle SDI	Both	Age-standardized	Chronic respiratory diseases	Household air pollution from solid fuels	Rate	1994	65.7702348892591	88.9111128545124	41.8739235144283
163	Deaths	Low-middle SDI	Both	Age-standardized	Chronic respiratory diseases	Ambient ozone pollution	Rate	1994	10.6742443624911	17.0284385117988	4.67338864133263
164	Deaths	Global	Both	Age-standardized	Chronic respiratory diseases	Ambient particulate matter pollution	Rate	1993	10.492646406538	15.0571436349925	6.73641366569025
165	Deaths	Global	Both	Age-standardized	Chronic respiratory diseases	Household air pollution from solid fuels	Rate	1993	24.1752283817735	32.9477678987536	15.5778448343438
166	Deaths	Global	Both	Age-standardized	Chronic respiratory diseases	Ambient ozone pollution	Rate	1993	6.07864062956173	9.7696159390546	2.77669116965608
167	Deaths	Global	Both	Age-standardized	Chronic respiratory diseases	Smoking	Rate	1993	38.5077978995521	41.8633048641556	33.0221708989425
168	Deaths	Global	Both	Age-standardized	Chronic respiratory diseases	Secondhand smoke	Rate	1992	7.45810068154243	11.2740649691168	3.82423809555867
169	Deaths	Global	Both	Age-standardized	Chronic respiratory diseases	High body-mass index	Rate	1992	1.17171684728567	2.16135227367163	0.534974885886354
170	Deaths	Middle SDI	Both	Age-standardized	Chronic respiratory diseases	Ambient particulate matter pollution	Rate	1993	19.1888148446762	28.9968988168784	11.6194367480636
171	Deaths	Middle SDI	Both	Age-standardized	Chronic respiratory diseases	Household air pollution from solid fuels	Rate	1993	42.3283820045619	59.8995088881974	25.2626421380522
172	Deaths	Middle SDI	Both	Age-standardized	Chronic respiratory diseases	Ambient ozone pollution	Rate	1993	9.59948516871525	15.5827330342609	4.35685801350656
173	Deaths	Middle SDI	Both	Age-standardized	Chronic respiratory diseases	Smoking	Rate	1993	56.7538940953482	63.2044938960961	46.2371418795804
174	Deaths	Middle SDI	Both	Age-standardized	Chronic respiratory diseases	Secondhand smoke	Rate	1993	13.9663630095842	21.1191260495793	7.01222390166223
175	Deaths	Middle SDI	Both	Age-standardized	Chronic respiratory diseases	High body-mass index	Rate	1993	1.40940446917767	2.57161201852812	0.663965059379869
176	Deaths	Middle SDI	Both	Age-standardized	Chronic respiratory diseases	Occupational carcinogens	Rate	1993	0.523934995162033	0.670214591410731	0.379794431098966
177	Deaths	Global	Both	Age-standardized	Chronic respiratory diseases	Occupational carcinogens	Rate	1994	0.39287618495924	0.461398930976761	0.313396220255765
178	Deaths	Global	Both	Age-standardized	Chronic respiratory diseases	High temperature	Rate	1994	0.105378705047385	1.06609627090578	-1.03659554917879
179	Deaths	Global	Both	Age-standardized	Chronic respiratory diseases	Low temperature	Rate	1994	9.80862741307699	11.9057592375204	7.7008609430405
180	Deaths	High-middle SDI	Both	Age-standardized	Chronic respiratory diseases	Smoking	Rate	1993	38.326295495875	42.0845859577937	31.3004542968063
181	Deaths	High-middle SDI	Both	Age-standardized	Chronic respiratory diseases	Secondhand smoke	Rate	1993	7.89015039136807	11.9283192982615	3.94240484582814
182	Deaths	High-middle SDI	Both	Age-standardized	Chronic respiratory diseases	High body-mass index	Rate	1993	0.979576875364314	1.56119964149741	0.536067673143799
183	Deaths	Low SDI	Both	Age-standardized	Chronic respiratory diseases	Ambient particulate matter pollution	Rate	1992	7.56623162291719	14.7078137073389	2.87450757893426
184	Deaths	Low SDI	Both	Age-standardized	Chronic respiratory diseases	Household air pollution from solid fuels	Rate	1992	51.182453243551	69.1372768251095	32.4881628422731
185	Deaths	Low SDI	Both	Age-standardized	Chronic respiratory diseases	Ambient ozone pollution	Rate	1992	7.31065697861939	11.9050383433611	3.19894092327495
186	Deaths	Low-middle SDI	Both	Age-standardized	Chronic respiratory diseases	Smoking	Rate	1994	64.507775593892	72.9663244743952	54.7196382609232
187	Deaths	Low-middle SDI	Both	Age-standardized	Chronic respiratory diseases	Secondhand smoke	Rate	1994	11.7292016915643	18.0970800412321	5.65978735882095
188	Deaths	Low-middle SDI	Both	Age-standardized	Chronic respiratory diseases	High body-mass index	Rate	1994	1.8283340131949	4.11790169393345	0.58272271907145
189	Deaths	Low-middle SDI	Both	Age-standardized	Chronic respiratory diseases	Occupational carcinogens	Rate	1994	0.354115791139931	0.484608378934407	0.169748218939695
190	Deaths	Low-middle SDI	Both	Age-standardized	Chronic respiratory diseases	High temperature	Rate	1993	0.27732013508753	4.87228386922518	-5.03718648853188
191	Deaths	Global	Both	Age-standardized	Chronic respiratory diseases	High temperature	Rate	1993	0.0569473434935994	1.02404313441052	-1.11291419448139
192	Deaths	Global	Both	Age-standardized	Chronic respiratory diseases	Low temperature	Rate	1993	10.3599766447042	12.5009761143066	8.15722762518879
193	Deaths	Global	Both	Age-standardized	Chronic respiratory diseases	Secondhand smoke	Rate	1994	7.28007166330457	11.0249768836415	3.5877576176082
194	Deaths	Global	Both	Age-standardized	Chronic respiratory diseases	High body-mass index	Rate	1994	1.17892276211308	2.14762208693521	0.552760010760627
195	Deaths	Global	Both	Age-standardized	Chronic respiratory diseases	Ambient particulate matter pollution	Rate	1994	10.5209408237161	14.8952902888061	6.80266325083292
196	Deaths	Global	Both	Age-standardized	Chronic respiratory diseases	Household air pollution from solid fuels	Rate	1994	23.1637221719541	31.9930656479245	14.5969869953854
197	Deaths	Global	Both	Age-standardized	Chronic respiratory diseases	Ambient ozone pollution	Rate	1994	6.19478312866276	9.59354469870882	2.80458442647381
198	Deaths	Global	Both	Age-standardized	Chronic respiratory diseases	Smoking	Rate	1994	38.2633943854015	41.9348644831627	32.3581233699804
199	Deaths	Global	Both	Age-standardized	Chronic respiratory diseases	Secondhand smoke	Rate	1993	7.41205313580807	11.2865267101759	3.63696132709096
200	Deaths	Global	Both	Age-standardized	Chronic respiratory diseases	High body-mass index	Rate	1993	1.17730790941012	2.15395941064684	0.546936732885453
201	Deaths	Global	Both	Age-standardized	Chronic respiratory diseases	Occupational carcinogens	Rate	1993	0.403002364700297	0.473818498241216	0.316899847410708
202	Deaths	Low SDI	Both	Age-standardized	Chronic respiratory diseases	Ambient particulate matter pollution	Rate	1993	7.55084735479623	14.4798540594074	2.9101706589885
203	Deaths	Low SDI	Both	Age-standardized	Chronic respiratory diseases	Household air pollution from solid fuels	Rate	1993	50.6771507376673	67.6291634773334	32.7214600979988
204	Deaths	Low SDI	Both	Age-standardized	Chronic respiratory diseases	Ambient ozone pollution	Rate	1993	7.33370845187441	11.5604127153592	3.24942683212577
205	Deaths	Middle SDI	Both	Age-standardized	Chronic respiratory diseases	High temperature	Rate	1992	0.0944298943974857	0.938856322560827	-0.974319625492939
206	Deaths	Middle SDI	Both	Age-standardized	Chronic respiratory diseases	Low temperature	Rate	1992	17.5532309725286	21.2867524720692	13.0956079551402
207	Deaths	Middle SDI	Both	Age-standardized	Chronic respiratory diseases	Ambient particulate matter pollution	Rate	1992	18.8482621177607	28.5654939095411	11.4334584635285
208	Deaths	Middle SDI	Both	Age-standardized	Chronic respiratory diseases	Household air pollution from solid fuels	Rate	1992	44.244058852235	62.5238077393409	26.4581467501438
209	Deaths	Middle SDI	Both	Age-standardized	Chronic respiratory diseases	Ambient ozone pollution	Rate	1992	9.55534767453282	15.153433172011	4.31914300302127
210	Deaths	Middle SDI	Both	Age-standardized	Chronic respiratory diseases	Smoking	Rate	1992	56.6026044418296	63.0279818935418	46.7156768997201
211	Deaths	Middle SDI	Both	Age-standardized	Chronic respiratory diseases	Secondhand smoke	Rate	1992	14.094459884011	21.3521981004197	7.17827995660018
212	Deaths	High-middle SDI	Both	Age-standardized	Chronic respiratory diseases	Ambient particulate matter pollution	Rate	1992	12.1606804622315	17.542495619509	7.68965423535219
213	Deaths	High-middle SDI	Both	Age-standardized	Chronic respiratory diseases	Household air pollution from solid fuels	Rate	1992	14.9237380590963	22.7633606018278	8.37234828137001
214	Deaths	High-middle SDI	Both	Age-standardized	Chronic respiratory diseases	Ambient ozone pollution	Rate	1992	6.34430709289902	10.1570179468136	2.76694801714661
215	Deaths	Low-middle SDI	Both	Age-standardized	Chronic respiratory diseases	High temperature	Rate	1992	0.202931353908054	4.79395750304721	-5.06832905258216
216	Deaths	Low-middle SDI	Both	Age-standardized	Chronic respiratory diseases	Low temperature	Rate	1992	10.1744924409882	14.6651748885917	6.29565048741135
217	Deaths	Low-middle SDI	Both	Age-standardized	Chronic respiratory diseases	High temperature	Rate	1994	0.258823140991816	4.85524458299004	-4.87617826564324
218	Deaths	Low-middle SDI	Both	Age-standardized	Chronic respiratory diseases	Low temperature	Rate	1994	9.4502211298697	13.3903208814096	6.09496161559682
219	Deaths	Low-middle SDI	Both	Age-standardized	Chronic respiratory diseases	Ambient particulate matter pollution	Rate	1992	13.2526390773889	22.2571726156768	6.31659988219452
220	Deaths	Low-middle SDI	Both	Age-standardized	Chronic respiratory diseases	Household air pollution from solid fuels	Rate	1992	69.407214709286	93.2560759254667	44.5961025201681
221	Deaths	Low-middle SDI	Both	Age-standardized	Chronic respiratory diseases	Ambient ozone pollution	Rate	1992	10.5249058044042	16.8924469157469	4.79025486838693
222	Deaths	High SDI	Both	Age-standardized	Chronic respiratory diseases	High temperature	Rate	1993	0.0106083429747366	0.062574811075936	-0.0385899868620014
223	Deaths	High SDI	Both	Age-standardized	Chronic respiratory diseases	Low temperature	Rate	1993	5.00227705126282	6.05237743485779	4.06108730492058
224	Deaths	High SDI	Both	Age-standardized	Chronic respiratory diseases	High body-mass index	Rate	1993	0.670422433171285	1.07762835933352	0.362299507842959
225	Deaths	High SDI	Both	Age-standardized	Chronic respiratory diseases	Occupational carcinogens	Rate	1993	0.279349097676842	0.314407985371127	0.261634273793846
226	Deaths	High SDI	Both	Age-standardized	Chronic respiratory diseases	Ambient particulate matter pollution	Rate	1994	2.46465808583512	3.72769300002245	1.36210969278336
227	Deaths	High SDI	Both	Age-standardized	Chronic respiratory diseases	Household air pollution from solid fuels	Rate	1994	0.12138917120762	0.227142813502279	0.0554947543331987
228	Deaths	High SDI	Both	Age-standardized	Chronic respiratory diseases	Ambient ozone pollution	Rate	1994	1.65092455298701	2.67384062145255	0.74660149587646
229	Deaths	High SDI	Both	Age-standardized	Chronic respiratory diseases	Smoking	Rate	1994	15.7090228466735	17.0561180561446	14.3629567657367
230	Deaths	High SDI	Both	Age-standardized	Chronic respiratory diseases	Secondhand smoke	Rate	1994	1.46547819062229	2.19761750690681	0.765310431983297
231	Deaths	High SDI	Both	Age-standardized	Chronic respiratory diseases	High body-mass index	Rate	1994	0.660342898075129	1.05598895720885	0.358347081151722
232	Deaths	High SDI	Both	Age-standardized	Chronic respiratory diseases	Occupational carcinogens	Rate	1994	0.274594758830087	0.312580032128728	0.256986716146223
233	Deaths	High SDI	Both	Age-standardized	Chronic respiratory diseases	Ambient particulate matter pollution	Rate	1993	2.51632854894434	3.79611217300537	1.39585415301526
234	Deaths	High SDI	Both	Age-standardized	Chronic respiratory diseases	Household air pollution from solid fuels	Rate	1993	0.135776873647568	0.249354600165049	0.0632923702237346
235	Deaths	High SDI	Both	Age-standardized	Chronic respiratory diseases	Ambient ozone pollution	Rate	1993	1.57210547460931	2.56240661709935	0.709895726852784
236	Deaths	High SDI	Both	Age-standardized	Chronic respiratory diseases	Smoking	Rate	1993	15.8965874161075	17.2813637062671	14.5349426606101
237	Deaths	High SDI	Both	Age-standardized	Chronic respiratory diseases	Secondhand smoke	Rate	1993	1.4922270106447	2.23210443850988	0.780468474915094
238	Deaths	Middle SDI	Both	Age-standardized	Chronic respiratory diseases	High temperature	Rate	1994	0.138015401410837	1.02911274275332	-0.917291485958999
239	Deaths	Middle SDI	Both	Age-standardized	Chronic respiratory diseases	Low temperature	Rate	1994	16.3620430195513	20.3242107369596	12.0360738439937
240	Deaths	High-middle SDI	Both	Age-standardized	Chronic respiratory diseases	Ambient particulate matter pollution	Rate	1994	12.216999844098	17.3920028355777	7.77963014109793
241	Deaths	High-middle SDI	Both	Age-standardized	Chronic respiratory diseases	Household air pollution from solid fuels	Rate	1994	12.9778132648972	19.8827149817643	7.27806755040648
242	Deaths	High-middle SDI	Both	Age-standardized	Chronic respiratory diseases	Ambient ozone pollution	Rate	1994	6.49370275860771	10.2337016059828	2.84556938674295
243	Deaths	Low SDI	Both	Age-standardized	Chronic respiratory diseases	Ambient particulate matter pollution	Rate	1994	7.53043656791126	14.2897076806437	2.88678978639883
244	Deaths	Low SDI	Both	Age-standardized	Chronic respiratory diseases	Household air pollution from solid fuels	Rate	1994	49.9271061972724	66.840915085898	32.0516222908652
245	Deaths	Low SDI	Both	Age-standardized	Chronic respiratory diseases	Ambient ozone pollution	Rate	1994	7.30685977981445	11.5856791811553	3.21659460847397
246	Deaths	Low SDI	Both	Age-standardized	Chronic respiratory diseases	Smoking	Rate	1994	36.819513616269	43.2690949216152	29.6620280726656
247	Deaths	Low SDI	Both	Age-standardized	Chronic respiratory diseases	Secondhand smoke	Rate	1994	4.95260760791802	8.01039958858572	2.13456402174079
248	Deaths	Low SDI	Both	Age-standardized	Chronic respiratory diseases	High body-mass index	Rate	1994	2.25482033548906	5.14120028456389	0.723121309031734
249	Deaths	Middle SDI	Both	Age-standardized	Chronic respiratory diseases	Smoking	Rate	1994	56.5248739673455	63.1916254947383	45.2874442196885
250	Deaths	Middle SDI	Both	Age-standardized	Chronic respiratory diseases	Secondhand smoke	Rate	1994	13.6995008583718	20.7268942173047	6.77033147932297
251	Deaths	Middle SDI	Both	Age-standardized	Chronic respiratory diseases	High body-mass index	Rate	1994	1.41086975406299	2.58122686840456	0.672826572960069
252	Deaths	Middle SDI	Both	Age-standardized	Chronic respiratory diseases	Occupational carcinogens	Rate	1994	0.50824534286235	0.649488331646075	0.374318462029967
253	Deaths	Middle SDI	Both	Age-standardized	Chronic respiratory diseases	Ambient particulate matter pollution	Rate	1994	19.3905160330699	28.7424102638378	11.8992066632299
254	Deaths	Middle SDI	Both	Age-standardized	Chronic respiratory diseases	Household air pollution from solid fuels	Rate	1994	40.066519395191	57.2558948219992	23.4359232318802
255	Deaths	Middle SDI	Both	Age-standardized	Chronic respiratory diseases	Ambient ozone pollution	Rate	1994	9.81963773704318	15.3232502987385	4.34169228523009
256	Deaths	Low SDI	Both	Age-standardized	Chronic respiratory diseases	Occupational carcinogens	Rate	1994	0.237581878116513	0.386891413589894	0.0549303540086386
257	Deaths	Low SDI	Both	Age-standardized	Chronic respiratory diseases	High temperature	Rate	1994	-0.104628376660934	3.44687484974298	-5.33843360853449
258	Deaths	Low SDI	Both	Age-standardized	Chronic respiratory diseases	Low temperature	Rate	1994	4.55856278966779	7.34408642410073	2.2199885872231
259	Deaths	Low SDI	Both	Age-standardized	Chronic respiratory diseases	Smoking	Rate	1993	37.1296678073302	43.787246027729	29.7801523340105
260	Deaths	Low SDI	Both	Age-standardized	Chronic respiratory diseases	Secondhand smoke	Rate	1993	5.00923382964923	8.23038025349716	2.1705624868218
261	Deaths	Low SDI	Both	Age-standardized	Chronic respiratory diseases	High body-mass index	Rate	1993	2.25578772530472	5.15550635653142	0.710206283476062
262	Deaths	Low SDI	Both	Age-standardized	Chronic respiratory diseases	Occupational carcinogens	Rate	1993	0.239782772858244	0.390468959624182	0.0564950500644879
263	Deaths	High SDI	Both	Age-standardized	Chronic respiratory diseases	Ambient particulate matter pollution	Rate	1995	2.43068781222335	3.69896400133875	1.36580640513734
264	Deaths	High SDI	Both	Age-standardized	Chronic respiratory diseases	Household air pollution from solid fuels	Rate	1995	0.10806978922443	0.207664198771057	0.0484328684758435
265	Deaths	High SDI	Both	Age-standardized	Chronic respiratory diseases	Ambient ozone pollution	Rate	1995	1.70795461236966	2.75516753964746	0.768787594965275
266	Deaths	High SDI	Both	Age-standardized	Chronic respiratory diseases	Smoking	Rate	1995	15.6369600129393	16.9760152625467	14.2577046720061
267	Deaths	High SDI	Both	Age-standardized	Chronic respiratory diseases	Secondhand smoke	Rate	1995	1.44913817338377	2.17766658499105	0.752518772189384
268	Deaths	High-middle SDI	Both	Age-standardized	Chronic respiratory diseases	Smoking	Rate	1994	38.1242286465869	42.0185233152812	31.7517009020079
269	Deaths	High-middle SDI	Both	Age-standardized	Chronic respiratory diseases	Secondhand smoke	Rate	1994	7.70693514687848	11.5965282016695	3.77845294044528
270	Deaths	High-middle SDI	Both	Age-standardized	Chronic respiratory diseases	High body-mass index	Rate	1994	0.991671117626961	1.56486559435957	0.545946240682438
271	Deaths	High-middle SDI	Both	Age-standardized	Chronic respiratory diseases	Occupational carcinogens	Rate	1994	0.433573903089706	0.4934687837184	0.373276894662673
272	Deaths	High-middle SDI	Both	Age-standardized	Chronic respiratory diseases	High temperature	Rate	1994	0.153811793759157	0.504824070247474	-0.0860027758612808
273	Deaths	High-middle SDI	Both	Age-standardized	Chronic respiratory diseases	Low temperature	Rate	1994	11.8335837473092	14.0272133472017	9.16160045937468
274	Deaths	High SDI	Both	Age-standardized	Chronic respiratory diseases	High body-mass index	Rate	1995	0.656069569970425	1.04264313455401	0.357295220758823
275	Deaths	High SDI	Both	Age-standardized	Chronic respiratory diseases	Occupational carcinogens	Rate	1995	0.277046544091887	0.321249427777612	0.258999802095898
276	Deaths	Low SDI	Both	Age-standardized	Chronic respiratory diseases	Smoking	Rate	1995	36.3907252105321	42.7535188814331	29.3098799220847
277	Deaths	Low SDI	Both	Age-standardized	Chronic respiratory diseases	Secondhand smoke	Rate	1995	4.89001564555168	7.98391927975166	2.10987196079213
278	Deaths	Low SDI	Both	Age-standardized	Chronic respiratory diseases	High body-mass index	Rate	1995	2.25161883638244	5.12148726101467	0.730970333648882
279	Deaths	Low SDI	Both	Age-standardized	Chronic respiratory diseases	Occupational carcinogens	Rate	1995	0.235445763482923	0.387897167550311	0.0540890360639609
280	Deaths	High SDI	Both	Age-standardized	Chronic respiratory diseases	High temperature	Rate	1995	0.0139641892627202	0.0640683078375418	-0.0373335393524676
281	Deaths	High SDI	Both	Age-standardized	Chronic respiratory diseases	Low temperature	Rate	1995	4.77096544620122	5.76290502908122	3.88500481544089
282	Deaths	Low SDI	Both	Age-standardized	Chronic respiratory diseases	High temperature	Rate	1995	-0.0171565741282666	3.33098360029138	-5.06589590703231
283	Deaths	Low SDI	Both	Age-standardized	Chronic respiratory diseases	Low temperature	Rate	1995	4.5210576885265	7.23781263297862	2.15870532930284
284	Deaths	High SDI	Both	Age-standardized	Chronic respiratory diseases	High temperature	Rate	1994	0.0157967489606361	0.0646970928779367	-0.0366525882715237
285	Deaths	High SDI	Both	Age-standardized	Chronic respiratory diseases	Low temperature	Rate	1994	4.69483087370658	5.68908777732651	3.78037791138011
286	Deaths	Global	Both	Age-standardized	Chronic respiratory diseases	Ambient particulate matter pollution	Rate	1996	10.5580004534861	14.6520456167164	6.83962364229818
287	Deaths	Global	Both	Age-standardized	Chronic respiratory diseases	Household air pollution from solid fuels	Rate	1996	21.136951717829	29.2824190481108	13.1797236901085
288	Deaths	Global	Both	Age-standardized	Chronic respiratory diseases	Ambient ozone pollution	Rate	1996	6.21294858719053	9.88592795896943	2.81441972957936
289	Deaths	Global	Both	Age-standardized	Chronic respiratory diseases	Smoking	Rate	1996	37.459971084254	40.8037633259609	31.7624090929566
290	Deaths	High-middle SDI	Both	Age-standardized	Chronic respiratory diseases	Ambient particulate matter pollution	Rate	1995	12.077072528652	17.0659560289827	7.81217818475797
291	Deaths	High-middle SDI	Both	Age-standardized	Chronic respiratory diseases	Household air pollution from solid fuels	Rate	1995	11.9141944573498	18.4313059521413	6.6582370362833
292	Deaths	High-middle SDI	Both	Age-standardized	Chronic respiratory diseases	Ambient ozone pollution	Rate	1995	6.40703327207522	10.2544067556482	2.80071241583516
293	Deaths	Global	Both	Age-standardized	Chronic respiratory diseases	Secondhand smoke	Rate	1995	7.10092693867204	10.7073681568719	3.60422664925239
294	Deaths	Global	Both	Age-standardized	Chronic respiratory diseases	High body-mass index	Rate	1995	1.1661537746398	2.13199600959674	0.548557709168127
295	Deaths	Global	Both	Age-standardized	Chronic respiratory diseases	Occupational carcinogens	Rate	1995	0.385979626083513	0.45094240795929	0.311804311652016
296	Deaths	Global	Both	Age-standardized	Chronic respiratory diseases	High temperature	Rate	1995	0.109516403056844	1.01428145806892	-1.02566074908444
297	Deaths	Global	Both	Age-standardized	Chronic respiratory diseases	Low temperature	Rate	1995	9.83397966649619	11.8518477520597	7.84296984278806
298	Deaths	Middle SDI	Both	Age-standardized	Chronic respiratory diseases	High temperature	Rate	1995	0.143086064083882	0.919883249756304	-0.855984641332153
299	Deaths	Middle SDI	Both	Age-standardized	Chronic respiratory diseases	Low temperature	Rate	1995	16.350406346343	19.9707072472314	12.0559068780958
300	Deaths	High-middle SDI	Both	Age-standardized	Chronic respiratory diseases	Smoking	Rate	1995	37.514045712611	41.0539143432184	31.065687805571
301	Deaths	High-middle SDI	Both	Age-standardized	Chronic respiratory diseases	Secondhand smoke	Rate	1995	7.46323136852025	11.1578135067362	3.75160919724273
302	Deaths	High-middle SDI	Both	Age-standardized	Chronic respiratory diseases	High body-mass index	Rate	1995	0.954325765079759	1.50739517628883	0.525771901595594
303	Deaths	High-middle SDI	Both	Age-standardized	Chronic respiratory diseases	Occupational carcinogens	Rate	1995	0.422747092055605	0.480460358763881	0.367828010752904
304	Deaths	High-middle SDI	Both	Age-standardized	Chronic respiratory diseases	High temperature	Rate	1995	0.105834875420965	0.419264684716172	-0.116728748539457
305	Deaths	High-middle SDI	Both	Age-standardized	Chronic respiratory diseases	Low temperature	Rate	1995	11.8913976671448	14.0717282292165	9.29447336155342
306	Deaths	Low SDI	Both	Age-standardized	Chronic respiratory diseases	Ambient particulate matter pollution	Rate	1995	7.4940101989451	14.1227181944275	2.92123577328353
307	Deaths	Low SDI	Both	Age-standardized	Chronic respiratory diseases	Household air pollution from solid fuels	Rate	1995	49.1207466400177	65.7049734063065	31.2786164370625
308	Deaths	Low SDI	Both	Age-standardized	Chronic respiratory diseases	Ambient ozone pollution	Rate	1995	7.47751589983532	11.9287614441096	3.31182649855048
309	Deaths	Global	Both	Age-standardized	Chronic respiratory diseases	Ambient particulate matter pollution	Rate	1995	10.4993657297121	14.8989571230779	6.78227975465122
310	Deaths	Global	Both	Age-standardized	Chronic respiratory diseases	Household air pollution from solid fuels	Rate	1995	22.055022871211	30.2538336515859	13.8456432134154
311	Deaths	Global	Both	Age-standardized	Chronic respiratory diseases	Ambient ozone pollution	Rate	1995	6.23593220654053	9.96873316033095	2.82998143402277
312	Deaths	Global	Both	Age-standardized	Chronic respiratory diseases	Smoking	Rate	1995	37.8602268126869	41.2875092708156	31.8275512301773
313	Deaths	Low-middle SDI	Both	Age-standardized	Chronic respiratory diseases	Ambient particulate matter pollution	Rate	1995	13.2632184099617	21.7340768551982	6.70935679126281
314	Deaths	Low-middle SDI	Both	Age-standardized	Chronic respiratory diseases	Household air pollution from solid fuels	Rate	1995	63.5982823456228	86.066637071554	40.6015120591126
315	Deaths	Low-middle SDI	Both	Age-standardized	Chronic respiratory diseases	Ambient ozone pollution	Rate	1995	10.8981298663681	17.907914109274	4.72955818108474
316	Deaths	Low-middle SDI	Both	Age-standardized	Chronic respiratory diseases	Smoking	Rate	1995	63.4054782011195	71.2584823774955	54.6424408099416
317	Deaths	Low-middle SDI	Both	Age-standardized	Chronic respiratory diseases	Secondhand smoke	Rate	1995	11.4998468464549	17.7135838250941	5.47531074619224
318	Deaths	Low-middle SDI	Both	Age-standardized	Chronic respiratory diseases	High body-mass index	Rate	1995	1.82728177281773	4.1395296437748	0.589133138665429
319	Deaths	Low-middle SDI	Both	Age-standardized	Chronic respiratory diseases	Occupational carcinogens	Rate	1995	0.343973488222586	0.468135303075326	0.167099148108003
320	Deaths	Global	Both	Age-standardized	Chronic respiratory diseases	Secondhand smoke	Rate	1996	6.955527544772	10.4941145033881	3.48431922394183
321	Deaths	Global	Both	Age-standardized	Chronic respiratory diseases	High body-mass index	Rate	1996	1.15045959027322	2.10210351126079	0.540915320777368
322	Deaths	Global	Both	Age-standardized	Chronic respiratory diseases	Occupational carcinogens	Rate	1996	0.374538588832742	0.430041720841614	0.305537846805219
323	Deaths	Global	Both	Age-standardized	Chronic respiratory diseases	High temperature	Rate	1996	0.0947034425306834	0.992044369653327	-0.929924568288228
324	Deaths	Global	Both	Age-standardized	Chronic respiratory diseases	Low temperature	Rate	1996	9.83787790648628	11.7553040823107	7.7509939151619
325	Deaths	Low-middle SDI	Both	Age-standardized	Chronic respiratory diseases	High temperature	Rate	1995	0.353177605216654	4.77856533925235	-4.67014830842736
326	Deaths	Low-middle SDI	Both	Age-standardized	Chronic respiratory diseases	Low temperature	Rate	1995	9.34538554478642	13.1920634625537	5.9305229447368
327	Deaths	Middle SDI	Both	Age-standardized	Chronic respiratory diseases	Ambient particulate matter pollution	Rate	1995	19.5124523878765	28.7550889972601	12.1002461356313
328	Deaths	Middle SDI	Both	Age-standardized	Chronic respiratory diseases	Household air pollution from solid fuels	Rate	1995	37.6073207111157	54.612205471008	22.4758492120362
329	Deaths	Middle SDI	Both	Age-standardized	Chronic respiratory diseases	Ambient ozone pollution	Rate	1995	9.82761842850858	15.7519626131882	4.33933703202518
330	Deaths	Middle SDI	Both	Age-standardized	Chronic respiratory diseases	Smoking	Rate	1995	56.1562901307585	62.2593306464829	45.197734670062
331	Deaths	Middle SDI	Both	Age-standardized	Chronic respiratory diseases	Secondhand smoke	Rate	1995	13.3268670745565	19.8827276382254	6.74237390537018
332	Deaths	Middle SDI	Both	Age-standardized	Chronic respiratory diseases	High body-mass index	Rate	1995	1.39857538227195	2.53990995527259	0.670347888711136
333	Deaths	Middle SDI	Both	Age-standardized	Chronic respiratory diseases	Occupational carcinogens	Rate	1995	0.49496975021402	0.62516484620952	0.374923991668217
334	Deaths	High-middle SDI	Both	Age-standardized	Chronic respiratory diseases	Ambient particulate matter pollution	Rate	1996	11.9069906143369	16.6545684896318	7.883840283116
335	Deaths	High-middle SDI	Both	Age-standardized	Chronic respiratory diseases	Household air pollution from solid fuels	Rate	1996	10.8859291224029	17.1351677012847	6.14267211553313
336	Deaths	High-middle SDI	Both	Age-standardized	Chronic respiratory diseases	Ambient ozone pollution	Rate	1996	6.28503088104726	10.0908287793852	2.80710031209544
337	Deaths	High SDI	Both	Age-standardized	Chronic respiratory diseases	Ambient particulate matter pollution	Rate	1996	2.37671322778069	3.54856354550496	1.34443647416103
338	Deaths	High SDI	Both	Age-standardized	Chronic respiratory diseases	Household air pollution from solid fuels	Rate	1996	0.0957258851881031	0.186689686550281	0.0421763132005976
339	Deaths	High SDI	Both	Age-standardized	Chronic respiratory diseases	Ambient ozone pollution	Rate	1996	1.6762154993056	2.70874660114885	0.758822480412003
340	Deaths	High SDI	Both	Age-standardized	Chronic respiratory diseases	Smoking	Rate	1996	15.397446774356	16.7154414284096	13.9878331006118
341	Deaths	High SDI	Both	Age-standardized	Chronic respiratory diseases	Secondhand smoke	Rate	1996	1.41807402985941	2.13315539145635	0.732389482405317
342	Deaths	High SDI	Both	Age-standardized	Chronic respiratory diseases	High body-mass index	Rate	1996	0.634464230372476	1.00321447156543	0.347820310012347
343	Deaths	High SDI	Both	Age-standardized	Chronic respiratory diseases	Occupational carcinogens	Rate	1996	0.270831383273347	0.315281326958335	0.252761615472489
344	Deaths	Low-middle SDI	Both	Age-standardized	Chronic respiratory diseases	Ambient particulate matter pollution	Rate	1997	14.2300377076244	22.6764615266548	7.47638312638231
345	Deaths	Low-middle SDI	Both	Age-standardized	Chronic respiratory diseases	Household air pollution from solid fuels	Rate	1997	61.7552107029738	83.9630900825055	39.3149217008286
346	Deaths	Low-middle SDI	Both	Age-standardized	Chronic respiratory diseases	Ambient ozone pollution	Rate	1997	11.559741873571	18.4537600473216	5.20899059683877
347	Deaths	Low-middle SDI	Both	Age-standardized	Chronic respiratory diseases	Smoking	Rate	1997	63.8270872950104	71.3368082100278	54.1982736292445
348	Deaths	Low-middle SDI	Both	Age-standardized	Chronic respiratory diseases	Secondhand smoke	Rate	1997	11.4194593827363	17.8067418639981	5.48882289966745
349	Deaths	Low SDI	Both	Age-standardized	Chronic respiratory diseases	Smoking	Rate	1996	36.2260987177775	42.191983345718	29.2994598342685
350	Deaths	Low SDI	Both	Age-standardized	Chronic respiratory diseases	Secondhand smoke	Rate	1996	4.86077832068103	7.98018142660633	2.13249848924192
351	Deaths	Low SDI	Both	Age-standardized	Chronic respiratory diseases	High body-mass index	Rate	1996	2.25003522817891	5.13542135825909	0.732769301651291
352	Deaths	Low SDI	Both	Age-standardized	Chronic respiratory diseases	Occupational carcinogens	Rate	1996	0.234157715933734	0.38601155723819	0.0531987910391081
353	Deaths	Low SDI	Both	Age-standardized	Chronic respiratory diseases	High temperature	Rate	1996	-0.00769582614084339	3.24896139427148	-4.55299501412575
354	Deaths	Low SDI	Both	Age-standardized	Chronic respiratory diseases	Low temperature	Rate	1996	4.58042514834885	7.24945654546872	2.14616941573019
355	Deaths	Middle SDI	Both	Age-standardized	Chronic respiratory diseases	High temperature	Rate	1996	0.0880944558624573	0.838938534191917	-0.793085649053879
356	Deaths	Middle SDI	Both	Age-standardized	Chronic respiratory diseases	Low temperature	Rate	1996	16.3203578803159	19.7666954853274	12.3720542228375
357	Deaths	Global	Both	Age-standardized	Chronic respiratory diseases	High temperature	Rate	1997	0.095540421923385	0.947866260369975	-0.877925673251137
358	Deaths	Global	Both	Age-standardized	Chronic respiratory diseases	Low temperature	Rate	1997	9.3945034709132	11.3284582006337	7.46741823262618
359	Deaths	Low SDI	Both	Age-standardized	Chronic respiratory diseases	Ambient particulate matter pollution	Rate	1996	7.62054614538879	13.9672660015516	3.1204665562824
360	Deaths	Low SDI	Both	Age-standardized	Chronic respiratory diseases	Household air pollution from solid fuels	Rate	1996	48.6167445538321	64.8278130613762	31.1552528662441
361	Deaths	Low SDI	Both	Age-standardized	Chronic respiratory diseases	Ambient ozone pollution	Rate	1996	7.49306767663936	12.1416554261553	3.28861233070776
362	Deaths	Low-middle SDI	Both	Age-standardized	Chronic respiratory diseases	Ambient particulate matter pollution	Rate	1996	13.52121941408	21.6668458804474	6.96627030707055
363	Deaths	Low-middle SDI	Both	Age-standardized	Chronic respiratory diseases	Household air pollution from solid fuels	Rate	1996	62.238221942796	84.35043715287	39.7213151547265
364	Deaths	Low-middle SDI	Both	Age-standardized	Chronic respiratory diseases	Ambient ozone pollution	Rate	1996	10.8955153567942	17.2200098415526	4.8078849146551
365	Deaths	Low-middle SDI	Both	Age-standardized	Chronic respiratory diseases	Smoking	Rate	1996	63.0910909272923	70.6087898973833	53.1912970575954
366	Deaths	Low-middle SDI	Both	Age-standardized	Chronic respiratory diseases	Secondhand smoke	Rate	1996	11.4001091051499	17.4431039284111	5.42203254062305
367	Deaths	Low-middle SDI	Both	Age-standardized	Chronic respiratory diseases	High body-mass index	Rate	1996	1.84533972230196	4.1381703928094	0.603163557049776
368	Deaths	Low-middle SDI	Both	Age-standardized	Chronic respiratory diseases	Occupational carcinogens	Rate	1996	0.338382639295537	0.46077888300712	0.16701970783266
369	Deaths	Low-middle SDI	Both	Age-standardized	Chronic respiratory diseases	High temperature	Rate	1996	0.38188187930312	5.00430971964136	-4.06180839645353
370	Deaths	Low-middle SDI	Both	Age-standardized	Chronic respiratory diseases	Low temperature	Rate	1996	9.30368407082263	13.0249074100313	5.92473911397135
371	Deaths	Low-middle SDI	Both	Age-standardized	Chronic respiratory diseases	High temperature	Rate	1997	0.365347199113163	4.88607621041227	-3.59442695509767
372	Deaths	Low-middle SDI	Both	Age-standardized	Chronic respiratory diseases	Low temperature	Rate	1997	9.33751078901839	13.2228297519259	5.73007070544483
373	Deaths	High-middle SDI	Both	Age-standardized	Chronic respiratory diseases	High temperature	Rate	1996	0.0806056064768871	0.388870519328819	-0.119084054678329
374	Deaths	High-middle SDI	Both	Age-standardized	Chronic respiratory diseases	Low temperature	Rate	1996	11.668162315019	13.7853644945502	9.14054019414082
375	Deaths	High-middle SDI	Both	Age-standardized	Chronic respiratory diseases	Smoking	Rate	1996	36.5735798981456	39.9349450312817	30.5384592944968
376	Deaths	High-middle SDI	Both	Age-standardized	Chronic respiratory diseases	Secondhand smoke	Rate	1996	7.20947985381998	10.9152723190329	3.65764778980148
377	Deaths	High-middle SDI	Both	Age-standardized	Chronic respiratory diseases	High body-mass index	Rate	1996	0.896805264378492	1.41846873062422	0.493816505889883
378	Deaths	High-middle SDI	Both	Age-standardized	Chronic respiratory diseases	Occupational carcinogens	Rate	1996	0.4058720175026	0.456774202292041	0.356170214828816
379	Deaths	Middle SDI	Both	Age-standardized	Chronic respiratory diseases	Smoking	Rate	1996	55.8030930045965	61.42796657564	44.6711009611857
380	Deaths	Middle SDI	Both	Age-standardized	Chronic respiratory diseases	Secondhand smoke	Rate	1996	13.0192088969561	19.6444307880926	6.52466974534264
381	Deaths	Middle SDI	Both	Age-standardized	Chronic respiratory diseases	High body-mass index	Rate	1996	1.4030351978486	2.51083438394118	0.687366947732349
382	Deaths	Middle SDI	Both	Age-standardized	Chronic respiratory diseases	Occupational carcinogens	Rate	1996	0.477136594188575	0.586481213402365	0.362945118901185
383	Deaths	Global	Both	Age-standardized	Chronic respiratory diseases	Ambient particulate matter pollution	Rate	1997	10.6692831278041	14.6368038401816	7.04877803960333
384	Deaths	Global	Both	Age-standardized	Chronic respiratory diseases	Household air pollution from solid fuels	Rate	1997	20.2833020630285	28.2436737779277	12.837270697942
385	Deaths	Global	Both	Age-standardized	Chronic respiratory diseases	Ambient ozone pollution	Rate	1997	6.38374842967314	9.98152304190693	2.88154789242479
386	Deaths	Global	Both	Age-standardized	Chronic respiratory diseases	Smoking	Rate	1997	37.0946339103985	40.1891883698688	31.2010443034994
387	Deaths	Middle SDI	Both	Age-standardized	Chronic respiratory diseases	Ambient particulate matter pollution	Rate	1996	19.7948706323074	28.3414911980493	12.5242097442752
388	Deaths	Middle SDI	Both	Age-standardized	Chronic respiratory diseases	Household air pollution from solid fuels	Rate	1996	35.3437087311928	51.273036740601	20.9921220861137
389	Deaths	Middle SDI	Both	Age-standardized	Chronic respiratory diseases	Ambient ozone pollution	Rate	1996	9.86182903210814	15.64018097311	4.43594135874675
390	Deaths	Global	Both	Age-standardized	Chronic respiratory diseases	Secondhand smoke	Rate	1997	6.78510732138759	10.3189070523969	3.37939754102888
391	Deaths	Global	Both	Age-standardized	Chronic respiratory diseases	High body-mass index	Rate	1997	1.14411460632667	2.08210581923502	0.542421731351598
392	Deaths	Global	Both	Age-standardized	Chronic respiratory diseases	Occupational carcinogens	Rate	1997	0.363685442306345	0.416551806054094	0.299429838146918
393	Deaths	Low-middle SDI	Both	Age-standardized	Chronic respiratory diseases	High body-mass index	Rate	1997	1.90670781753287	4.19956696465683	0.634402933674468
394	Deaths	Low-middle SDI	Both	Age-standardized	Chronic respiratory diseases	Occupational carcinogens	Rate	1997	0.33925464755565	0.459849918453801	0.168836840139384
395	Deaths	High SDI	Both	Age-standardized	Chronic respiratory diseases	High temperature	Rate	1997	0.0118100862116408	0.0553553105476456	-0.0341594980783737
396	Deaths	High SDI	Both	Age-standardized	Chronic respiratory diseases	Low temperature	Rate	1997	4.72800236341231	5.71518615075234	3.85642316925497
397	Deaths	High SDI	Both	Age-standardized	Chronic respiratory diseases	Ambient particulate matter pollution	Rate	1998	2.28217611413453	3.35884344851366	1.32179069860978
398	Deaths	High SDI	Both	Age-standardized	Chronic respiratory diseases	Household air pollution from solid fuels	Rate	1998	0.0730882686982136	0.150692297678024	0.0295389236360177
399	Deaths	High SDI	Both	Age-standardized	Chronic respiratory diseases	Ambient ozone pollution	Rate	1998	1.7919569392044	2.88358080280018	0.821386538483769
400	Deaths	High SDI	Both	Age-standardized	Chronic respiratory diseases	Smoking	Rate	1998	15.0673525733503	16.3569183349322	13.6285896321003
401	Deaths	High SDI	Both	Age-standardized	Chronic respiratory diseases	Secondhand smoke	Rate	1998	1.36694902686036	2.05618566987323	0.699280394994603
402	Deaths	High SDI	Both	Age-standardized	Chronic respiratory diseases	High body-mass index	Rate	1998	0.576228133909739	0.903582607815192	0.319170449374297
403	Deaths	High SDI	Both	Age-standardized	Chronic respiratory diseases	Occupational carcinogens	Rate	1998	0.265730380765992	0.3135905163759	0.247341000362452
404	Deaths	High SDI	Both	Age-standardized	Chronic respiratory diseases	High temperature	Rate	1996	0.0131717197184899	0.0596971824708677	-0.0350530232716096
405	Deaths	High SDI	Both	Age-standardized	Chronic respiratory diseases	Low temperature	Rate	1996	4.95848785539984	5.95513222954944	4.05536661262675
406	Deaths	Low SDI	Both	Age-standardized	Chronic respiratory diseases	Ambient particulate matter pollution	Rate	1997	8.00237963100282	14.6881897254799	3.34738411170575
407	Deaths	Low SDI	Both	Age-standardized	Chronic respiratory diseases	Household air pollution from solid fuels	Rate	1997	48.6359059497407	65.5411411048281	31.1495662415581
408	Deaths	Low SDI	Both	Age-standardized	Chronic respiratory diseases	Ambient ozone pollution	Rate	1997	7.86399553734985	12.5981794211469	3.50205056780956
409	Deaths	High SDI	Both	Age-standardized	Chronic respiratory diseases	Ambient particulate matter pollution	Rate	1997	2.31952775474859	3.4250142775954	1.3296117234946
410	Deaths	High SDI	Both	Age-standardized	Chronic respiratory diseases	High temperature	Rate	1998	0.0180245963929854	0.0680211454680562	-0.0318612366797917
411	Deaths	High SDI	Both	Age-standardized	Chronic respiratory diseases	Low temperature	Rate	1998	4.57286284336694	5.54534684376805	3.69131004541901
412	Deaths	Middle SDI	Both	Age-standardized	Chronic respiratory diseases	Ambient particulate matter pollution	Rate	1997	19.9529863385567	28.0501959298434	12.7390256147525
413	Deaths	Middle SDI	Both	Age-standardized	Chronic respiratory diseases	Household air pollution from solid fuels	Rate	1997	32.6775238763093	48.1148555870359	19.4857508781786
414	Deaths	Middle SDI	Both	Age-standardized	Chronic respiratory diseases	Ambient ozone pollution	Rate	1997	10.0705463523906	15.8562267882847	4.50482197314925
415	Deaths	Middle SDI	Both	Age-standardized	Chronic respiratory diseases	Smoking	Rate	1997	54.8470164563116	60.3119634624471	43.7844340199573
416	Deaths	Middle SDI	Both	Age-standardized	Chronic respiratory diseases	Secondhand smoke	Rate	1997	12.5247203958718	18.7704203734792	6.32950058896571
417	Deaths	Middle SDI	Both	Age-standardized	Chronic respiratory diseases	High body-mass index	Rate	1997	1.41751310841707	2.50171946782823	0.702533607744819
418	Deaths	Middle SDI	Both	Age-standardized	Chronic respiratory diseases	Occupational carcinogens	Rate	1997	0.457972226933869	0.559334227492863	0.354172796975482
419	Deaths	High SDI	Both	Age-standardized	Chronic respiratory diseases	Household air pollution from solid fuels	Rate	1997	0.0837924926985919	0.167741738750133	0.034983302255844
420	Deaths	High SDI	Both	Age-standardized	Chronic respiratory diseases	Ambient ozone pollution	Rate	1997	1.69735915947096	2.73073034047192	0.769758459337157
421	Deaths	High SDI	Both	Age-standardized	Chronic respiratory diseases	Smoking	Rate	1997	15.1533695221463	16.4339224251331	13.7527035954939
422	Deaths	High SDI	Both	Age-standardized	Chronic respiratory diseases	Secondhand smoke	Rate	1997	1.3865422318979	2.08409603916554	0.713565428061024
423	Deaths	High SDI	Both	Age-standardized	Chronic respiratory diseases	High body-mass index	Rate	1997	0.603972929950355	0.949533770809372	0.333001780391858
424	Deaths	High SDI	Both	Age-standardized	Chronic respiratory diseases	Occupational carcinogens	Rate	1997	0.263513272476673	0.310058057230579	0.2452633944039
425	Deaths	Low SDI	Both	Age-standardized	Chronic respiratory diseases	Smoking	Rate	1997	36.5975511656487	42.4640677692866	29.1975992999978
426	Deaths	Low SDI	Both	Age-standardized	Chronic respiratory diseases	Secondhand smoke	Rate	1997	4.89789532665465	7.99008328554775	2.15094371933474
427	Deaths	Low SDI	Both	Age-standardized	Chronic respiratory diseases	High body-mass index	Rate	1997	2.25669935380398	5.03874712630888	0.734505307809657
428	Deaths	Low SDI	Both	Age-standardized	Chronic respiratory diseases	Occupational carcinogens	Rate	1997	0.235589228939212	0.385265911703314	0.0547092120307184
429	Deaths	Low SDI	Both	Age-standardized	Chronic respiratory diseases	Smoking	Rate	1998	36.4303290627927	42.1600733490918	29.3013486019463
430	Deaths	Low SDI	Both	Age-standardized	Chronic respiratory diseases	Secondhand smoke	Rate	1998	4.86510556473522	7.90138407744437	2.11899596375485
431	Deaths	Low SDI	Both	Age-standardized	Chronic respiratory diseases	High body-mass index	Rate	1998	2.2621054716305	5.05474538748937	0.741796475332396
432	Deaths	Low SDI	Both	Age-standardized	Chronic respiratory diseases	Occupational carcinogens	Rate	1998	0.233582919808831	0.381159828357997	0.0554388079494683
433	Deaths	Low SDI	Both	Age-standardized	Chronic respiratory diseases	High temperature	Rate	1998	0.0872119369814613	3.23255182338196	-4.13519527973416
434	Deaths	Low SDI	Both	Age-standardized	Chronic respiratory diseases	Low temperature	Rate	1998	4.41693242114076	7.12496857900448	2.00910182361941
435	Deaths	High-middle SDI	Both	Age-standardized	Chronic respiratory diseases	Smoking	Rate	1998	34.6413187405817	37.5661151726356	29.6720366938389
436	Deaths	High-middle SDI	Both	Age-standardized	Chronic respiratory diseases	Secondhand smoke	Rate	1998	6.65042279065587	10.0643390719371	3.34435574910085
437	Deaths	High-middle SDI	Both	Age-standardized	Chronic respiratory diseases	High body-mass index	Rate	1998	0.801839838700465	1.26226852847094	0.442976450744405
438	Deaths	Low SDI	Both	Age-standardized	Chronic respiratory diseases	High temperature	Rate	1997	-0.0534459010288368	2.95089180700097	-4.14548334637374
439	Deaths	Low SDI	Both	Age-standardized	Chronic respiratory diseases	Low temperature	Rate	1997	4.71346113374602	7.58113956970405	2.15694375355131
440	Deaths	High-middle SDI	Both	Age-standardized	Chronic respiratory diseases	Occupational carcinogens	Rate	1998	0.376218697499198	0.423089302624848	0.337785714060207
441	Deaths	High-middle SDI	Both	Age-standardized	Chronic respiratory diseases	High temperature	Rate	1998	0.124324760608629	0.448251791882018	-0.104174160629524
442	Deaths	High-middle SDI	Both	Age-standardized	Chronic respiratory diseases	Low temperature	Rate	1998	10.1296851867779	11.8694090065588	8.09623126719201
443	Deaths	High-middle SDI	Both	Age-standardized	Chronic respiratory diseases	Ambient particulate matter pollution	Rate	1997	11.7566670495858	16.1755568216867	7.76310113889142
444	Deaths	High-middle SDI	Both	Age-standardized	Chronic respiratory diseases	Household air pollution from solid fuels	Rate	1997	9.86054370373733	15.7258801875313	5.55830982534355
445	Deaths	High-middle SDI	Both	Age-standardized	Chronic respiratory diseases	Ambient ozone pollution	Rate	1997	6.27720991938888	9.95294629366421	2.7959505845322
446	Deaths	High-middle SDI	Both	Age-standardized	Chronic respiratory diseases	Ambient particulate matter pollution	Rate	1998	11.58306703801	16.001922428665	7.75636162087151
447	Deaths	High-middle SDI	Both	Age-standardized	Chronic respiratory diseases	Household air pollution from solid fuels	Rate	1998	8.85320566367861	14.1907758721954	4.86190892260497
448	Deaths	High-middle SDI	Both	Age-standardized	Chronic respiratory diseases	Ambient ozone pollution	Rate	1998	5.94619023302067	9.36691012445392	2.6787012195336
449	Deaths	Global	Both	Age-standardized	Chronic respiratory diseases	Secondhand smoke	Rate	1998	6.57594513911832	10.039655136475	3.27028260335847
450	Deaths	Global	Both	Age-standardized	Chronic respiratory diseases	High body-mass index	Rate	1998	1.13305648897768	2.03368693843065	0.534774085185049
451	Deaths	Global	Both	Age-standardized	Chronic respiratory diseases	Occupational carcinogens	Rate	1998	0.356154652488894	0.402493247494564	0.298131385126346
452	Deaths	Global	Both	Age-standardized	Chronic respiratory diseases	High temperature	Rate	1998	0.157583232737158	0.994745347471568	-0.7955923312389
453	Deaths	Global	Both	Age-standardized	Chronic respiratory diseases	Low temperature	Rate	1998	8.70249050527447	10.4334780193826	6.96354034730664
454	Deaths	Low SDI	Both	Age-standardized	Chronic respiratory diseases	Ambient particulate matter pollution	Rate	1998	8.30709111299915	14.8726995187798	3.64610028903041
455	Deaths	Low SDI	Both	Age-standardized	Chronic respiratory diseases	Household air pollution from solid fuels	Rate	1998	48.1194767718181	65.228415540605	30.8844761903954
456	Deaths	Low SDI	Both	Age-standardized	Chronic respiratory diseases	Ambient ozone pollution	Rate	1998	8.08264987118637	12.8674934513691	3.64368929389735
457	Deaths	Middle SDI	Both	Age-standardized	Chronic respiratory diseases	Ambient particulate matter pollution	Rate	1998	20.0703951467181	28.265498306041	13.1388899397463
458	Deaths	Middle SDI	Both	Age-standardized	Chronic respiratory diseases	Household air pollution from solid fuels	Rate	1998	30.0452871220528	44.3504924625705	18.0826096475449
459	Deaths	Middle SDI	Both	Age-standardized	Chronic respiratory diseases	Ambient ozone pollution	Rate	1998	9.62606056238068	15.1993147166254	4.43501286217335
460	Deaths	Middle SDI	Both	Age-standardized	Chronic respiratory diseases	Smoking	Rate	1998	53.9153551610945	59.187613194844	44.1554636193002
461	Deaths	Middle SDI	Both	Age-standardized	Chronic respiratory diseases	Secondhand smoke	Rate	1998	11.9932381455286	18.1119927388273	6.0614867451287
462	Deaths	Middle SDI	Both	Age-standardized	Chronic respiratory diseases	High body-mass index	Rate	1998	1.42580699800747	2.46782625698243	0.709023884882412
463	Deaths	Middle SDI	Both	Age-standardized	Chronic respiratory diseases	Occupational carcinogens	Rate	1998	0.44261395070125	0.528761698926382	0.349421509959393
464	Deaths	Middle SDI	Both	Age-standardized	Chronic respiratory diseases	High temperature	Rate	1997	0.101206228872596	0.825577981536242	-0.759336103102543
465	Deaths	Middle SDI	Both	Age-standardized	Chronic respiratory diseases	Low temperature	Rate	1997	15.4740293703117	18.6649977911079	11.4791852917373
466	Deaths	Global	Both	Age-standardized	Chronic respiratory diseases	Ambient particulate matter pollution	Rate	1998	10.7386390387976	14.5562365251279	7.23938722793907
467	Deaths	Global	Both	Age-standardized	Chronic respiratory diseases	Household air pollution from solid fuels	Rate	1998	19.1973714696009	26.6732600396946	12.1324365710726
468	Deaths	Global	Both	Age-standardized	Chronic respiratory diseases	Ambient ozone pollution	Rate	1998	6.27964980242038	9.74734603884462	2.89251003549376
469	Deaths	Middle SDI	Both	Age-standardized	Chronic respiratory diseases	High temperature	Rate	1998	0.171369956471295	0.949886604973456	-0.703764081318273
470	Deaths	Middle SDI	Both	Age-standardized	Chronic respiratory diseases	Low temperature	Rate	1998	14.0217232202126	17.1727902182624	10.5980741989638
471	Deaths	Global	Both	Age-standardized	Chronic respiratory diseases	Smoking	Rate	1998	36.5392579323378	39.5661116990786	31.009525108784
472	Deaths	High-middle SDI	Both	Age-standardized	Chronic respiratory diseases	Smoking	Rate	1997	35.6109249083062	38.6852432306384	29.911765067466
473	Deaths	High-middle SDI	Both	Age-standardized	Chronic respiratory diseases	Secondhand smoke	Rate	1997	6.93758580055138	10.4810995500993	3.47002299998611
474	Deaths	High-middle SDI	Both	Age-standardized	Chronic respiratory diseases	High body-mass index	Rate	1997	0.849715675561337	1.344132614296	0.46708951388559
475	Deaths	High-middle SDI	Both	Age-standardized	Chronic respiratory diseases	Occupational carcinogens	Rate	1997	0.389924943593975	0.439857102936176	0.344416046850891
476	Deaths	High-middle SDI	Both	Age-standardized	Chronic respiratory diseases	High temperature	Rate	1997	0.0888561371027762	0.399954655983612	-0.124755538915463
477	Deaths	High-middle SDI	Both	Age-standardized	Chronic respiratory diseases	Low temperature	Rate	1997	10.9319268166622	12.9025045896619	8.64112758224127
478	Deaths	Low SDI	Both	Age-standardized	Chronic respiratory diseases	Smoking	Rate	1999	35.5073237364376	41.2383014887188	28.5490401672085
479	Deaths	Low SDI	Both	Age-standardized	Chronic respiratory diseases	Secondhand smoke	Rate	1999	4.72854323189992	7.78461539578574	2.05917884279753
480	Deaths	Low SDI	Both	Age-standardized	Chronic respiratory diseases	High body-mass index	Rate	1999	2.25670561344517	5.05767350086383	0.744141994095988
481	Deaths	Low SDI	Both	Age-standardized	Chronic respiratory diseases	Occupational carcinogens	Rate	1999	0.227247388655595	0.369734926132559	0.0543130614776927
482	Deaths	Low SDI	Both	Age-standardized	Chronic respiratory diseases	High temperature	Rate	1999	0.0275379707340909	3.16494480443907	-4.28873992136389
483	Deaths	Low SDI	Both	Age-standardized	Chronic respiratory diseases	Low temperature	Rate	1999	4.37275704960318	6.91448025688738	2.08061899051748
484	Deaths	High-middle SDI	Both	Age-standardized	Chronic respiratory diseases	Ambient particulate matter pollution	Rate	1999	11.5422204647259	15.632060112443	8.01407290453674
485	Deaths	High-middle SDI	Both	Age-standardized	Chronic respiratory diseases	Household air pollution from solid fuels	Rate	1999	8.05534155078025	13.1137006770833	4.44255516425385
486	Deaths	High-middle SDI	Both	Age-standardized	Chronic respiratory diseases	Ambient ozone pollution	Rate	1999	6.02350477264948	9.48242068589832	2.67772563814387
487	Deaths	Global	Both	Age-standardized	Chronic respiratory diseases	Secondhand smoke	Rate	1999	6.39837280983726	9.7453585123705	3.20083232099763
488	Deaths	Global	Both	Age-standardized	Chronic respiratory diseases	High body-mass index	Rate	1999	1.11769561198185	1.99422391550253	0.528969132503232
489	Deaths	Global	Both	Age-standardized	Chronic respiratory diseases	Occupational carcinogens	Rate	1999	0.348805650837512	0.392797850828725	0.293075889679542
490	Deaths	Global	Both	Age-standardized	Chronic respiratory diseases	High temperature	Rate	1999	0.115901126835173	0.901227939707799	-0.858781613865004
491	Deaths	Global	Both	Age-standardized	Chronic respiratory diseases	Low temperature	Rate	1999	8.77914285609664	10.5269158111986	7.07508695402891
492	Deaths	Middle SDI	Both	Age-standardized	Chronic respiratory diseases	High temperature	Rate	1999	0.103310753680552	0.8308040474592	-0.689757063959492
493	Deaths	Middle SDI	Both	Age-standardized	Chronic respiratory diseases	Low temperature	Rate	1999	14.3137634663943	17.5331106236691	11.001586811966
494	Deaths	Low SDI	Both	Age-standardized	Chronic respiratory diseases	Ambient particulate matter pollution	Rate	1999	8.40012653663016	15.1852658824625	3.69402133453872
495	Deaths	Low SDI	Both	Age-standardized	Chronic respiratory diseases	Household air pollution from solid fuels	Rate	1999	46.6399724414784	62.8272647884202	29.6551641145098
496	Deaths	Low SDI	Both	Age-standardized	Chronic respiratory diseases	Ambient ozone pollution	Rate	1999	8.38071524726892	13.0246846138759	3.82956147744218
497	Deaths	Low-middle SDI	Both	Age-standardized	Chronic respiratory diseases	Ambient particulate matter pollution	Rate	1999	14.8503377097006	22.9696621883397	8.24190167855383
498	Deaths	Low-middle SDI	Both	Age-standardized	Chronic respiratory diseases	Household air pollution from solid fuels	Rate	1999	56.5459681824512	78.3695317662744	36.1201592378633
499	Deaths	Low-middle SDI	Both	Age-standardized	Chronic respiratory diseases	Ambient ozone pollution	Rate	1999	12.2211131562236	19.2073892533219	5.52399421874585
500	Deaths	Low-middle SDI	Both	Age-standardized	Chronic respiratory diseases	Smoking	Rate	1999	60.701183997949	67.672533393186	51.9989206894611
501	Deaths	Low-middle SDI	Both	Age-standardized	Chronic respiratory diseases	Secondhand smoke	Rate	1999	10.9016233670843	16.7289535581907	5.16348208937364
502	Deaths	Low-middle SDI	Both	Age-standardized	Chronic respiratory diseases	High body-mass index	Rate	1999	1.96151035237155	4.23097283650656	0.673261664066397
503	Deaths	Low-middle SDI	Both	Age-standardized	Chronic respiratory diseases	Occupational carcinogens	Rate	1999	0.318569101766052	0.428322770953596	0.164934869962253
504	Deaths	High SDI	Both	Age-standardized	Chronic respiratory diseases	Ambient particulate matter pollution	Rate	1999	2.25810373608868	3.33783854152251	1.29341388192288
505	Deaths	Global	Both	Age-standardized	Chronic respiratory diseases	Ambient particulate matter pollution	Rate	2000	10.8427847120551	14.4702544669142	7.52260266431457
506	Deaths	Global	Both	Age-standardized	Chronic respiratory diseases	Household air pollution from solid fuels	Rate	2000	17.211912766828	24.192994693804	10.8307613883015
507	Deaths	Global	Both	Age-standardized	Chronic respiratory diseases	Ambient ozone pollution	Rate	2000	6.15419840735002	9.6306758719708	2.79308363631378
508	Deaths	High SDI	Both	Age-standardized	Chronic respiratory diseases	Household air pollution from solid fuels	Rate	1999	0.0642916958593955	0.135909138799389	0.0255913900188141
509	Deaths	High SDI	Both	Age-standardized	Chronic respiratory diseases	Ambient ozone pollution	Rate	1999	1.80437463404369	2.89278746655103	0.836732727309297
510	Deaths	High SDI	Both	Age-standardized	Chronic respiratory diseases	Smoking	Rate	1999	15.0538694275072	16.3864541284023	13.5384407404498
511	Deaths	High SDI	Both	Age-standardized	Chronic respiratory diseases	Secondhand smoke	Rate	1999	1.35463474080185	2.03140330506254	0.688502938098395
512	Deaths	High SDI	Both	Age-standardized	Chronic respiratory diseases	High body-mass index	Rate	1999	0.546013966839778	0.855723784677343	0.304535491561937
513	Deaths	High SDI	Both	Age-standardized	Chronic respiratory diseases	Occupational carcinogens	Rate	1999	0.265946521355042	0.310563519975723	0.246343530915638
514	Deaths	Global	Both	Age-standardized	Chronic respiratory diseases	Secondhand smoke	Rate	2000	6.24706473050582	9.47372146463286	3.14711768435763
515	Deaths	Global	Both	Age-standardized	Chronic respiratory diseases	High body-mass index	Rate	2000	1.09618777778934	1.9488953995871	0.521105417543852
516	Deaths	Global	Both	Age-standardized	Chronic respiratory diseases	Occupational carcinogens	Rate	2000	0.341260457555745	0.382902212636888	0.287291627386395
517	Deaths	Global	Both	Age-standardized	Chronic respiratory diseases	Smoking	Rate	2000	35.2998038586454	38.2505443264033	30.2915994796255
518	Deaths	Global	Both	Age-standardized	Chronic respiratory diseases	High temperature	Rate	2000	0.129182625231149	0.937408957163564	-0.746212362300649
519	Deaths	Global	Both	Age-standardized	Chronic respiratory diseases	Low temperature	Rate	2000	8.75615946125118	10.4673925848383	7.03956273440664
520	Deaths	Low-middle SDI	Both	Age-standardized	Chronic respiratory diseases	Ambient particulate matter pollution	Rate	1998	14.7099277385153	23.1290885835676	8.04605348764122
521	Deaths	Low-middle SDI	Both	Age-standardized	Chronic respiratory diseases	Household air pollution from solid fuels	Rate	1998	59.7221870808951	81.3570599628094	38.3825812172003
522	Deaths	Low-middle SDI	Both	Age-standardized	Chronic respiratory diseases	Ambient ozone pollution	Rate	1998	11.7966543370342	18.6346813170017	5.26921940571215
523	Deaths	Low-middle SDI	Both	Age-standardized	Chronic respiratory diseases	Smoking	Rate	1998	62.9619155729823	70.2949402753013	53.9673507552644
524	Deaths	Low-middle SDI	Both	Age-standardized	Chronic respiratory diseases	Secondhand smoke	Rate	1998	11.2384185868086	17.4792095424202	5.43508006639844
525	Deaths	Low-middle SDI	Both	Age-standardized	Chronic respiratory diseases	High body-mass index	Rate	1998	1.94456524218424	4.20367296942265	0.648469746358418
526	Deaths	Low-middle SDI	Both	Age-standardized	Chronic respiratory diseases	Occupational carcinogens	Rate	1998	0.332002754053248	0.451150497953353	0.164752418829789
527	Deaths	High-middle SDI	Both	Age-standardized	Chronic respiratory diseases	Smoking	Rate	1999	34.0813217793088	37.0744211863197	29.1740461523935
528	Deaths	High-middle SDI	Both	Age-standardized	Chronic respiratory diseases	Secondhand smoke	Rate	1999	6.46754471113198	9.76390904979252	3.26668605338514
529	Deaths	High-middle SDI	Both	Age-standardized	Chronic respiratory diseases	High body-mass index	Rate	1999	0.776661720767482	1.21795501030012	0.429090780434736
530	Deaths	High-middle SDI	Both	Age-standardized	Chronic respiratory diseases	Occupational carcinogens	Rate	1999	0.367738423614915	0.414035952131876	0.331415048854417
531	Deaths	Low-middle SDI	Both	Age-standardized	Chronic respiratory diseases	High temperature	Rate	1998	0.575678528819637	5.01384290283453	-3.33742706057161
532	Deaths	High-middle SDI	Both	Age-standardized	Chronic respiratory diseases	High temperature	Rate	1999	0.070786708402689	0.377363080088505	-0.132478283909004
533	Deaths	High-middle SDI	Both	Age-standardized	Chronic respiratory diseases	Low temperature	Rate	1999	10.1618429949854	11.9538724363132	8.16875260991406
534	Deaths	Middle SDI	Both	Age-standardized	Chronic respiratory diseases	Ambient particulate matter pollution	Rate	1999	20.1907929461409	28.2648463563354	13.6144337390151
535	Deaths	Middle SDI	Both	Age-standardized	Chronic respiratory diseases	Household air pollution from solid fuels	Rate	1999	27.8746490536841	41.6580793640133	16.6637851375392
536	Deaths	Middle SDI	Both	Age-standardized	Chronic respiratory diseases	Ambient ozone pollution	Rate	1999	9.89827714579503	15.6184657016189	4.53717381438044
537	Deaths	Global	Both	Age-standardized	Chronic respiratory diseases	Ambient particulate matter pollution	Rate	1999	10.793876979982	14.57603514465	7.34361094534265
538	Deaths	Global	Both	Age-standardized	Chronic respiratory diseases	Household air pollution from solid fuels	Rate	1999	18.0564123107311	25.283953039847	11.5244667470767
539	Deaths	Global	Both	Age-standardized	Chronic respiratory diseases	Ambient ozone pollution	Rate	1999	6.44751462298474	10.0424719749946	2.98765952240646
540	Deaths	Global	Both	Age-standardized	Chronic respiratory diseases	Smoking	Rate	1999	35.8677070157708	38.8548137742444	31.0388520344297
541	Deaths	Middle SDI	Both	Age-standardized	Chronic respiratory diseases	Smoking	Rate	1999	52.8817172905293	58.206562072888	43.4009649129655
542	Deaths	Middle SDI	Both	Age-standardized	Chronic respiratory diseases	Secondhand smoke	Rate	1999	11.5911324535126	17.5662019499338	5.87636663195083
543	Deaths	Middle SDI	Both	Age-standardized	Chronic respiratory diseases	High body-mass index	Rate	1999	1.40841704261233	2.45245557393052	0.711356016018094
544	Deaths	Middle SDI	Both	Age-standardized	Chronic respiratory diseases	Occupational carcinogens	Rate	1999	0.428710746497524	0.504538832249135	0.344767838443002
545	Deaths	Low-middle SDI	Both	Age-standardized	Chronic respiratory diseases	Low temperature	Rate	1998	8.56906650839612	12.2202826560073	5.21802835838009
546	Deaths	Low-middle SDI	Both	Age-standardized	Chronic respiratory diseases	High temperature	Rate	1999	0.511337723918911	5.07829287465491	-3.34589824531518
547	Deaths	Low-middle SDI	Both	Age-standardized	Chronic respiratory diseases	Low temperature	Rate	1999	8.42992350122311	11.7467083721155	5.27399954060634
548	Deaths	High SDI	Both	Age-standardized	Chronic respiratory diseases	High temperature	Rate	1999	0.0155233039542156	0.058630493069134	-0.0283802706876426
549	Deaths	High SDI	Both	Age-standardized	Chronic respiratory diseases	Low temperature	Rate	1999	4.6073640828028	5.56792953524092	3.72016711945364
550	Deaths	Middle SDI	Both	Age-standardized	Chronic respiratory diseases	High temperature	Rate	2000	0.124230269408991	0.854706364095455	-0.662053286530613
551	Deaths	Middle SDI	Both	Age-standardized	Chronic respiratory diseases	Low temperature	Rate	2000	14.2956051333085	17.61066917594	11.1486670895701
552	Deaths	Middle SDI	Both	Age-standardized	Chronic respiratory diseases	Ambient particulate matter pollution	Rate	2000	20.2330307369338	27.5060876083155	13.8650398178828
553	Deaths	Middle SDI	Both	Age-standardized	Chronic respiratory diseases	Household air pollution from solid fuels	Rate	2000	26.0017512679913	39.2915226089095	15.5946820293189
554	Deaths	Middle SDI	Both	Age-standardized	Chronic respiratory diseases	Ambient ozone pollution	Rate	2000	9.44635998972151	14.8905183205405	4.3540451418933
555	Deaths	Middle SDI	Both	Age-standardized	Chronic respiratory diseases	Smoking	Rate	2000	51.939235997398	56.6431518750055	43.1462642253312
556	Deaths	Middle SDI	Both	Age-standardized	Chronic respiratory diseases	Secondhand smoke	Rate	2000	11.2405848128048	17.035476094392	5.64142500043806
557	Deaths	Middle SDI	Both	Age-standardized	Chronic respiratory diseases	High body-mass index	Rate	2000	1.38709423278285	2.38847754414919	0.709215950188157
558	Deaths	Middle SDI	Both	Age-standardized	Chronic respiratory diseases	Occupational carcinogens	Rate	2000	0.421737068971654	0.495059747095372	0.340860743859717
559	Deaths	Low-middle SDI	Both	Age-standardized	Chronic respiratory diseases	Ambient particulate matter pollution	Rate	2000	15.2260459972241	23.4978394543469	8.62837579919427
560	Deaths	Low-middle SDI	Both	Age-standardized	Chronic respiratory diseases	Household air pollution from solid fuels	Rate	2000	54.656510665667	75.441752265922	34.5653290510857
561	Deaths	Low-middle SDI	Both	Age-standardized	Chronic respiratory diseases	Ambient ozone pollution	Rate	2000	11.6915583448985	18.4927191926226	5.31597025016655
562	Deaths	Low-middle SDI	Both	Age-standardized	Chronic respiratory diseases	Smoking	Rate	2000	60.087822966575	66.7788509499905	51.4077130784435
563	Deaths	Low-middle SDI	Both	Age-standardized	Chronic respiratory diseases	Secondhand smoke	Rate	2000	10.7562248072208	16.6152891998582	5.21214378962672
564	Deaths	Low-middle SDI	Both	Age-standardized	Chronic respiratory diseases	High body-mass index	Rate	2000	1.98016420795102	4.16511985368186	0.679815104106726
565	Deaths	Low-middle SDI	Both	Age-standardized	Chronic respiratory diseases	Occupational carcinogens	Rate	2000	0.315016977534335	0.426174116054415	0.164039224150539
566	Deaths	Low SDI	Both	Age-standardized	Chronic respiratory diseases	Ambient particulate matter pollution	Rate	2002	9.11144475870549	15.3024784098864	4.45017660578985
567	Deaths	Low SDI	Both	Age-standardized	Chronic respiratory diseases	Household air pollution from solid fuels	Rate	2002	45.389203239449	61.6276056261712	28.6415025927826
568	Deaths	Low SDI	Both	Age-standardized	Chronic respiratory diseases	Ambient ozone pollution	Rate	2002	7.70037832522503	12.0061276104924	3.4967117911054
569	Deaths	High SDI	Both	Age-standardized	Chronic respiratory diseases	Ambient particulate matter pollution	Rate	2001	2.12865273958605	3.11064900144342	1.25128946621953
570	Deaths	High SDI	Both	Age-standardized	Chronic respiratory diseases	Household air pollution from solid fuels	Rate	2001	0.0500085234713357	0.108460338338647	0.0188078501735253
571	Deaths	High SDI	Both	Age-standardized	Chronic respiratory diseases	Ambient ozone pollution	Rate	2001	1.69923377102952	2.735262062626	0.778743842069826
572	Deaths	High SDI	Both	Age-standardized	Chronic respiratory diseases	Smoking	Rate	2001	14.4215884860582	15.7545462405764	12.9066185670465
573	Deaths	High SDI	Both	Age-standardized	Chronic respiratory diseases	Secondhand smoke	Rate	2001	1.27782740852524	1.92587798020345	0.64822139878962
574	Deaths	High SDI	Both	Age-standardized	Chronic respiratory diseases	High body-mass index	Rate	2001	0.472661644248869	0.734864457906192	0.267639366483251
575	Deaths	High SDI	Both	Age-standardized	Chronic respiratory diseases	Occupational carcinogens	Rate	2001	0.251243336348705	0.293518918259723	0.230904112097795
576	Deaths	High-middle SDI	Both	Age-standardized	Chronic respiratory diseases	Ambient particulate matter pollution	Rate	2002	11.0194080155868	14.5897488999949	7.95928778101444
577	Deaths	High-middle SDI	Both	Age-standardized	Chronic respiratory diseases	Household air pollution from solid fuels	Rate	2002	5.89703906866229	9.82126021107495	3.18056487211225
578	Deaths	High-middle SDI	Both	Age-standardized	Chronic respiratory diseases	Ambient ozone pollution	Rate	2002	5.30594515610381	8.44859205650097	2.41328832452405
579	Deaths	Low SDI	Both	Age-standardized	Chronic respiratory diseases	High temperature	Rate	2002	0.179900162953329	2.74426384900937	-3.45308506987908
580	Deaths	Low SDI	Both	Age-standardized	Chronic respiratory diseases	Low temperature	Rate	2002	4.3053874877683	6.6915791960173	2.13658511965117
581	Deaths	High SDI	Both	Age-standardized	Chronic respiratory diseases	High body-mass index	Rate	2000	0.507747233709635	0.792582854951635	0.284958615508905
582	Deaths	High SDI	Both	Age-standardized	Chronic respiratory diseases	Occupational carcinogens	Rate	2000	0.258947203244679	0.304138206337024	0.23882222692874
583	Deaths	Global	Both	Age-standardized	Chronic respiratory diseases	Ambient particulate matter pollution	Rate	2001	10.7644387284045	14.2492587773827	7.51385376378439
584	Deaths	Global	Both	Age-standardized	Chronic respiratory diseases	Household air pollution from solid fuels	Rate	2001	16.4133238376553	23.2247937294698	10.4806642868592
585	Deaths	Global	Both	Age-standardized	Chronic respiratory diseases	Ambient ozone pollution	Rate	2001	6.06272558115807	9.48284175131294	2.77812382943168
586	Deaths	Global	Both	Age-standardized	Chronic respiratory diseases	Smoking	Rate	2001	34.4958084096327	37.5065057949349	30.2397950269459
587	Deaths	Global	Both	Age-standardized	Chronic respiratory diseases	Ambient particulate matter pollution	Rate	2002	10.6781176880696	14.0728790056616	7.63569384292106
588	Deaths	Global	Both	Age-standardized	Chronic respiratory diseases	Household air pollution from solid fuels	Rate	2002	15.6264372476604	22.1500224617572	9.89228140104171
589	Deaths	Global	Both	Age-standardized	Chronic respiratory diseases	Ambient ozone pollution	Rate	2002	5.93268896958382	9.33575597004702	2.73432107717114
590	Deaths	Global	Both	Age-standardized	Chronic respiratory diseases	Smoking	Rate	2002	33.7331064404737	36.3633149931725	29.6916124669591
591	Deaths	Low-middle SDI	Both	Age-standardized	Chronic respiratory diseases	Low temperature	Rate	2000	8.81994875123326	12.3929848494982	5.47148355373457
592	Deaths	Low SDI	Both	Age-standardized	Chronic respiratory diseases	Smoking	Rate	2002	35.1870990419143	40.2884366310482	29.0710903268292
593	Deaths	Low SDI	Both	Age-standardized	Chronic respiratory diseases	Secondhand smoke	Rate	2002	4.67941278068143	7.62206882634287	2.04779858398127
594	Deaths	Low SDI	Both	Age-standardized	Chronic respiratory diseases	High body-mass index	Rate	2002	2.29906139114456	5.07389720580006	0.791001723796252
595	Deaths	Low SDI	Both	Age-standardized	Chronic respiratory diseases	Occupational carcinogens	Rate	2002	0.221215572996993	0.366092788513328	0.0533708147308848
596	Deaths	Low SDI	Both	Age-standardized	Chronic respiratory diseases	Ambient particulate matter pollution	Rate	2001	8.91192428551916	15.0783757811637	4.2671439630475
597	Deaths	Low SDI	Both	Age-standardized	Chronic respiratory diseases	Household air pollution from solid fuels	Rate	2001	45.8873660957232	61.8890402282197	28.9543714455365
598	Deaths	Low SDI	Both	Age-standardized	Chronic respiratory diseases	Ambient ozone pollution	Rate	2001	8.00232828548388	12.5014781221874	3.62015492334998
599	Deaths	High-middle SDI	Both	Age-standardized	Chronic respiratory diseases	Smoking	Rate	2001	32.0065188526652	34.6367597010735	28.1434612063764
600	Deaths	High-middle SDI	Both	Age-standardized	Chronic respiratory diseases	Secondhand smoke	Rate	2001	6.00538110614116	9.05941415871445	3.04374047763602
601	Deaths	High-middle SDI	Both	Age-standardized	Chronic respiratory diseases	High body-mass index	Rate	2001	0.702766491075169	1.10514217291081	0.389465792835932
602	Deaths	High-middle SDI	Both	Age-standardized	Chronic respiratory diseases	Occupational carcinogens	Rate	2001	0.341136348366251	0.385676528416329	0.305569932826467
603	Deaths	High SDI	Both	Age-standardized	Chronic respiratory diseases	High temperature	Rate	2000	0.0175729394953886	0.0617172595781498	-0.0254810285909956
604	Deaths	High SDI	Both	Age-standardized	Chronic respiratory diseases	Low temperature	Rate	2000	4.58232635788366	5.54538319853048	3.70463985121884
605	Deaths	High SDI	Both	Age-standardized	Chronic respiratory diseases	Ambient particulate matter pollution	Rate	2000	2.19097363993323	3.25642389313488	1.25927743107553
606	Deaths	High SDI	Both	Age-standardized	Chronic respiratory diseases	Household air pollution from solid fuels	Rate	2000	0.0565730911682564	0.120809107688197	0.0216162461659928
607	Deaths	High SDI	Both	Age-standardized	Chronic respiratory diseases	Ambient ozone pollution	Rate	2000	1.75665195645566	2.82847350714277	0.794660883608744
608	Deaths	High SDI	Both	Age-standardized	Chronic respiratory diseases	Smoking	Rate	2000	14.7107800139236	16.030717484198	13.1982049575971
609	Deaths	High SDI	Both	Age-standardized	Chronic respiratory diseases	Secondhand smoke	Rate	2000	1.31535902929304	1.98029084796638	0.666577968426733
610	Deaths	Middle SDI	Both	Age-standardized	Chronic respiratory diseases	High temperature	Rate	2002	0.149964048626834	0.821681474978102	-0.627657194772439
611	Deaths	Middle SDI	Both	Age-standardized	Chronic respiratory diseases	Low temperature	Rate	2002	12.9735512822115	15.621121771174	10.2986951694573
612	Deaths	Low-middle SDI	Both	Age-standardized	Chronic respiratory diseases	High temperature	Rate	2000	0.502646272478125	5.02211810619409	-2.83120557219504
613	Deaths	High-middle SDI	Both	Age-standardized	Chronic respiratory diseases	Ambient particulate matter pollution	Rate	2001	11.1987578414841	15.069260195367	7.94777862351837
614	Deaths	High-middle SDI	Both	Age-standardized	Chronic respiratory diseases	Household air pollution from solid fuels	Rate	2001	6.56893904466266	10.8113004929629	3.53172816828361
615	Deaths	High-middle SDI	Both	Age-standardized	Chronic respiratory diseases	Ambient ozone pollution	Rate	2001	5.42683882639615	8.53431321284137	2.48334252025524
616	Deaths	Global	Both	Age-standardized	Chronic respiratory diseases	Secondhand smoke	Rate	2002	5.89034309994025	8.91892297170612	2.99103980215669
617	Deaths	Global	Both	Age-standardized	Chronic respiratory diseases	High body-mass index	Rate	2002	1.07250355335346	1.897432830103	0.511668830504045
618	Deaths	Global	Both	Age-standardized	Chronic respiratory diseases	Occupational carcinogens	Rate	2002	0.327177513060696	0.368408735298728	0.273888587818305
619	Deaths	Middle SDI	Both	Age-standardized	Chronic respiratory diseases	Smoking	Rate	2001	50.4207568530223	55.239204591384	42.8069119606704
620	Deaths	Middle SDI	Both	Age-standardized	Chronic respiratory diseases	Secondhand smoke	Rate	2001	10.7765964462187	16.3090092478589	5.47616545547284
621	Deaths	Middle SDI	Both	Age-standardized	Chronic respiratory diseases	High body-mass index	Rate	2001	1.3677759225122	2.33508848811433	0.703092178673699
622	Deaths	Middle SDI	Both	Age-standardized	Chronic respiratory diseases	Occupational carcinogens	Rate	2001	0.411582269050794	0.479930406579942	0.33492329716358
623	Deaths	Low SDI	Both	Age-standardized	Chronic respiratory diseases	Occupational carcinogens	Rate	2001	0.224295315728669	0.371085096504742	0.0523737423781655
624	Deaths	Low SDI	Both	Age-standardized	Chronic respiratory diseases	High temperature	Rate	2001	0.0592377182638482	2.61186959235365	-3.41635513206947
625	Deaths	Low SDI	Both	Age-standardized	Chronic respiratory diseases	Low temperature	Rate	2001	4.35350952744552	6.79567061222136	2.10193591733367
626	Deaths	Global	Both	Age-standardized	Chronic respiratory diseases	Occupational carcinogens	Rate	2001	0.332826245301491	0.375140647532817	0.278147673648527
627	Deaths	Global	Both	Age-standardized	Chronic respiratory diseases	High temperature	Rate	2001	0.133423570261144	0.924359894566527	-0.731034742588473
628	Deaths	Global	Both	Age-standardized	Chronic respiratory diseases	Low temperature	Rate	2001	8.3579192366445	9.98416522486933	6.8050117914298
629	Deaths	High SDI	Both	Age-standardized	Chronic respiratory diseases	High temperature	Rate	2001	0.0158491927417991	0.0590788227912089	-0.0259709283959935
630	Deaths	High SDI	Both	Age-standardized	Chronic respiratory diseases	Low temperature	Rate	2001	4.51480877322316	5.45870106483124	3.6656690508521
631	Deaths	Middle SDI	Both	Age-standardized	Chronic respiratory diseases	Ambient particulate matter pollution	Rate	2002	19.5206452179363	26.0324869656662	13.7679182331621
632	Deaths	Middle SDI	Both	Age-standardized	Chronic respiratory diseases	Household air pollution from solid fuels	Rate	2002	22.2904649938112	33.9761974795421	13.2970036557387
633	Deaths	Middle SDI	Both	Age-standardized	Chronic respiratory diseases	Ambient ozone pollution	Rate	2002	9.08924861953651	14.2492543925201	4.21319826133975
634	Deaths	Middle SDI	Both	Age-standardized	Chronic respiratory diseases	Smoking	Rate	2002	48.8293943725796	53.3955446466423	41.8999065751062
635	Deaths	Middle SDI	Both	Age-standardized	Chronic respiratory diseases	Secondhand smoke	Rate	2002	10.3291068289525	15.687166832589	5.36995598377777
636	Deaths	Middle SDI	Both	Age-standardized	Chronic respiratory diseases	High body-mass index	Rate	2002	1.36532468568003	2.3092424223917	0.708714992569135
637	Deaths	Middle SDI	Both	Age-standardized	Chronic respiratory diseases	Occupational carcinogens	Rate	2002	0.403938246212781	0.471023991203816	0.331467050525541
638	Deaths	Global	Both	Age-standardized	Chronic respiratory diseases	High temperature	Rate	2002	0.166188375949999	0.914184777114025	-0.611700901562337
639	Deaths	Global	Both	Age-standardized	Chronic respiratory diseases	Low temperature	Rate	2002	8.14529762716208	9.66070144483587	6.60391370908187
640	Deaths	High-middle SDI	Both	Age-standardized	Chronic respiratory diseases	Occupational carcinogens	Rate	2000	0.353670887032545	0.399326839643954	0.318203463756474
641	Deaths	High-middle SDI	Both	Age-standardized	Chronic respiratory diseases	High temperature	Rate	2000	0.0968830594300451	0.410703586118195	-0.122627300037884
642	Deaths	High-middle SDI	Both	Age-standardized	Chronic respiratory diseases	Low temperature	Rate	2000	9.87936762006872	11.6144621374768	7.97597417895475
643	Deaths	High-middle SDI	Both	Age-standardized	Chronic respiratory diseases	Smoking	Rate	2000	33.3133888294925	35.9892937928945	28.705987752763
644	Deaths	High-middle SDI	Both	Age-standardized	Chronic respiratory diseases	Secondhand smoke	Rate	2000	6.28010495169662	9.46484480448886	3.19363365279094
645	Deaths	High-middle SDI	Both	Age-standardized	Chronic respiratory diseases	High body-mass index	Rate	2000	0.739188057519735	1.16194087081213	0.407127247192425
646	Deaths	Low SDI	Both	Age-standardized	Chronic respiratory diseases	Smoking	Rate	2001	35.4253341948816	40.966823947462	29.2715936238797
647	Deaths	Low SDI	Both	Age-standardized	Chronic respiratory diseases	Secondhand smoke	Rate	2001	4.70891656636581	7.76106212475943	2.06103728073925
648	Deaths	Low SDI	Both	Age-standardized	Chronic respiratory diseases	High body-mass index	Rate	2001	2.27854355157777	5.01915370101064	0.76513050497585
649	Deaths	Middle SDI	Both	Age-standardized	Chronic respiratory diseases	High temperature	Rate	2001	0.146745705181041	0.807371954563877	-0.611114777441821
650	Deaths	Middle SDI	Both	Age-standardized	Chronic respiratory diseases	Low temperature	Rate	2001	13.4750656244768	16.5056976681431	10.5935714172909
651	Deaths	High-middle SDI	Both	Age-standardized	Chronic respiratory diseases	High temperature	Rate	2001	0.0869179716849482	0.393089325173817	-0.121855559080453
652	Deaths	High-middle SDI	Both	Age-standardized	Chronic respiratory diseases	Low temperature	Rate	2001	9.36307989413136	10.9592392924961	7.64246725882012
653	Deaths	Global	Both	Age-standardized	Chronic respiratory diseases	Secondhand smoke	Rate	2001	6.06053415831468	9.31594888610833	2.99056972965
654	Deaths	Global	Both	Age-standardized	Chronic respiratory diseases	High body-mass index	Rate	2001	1.07851502565935	1.91578288198426	0.511728287312225
655	Deaths	Middle SDI	Both	Age-standardized	Chronic respiratory diseases	Ambient particulate matter pollution	Rate	2001	19.9174651390357	27.2203805087869	13.753952232187
656	Deaths	Middle SDI	Both	Age-standardized	Chronic respiratory diseases	Household air pollution from solid fuels	Rate	2001	24.0591900887692	36.3896962538551	14.4890521236584
657	Deaths	Middle SDI	Both	Age-standardized	Chronic respiratory diseases	Ambient ozone pollution	Rate	2001	9.43736393893119	14.7225797340144	4.34536510393338
658	Deaths	High-middle SDI	Both	Age-standardized	Chronic respiratory diseases	Smoking	Rate	2002	31.0407647874917	33.5419021309154	27.9583800851284
659	Deaths	High-middle SDI	Both	Age-standardized	Chronic respiratory diseases	Secondhand smoke	Rate	2002	5.79533637330871	8.68813882016627	2.96691172938631
660	Deaths	High-middle SDI	Both	Age-standardized	Chronic respiratory diseases	High body-mass index	Rate	2002	0.679864601748463	1.0649264232123	0.379415166580367
661	Deaths	High-middle SDI	Both	Age-standardized	Chronic respiratory diseases	Occupational carcinogens	Rate	2002	0.333504268115769	0.378868603294782	0.300232313790281
662	Deaths	High-middle SDI	Both	Age-standardized	Chronic respiratory diseases	High temperature	Rate	2002	0.0855245016866407	0.377531404423948	-0.108627377031125
663	Deaths	High-middle SDI	Both	Age-standardized	Chronic respiratory diseases	Low temperature	Rate	2002	9.06028708149148	10.5791780240616	7.40209840802282
664	Deaths	Low SDI	Both	Age-standardized	Chronic respiratory diseases	Ambient particulate matter pollution	Rate	2000	8.65931341585554	15.164977965622	3.93457524112038
665	Deaths	Low SDI	Both	Age-standardized	Chronic respiratory diseases	Household air pollution from solid fuels	Rate	2000	46.1366197108683	62.1267778498962	29.2500207696961
666	Deaths	Low SDI	Both	Age-standardized	Chronic respiratory diseases	Ambient ozone pollution	Rate	2000	8.135067653003	12.8706810823233	3.68492450096655
667	Deaths	Low-middle SDI	Both	Age-standardized	Chronic respiratory diseases	Ambient particulate matter pollution	Rate	2002	15.9161504120955	23.8022206381293	9.45846840180558
668	Deaths	Low-middle SDI	Both	Age-standardized	Chronic respiratory diseases	Household air pollution from solid fuels	Rate	2002	51.6746086049982	72.3175605066792	33.0025201621226
669	Deaths	Low-middle SDI	Both	Age-standardized	Chronic respiratory diseases	Ambient ozone pollution	Rate	2002	11.1753138220323	17.5116905563899	5.0670448582102
670	Deaths	Low-middle SDI	Both	Age-standardized	Chronic respiratory diseases	Smoking	Rate	2002	58.9033543482651	65.1604936333776	50.9086288676626
671	Deaths	Low-middle SDI	Both	Age-standardized	Chronic respiratory diseases	Secondhand smoke	Rate	2002	10.5635780445234	16.209756433745	4.99986766885605
672	Deaths	Low-middle SDI	Both	Age-standardized	Chronic respiratory diseases	High body-mass index	Rate	2002	2.05323287262573	4.27115299546567	0.742286357828156
673	Deaths	Low-middle SDI	Both	Age-standardized	Chronic respiratory diseases	Occupational carcinogens	Rate	2002	0.305448762225161	0.412964204837247	0.159389591678719
674	Deaths	High-middle SDI	Both	Age-standardized	Chronic respiratory diseases	Ambient particulate matter pollution	Rate	2000	11.474065347143	15.4072994884733	8.03425108522864
675	Deaths	High-middle SDI	Both	Age-standardized	Chronic respiratory diseases	Household air pollution from solid fuels	Rate	2000	7.35614908617411	12.0916492557815	3.97618498606468
676	Deaths	High-middle SDI	Both	Age-standardized	Chronic respiratory diseases	Ambient ozone pollution	Rate	2000	5.62844712452166	8.99918035613783	2.52830379178414
677	Deaths	Low SDI	Both	Age-standardized	Chronic respiratory diseases	Smoking	Rate	2000	35.4677216372263	41.1596017375228	28.7939043370727
678	Deaths	Low SDI	Both	Age-standardized	Chronic respiratory diseases	Secondhand smoke	Rate	2000	4.69740844670541	7.68482290580878	2.07124654951409
679	Deaths	Low SDI	Both	Age-standardized	Chronic respiratory diseases	High body-mass index	Rate	2000	2.26207278094602	5.00830819679726	0.74274820050492
680	Deaths	Low SDI	Both	Age-standardized	Chronic respiratory diseases	Occupational carcinogens	Rate	2000	0.226525984452007	0.374471346592935	0.0542087764468392
681	Deaths	Low SDI	Both	Age-standardized	Chronic respiratory diseases	High temperature	Rate	2000	0.0644921085065957	2.81745243490664	-3.96515572256557
682	Deaths	Low SDI	Both	Age-standardized	Chronic respiratory diseases	Low temperature	Rate	2000	4.50382347080088	7.12294879379427	2.0861098623526
683	Deaths	High-middle SDI	Both	Age-standardized	Chronic respiratory diseases	High temperature	Rate	2003	0.102103602572994	0.397013507122543	-0.0890809558436529
684	Deaths	High-middle SDI	Both	Age-standardized	Chronic respiratory diseases	Low temperature	Rate	2003	8.90550123358578	10.4778513450045	7.37784807512541
685	Deaths	Low-middle SDI	Both	Age-standardized	Chronic respiratory diseases	Smoking	Rate	2001	59.7848497213122	66.3020207226937	51.5147379046891
686	Deaths	Low-middle SDI	Both	Age-standardized	Chronic respiratory diseases	Secondhand smoke	Rate	2001	10.7019538976048	16.6076015095597	5.06929212258602
687	Deaths	Low-middle SDI	Both	Age-standardized	Chronic respiratory diseases	High body-mass index	Rate	2001	2.01121178292103	4.22522743014748	0.717147500607843
688	Deaths	Low-middle SDI	Both	Age-standardized	Chronic respiratory diseases	Occupational carcinogens	Rate	2001	0.310918164339119	0.417371713018344	0.161956236837662
689	Deaths	High-middle SDI	Both	Age-standardized	Chronic respiratory diseases	Smoking	Rate	2003	29.9214294710403	32.3787239525807	27.0083585166736
690	Deaths	High-middle SDI	Both	Age-standardized	Chronic respiratory diseases	Secondhand smoke	Rate	2003	5.57709557763076	8.3139114654947	2.91782758885266
691	Deaths	High-middle SDI	Both	Age-standardized	Chronic respiratory diseases	High body-mass index	Rate	2003	0.659109687799815	1.03180431739473	0.368319090495565
692	Deaths	High-middle SDI	Both	Age-standardized	Chronic respiratory diseases	Occupational carcinogens	Rate	2003	0.327547849095468	0.371139483963629	0.293452315915415
693	Deaths	Low-middle SDI	Both	Age-standardized	Chronic respiratory diseases	Ambient particulate matter pollution	Rate	2001	15.679734074376	23.7336924422666	8.97138858310939
694	Deaths	Low-middle SDI	Both	Age-standardized	Chronic respiratory diseases	Household air pollution from solid fuels	Rate	2001	53.4008071517812	73.9340135375881	33.7360500433331
695	Deaths	Low-middle SDI	Both	Age-standardized	Chronic respiratory diseases	Ambient ozone pollution	Rate	2001	11.5449851127888	18.2911193146181	5.25607214996837
696	Deaths	High SDI	Both	Age-standardized	Chronic respiratory diseases	Ambient particulate matter pollution	Rate	2002	2.08078868620188	3.0343882041753	1.24273482587762
697	Deaths	High SDI	Both	Age-standardized	Chronic respiratory diseases	Household air pollution from solid fuels	Rate	2002	0.0443015669121353	0.0984984752911114	0.0159378810638526
698	Deaths	High SDI	Both	Age-standardized	Chronic respiratory diseases	Ambient ozone pollution	Rate	2002	1.79544705125989	2.89298034333661	0.826854928205853
699	Deaths	High SDI	Both	Age-standardized	Chronic respiratory diseases	Smoking	Rate	2002	14.2420510220427	15.5484201131465	12.7495035047061
700	Deaths	High SDI	Both	Age-standardized	Chronic respiratory diseases	Secondhand smoke	Rate	2002	1.24574095069142	1.87053727280043	0.631617406859608
701	Deaths	High-middle SDI	Both	Age-standardized	Chronic respiratory diseases	Ambient particulate matter pollution	Rate	2003	10.7862533378394	14.1078423646837	7.87321609377797
702	Deaths	High-middle SDI	Both	Age-standardized	Chronic respiratory diseases	Household air pollution from solid fuels	Rate	2003	5.27917468287661	8.82016689941721	2.75465979819585
703	Deaths	High-middle SDI	Both	Age-standardized	Chronic respiratory diseases	Ambient ozone pollution	Rate	2003	5.32730807656372	8.38764017078604	2.48167868039439
704	Deaths	Low-middle SDI	Both	Age-standardized	Chronic respiratory diseases	High temperature	Rate	2001	0.518455397888349	5.12653543356995	-2.71731597887674
705	Deaths	Low-middle SDI	Both	Age-standardized	Chronic respiratory diseases	Low temperature	Rate	2001	8.42522332654647	11.7217572830272	5.37040594936012
706	Deaths	Middle SDI	Both	Age-standardized	Chronic respiratory diseases	High temperature	Rate	2003	0.17829109242955	0.834423251908085	-0.564622895521831
707	Deaths	Middle SDI	Both	Age-standardized	Chronic respiratory diseases	Low temperature	Rate	2003	12.573718026385	15.4578452157217	10.191139018231
708	Deaths	High SDI	Both	Age-standardized	Chronic respiratory diseases	High body-mass index	Rate	2002	0.443967981361342	0.682189517164695	0.254526249766402
709	Deaths	High SDI	Both	Age-standardized	Chronic respiratory diseases	Occupational carcinogens	Rate	2002	0.246808977866192	0.285800563889952	0.226858793353385
710	Deaths	Low-middle SDI	Both	Age-standardized	Chronic respiratory diseases	High temperature	Rate	2002	0.713273521549551	4.98684337033205	-2.68699078697575
711	Deaths	Low-middle SDI	Both	Age-standardized	Chronic respiratory diseases	Low temperature	Rate	2002	8.30226087542611	11.3921101822607	5.38719884021541
712	Deaths	Global	Both	Age-standardized	Chronic respiratory diseases	Secondhand smoke	Rate	2003	5.68474562785215	8.7239667872391	2.88499424678967
713	Deaths	Global	Both	Age-standardized	Chronic respiratory diseases	High body-mass index	Rate	2003	1.0636323305132	1.87195421893533	0.510932460475735
714	Deaths	Low-middle SDI	Both	Age-standardized	Chronic respiratory diseases	Ambient particulate matter pollution	Rate	2003	15.7987689822526	23.2543950289417	9.67018669340039
715	Deaths	Low-middle SDI	Both	Age-standardized	Chronic respiratory diseases	Household air pollution from solid fuels	Rate	2003	48.8113424418471	68.5103098991698	30.8813925919494
716	Deaths	Low-middle SDI	Both	Age-standardized	Chronic respiratory diseases	Ambient ozone pollution	Rate	2003	11.5060586660476	18.0952301738099	5.24208102559777
717	Deaths	Low-middle SDI	Both	Age-standardized	Chronic respiratory diseases	High temperature	Rate	2003	0.627227464328507	4.83103833736353	-2.3770298843928
718	Deaths	Low-middle SDI	Both	Age-standardized	Chronic respiratory diseases	Low temperature	Rate	2003	8.17326485659108	11.4303573096099	5.18523277742737
719	Deaths	Global	Both	Age-standardized	Chronic respiratory diseases	Occupational carcinogens	Rate	2003	0.321923577231108	0.361970701392014	0.268751777872097
720	Deaths	Global	Both	Age-standardized	Chronic respiratory diseases	High temperature	Rate	2003	0.167551521963596	0.878934216368777	-0.52542413592997
721	Deaths	Global	Both	Age-standardized	Chronic respiratory diseases	Low temperature	Rate	2003	8.00805988148269	9.6240857007782	6.56686851591794
722	Deaths	Low-middle SDI	Both	Age-standardized	Chronic respiratory diseases	Smoking	Rate	2003	57.1773997837486	63.2434191232609	49.4117764888697
723	Deaths	Low-middle SDI	Both	Age-standardized	Chronic respiratory diseases	Secondhand smoke	Rate	2003	10.2056014287825	15.6236615366835	4.90166145273011
724	Deaths	Low-middle SDI	Both	Age-standardized	Chronic respiratory diseases	High body-mass index	Rate	2003	2.07238363593847	4.26081301045883	0.767173054974906
725	Deaths	Low-middle SDI	Both	Age-standardized	Chronic respiratory diseases	Occupational carcinogens	Rate	2003	0.297085484404523	0.397925657966228	0.157544112204419
726	Deaths	Global	Both	Age-standardized	Chronic respiratory diseases	Ambient particulate matter pollution	Rate	2003	10.5068953485876	13.687955744871	7.68626435772909
727	Deaths	Global	Both	Age-standardized	Chronic respiratory diseases	Household air pollution from solid fuels	Rate	2003	14.733891300032	21.0646251328713	9.35577130355221
728	Deaths	Global	Both	Age-standardized	Chronic respiratory diseases	Ambient ozone pollution	Rate	2003	6.03866053945631	9.42548333894688	2.78779192532833
729	Deaths	High SDI	Both	Age-standardized	Chronic respiratory diseases	High temperature	Rate	2003	0.0159660538232191	0.0605820417850411	-0.0244370279891251
730	Deaths	High SDI	Both	Age-standardized	Chronic respiratory diseases	Low temperature	Rate	2003	4.43741846173567	5.3582888769178	3.59693496559275
731	Deaths	Global	Both	Age-standardized	Chronic respiratory diseases	Smoking	Rate	2003	32.7815745001755	35.448700474295	29.0043899893673
732	Deaths	Middle SDI	Both	Age-standardized	Chronic respiratory diseases	Ambient particulate matter pollution	Rate	2003	18.9868426902038	24.8814249864261	13.8647690799016
733	Deaths	Middle SDI	Both	Age-standardized	Chronic respiratory diseases	Household air pollution from solid fuels	Rate	2003	20.5924668191111	31.6484184899567	12.0158115713297
734	Deaths	Middle SDI	Both	Age-standardized	Chronic respiratory diseases	Ambient ozone pollution	Rate	2003	9.2276062081014	14.6573099555699	4.26629286178627
735	Deaths	Middle SDI	Both	Age-standardized	Chronic respiratory diseases	Smoking	Rate	2003	46.9976752016679	51.4584428272215	41.2234393752419
736	Deaths	Middle SDI	Both	Age-standardized	Chronic respiratory diseases	Secondhand smoke	Rate	2003	9.85947950240221	15.0242505586897	5.18542242356549
737	Deaths	Middle SDI	Both	Age-standardized	Chronic respiratory diseases	High body-mass index	Rate	2003	1.35620668167333	2.28262200583107	0.706267414971729
738	Deaths	Middle SDI	Both	Age-standardized	Chronic respiratory diseases	Occupational carcinogens	Rate	2003	0.394672922255125	0.455277586803069	0.32510366033288
739	Deaths	Middle SDI	Both	Age-standardized	Chronic respiratory diseases	Ambient particulate matter pollution	Rate	2004	18.5556152950907	23.9131818920037	13.5318778607177
740	Deaths	Middle SDI	Both	Age-standardized	Chronic respiratory diseases	Household air pollution from solid fuels	Rate	2004	19.0948821731815	29.3473923502817	11.1836933947587
741	Deaths	Middle SDI	Both	Age-standardized	Chronic respiratory diseases	Ambient ozone pollution	Rate	2004	9.34607009198216	14.736930746349	4.38968997705127
742	Deaths	Middle SDI	Both	Age-standardized	Chronic respiratory diseases	Smoking	Rate	2004	45.5730643011951	49.6442267557856	40.0296115272203
743	Deaths	Middle SDI	Both	Age-standardized	Chronic respiratory diseases	Secondhand smoke	Rate	2004	9.46935397088379	14.2703880728161	4.94171149816722
744	Deaths	Middle SDI	Both	Age-standardized	Chronic respiratory diseases	High body-mass index	Rate	2004	1.32354390594595	2.21464970701942	0.692001960471034
745	Deaths	Middle SDI	Both	Age-standardized	Chronic respiratory diseases	Occupational carcinogens	Rate	2004	0.387329557066953	0.442985504764458	0.321617120518807
746	Deaths	High SDI	Both	Age-standardized	Chronic respiratory diseases	High temperature	Rate	2004	0.0125294020952562	0.0557031201934964	-0.0256955475254129
747	Deaths	High SDI	Both	Age-standardized	Chronic respiratory diseases	Low temperature	Rate	2004	4.29565009169249	5.22292290989519	3.47650003912422
748	Deaths	Low SDI	Both	Age-standardized	Chronic respiratory diseases	Ambient particulate matter pollution	Rate	2004	9.35332971287919	15.4384574538309	4.80154790955942
749	Deaths	Low SDI	Both	Age-standardized	Chronic respiratory diseases	Household air pollution from solid fuels	Rate	2004	43.2850937647897	58.3703644360952	26.8917263808029
750	Deaths	Low SDI	Both	Age-standardized	Chronic respiratory diseases	Ambient ozone pollution	Rate	2004	8.20578759554314	12.9715905651732	3.7577831190112
751	Deaths	Global	Both	Age-standardized	Chronic respiratory diseases	Ambient particulate matter pollution	Rate	2004	10.2821367131368	13.2181188769978	7.58951132409722
752	Deaths	Global	Both	Age-standardized	Chronic respiratory diseases	Household air pollution from solid fuels	Rate	2004	13.7375845426211	19.5838789216694	8.77697945811207
753	Deaths	Global	Both	Age-standardized	Chronic respiratory diseases	Ambient ozone pollution	Rate	2004	6.04089271835526	9.41111842545562	2.81832371977778
754	Deaths	Global	Both	Age-standardized	Chronic respiratory diseases	Smoking	Rate	2004	31.6041477767801	34.0831904548952	27.9330585790596
755	Deaths	High-middle SDI	Both	Age-standardized	Chronic respiratory diseases	Smoking	Rate	2004	28.7360423057816	31.1034661663833	25.8222621962199
756	Deaths	High-middle SDI	Both	Age-standardized	Chronic respiratory diseases	Secondhand smoke	Rate	2004	5.35469487591609	8.06626042811428	2.83866979938488
757	Deaths	High-middle SDI	Both	Age-standardized	Chronic respiratory diseases	High body-mass index	Rate	2004	0.625380320583657	0.980282507624918	0.349793426996142
758	Deaths	High-middle SDI	Both	Age-standardized	Chronic respiratory diseases	Occupational carcinogens	Rate	2004	0.316014809829455	0.366486169991944	0.285656472831444
759	Deaths	High-middle SDI	Both	Age-standardized	Chronic respiratory diseases	High temperature	Rate	2004	0.0832007156831316	0.345251685151148	-0.0976318958648195
760	Deaths	High-middle SDI	Both	Age-standardized	Chronic respiratory diseases	Low temperature	Rate	2004	8.42545640065521	9.89277774439026	6.94271918248432
761	Deaths	High SDI	Both	Age-standardized	Chronic respiratory diseases	Ambient particulate matter pollution	Rate	2003	2.02807247343744	2.92197384899344	1.21782511395974
762	Deaths	High SDI	Both	Age-standardized	Chronic respiratory diseases	Household air pollution from solid fuels	Rate	2003	0.0394463430900281	0.0891864935435466	0.0138754667792137
763	Deaths	High SDI	Both	Age-standardized	Chronic respiratory diseases	Ambient ozone pollution	Rate	2003	1.74278006271505	2.81425218742831	0.79610564588743
764	Deaths	High SDI	Both	Age-standardized	Chronic respiratory diseases	Smoking	Rate	2003	14.0227663041155	15.3552486027739	12.501953198576
765	Deaths	High SDI	Both	Age-standardized	Chronic respiratory diseases	Secondhand smoke	Rate	2003	1.21041118875031	1.82281067576491	0.613868197425359
766	Deaths	High SDI	Both	Age-standardized	Chronic respiratory diseases	High body-mass index	Rate	2003	0.416977225025908	0.635313017903184	0.241137406865262
767	Deaths	High SDI	Both	Age-standardized	Chronic respiratory diseases	Occupational carcinogens	Rate	2003	0.244629092660636	0.279153359608508	0.224839306149651
768	Deaths	Low SDI	Both	Age-standardized	Chronic respiratory diseases	Smoking	Rate	2003	35.289615473398	40.3326956620094	29.106106834972
769	Deaths	Low SDI	Both	Age-standardized	Chronic respiratory diseases	Secondhand smoke	Rate	2003	4.64810944361238	7.55645171832004	2.04798826519743
770	Deaths	Low SDI	Both	Age-standardized	Chronic respiratory diseases	High body-mass index	Rate	2003	2.32308336430012	5.06203877361391	0.804012302933011
771	Deaths	High SDI	Both	Age-standardized	Chronic respiratory diseases	High temperature	Rate	2002	0.0164101451154808	0.0633394639682189	-0.0271427972308186
772	Deaths	High SDI	Both	Age-standardized	Chronic respiratory diseases	Low temperature	Rate	2002	4.4721901657669	5.41049922578579	3.61494810716321
773	Deaths	Low SDI	Both	Age-standardized	Chronic respiratory diseases	Occupational carcinogens	Rate	2003	0.221340428004268	0.365423755411571	0.0523203197943181
774	Deaths	Low SDI	Both	Age-standardized	Chronic respiratory diseases	High temperature	Rate	2003	0.207959809408091	2.83921885971444	-3.43501181857283
775	Deaths	Low SDI	Both	Age-standardized	Chronic respiratory diseases	Low temperature	Rate	2003	4.46567528516171	7.07012745667143	2.06782415236033
776	Deaths	Low-middle SDI	Both	Age-standardized	Chronic respiratory diseases	High temperature	Rate	2004	0.611901395312079	4.49950385387696	-2.25131847063759
777	Deaths	Low-middle SDI	Both	Age-standardized	Chronic respiratory diseases	Low temperature	Rate	2004	7.98672087962918	10.7715438611495	5.28911667516368
778	Deaths	High SDI	Both	Age-standardized	Chronic respiratory diseases	Household air pollution from solid fuels	Rate	2004	0.0350694714168093	0.0810656850289221	0.0122288647347714
779	Deaths	High SDI	Both	Age-standardized	Chronic respiratory diseases	Ambient ozone pollution	Rate	2004	1.70796506365269	2.76369981880128	0.778871933856895
780	Deaths	High SDI	Both	Age-standardized	Chronic respiratory diseases	Smoking	Rate	2004	13.5363674229547	14.8303055046683	12.0169108753267
781	Deaths	High SDI	Both	Age-standardized	Chronic respiratory diseases	Secondhand smoke	Rate	2004	1.15487864844033	1.74200671256753	0.586138545537575
782	Deaths	High SDI	Both	Age-standardized	Chronic respiratory diseases	High body-mass index	Rate	2004	0.385803132994236	0.587706800507562	0.225137858189382
783	Deaths	High SDI	Both	Age-standardized	Chronic respiratory diseases	Occupational carcinogens	Rate	2004	0.233925204937018	0.270595178332751	0.213258565054573
784	Deaths	High SDI	Both	Age-standardized	Chronic respiratory diseases	Ambient particulate matter pollution	Rate	2004	1.93866209600998	2.76656663409553	1.18640080951286
785	Deaths	Low SDI	Both	Age-standardized	Chronic respiratory diseases	Ambient particulate matter pollution	Rate	2003	9.40574394982856	15.4224208175108	4.71485010076288
786	Deaths	Low SDI	Both	Age-standardized	Chronic respiratory diseases	Household air pollution from solid fuels	Rate	2003	44.9252596632401	60.8104784169638	28.1521545545428
787	Deaths	Low SDI	Both	Age-standardized	Chronic respiratory diseases	Ambient ozone pollution	Rate	2003	8.21126626740256	12.8744592630007	3.70432548073328
788	Deaths	Low SDI	Both	Age-standardized	Chronic respiratory diseases	Smoking	Rate	2004	34.2826583735986	39.513516386592	28.3349252886575
789	Deaths	Low SDI	Both	Age-standardized	Chronic respiratory diseases	Secondhand smoke	Rate	2004	4.50112923578828	7.35038576641135	1.9275328231557
790	Deaths	Low SDI	Both	Age-standardized	Chronic respiratory diseases	High body-mass index	Rate	2004	2.32038727147655	4.98900321457682	0.822015962493291
791	Deaths	Low SDI	Both	Age-standardized	Chronic respiratory diseases	Occupational carcinogens	Rate	2004	0.214144275469099	0.350019650530941	0.051345599428749
792	Deaths	Middle SDI	Both	Age-standardized	Chronic respiratory diseases	High temperature	Rate	2004	0.124954988647714	0.733144372583832	-0.572753090940755
793	Deaths	Middle SDI	Both	Age-standardized	Chronic respiratory diseases	Low temperature	Rate	2004	12.0579323064037	14.628416387467	9.81065466878302
794	Deaths	Low SDI	Both	Age-standardized	Chronic respiratory diseases	High temperature	Rate	2004	0.200575488921091	2.84242917101467	-3.17244532412376
795	Deaths	Low SDI	Both	Age-standardized	Chronic respiratory diseases	Low temperature	Rate	2004	4.27987127203017	6.66553589655926	2.17221016749089
796	Deaths	High-middle SDI	Both	Age-standardized	Chronic respiratory diseases	Ambient particulate matter pollution	Rate	2004	10.5508421477071	13.6357767250624	7.79992367830452
797	Deaths	High-middle SDI	Both	Age-standardized	Chronic respiratory diseases	Household air pollution from solid fuels	Rate	2004	4.74029697687404	8.00924186673075	2.4514547443393
798	Deaths	High-middle SDI	Both	Age-standardized	Chronic respiratory diseases	Ambient ozone pollution	Rate	2004	5.40371682268503	8.52635784135615	2.50388958601721
799	Deaths	Global	Both	Age-standardized	Chronic respiratory diseases	Secondhand smoke	Rate	2004	5.46200153468149	8.34371314309698	2.80667136273944
800	Deaths	Global	Both	Age-standardized	Chronic respiratory diseases	High body-mass index	Rate	2004	1.03530783789198	1.79742153249228	0.502638753471372
801	Deaths	Global	Both	Age-standardized	Chronic respiratory diseases	Occupational carcinogens	Rate	2004	0.311664059631647	0.346259077134061	0.263866932651304
802	Deaths	Global	Both	Age-standardized	Chronic respiratory diseases	High temperature	Rate	2004	0.146912520836637	0.842730068526507	-0.573371346876042
803	Deaths	Global	Both	Age-standardized	Chronic respiratory diseases	Low temperature	Rate	2004	7.68984892910038	9.15200625580737	6.29004319056313
804	Deaths	Low-middle SDI	Both	Age-standardized	Chronic respiratory diseases	Ambient particulate matter pollution	Rate	2004	15.3991018112834	22.1622325507288	9.53335927611031
805	Deaths	Low-middle SDI	Both	Age-standardized	Chronic respiratory diseases	Household air pollution from solid fuels	Rate	2004	45.2269631701297	63.3561796257399	28.5875452942922
806	Deaths	Low-middle SDI	Both	Age-standardized	Chronic respiratory diseases	Ambient ozone pollution	Rate	2004	11.1517889102141	17.3360121605522	5.13379968558382
807	Deaths	Low-middle SDI	Both	Age-standardized	Chronic respiratory diseases	Smoking	Rate	2004	54.3415050863284	59.7762582662884	47.5538162426378
808	Deaths	Low-middle SDI	Both	Age-standardized	Chronic respiratory diseases	Secondhand smoke	Rate	2004	9.73002488170849	14.9117879299657	4.71079802422731
809	Deaths	Low-middle SDI	Both	Age-standardized	Chronic respiratory diseases	High body-mass index	Rate	2004	2.03849432621897	4.21504498902719	0.759212122809682
810	Deaths	Low-middle SDI	Both	Age-standardized	Chronic respiratory diseases	Occupational carcinogens	Rate	2004	0.282933292511107	0.373990112797996	0.154440309674756
811	Deaths	High-middle SDI	Both	Age-standardized	Chronic respiratory diseases	Ambient particulate matter pollution	Rate	2006	9.50863982563085	12.0070589930167	7.12577449911174
812	Deaths	High-middle SDI	Both	Age-standardized	Chronic respiratory diseases	Household air pollution from solid fuels	Rate	2006	3.4669213260523	5.94816177255286	1.76961940093249
813	Deaths	High-middle SDI	Both	Age-standardized	Chronic respiratory diseases	Ambient ozone pollution	Rate	2006	5.07764466046387	7.89645971113217	2.37009993831076
814	Deaths	Low SDI	Both	Age-standardized	Chronic respiratory diseases	Smoking	Rate	2005	34.1651828579393	38.9335100540411	28.1964443517786
815	Deaths	Low SDI	Both	Age-standardized	Chronic respiratory diseases	Secondhand smoke	Rate	2005	4.47936040520692	7.3166850667118	1.93726760847401
816	Deaths	Low SDI	Both	Age-standardized	Chronic respiratory diseases	High body-mass index	Rate	2005	2.3228015783494	4.94805505761216	0.838784213439154
817	Deaths	Low SDI	Both	Age-standardized	Chronic respiratory diseases	Occupational carcinogens	Rate	2005	0.210643544879506	0.344300169488312	0.0508356583122608
818	Deaths	Low SDI	Both	Age-standardized	Chronic respiratory diseases	High temperature	Rate	2005	0.251730865408341	2.92781368547317	-2.89268087668583
819	Deaths	Low SDI	Both	Age-standardized	Chronic respiratory diseases	Low temperature	Rate	2005	4.31228408027582	6.70911420010732	2.05430577022202
820	Deaths	Low SDI	Both	Age-standardized	Chronic respiratory diseases	Ambient particulate matter pollution	Rate	2005	9.59851800489349	15.5727941703329	4.97129753184611
821	Deaths	Low SDI	Both	Age-standardized	Chronic respiratory diseases	Household air pollution from solid fuels	Rate	2005	42.6575290715511	58.0594715619086	26.6102799447477
822	Deaths	Low SDI	Both	Age-standardized	Chronic respiratory diseases	Ambient ozone pollution	Rate	2005	8.58676523503036	13.4242139428955	3.92794410848819
823	Deaths	High-middle SDI	Both	Age-standardized	Chronic respiratory diseases	Smoking	Rate	2005	27.4243319302914	29.6457702245499	24.8810859031069
824	Deaths	High-middle SDI	Both	Age-standardized	Chronic respiratory diseases	Secondhand smoke	Rate	2005	5.08629057879873	7.62366514863935	2.67438996183811
825	Deaths	High-middle SDI	Both	Age-standardized	Chronic respiratory diseases	High body-mass index	Rate	2005	0.604676911869066	0.94016279691998	0.341110443825812
826	Deaths	High-middle SDI	Both	Age-standardized	Chronic respiratory diseases	Occupational carcinogens	Rate	2005	0.304194790836835	0.361971780885822	0.27562326635608
827	Deaths	Global	Both	Age-standardized	Chronic respiratory diseases	Secondhand smoke	Rate	2005	5.26631019587169	8.00198402814559	2.70389152521559
828	Deaths	Global	Both	Age-standardized	Chronic respiratory diseases	High body-mass index	Rate	2005	1.02342963722698	1.77153334286491	0.496223747007262
829	Deaths	Global	Both	Age-standardized	Chronic respiratory diseases	Occupational carcinogens	Rate	2005	0.304156683618752	0.340064289632438	0.257919321051529
830	Deaths	Global	Both	Age-standardized	Chronic respiratory diseases	High temperature	Rate	2005	0.165606800821166	0.824848645684792	-0.508141927087851
831	Deaths	Global	Both	Age-standardized	Chronic respiratory diseases	Low temperature	Rate	2005	7.39932434464893	8.80472655438366	6.10461386644361
832	Deaths	Middle SDI	Both	Age-standardized	Chronic respiratory diseases	High temperature	Rate	2005	0.164571123796006	0.792084597914742	-0.527166024191938
833	Deaths	Middle SDI	Both	Age-standardized	Chronic respiratory diseases	Low temperature	Rate	2005	11.3603479750867	13.5948748441532	9.31861326605303
834	Deaths	Global	Both	Age-standardized	Chronic respiratory diseases	Smoking	Rate	2005	30.7122090251495	33.1933823857031	27.350105727108
835	Deaths	Global	Both	Age-standardized	Chronic respiratory diseases	High temperature	Rate	2006	0.168957748769529	0.850670354888569	-0.497034358221377
836	Deaths	Global	Both	Age-standardized	Chronic respiratory diseases	Low temperature	Rate	2006	6.79778828899229	8.04487759308058	5.62861046749063
837	Deaths	High-middle SDI	Both	Age-standardized	Chronic respiratory diseases	High temperature	Rate	2005	0.0934466563342092	0.332832406684037	-0.093233828790995
838	Deaths	High-middle SDI	Both	Age-standardized	Chronic respiratory diseases	Low temperature	Rate	2005	8.09023361629689	9.50146523919844	6.72235695988818
839	Deaths	Middle SDI	Both	Age-standardized	Chronic respiratory diseases	High body-mass index	Rate	2006	1.27774822411219	2.10990802548696	0.678254308480601
840	Deaths	Middle SDI	Both	Age-standardized	Chronic respiratory diseases	Occupational carcinogens	Rate	2006	0.357534124271012	0.407185611509025	0.298971889682457
841	Deaths	High-middle SDI	Both	Age-standardized	Chronic respiratory diseases	Smoking	Rate	2006	25.1407413443212	27.2086220891236	22.7301764069977
842	Deaths	High-middle SDI	Both	Age-standardized	Chronic respiratory diseases	Secondhand smoke	Rate	2006	4.67519318633659	6.96912505124579	2.49440082091311
843	Deaths	High-middle SDI	Both	Age-standardized	Chronic respiratory diseases	High body-mass index	Rate	2006	0.573093117911323	0.893461461509254	0.321062069952103
844	Deaths	High-middle SDI	Both	Age-standardized	Chronic respiratory diseases	Occupational carcinogens	Rate	2006	0.283459440275146	0.343590191577968	0.256094099694262
845	Deaths	High-middle SDI	Both	Age-standardized	Chronic respiratory diseases	Ambient particulate matter pollution	Rate	2005	10.2011262487704	13.0806898850263	7.57800034227014
846	Deaths	High-middle SDI	Both	Age-standardized	Chronic respiratory diseases	Household air pollution from solid fuels	Rate	2005	4.15482646096686	7.12711434346501	2.12445310600472
847	Deaths	High-middle SDI	Both	Age-standardized	Chronic respiratory diseases	Ambient ozone pollution	Rate	2005	5.15571372444087	8.09386574325007	2.35715080774915
848	Deaths	Global	Both	Age-standardized	Chronic respiratory diseases	Ambient particulate matter pollution	Rate	2005	10.1313542641087	12.9328325235964	7.53912688736226
849	Deaths	Global	Both	Age-standardized	Chronic respiratory diseases	Household air pollution from solid fuels	Rate	2005	13.0245269541774	18.7524542926971	8.20103218729446
850	Deaths	Global	Both	Age-standardized	Chronic respiratory diseases	Ambient ozone pollution	Rate	2005	5.99901092976575	9.36178671290073	2.77155935735821
851	Deaths	Low-middle SDI	Both	Age-standardized	Chronic respiratory diseases	High body-mass index	Rate	2006	2.07747039671776	4.17722529530277	0.808824262442048
852	Deaths	Low-middle SDI	Both	Age-standardized	Chronic respiratory diseases	Occupational carcinogens	Rate	2006	0.275267690374561	0.364359129848201	0.150881539873362
853	Deaths	Middle SDI	Both	Age-standardized	Chronic respiratory diseases	Ambient particulate matter pollution	Rate	2005	18.0655584499505	23.2916881281152	13.4443052590325
854	Deaths	Middle SDI	Both	Age-standardized	Chronic respiratory diseases	Household air pollution from solid fuels	Rate	2005	17.4258198680502	26.930334758218	10.0614192816582
855	Deaths	Middle SDI	Both	Age-standardized	Chronic respiratory diseases	Ambient ozone pollution	Rate	2005	9.23303732645881	14.3716315588822	4.28694184581561
856	Deaths	Middle SDI	Both	Age-standardized	Chronic respiratory diseases	Smoking	Rate	2005	43.7903605674082	47.6955418014475	38.7808461755316
857	Deaths	Middle SDI	Both	Age-standardized	Chronic respiratory diseases	Secondhand smoke	Rate	2005	9.00247048367124	13.660400140407	4.70134869485751
858	Deaths	Middle SDI	Both	Age-standardized	Chronic respiratory diseases	High body-mass index	Rate	2005	1.29853138859846	2.16451716406404	0.687906261922882
859	Deaths	Middle SDI	Both	Age-standardized	Chronic respiratory diseases	Occupational carcinogens	Rate	2005	0.376425134867764	0.428599926368859	0.316788415792404
860	Deaths	High-middle SDI	Both	Age-standardized	Chronic respiratory diseases	High temperature	Rate	2006	0.079150467180556	0.298862016034955	-0.0922289377251232
861	Deaths	High-middle SDI	Both	Age-standardized	Chronic respiratory diseases	Low temperature	Rate	2006	7.27385384332821	8.53567285529705	6.04595521983182
862	Deaths	Low-middle SDI	Both	Age-standardized	Chronic respiratory diseases	Ambient particulate matter pollution	Rate	2006	16.4314005980012	22.9264734283635	10.5612877747118
863	Deaths	Low-middle SDI	Both	Age-standardized	Chronic respiratory diseases	Household air pollution from solid fuels	Rate	2006	42.8109124264674	60.0723202206584	26.5092809010115
864	Deaths	Low-middle SDI	Both	Age-standardized	Chronic respiratory diseases	Ambient ozone pollution	Rate	2006	11.934900976555	18.7072947327282	5.49427961255167
865	Deaths	Low-middle SDI	Both	Age-standardized	Chronic respiratory diseases	Smoking	Rate	2006	53.5537421217949	59.3032520370579	46.3095808783046
866	Deaths	Low-middle SDI	Both	Age-standardized	Chronic respiratory diseases	Secondhand smoke	Rate	2006	9.59749023975082	14.8470408856924	4.60909448213552
867	Deaths	Middle SDI	Both	Age-standardized	Chronic respiratory diseases	Ambient particulate matter pollution	Rate	2006	17.3654949956434	21.8471517639959	13.258054087013
868	Deaths	Middle SDI	Both	Age-standardized	Chronic respiratory diseases	Household air pollution from solid fuels	Rate	2006	15.4279941360402	24.0908234328696	8.87610786976292
869	Deaths	Middle SDI	Both	Age-standardized	Chronic respiratory diseases	Ambient ozone pollution	Rate	2006	9.42521576718882	14.5813472122553	4.46705443766793
870	Deaths	Middle SDI	Both	Age-standardized	Chronic respiratory diseases	Smoking	Rate	2006	41.0028181063415	44.4752184481059	36.6667516224673
871	Deaths	Middle SDI	Both	Age-standardized	Chronic respiratory diseases	Secondhand smoke	Rate	2006	8.41402426031216	12.6056322635315	4.33056481379038
872	Deaths	High SDI	Both	Age-standardized	Chronic respiratory diseases	High temperature	Rate	2005	0.0168206972556178	0.0653773031073898	-0.0255588923217558
873	Deaths	High SDI	Both	Age-standardized	Chronic respiratory diseases	Low temperature	Rate	2005	4.23766093619301	5.13377538284206	3.44804035093857
874	Deaths	Low-middle SDI	Both	Age-standardized	Chronic respiratory diseases	Ambient particulate matter pollution	Rate	2005	15.7867309840406	22.7015385269071	9.95176638450914
875	Deaths	Low-middle SDI	Both	Age-standardized	Chronic respiratory diseases	Household air pollution from solid fuels	Rate	2005	43.9342883393226	61.6295242657336	27.5615071118421
876	Deaths	Low-middle SDI	Both	Age-standardized	Chronic respiratory diseases	Ambient ozone pollution	Rate	2005	11.4171598064469	17.7407263334519	5.22971264065265
877	Deaths	Low-middle SDI	Both	Age-standardized	Chronic respiratory diseases	Smoking	Rate	2005	53.7530843038253	59.4410239404546	47.0315598792194
878	Deaths	Low-middle SDI	Both	Age-standardized	Chronic respiratory diseases	Secondhand smoke	Rate	2005	9.6464509819373	14.8080089043065	4.71049434608259
879	Deaths	Low-middle SDI	Both	Age-standardized	Chronic respiratory diseases	High body-mass index	Rate	2005	2.05901691338242	4.161218798895	0.787947057123923
880	Deaths	Low-middle SDI	Both	Age-standardized	Chronic respiratory diseases	Occupational carcinogens	Rate	2005	0.278422331557143	0.369003819952686	0.1516856518123
881	Deaths	Global	Both	Age-standardized	Chronic respiratory diseases	Secondhand smoke	Rate	2006	5.0091400341984	7.64727346227142	2.54381188365264
882	Deaths	Global	Both	Age-standardized	Chronic respiratory diseases	High body-mass index	Rate	2006	1.0094210742688	1.73768159298819	0.491505648944962
883	Deaths	Global	Both	Age-standardized	Chronic respiratory diseases	Occupational carcinogens	Rate	2006	0.291185026534879	0.325492500627504	0.244706679770454
884	Deaths	Global	Both	Age-standardized	Chronic respiratory diseases	Ambient particulate matter pollution	Rate	2006	9.87753078456737	12.3990831903264	7.52316279181475
885	Deaths	Global	Both	Age-standardized	Chronic respiratory diseases	Household air pollution from solid fuels	Rate	2006	12.2264974594703	17.6202148907637	7.80612983290127
886	Deaths	Global	Both	Age-standardized	Chronic respiratory diseases	Ambient ozone pollution	Rate	2006	6.12666275176916	9.56125832317239	2.85298910240701
887	Deaths	Global	Both	Age-standardized	Chronic respiratory diseases	Smoking	Rate	2006	29.3385361312769	31.6576301839242	26.6032172127545
888	Deaths	Middle SDI	Both	Age-standardized	Chronic respiratory diseases	High temperature	Rate	2006	0.170603336797958	0.764804883669588	-0.515572583894085
889	Deaths	Middle SDI	Both	Age-standardized	Chronic respiratory diseases	Low temperature	Rate	2006	10.2588640434775	12.260760591041	8.54571233759358
890	Deaths	Low-middle SDI	Both	Age-standardized	Chronic respiratory diseases	High temperature	Rate	2005	0.629667683685717	4.3196048564847	-2.22365145662008
891	Deaths	Low-middle SDI	Both	Age-standardized	Chronic respiratory diseases	Low temperature	Rate	2005	7.82342351727192	10.8651447341323	5.01197140125003
892	Deaths	Low-middle SDI	Both	Age-standardized	Chronic respiratory diseases	High temperature	Rate	2006	0.658472698843947	4.30247316908408	-2.13891290489275
893	Deaths	Low-middle SDI	Both	Age-standardized	Chronic respiratory diseases	Low temperature	Rate	2006	7.32689422290676	9.89753329436977	4.83156220582925
894	Deaths	Global	Both	Age-standardized	Chronic respiratory diseases	Secondhand smoke	Rate	2007	4.79963350675143	7.29159528736927	2.49983747207927
895	Deaths	Global	Both	Age-standardized	Chronic respiratory diseases	High body-mass index	Rate	2007	0.993821704711841	1.70175957797113	0.486824121839609
896	Deaths	Global	Both	Age-standardized	Chronic respiratory diseases	Occupational carcinogens	Rate	2007	0.283697762469648	0.317390279646411	0.23894699007167
897	Deaths	Global	Both	Age-standardized	Chronic respiratory diseases	High temperature	Rate	2007	0.1692285036512	0.831822440558816	-0.452919573786397
898	Deaths	Global	Both	Age-standardized	Chronic respiratory diseases	Low temperature	Rate	2007	6.63837480683833	7.96630284662983	5.4687640187084
899	Deaths	High SDI	Both	Age-standardized	Chronic respiratory diseases	Ambient particulate matter pollution	Rate	2006	1.80730592234039	2.60900731163963	1.11973033959953
900	Deaths	High SDI	Both	Age-standardized	Chronic respiratory diseases	Household air pollution from solid fuels	Rate	2006	0.0265215698370899	0.0635823631351808	0.0086198558568127
901	Deaths	High SDI	Both	Age-standardized	Chronic respiratory diseases	Ambient ozone pollution	Rate	2006	1.68924598274687	2.73525837572411	0.772591278533171
902	Deaths	High SDI	Both	Age-standardized	Chronic respiratory diseases	Smoking	Rate	2006	12.9814695135393	14.3069107600549	11.4912663328652
903	Deaths	High SDI	Both	Age-standardized	Chronic respiratory diseases	Secondhand smoke	Rate	2006	1.08242644291725	1.6390646758776	0.553521438582353
904	Deaths	High SDI	Both	Age-standardized	Chronic respiratory diseases	High body-mass index	Rate	2006	0.345568292994044	0.520171521696161	0.205756726743235
905	Deaths	High SDI	Both	Age-standardized	Chronic respiratory diseases	Occupational carcinogens	Rate	2006	0.223760834417608	0.258345385931059	0.202446539647765
906	Deaths	Low SDI	Both	Age-standardized	Chronic respiratory diseases	Ambient particulate matter pollution	Rate	2006	9.92618997300464	16.0102423944358	5.32800559899869
907	Deaths	Low SDI	Both	Age-standardized	Chronic respiratory diseases	Household air pollution from solid fuels	Rate	2006	42.0115081737153	57.2989184099879	26.0122095778143
908	Deaths	Low SDI	Both	Age-standardized	Chronic respiratory diseases	Ambient ozone pollution	Rate	2006	9.0240821280513	14.1481926647119	4.13351311129104
909	Deaths	Low SDI	Both	Age-standardized	Chronic respiratory diseases	Smoking	Rate	2006	34.0947725166377	39.0483786438402	28.5959365032589
910	Deaths	Low SDI	Both	Age-standardized	Chronic respiratory diseases	Secondhand smoke	Rate	2006	4.47209367095186	7.28592890750887	1.91142119935366
911	Deaths	Low SDI	Both	Age-standardized	Chronic respiratory diseases	High body-mass index	Rate	2006	2.32007825862432	4.90910592907932	0.848399833239947
912	Deaths	Low SDI	Both	Age-standardized	Chronic respiratory diseases	Occupational carcinogens	Rate	2006	0.207689519039204	0.335788866856972	0.0514333284861015
913	Deaths	Low SDI	Both	Age-standardized	Chronic respiratory diseases	High temperature	Rate	2006	0.253150918211421	2.84987154234272	-2.58844752559941
914	Deaths	Low SDI	Both	Age-standardized	Chronic respiratory diseases	Low temperature	Rate	2006	4.0560571187475	6.1439754924361	2.11149798442297
915	Deaths	High SDI	Both	Age-standardized	Chronic respiratory diseases	Ambient particulate matter pollution	Rate	2005	1.88598329770265	2.68877025393382	1.15122773002451
916	Deaths	High SDI	Both	Age-standardized	Chronic respiratory diseases	Household air pollution from solid fuels	Rate	2005	0.0309269987231551	0.0742647139300889	0.010397665789028
917	Deaths	High SDI	Both	Age-standardized	Chronic respiratory diseases	Ambient ozone pollution	Rate	2005	1.67408002084537	2.7139304551494	0.7622631935621
918	Deaths	High SDI	Both	Age-standardized	Chronic respiratory diseases	Smoking	Rate	2005	13.3352491377469	14.6630494266109	11.8220029590314
919	Deaths	High SDI	Both	Age-standardized	Chronic respiratory diseases	Secondhand smoke	Rate	2005	1.12460398742055	1.69160479701428	0.571766037824402
920	Deaths	High SDI	Both	Age-standardized	Chronic respiratory diseases	High body-mass index	Rate	2005	0.366038019621338	0.554142659158048	0.215254092471966
921	Deaths	High SDI	Both	Age-standardized	Chronic respiratory diseases	Occupational carcinogens	Rate	2005	0.231100104056611	0.265581299985691	0.210587854828604
922	Deaths	High SDI	Both	Age-standardized	Chronic respiratory diseases	High temperature	Rate	2008	0.0165513208563972	0.0612283480178157	-0.020319974795531
923	Deaths	High SDI	Both	Age-standardized	Chronic respiratory diseases	Low temperature	Rate	2008	4.1579953148382	5.02909509354721	3.35821138416844
924	Deaths	Low SDI	Both	Age-standardized	Chronic respiratory diseases	Ambient particulate matter pollution	Rate	2008	10.7784074410681	16.2623458997842	6.23038289848104
925	Deaths	Low SDI	Both	Age-standardized	Chronic respiratory diseases	Household air pollution from solid fuels	Rate	2008	40.3786351291137	55.407687744826	24.9468764927211
926	Deaths	Low SDI	Both	Age-standardized	Chronic respiratory diseases	Ambient ozone pollution	Rate	2008	9.54106563773894	14.711786989985	4.54021643513855
927	Deaths	High SDI	Both	Age-standardized	Chronic respiratory diseases	Ambient particulate matter pollution	Rate	2007	1.74704792768272	2.53362410735638	1.10109086125185
928	Deaths	High SDI	Both	Age-standardized	Chronic respiratory diseases	Household air pollution from solid fuels	Rate	2007	0.0232415088516601	0.0570211243319161	0.00736005580319254
929	Deaths	High SDI	Both	Age-standardized	Chronic respiratory diseases	Ambient ozone pollution	Rate	2007	1.64030845897601	2.64620154451207	0.740867578900519
930	Deaths	High SDI	Both	Age-standardized	Chronic respiratory diseases	Smoking	Rate	2007	12.7473605585887	14.092319196244	11.2473193498357
931	Deaths	High SDI	Both	Age-standardized	Chronic respiratory diseases	Secondhand smoke	Rate	2007	1.05147432031344	1.59640103975375	0.541489276600633
932	Deaths	High SDI	Both	Age-standardized	Chronic respiratory diseases	High body-mass index	Rate	2007	0.32904492113483	0.49215892750721	0.196813424167665
933	Deaths	High SDI	Both	Age-standardized	Chronic respiratory diseases	Occupational carcinogens	Rate	2007	0.220471520042278	0.25437393425455	0.198618257582108
934	Deaths	High SDI	Both	Age-standardized	Chronic respiratory diseases	High temperature	Rate	2006	0.0204467853773761	0.0673053077671329	-0.0217453567751647
935	Deaths	High SDI	Both	Age-standardized	Chronic respiratory diseases	Low temperature	Rate	2006	4.07974704456526	4.93949702622889	3.31824832531503
936	Deaths	High SDI	Both	Age-standardized	Chronic respiratory diseases	High temperature	Rate	2007	0.0185723789129038	0.0651933710916902	-0.020870304053126
937	Deaths	High SDI	Both	Age-standardized	Chronic respiratory diseases	Low temperature	Rate	2007	4.0105284692559	4.87545702831802	3.23956745204135
938	Deaths	High-middle SDI	Both	Age-standardized	Chronic respiratory diseases	Smoking	Rate	2008	22.4575651500173	24.4745534825292	20.3335606301547
939	Deaths	High-middle SDI	Both	Age-standardized	Chronic respiratory diseases	Secondhand smoke	Rate	2008	4.1587661832237	6.18737429913646	2.25854891957435
940	Deaths	High-middle SDI	Both	Age-standardized	Chronic respiratory diseases	High body-mass index	Rate	2008	0.532561887264275	0.82273806457278	0.303042676156764
941	Deaths	High-middle SDI	Both	Age-standardized	Chronic respiratory diseases	Occupational carcinogens	Rate	2008	0.261136213508607	0.322141749740367	0.235745141787654
942	Deaths	High-middle SDI	Both	Age-standardized	Chronic respiratory diseases	High temperature	Rate	2008	0.0504612682407272	0.233035609521819	-0.0943847149665114
943	Deaths	High-middle SDI	Both	Age-standardized	Chronic respiratory diseases	Low temperature	Rate	2008	6.68912881642205	7.86210603946612	5.49180003704822
944	Deaths	Middle SDI	Both	Age-standardized	Chronic respiratory diseases	High temperature	Rate	2007	0.136204525201371	0.718026693486792	-0.516944853273434
945	Deaths	Middle SDI	Both	Age-standardized	Chronic respiratory diseases	Low temperature	Rate	2007	9.84719801679357	11.8747247481074	8.23885237132592
946	Deaths	Middle SDI	Both	Age-standardized	Chronic respiratory diseases	Ambient particulate matter pollution	Rate	2008	17.0683755312865	21.1186585891813	13.4821488376017
947	Deaths	Middle SDI	Both	Age-standardized	Chronic respiratory diseases	Household air pollution from solid fuels	Rate	2008	12.2824351627451	19.815795587483	6.9641344025962
948	Deaths	Middle SDI	Both	Age-standardized	Chronic respiratory diseases	Ambient ozone pollution	Rate	2008	9.34991922794283	14.3718796975942	4.55378857754212
949	Deaths	Middle SDI	Both	Age-standardized	Chronic respiratory diseases	Smoking	Rate	2008	37.7727492341637	41.1053022872484	34.1408445455187
950	Deaths	Middle SDI	Both	Age-standardized	Chronic respiratory diseases	Secondhand smoke	Rate	2008	7.68543343580601	11.6733628639124	3.94130867530403
951	Deaths	High-middle SDI	Both	Age-standardized	Chronic respiratory diseases	Ambient particulate matter pollution	Rate	2007	9.04796016959567	11.3732522712377	6.9197824835864
952	Deaths	High-middle SDI	Both	Age-standardized	Chronic respiratory diseases	Household air pollution from solid fuels	Rate	2007	2.90820386773779	5.00013599710592	1.47125390087906
953	Deaths	High-middle SDI	Both	Age-standardized	Chronic respiratory diseases	Ambient ozone pollution	Rate	2007	4.86536727366903	7.57930160265559	2.28229707501917
954	Deaths	Middle SDI	Both	Age-standardized	Chronic respiratory diseases	High body-mass index	Rate	2008	1.22822149105043	2.00923907298667	0.661303816749245
955	Deaths	Middle SDI	Both	Age-standardized	Chronic respiratory diseases	Occupational carcinogens	Rate	2008	0.346629163587871	0.390496456833847	0.291968442760448
956	Deaths	High-middle SDI	Both	Age-standardized	Chronic respiratory diseases	Smoking	Rate	2007	23.5617953380497	25.5709719431048	21.2449226604097
957	Deaths	High-middle SDI	Both	Age-standardized	Chronic respiratory diseases	Secondhand smoke	Rate	2007	4.37400870971859	6.59852160289098	2.38151281623487
958	Deaths	High-middle SDI	Both	Age-standardized	Chronic respiratory diseases	High body-mass index	Rate	2007	0.551258229590512	0.853991868462982	0.311627961412251
959	Deaths	Low SDI	Both	Age-standardized	Chronic respiratory diseases	Smoking	Rate	2007	34.0835624857154	39.0779649856398	28.2088131965763
960	Deaths	Low SDI	Both	Age-standardized	Chronic respiratory diseases	Secondhand smoke	Rate	2007	4.43167721144278	7.22899013448223	1.95593965377723
961	Deaths	Low SDI	Both	Age-standardized	Chronic respiratory diseases	High body-mass index	Rate	2007	2.31193196166194	4.84882600915137	0.855995642510515
962	Deaths	Low SDI	Both	Age-standardized	Chronic respiratory diseases	Occupational carcinogens	Rate	2007	0.207169465688634	0.334339260831563	0.0515369265812771
963	Deaths	Low SDI	Both	Age-standardized	Chronic respiratory diseases	High temperature	Rate	2007	0.297390251944711	2.9205145958536	-2.36082445878266
964	Deaths	Low SDI	Both	Age-standardized	Chronic respiratory diseases	Low temperature	Rate	2007	4.30326252375003	6.71918353140344	2.06498692045344
965	Deaths	High-middle SDI	Both	Age-standardized	Chronic respiratory diseases	Occupational carcinogens	Rate	2007	0.270291223399134	0.32602078460072	0.243138474541473
966	Deaths	High-middle SDI	Both	Age-standardized	Chronic respiratory diseases	High temperature	Rate	2007	0.0747677413980034	0.272052849813279	-0.0978328520314304
967	Deaths	High-middle SDI	Both	Age-standardized	Chronic respiratory diseases	Low temperature	Rate	2007	6.93142351901055	8.12422099524594	5.77621630733623
968	Deaths	Low-middle SDI	Both	Age-standardized	Chronic respiratory diseases	High temperature	Rate	2008	0.619537444560766	4.16251425885564	-1.92896723024348
969	Deaths	Low-middle SDI	Both	Age-standardized	Chronic respiratory diseases	Low temperature	Rate	2008	7.41828541367609	10.3605954676428	4.7338530707971
970	Deaths	Global	Both	Age-standardized	Chronic respiratory diseases	Ambient particulate matter pollution	Rate	2008	9.81703756102645	12.1557308139261	7.65576256799646
971	Deaths	Global	Both	Age-standardized	Chronic respiratory diseases	Household air pollution from solid fuels	Rate	2008	10.7456051271561	15.6698997611492	6.79673706851531
972	Deaths	Global	Both	Age-standardized	Chronic respiratory diseases	Ambient ozone pollution	Rate	2008	6.16314897986506	9.50320637356129	2.95231971392515
973	Deaths	Global	Both	Age-standardized	Chronic respiratory diseases	Smoking	Rate	2008	27.6817297739889	29.9252792076674	24.8945462535567
974	Deaths	Low-middle SDI	Both	Age-standardized	Chronic respiratory diseases	Ambient particulate matter pollution	Rate	2007	16.9284962398435	23.0878503376802	11.0148952536576
975	Deaths	Low-middle SDI	Both	Age-standardized	Chronic respiratory diseases	Household air pollution from solid fuels	Rate	2007	41.0201502900971	57.9306899149295	25.4338616782679
976	Deaths	Low-middle SDI	Both	Age-standardized	Chronic respiratory diseases	Ambient ozone pollution	Rate	2007	12.7064879832493	19.6701687246805	5.95301612367704
977	Deaths	Low-middle SDI	Both	Age-standardized	Chronic respiratory diseases	Smoking	Rate	2007	52.7658410535805	58.3678124619985	46.087354320887
978	Deaths	Low-middle SDI	Both	Age-standardized	Chronic respiratory diseases	Secondhand smoke	Rate	2007	9.42943844948118	14.5068890936621	4.63592060847005
979	Deaths	Low-middle SDI	Both	Age-standardized	Chronic respiratory diseases	High body-mass index	Rate	2007	2.07978716555419	4.15089924933717	0.815268553180891
980	Deaths	Low-middle SDI	Both	Age-standardized	Chronic respiratory diseases	Occupational carcinogens	Rate	2007	0.271963317922435	0.35763021239815	0.149370114903202
981	Deaths	High SDI	Both	Age-standardized	Chronic respiratory diseases	Ambient particulate matter pollution	Rate	2008	1.70104137208463	2.4204156683492	1.10029649222938
982	Deaths	High SDI	Both	Age-standardized	Chronic respiratory diseases	Household air pollution from solid fuels	Rate	2008	0.0205260244567433	0.0500746746136247	0.00625493006975511
983	Deaths	High SDI	Both	Age-standardized	Chronic respiratory diseases	Ambient ozone pollution	Rate	2008	1.53120953810907	2.49250950239411	0.683993291318961
984	Deaths	High SDI	Both	Age-standardized	Chronic respiratory diseases	Smoking	Rate	2008	12.6193110647857	13.9702347863268	11.1055253071087
985	Deaths	High SDI	Both	Age-standardized	Chronic respiratory diseases	Secondhand smoke	Rate	2008	1.03074791496144	1.56476223306465	0.528647683912982
986	Deaths	High SDI	Both	Age-standardized	Chronic respiratory diseases	High body-mass index	Rate	2008	0.315974916785687	0.467553290362369	0.190912341972194
987	Deaths	High SDI	Both	Age-standardized	Chronic respiratory diseases	Occupational carcinogens	Rate	2008	0.217926444290643	0.251139943346333	0.195683030215185
988	Deaths	Global	Both	Age-standardized	Chronic respiratory diseases	Ambient particulate matter pollution	Rate	2007	9.76746382606013	12.2025179966645	7.51040243028656
989	Deaths	Global	Both	Age-standardized	Chronic respiratory diseases	Household air pollution from solid fuels	Rate	2007	11.4234959680918	16.5466879410177	7.28604428784149
990	Deaths	Global	Both	Age-standardized	Chronic respiratory diseases	Ambient ozone pollution	Rate	2007	6.17119000861871	9.48204472790625	2.9116860245679
991	Deaths	Global	Both	Age-standardized	Chronic respiratory diseases	Smoking	Rate	2007	28.299488548368	30.4774883528295	25.5494736024229
992	Deaths	Low-middle SDI	Both	Age-standardized	Chronic respiratory diseases	High temperature	Rate	2007	0.714234430570915	4.42734891521193	-1.92670567408644
993	Deaths	Low-middle SDI	Both	Age-standardized	Chronic respiratory diseases	Low temperature	Rate	2007	7.58172288440762	10.5993307210614	4.82377864959836
994	Deaths	Low SDI	Both	Age-standardized	Chronic respiratory diseases	Smoking	Rate	2008	34.1705856140265	38.9241615772116	28.2015417491756
995	Deaths	Low SDI	Both	Age-standardized	Chronic respiratory diseases	Secondhand smoke	Rate	2008	4.42119118981052	7.2286372102648	1.97233221345262
996	Deaths	Low SDI	Both	Age-standardized	Chronic respiratory diseases	High body-mass index	Rate	2008	2.30883689168827	4.82512387023485	0.867289384782963
997	Deaths	Low SDI	Both	Age-standardized	Chronic respiratory diseases	Occupational carcinogens	Rate	2008	0.205260537087734	0.328591304643893	0.0530748995611617
998	Deaths	Low SDI	Both	Age-standardized	Chronic respiratory diseases	High temperature	Rate	2008	0.248377518357067	2.76427514921044	-2.28488090317533
999	Deaths	Low SDI	Both	Age-standardized	Chronic respiratory diseases	Low temperature	Rate	2008	4.25504531157957	6.66347469293829	2.05817875683048
1000	Deaths	Low SDI	Both	Age-standardized	Chronic respiratory diseases	Ambient particulate matter pollution	Rate	2007	10.327922209953	16.2491493705696	5.74422613901815
1001	Deaths	Low SDI	Both	Age-standardized	Chronic respiratory diseases	Household air pollution from solid fuels	Rate	2007	41.1681887616218	56.5638978129083	25.303609072708
1002	Deaths	Low SDI	Both	Age-standardized	Chronic respiratory diseases	Ambient ozone pollution	Rate	2007	9.62872904280364	14.8932712823873	4.42962391873539
1003	Deaths	Global	Both	Age-standardized	Chronic respiratory diseases	Secondhand smoke	Rate	2008	4.6664506252909	7.13532930103832	2.38513130762411
1004	Deaths	Global	Both	Age-standardized	Chronic respiratory diseases	High body-mass index	Rate	2008	0.983145623330931	1.70189000883785	0.487512363572955
1005	Deaths	High-middle SDI	Both	Age-standardized	Chronic respiratory diseases	Ambient particulate matter pollution	Rate	2008	8.76552602519033	10.9817567801887	6.81415575664786
1006	Deaths	High-middle SDI	Both	Age-standardized	Chronic respiratory diseases	Household air pollution from solid fuels	Rate	2008	2.48140582526606	4.36333966606021	1.2411760012578
1007	Deaths	High-middle SDI	Both	Age-standardized	Chronic respiratory diseases	Ambient ozone pollution	Rate	2008	4.83851686253783	7.47267275094678	2.30960365650086
1008	Deaths	Global	Both	Age-standardized	Chronic respiratory diseases	Occupational carcinogens	Rate	2008	0.281074602494409	0.314576426444665	0.238017240325672
1009	Deaths	Global	Both	Age-standardized	Chronic respiratory diseases	High temperature	Rate	2008	0.138888131891628	0.777483256049259	-0.437819101793738
1010	Deaths	Global	Both	Age-standardized	Chronic respiratory diseases	Low temperature	Rate	2008	6.5330659413499	7.77123162716019	5.4319783474125
1011	Deaths	Middle SDI	Both	Age-standardized	Chronic respiratory diseases	High temperature	Rate	2008	0.099836769235762	0.645086640126052	-0.493963689071507
1012	Deaths	Middle SDI	Both	Age-standardized	Chronic respiratory diseases	Low temperature	Rate	2008	9.56211155157614	11.4670467201757	8.00667519518939
1013	Deaths	Middle SDI	Both	Age-standardized	Chronic respiratory diseases	Ambient particulate matter pollution	Rate	2007	17.0362152245978	21.2838934991524	13.1850870816421
1014	Deaths	Middle SDI	Both	Age-standardized	Chronic respiratory diseases	Household air pollution from solid fuels	Rate	2007	13.6762313717708	21.5984642672655	7.81439944539227
1015	Deaths	Middle SDI	Both	Age-standardized	Chronic respiratory diseases	Ambient ozone pollution	Rate	2007	9.29812390380746	14.3821717516252	4.37252047387701
1016	Deaths	Middle SDI	Both	Age-standardized	Chronic respiratory diseases	Smoking	Rate	2007	38.9769804239493	42.3358308852383	34.7734866366064
1017	Deaths	Middle SDI	Both	Age-standardized	Chronic respiratory diseases	Secondhand smoke	Rate	2007	7.95902896021295	11.9952095386192	4.19774516438486
1018	Deaths	Middle SDI	Both	Age-standardized	Chronic respiratory diseases	High body-mass index	Rate	2007	1.24789203622362	2.04844167029618	0.662340259831932
1019	Deaths	Middle SDI	Both	Age-standardized	Chronic respiratory diseases	Occupational carcinogens	Rate	2007	0.346446875627351	0.396307396182616	0.29836975647532
1020	Deaths	Low-middle SDI	Both	Age-standardized	Chronic respiratory diseases	Ambient particulate matter pollution	Rate	2008	17.5406877161283	23.8449559245491	11.9024874764736
1021	Deaths	Low-middle SDI	Both	Age-standardized	Chronic respiratory diseases	Household air pollution from solid fuels	Rate	2008	39.2361728540077	55.6798429319628	24.2598041981842
1022	Deaths	Low-middle SDI	Both	Age-standardized	Chronic respiratory diseases	Ambient ozone pollution	Rate	2008	12.7847162183771	19.7963910414859	6.11277530546702
1023	Deaths	Low-middle SDI	Both	Age-standardized	Chronic respiratory diseases	Smoking	Rate	2008	52.3748950517982	57.8066296160727	45.1140897155329
1024	Deaths	Low-middle SDI	Both	Age-standardized	Chronic respiratory diseases	Secondhand smoke	Rate	2008	9.30291136440314	14.4391373957864	4.49209714898665
1025	Deaths	Low-middle SDI	Both	Age-standardized	Chronic respiratory diseases	High body-mass index	Rate	2008	2.08040515500849	4.14862705455335	0.819179411933507
1026	Deaths	Low-middle SDI	Both	Age-standardized	Chronic respiratory diseases	Occupational carcinogens	Rate	2008	0.273111715461843	0.356693842611099	0.153472352783639
1027	Deaths	High-middle SDI	Both	Age-standardized	Chronic respiratory diseases	Smoking	Rate	2009	21.3906178722939	23.3952906002883	19.3990439456202
1028	Deaths	High-middle SDI	Both	Age-standardized	Chronic respiratory diseases	Secondhand smoke	Rate	2009	3.95007676153043	5.89905819890058	2.1391892043978
1029	Deaths	High-middle SDI	Both	Age-standardized	Chronic respiratory diseases	High body-mass index	Rate	2009	0.507046585892285	0.779956766290287	0.288999675254051
1030	Deaths	Low-middle SDI	Both	Age-standardized	Chronic respiratory diseases	Ambient particulate matter pollution	Rate	2010	17.3351044595957	22.9352017057001	12.3450371405048
1031	Deaths	Low-middle SDI	Both	Age-standardized	Chronic respiratory diseases	Household air pollution from solid fuels	Rate	2010	33.0192524685175	47.699837008631	20.6476276868832
1032	Deaths	Low-middle SDI	Both	Age-standardized	Chronic respiratory diseases	Ambient ozone pollution	Rate	2010	11.04861093774	17.2826111808806	5.06050241488383
1033	Deaths	High SDI	Both	Age-standardized	Chronic respiratory diseases	High temperature	Rate	2011	0.0291495261734449	0.0766699079522062	-0.013863097411259
1034	Deaths	High SDI	Both	Age-standardized	Chronic respiratory diseases	Low temperature	Rate	2011	3.94919497607635	4.80604958541225	3.1757328320236
1035	Deaths	High SDI	Both	Age-standardized	Chronic respiratory diseases	Ambient particulate matter pollution	Rate	2011	1.5715021052124	2.22235191118966	1.02894937282901
1036	Deaths	High SDI	Both	Age-standardized	Chronic respiratory diseases	Household air pollution from solid fuels	Rate	2011	0.0150591055264621	0.038252420232444	0.00429444815352339
1037	Deaths	High SDI	Both	Age-standardized	Chronic respiratory diseases	Ambient ozone pollution	Rate	2011	1.45921363938993	2.38924924774875	0.653993523711702
1038	Deaths	High SDI	Both	Age-standardized	Chronic respiratory diseases	Smoking	Rate	2011	12.1025902953312	13.4542988803477	10.629678621847
1039	Deaths	High SDI	Both	Age-standardized	Chronic respiratory diseases	Secondhand smoke	Rate	2011	0.979401194197021	1.48812966923098	0.502178593444084
1040	Deaths	Low-middle SDI	Both	Age-standardized	Chronic respiratory diseases	Smoking	Rate	2010	48.0127947096381	52.9509626418171	41.5703304161045
1041	Deaths	Low-middle SDI	Both	Age-standardized	Chronic respiratory diseases	Secondhand smoke	Rate	2010	8.51733490731023	13.0725395248792	4.15870732986246
1042	Deaths	Low-middle SDI	Both	Age-standardized	Chronic respiratory diseases	High body-mass index	Rate	2010	1.96288663554571	3.8164013450922	0.797386512647104
1043	Deaths	Low-middle SDI	Both	Age-standardized	Chronic respiratory diseases	Occupational carcinogens	Rate	2010	0.257951736670693	0.33340998618966	0.15381270156403
1044	Deaths	Low-middle SDI	Both	Age-standardized	Chronic respiratory diseases	High temperature	Rate	2010	0.770814733634958	4.16563278112779	-1.68307458771418
1045	Deaths	Low-middle SDI	Both	Age-standardized	Chronic respiratory diseases	Low temperature	Rate	2010	6.82505972848667	9.38653312134308	4.34043205504458
1046	Deaths	Low-middle SDI	Both	Age-standardized	Chronic respiratory diseases	Low temperature	Rate	2009	6.91376855527577	9.40852623167581	4.56102936938313
1047	Deaths	Low-middle SDI	Both	Age-standardized	Chronic respiratory diseases	Ambient particulate matter pollution	Rate	2009	17.3229718595385	23.0873797091225	11.9826613844952
1048	Deaths	Low-middle SDI	Both	Age-standardized	Chronic respiratory diseases	Household air pollution from solid fuels	Rate	2009	35.7484929416587	51.1605208732742	22.1552055128789
1049	Deaths	Low-middle SDI	Both	Age-standardized	Chronic respiratory diseases	Ambient ozone pollution	Rate	2009	11.5562285153949	18.0127184200486	5.24907253508519
1050	Deaths	Low-middle SDI	Both	Age-standardized	Chronic respiratory diseases	Smoking	Rate	2009	49.9262556414065	55.210720661943	42.3039303204654
1051	Deaths	Low-middle SDI	Both	Age-standardized	Chronic respiratory diseases	Secondhand smoke	Rate	2009	8.8387901636138	13.5982071765021	4.32816649033402
1052	Deaths	Low-middle SDI	Both	Age-standardized	Chronic respiratory diseases	High body-mass index	Rate	2009	1.99628441012507	3.91129923832299	0.793832270566675
1053	Deaths	Low-middle SDI	Both	Age-standardized	Chronic respiratory diseases	Occupational carcinogens	Rate	2009	0.264023572355031	0.344140705143198	0.149810818751752
1054	Deaths	Global	Both	Age-standardized	Chronic respiratory diseases	Secondhand smoke	Rate	2009	4.48921089916128	6.81264667965453	2.28232218362499
1055	Deaths	Global	Both	Age-standardized	Chronic respiratory diseases	High body-mass index	Rate	2009	0.954095005717862	1.62832231011324	0.476057544997595
1056	Deaths	Global	Both	Age-standardized	Chronic respiratory diseases	Occupational carcinogens	Rate	2009	0.276424716111309	0.309306092231815	0.236375958602806
1057	Deaths	Low SDI	Both	Age-standardized	Chronic respiratory diseases	High temperature	Rate	2011	0.234572739293717	2.53088302538058	-1.9432998262727
1058	Deaths	Low SDI	Both	Age-standardized	Chronic respiratory diseases	Low temperature	Rate	2011	4.01416903254003	6.15700905918895	2.0513997521805
1059	Deaths	Low-middle SDI	Both	Age-standardized	Chronic respiratory diseases	High temperature	Rate	2009	0.775515289199304	4.18894013272744	-1.68531216317431
1060	Deaths	Low SDI	Both	Age-standardized	Chronic respiratory diseases	Smoking	Rate	2011	30.745228947511	35.0438914753492	25.7292093817393
1061	Deaths	Low SDI	Both	Age-standardized	Chronic respiratory diseases	Secondhand smoke	Rate	2011	3.99600001504754	6.46223958147725	1.77538080961349
1062	Deaths	Low SDI	Both	Age-standardized	Chronic respiratory diseases	High body-mass index	Rate	2011	2.22146716276702	4.57058414767527	0.859106777000573
1063	Deaths	Low SDI	Both	Age-standardized	Chronic respiratory diseases	Occupational carcinogens	Rate	2011	0.18623841788706	0.29370104602827	0.0494699492119789
1064	Deaths	High-middle SDI	Both	Age-standardized	Chronic respiratory diseases	Ambient particulate matter pollution	Rate	2009	8.46096529156352	10.5699263555416	6.6081979594163
1065	Deaths	High-middle SDI	Both	Age-standardized	Chronic respiratory diseases	Household air pollution from solid fuels	Rate	2009	2.12576751865712	3.87648298848627	1.02335475679599
1066	Deaths	High-middle SDI	Both	Age-standardized	Chronic respiratory diseases	Ambient ozone pollution	Rate	2009	4.40296422739715	6.83830217661911	2.06702356362981
1067	Deaths	Global	Both	Age-standardized	Chronic respiratory diseases	High temperature	Rate	2009	0.181124254434049	0.88619484957206	-0.441091803425262
1068	Deaths	Global	Both	Age-standardized	Chronic respiratory diseases	Low temperature	Rate	2009	6.23771153935982	7.4215388516878	5.16036255969948
1069	Deaths	High-middle SDI	Both	Age-standardized	Chronic respiratory diseases	Occupational carcinogens	Rate	2009	0.253995795673602	0.317426975659346	0.229347364362826
1070	Deaths	High-middle SDI	Both	Age-standardized	Chronic respiratory diseases	High temperature	Rate	2009	0.0592018119206901	0.243239245488049	-0.0915786152120623
1071	Deaths	High-middle SDI	Both	Age-standardized	Chronic respiratory diseases	Low temperature	Rate	2009	6.31156986181014	7.47536720387152	5.19364534858391
1072	Deaths	Middle SDI	Both	Age-standardized	Chronic respiratory diseases	Ambient particulate matter pollution	Rate	2009	16.9777048205628	20.831247826579	13.6809864644513
1073	Deaths	Middle SDI	Both	Age-standardized	Chronic respiratory diseases	Household air pollution from solid fuels	Rate	2009	11.0011592869585	17.9092035212113	6.16679541884492
1074	Deaths	Middle SDI	Both	Age-standardized	Chronic respiratory diseases	Ambient ozone pollution	Rate	2009	8.39567647932919	12.9797758957907	4.00444564009777
1075	Deaths	Middle SDI	Both	Age-standardized	Chronic respiratory diseases	Smoking	Rate	2009	36.554851461924	39.8446857332442	32.8474943622656
1076	Deaths	Middle SDI	Both	Age-standardized	Chronic respiratory diseases	Secondhand smoke	Rate	2009	7.42796097871298	11.1691647710342	3.8642247200003
1077	Deaths	Middle SDI	Both	Age-standardized	Chronic respiratory diseases	High body-mass index	Rate	2009	1.1936726873201	1.94680032694105	0.647812373703659
1078	Deaths	Middle SDI	Both	Age-standardized	Chronic respiratory diseases	Occupational carcinogens	Rate	2009	0.345996158559093	0.391712667785576	0.293106224397903
1079	Deaths	Middle SDI	Both	Age-standardized	Chronic respiratory diseases	High temperature	Rate	2009	0.147772271027084	0.701273494964592	-0.462882522376649
1080	Deaths	Middle SDI	Both	Age-standardized	Chronic respiratory diseases	Low temperature	Rate	2009	9.16148723134844	10.8663150027395	7.70140896614891
1081	Deaths	High SDI	Both	Age-standardized	Chronic respiratory diseases	Ambient particulate matter pollution	Rate	2010	1.60378293078135	2.27435778271611	1.03867847412141
1082	Deaths	High SDI	Both	Age-standardized	Chronic respiratory diseases	Household air pollution from solid fuels	Rate	2010	0.016412498441775	0.0410034133964309	0.00475542780911956
1083	Deaths	High SDI	Both	Age-standardized	Chronic respiratory diseases	Ambient ozone pollution	Rate	2010	1.40951433498492	2.31301180353858	0.630893010651062
1084	Deaths	High SDI	Both	Age-standardized	Chronic respiratory diseases	Smoking	Rate	2010	12.1792335883747	13.5315569674117	10.7207875762189
1085	Deaths	High SDI	Both	Age-standardized	Chronic respiratory diseases	Secondhand smoke	Rate	2010	0.985066881131152	1.50034617210743	0.505663661853383
1086	Deaths	High SDI	Both	Age-standardized	Chronic respiratory diseases	High body-mass index	Rate	2010	0.29254397612699	0.430506953073628	0.178962603962088
1087	Deaths	High SDI	Both	Age-standardized	Chronic respiratory diseases	Occupational carcinogens	Rate	2010	0.208017393186087	0.240679346599459	0.185246205748114
1088	Deaths	Global	Both	Age-standardized	Chronic respiratory diseases	Ambient particulate matter pollution	Rate	2009	9.71445031933103	12.067178651108	7.70444725925575
1089	Deaths	Global	Both	Age-standardized	Chronic respiratory diseases	Household air pollution from solid fuels	Rate	2009	9.84237526219569	14.4577544370456	6.22319979524571
1090	Deaths	Global	Both	Age-standardized	Chronic respiratory diseases	Ambient ozone pollution	Rate	2009	5.62026189239792	8.74309270987473	2.65525392464816
1091	Deaths	Global	Both	Age-standardized	Chronic respiratory diseases	Smoking	Rate	2009	26.7205916171951	28.8924500237966	24.0736700318623
1092	Deaths	High SDI	Both	Age-standardized	Chronic respiratory diseases	High body-mass index	Rate	2011	0.286451958168621	0.420449651492261	0.176312825043805
1093	Deaths	High SDI	Both	Age-standardized	Chronic respiratory diseases	Occupational carcinogens	Rate	2011	0.204071541565465	0.237946588097638	0.180656050679655
1094	Deaths	High-middle SDI	Both	Age-standardized	Chronic respiratory diseases	Smoking	Rate	2011	19.5543095323904	21.859028758915	17.5960340590339
1095	Deaths	High-middle SDI	Both	Age-standardized	Chronic respiratory diseases	Secondhand smoke	Rate	2011	3.56878446758311	5.35649071453303	1.89216902397022
1096	Deaths	High-middle SDI	Both	Age-standardized	Chronic respiratory diseases	High body-mass index	Rate	2011	0.478510628372282	0.732604941124726	0.274560666022876
1097	Deaths	High-middle SDI	Both	Age-standardized	Chronic respiratory diseases	Occupational carcinogens	Rate	2011	0.233810704791694	0.309704361445933	0.210145593657936
1098	Deaths	High-middle SDI	Both	Age-standardized	Chronic respiratory diseases	High temperature	Rate	2011	0.0480842419091835	0.195458801546558	-0.0831640731341156
1099	Deaths	High-middle SDI	Both	Age-standardized	Chronic respiratory diseases	Low temperature	Rate	2011	5.96064704260674	7.11072015998539	4.89386002671433
1100	Deaths	High SDI	Both	Age-standardized	Chronic respiratory diseases	Ambient particulate matter pollution	Rate	2009	1.64617673117239	2.32093478803094	1.06259917520144
1101	Deaths	High SDI	Both	Age-standardized	Chronic respiratory diseases	Household air pollution from solid fuels	Rate	2009	0.0181817403262529	0.0449402339733266	0.00536802552790615
1102	Deaths	High SDI	Both	Age-standardized	Chronic respiratory diseases	Ambient ozone pollution	Rate	2009	1.4601030325761	2.39810731986944	0.648989430314338
1103	Deaths	High SDI	Both	Age-standardized	Chronic respiratory diseases	Smoking	Rate	2009	12.3731335864984	13.7447965439086	10.8609150792111
1104	Deaths	High SDI	Both	Age-standardized	Chronic respiratory diseases	Secondhand smoke	Rate	2009	1.00380289427335	1.5314798406263	0.513907763648364
1105	Deaths	High SDI	Both	Age-standardized	Chronic respiratory diseases	High body-mass index	Rate	2009	0.303744217176966	0.448325487414344	0.183896288260119
1106	Deaths	High SDI	Both	Age-standardized	Chronic respiratory diseases	Occupational carcinogens	Rate	2009	0.21363512169535	0.245547246922318	0.191558107538885
1107	Deaths	High-middle SDI	Both	Age-standardized	Chronic respiratory diseases	Ambient particulate matter pollution	Rate	2011	7.90491024048753	9.90414662233258	6.19397938623253
1108	Deaths	High-middle SDI	Both	Age-standardized	Chronic respiratory diseases	Household air pollution from solid fuels	Rate	2011	1.59531053299196	3.11370743136258	0.746225319012907
1109	Deaths	High-middle SDI	Both	Age-standardized	Chronic respiratory diseases	Ambient ozone pollution	Rate	2011	3.70402382724258	5.81516961203998	1.71334693501868
1110	Deaths	Global	Both	Age-standardized	Chronic respiratory diseases	Secondhand smoke	Rate	2011	4.20566211250709	6.4249528802737	2.17375689614701
1111	Deaths	Global	Both	Age-standardized	Chronic respiratory diseases	High body-mass index	Rate	2011	0.933378753676328	1.59673282836278	0.473122431316077
1112	Deaths	Global	Both	Age-standardized	Chronic respiratory diseases	Occupational carcinogens	Rate	2011	0.265190429574347	0.300910576683145	0.231742979305446
1113	Deaths	Low SDI	Both	Age-standardized	Chronic respiratory diseases	Ambient particulate matter pollution	Rate	2010	10.7079818413786	15.9228716518304	6.51150791049771
1114	Deaths	Low SDI	Both	Age-standardized	Chronic respiratory diseases	Household air pollution from solid fuels	Rate	2010	35.6626605291221	49.5004499665643	22.2078515870043
1115	Deaths	Low SDI	Both	Age-standardized	Chronic respiratory diseases	Ambient ozone pollution	Rate	2010	8.0807995172503	12.6838374098805	3.71398422434626
1116	Deaths	Low SDI	Both	Age-standardized	Chronic respiratory diseases	Ambient particulate matter pollution	Rate	2011	11.1424130536996	16.2865880844364	6.90936375210735
1117	Deaths	Low SDI	Both	Age-standardized	Chronic respiratory diseases	Household air pollution from solid fuels	Rate	2011	34.0548179173493	47.3386235565867	21.2903103043654
1118	Deaths	Low SDI	Both	Age-standardized	Chronic respiratory diseases	Ambient ozone pollution	Rate	2011	8.34079938913925	12.9413140123265	3.93895984439082
1119	Deaths	Global	Both	Age-standardized	Chronic respiratory diseases	High temperature	Rate	2011	0.149386254433397	0.768342936736124	-0.372122579970725
1120	Deaths	Global	Both	Age-standardized	Chronic respiratory diseases	Low temperature	Rate	2011	6.03310998322745	7.24127512697158	4.97092421609607
1121	Deaths	Middle SDI	Both	Age-standardized	Chronic respiratory diseases	Ambient particulate matter pollution	Rate	2010	16.7469088494486	20.4993761947621	13.5444800481143
1122	Deaths	Middle SDI	Both	Age-standardized	Chronic respiratory diseases	Household air pollution from solid fuels	Rate	2010	9.8961522084878	16.4979388502107	5.39316471844225
1123	Deaths	Middle SDI	Both	Age-standardized	Chronic respiratory diseases	Ambient ozone pollution	Rate	2010	8.04592624016228	12.4293134651785	3.82118308303508
1124	Deaths	Low SDI	Both	Age-standardized	Chronic respiratory diseases	Smoking	Rate	2010	31.308009880981	35.5790662241102	26.2555983537782
1125	Deaths	Low SDI	Both	Age-standardized	Chronic respiratory diseases	Secondhand smoke	Rate	2010	4.03880642421415	6.53165910433969	1.82356487090418
1126	Deaths	Low SDI	Both	Age-standardized	Chronic respiratory diseases	High body-mass index	Rate	2010	2.22962339882024	4.59730429847265	0.866094962702986
1127	Deaths	Low-middle SDI	Both	Age-standardized	Chronic respiratory diseases	Ambient particulate matter pollution	Rate	2011	17.9036567847155	23.243703077498	12.8642843369666
1128	Deaths	Low-middle SDI	Both	Age-standardized	Chronic respiratory diseases	Household air pollution from solid fuels	Rate	2011	30.9113645584266	44.8916972520661	19.3528659707086
1129	Deaths	Low-middle SDI	Both	Age-standardized	Chronic respiratory diseases	Ambient ozone pollution	Rate	2011	11.431280697387	17.6169919170396	5.41369198694686
1130	Deaths	Low-middle SDI	Both	Age-standardized	Chronic respiratory diseases	Smoking	Rate	2011	46.663049113014	51.6675443238697	40.2940592298339
1131	Deaths	Low-middle SDI	Both	Age-standardized	Chronic respiratory diseases	Secondhand smoke	Rate	2011	8.33233976962259	12.6721835958387	4.06216516437982
1132	Deaths	Low-middle SDI	Both	Age-standardized	Chronic respiratory diseases	High body-mass index	Rate	2011	1.97460789488552	3.85873014070001	0.808943853734661
1133	Deaths	Low-middle SDI	Both	Age-standardized	Chronic respiratory diseases	Occupational carcinogens	Rate	2011	0.250975829553168	0.324547199640092	0.153588236994077
1134	Deaths	Middle SDI	Both	Age-standardized	Chronic respiratory diseases	Smoking	Rate	2010	35.3349789221846	38.2937583745872	31.956951388882
1135	Deaths	Middle SDI	Both	Age-standardized	Chronic respiratory diseases	Secondhand smoke	Rate	2010	7.17009659765447	10.7572592522317	3.80563614090253
1136	Deaths	Middle SDI	Both	Age-standardized	Chronic respiratory diseases	High body-mass index	Rate	2010	1.16924712542792	1.89848864818492	0.632902758537255
1137	Deaths	Middle SDI	Both	Age-standardized	Chronic respiratory diseases	Occupational carcinogens	Rate	2010	0.3457058208411	0.392616851669147	0.293289202068761
1138	Deaths	Middle SDI	Both	Age-standardized	Chronic respiratory diseases	High temperature	Rate	2010	0.177166939256923	0.715921844539983	-0.463711679905016
1139	Deaths	Middle SDI	Both	Age-standardized	Chronic respiratory diseases	Low temperature	Rate	2010	9.13105118359912	10.8635734378104	7.69366614772534
1140	Deaths	Middle SDI	Both	Age-standardized	Chronic respiratory diseases	Ambient particulate matter pollution	Rate	2011	16.3235910518819	19.8827997478757	13.212080394437
1141	Deaths	Middle SDI	Both	Age-standardized	Chronic respiratory diseases	Household air pollution from solid fuels	Rate	2011	8.86942187573825	14.7575062049171	4.86171453857826
1142	Deaths	Middle SDI	Both	Age-standardized	Chronic respiratory diseases	Ambient ozone pollution	Rate	2011	7.43066609703223	11.6147697936444	3.45490737692124
1143	Deaths	Middle SDI	Both	Age-standardized	Chronic respiratory diseases	Smoking	Rate	2011	33.7767896416509	36.8370777170635	30.3807183698885
1144	Deaths	Middle SDI	Both	Age-standardized	Chronic respiratory diseases	Secondhand smoke	Rate	2011	6.85201585175112	10.2847837881963	3.56105019729735
1145	Deaths	Low SDI	Both	Age-standardized	Chronic respiratory diseases	Occupational carcinogens	Rate	2010	0.19092880776769	0.303772938446627	0.050131840080959
1146	Deaths	Low SDI	Both	Age-standardized	Chronic respiratory diseases	High temperature	Rate	2010	0.392773881355653	2.81230072144083	-2.00058190459028
1147	Deaths	Low SDI	Both	Age-standardized	Chronic respiratory diseases	Low temperature	Rate	2010	3.83705605524619	5.8700744177326	1.91968400759388
1148	Deaths	Global	Both	Age-standardized	Chronic respiratory diseases	Ambient particulate matter pollution	Rate	2010	9.62415368240024	11.9806041094298	7.57896581667124
1149	Deaths	Global	Both	Age-standardized	Chronic respiratory diseases	Household air pollution from solid fuels	Rate	2010	9.10037881537965	13.3259717306994	5.68847932776649
1150	Deaths	Global	Both	Age-standardized	Chronic respiratory diseases	Ambient ozone pollution	Rate	2010	5.37569056551303	8.42172235706278	2.51878799499409
1151	Deaths	Global	Both	Age-standardized	Chronic respiratory diseases	Smoking	Rate	2010	25.9118792790093	27.9306114024411	23.4303295512985
1152	Deaths	High-middle SDI	Both	Age-standardized	Chronic respiratory diseases	Ambient particulate matter pollution	Rate	2010	8.20175706295267	10.2904082848351	6.4391650810478
1153	Deaths	High-middle SDI	Both	Age-standardized	Chronic respiratory diseases	Household air pollution from solid fuels	Rate	2010	1.84445908227089	3.50630792985775	0.87000596815717
1154	Deaths	High-middle SDI	Both	Age-standardized	Chronic respiratory diseases	Ambient ozone pollution	Rate	2010	4.12417451440099	6.43455264319746	1.9239425001429
1155	Deaths	Middle SDI	Both	Age-standardized	Chronic respiratory diseases	High body-mass index	Rate	2011	1.14820568932109	1.8443880899217	0.626382167186251
1156	Deaths	Middle SDI	Both	Age-standardized	Chronic respiratory diseases	Occupational carcinogens	Rate	2011	0.338833905081041	0.389416663616403	0.287551303505521
1157	Deaths	High SDI	Both	Age-standardized	Chronic respiratory diseases	High temperature	Rate	2010	0.0251619440876641	0.0734887514212564	-0.0192799025318478
1158	Deaths	High SDI	Both	Age-standardized	Chronic respiratory diseases	Low temperature	Rate	2010	4.08633772774298	4.92621263510451	3.3274087522138
1159	Deaths	High SDI	Both	Age-standardized	Chronic respiratory diseases	High temperature	Rate	2009	0.0170432143697302	0.0622103149768992	-0.0207123903508682
1160	Deaths	High SDI	Both	Age-standardized	Chronic respiratory diseases	Low temperature	Rate	2009	4.06970064029503	4.94524859492557	3.28820469810285
1161	Deaths	Global	Both	Age-standardized	Chronic respiratory diseases	Secondhand smoke	Rate	2010	4.34213675804516	6.5858479461573	2.27595812924647
1162	Deaths	Global	Both	Age-standardized	Chronic respiratory diseases	High body-mass index	Rate	2010	0.938099451676887	1.60307491301101	0.472296336797359
1163	Deaths	Low-middle SDI	Both	Age-standardized	Chronic respiratory diseases	High temperature	Rate	2011	0.602349609950537	3.93529558751448	-1.60262227973597
1164	Deaths	Low-middle SDI	Both	Age-standardized	Chronic respiratory diseases	Low temperature	Rate	2011	6.84663892082139	9.46046205380037	4.39248117951016
1165	Deaths	Global	Both	Age-standardized	Chronic respiratory diseases	Occupational carcinogens	Rate	2010	0.271747789066205	0.304979220979247	0.234780515614589
1166	Deaths	Global	Both	Age-standardized	Chronic respiratory diseases	High temperature	Rate	2010	0.199161971984447	0.876984414552455	-0.42135890894977
1167	Deaths	Global	Both	Age-standardized	Chronic respiratory diseases	Low temperature	Rate	2010	6.2169256405011	7.36904757922035	5.11769487717501
1168	Deaths	Low SDI	Both	Age-standardized	Chronic respiratory diseases	Smoking	Rate	2009	32.8055226986725	37.5078577362536	27.2267363243436
1169	Deaths	Low SDI	Both	Age-standardized	Chronic respiratory diseases	Secondhand smoke	Rate	2009	4.22954178555199	6.88320119854375	1.89333924326303
1170	Deaths	Low SDI	Both	Age-standardized	Chronic respiratory diseases	High body-mass index	Rate	2009	2.26758888140812	4.66695092621519	0.86292205675085
1171	Deaths	Low SDI	Both	Age-standardized	Chronic respiratory diseases	Occupational carcinogens	Rate	2009	0.198510999124133	0.317122201408066	0.0513847577976637
1172	Deaths	Low SDI	Both	Age-standardized	Chronic respiratory diseases	High temperature	Rate	2009	0.35268283959977	2.90263086454743	-2.26818296110921
1173	Deaths	Low SDI	Both	Age-standardized	Chronic respiratory diseases	Low temperature	Rate	2009	3.99105993344992	6.02160699134255	2.0719758215581
1174	Deaths	Low SDI	Both	Age-standardized	Chronic respiratory diseases	Ambient particulate matter pollution	Rate	2009	10.7810896266054	16.0293081674137	6.41050025575677
1175	Deaths	Low SDI	Both	Age-standardized	Chronic respiratory diseases	Household air pollution from solid fuels	Rate	2009	38.0773984522646	52.1722262667402	23.5923278059924
1176	Deaths	Low SDI	Both	Age-standardized	Chronic respiratory diseases	Ambient ozone pollution	Rate	2009	8.71267306629856	13.6224519889095	4.11809193441861
1177	Deaths	Global	Both	Age-standardized	Chronic respiratory diseases	Ambient particulate matter pollution	Rate	2011	9.58434651182604	11.7198046199729	7.66075276654087
1178	Deaths	Global	Both	Age-standardized	Chronic respiratory diseases	Household air pollution from solid fuels	Rate	2011	8.49175710240513	12.5240099641916	5.35225832156392
1179	Deaths	Global	Both	Age-standardized	Chronic respiratory diseases	Ambient ozone pollution	Rate	2011	5.22538982099477	8.14589401430953	2.45516351274652
1180	Deaths	Global	Both	Age-standardized	Chronic respiratory diseases	Smoking	Rate	2011	25.1327900498152	27.2633211802091	22.6435939302884
1181	Deaths	High-middle SDI	Both	Age-standardized	Chronic respiratory diseases	High temperature	Rate	2010	0.0779097313112684	0.244682311405738	-0.0644369243787134
1182	Deaths	High-middle SDI	Both	Age-standardized	Chronic respiratory diseases	Low temperature	Rate	2010	6.28183313341837	7.39235396987473	5.19706255124917
1183	Deaths	High-middle SDI	Both	Age-standardized	Chronic respiratory diseases	Smoking	Rate	2010	20.549111002769	22.6871256238693	18.6494065816119
1184	Deaths	High-middle SDI	Both	Age-standardized	Chronic respiratory diseases	Secondhand smoke	Rate	2010	3.77213859327913	5.62043015451346	2.06335439979452
1185	Deaths	High-middle SDI	Both	Age-standardized	Chronic respiratory diseases	High body-mass index	Rate	2010	0.489991903360973	0.751950519926657	0.280107680397011
1186	Deaths	High-middle SDI	Both	Age-standardized	Chronic respiratory diseases	Occupational carcinogens	Rate	2010	0.245360641095375	0.318841803470638	0.221030257030417
1187	Deaths	Low SDI	Both	Age-standardized	Chronic respiratory diseases	Ambient particulate matter pollution	Rate	2012	12.0426303654167	17.0819733087734	7.91556678732278
1188	Deaths	Low SDI	Both	Age-standardized	Chronic respiratory diseases	Household air pollution from solid fuels	Rate	2012	32.8442424578834	45.9965464186892	20.3818488121367
1189	Deaths	Low SDI	Both	Age-standardized	Chronic respiratory diseases	Ambient ozone pollution	Rate	2012	8.66360285660095	13.7124094978359	4.03111137258313
1190	Deaths	Low SDI	Both	Age-standardized	Chronic respiratory diseases	Smoking	Rate	2012	30.5558169616966	34.6581917403877	25.6343781127625
1191	Deaths	Low SDI	Both	Age-standardized	Chronic respiratory diseases	Secondhand smoke	Rate	2012	4.03335533876566	6.54158667733097	1.82320413511172
1192	Deaths	Low SDI	Both	Age-standardized	Chronic respiratory diseases	High body-mass index	Rate	2012	2.23252806345041	4.43141261783868	0.891332929750794
1193	Deaths	Low SDI	Both	Age-standardized	Chronic respiratory diseases	Occupational carcinogens	Rate	2012	0.182811015386982	0.288895220582486	0.0504926364937228
1194	Deaths	Low SDI	Both	Age-standardized	Chronic respiratory diseases	High temperature	Rate	2012	0.351350294163691	2.46235314885579	-1.73639135324848
1195	Deaths	Low SDI	Both	Age-standardized	Chronic respiratory diseases	Low temperature	Rate	2012	4.21924073332689	6.43663034736875	2.01731434082335
1196	Deaths	Global	Both	Age-standardized	Chronic respiratory diseases	Secondhand smoke	Rate	2013	3.96797384459016	6.00064507848421	2.10790995764187
1197	Deaths	Global	Both	Age-standardized	Chronic respiratory diseases	High body-mass index	Rate	2013	0.936862569727961	1.60097031583741	0.4869421546212
1198	Deaths	Global	Both	Age-standardized	Chronic respiratory diseases	Occupational carcinogens	Rate	2013	0.249792960851016	0.286285153626825	0.214912148060724
1199	Deaths	Global	Both	Age-standardized	Chronic respiratory diseases	Ambient particulate matter pollution	Rate	2013	9.69850035986362	11.8489940698846	7.79085385967629
1200	Deaths	Global	Both	Age-standardized	Chronic respiratory diseases	Household air pollution from solid fuels	Rate	2013	7.42283174660819	11.0950826458456	4.57476337841602
1201	Deaths	Global	Both	Age-standardized	Chronic respiratory diseases	Ambient ozone pollution	Rate	2013	4.82056184254812	7.49692802816991	2.2426632638019
1202	Deaths	Global	Both	Age-standardized	Chronic respiratory diseases	Smoking	Rate	2013	23.8557981588997	25.9332378025727	21.4529951084043
1203	Deaths	High-middle SDI	Both	Age-standardized	Chronic respiratory diseases	Smoking	Rate	2012	18.5988180447443	20.8663423048496	16.8941233706202
1204	Deaths	High-middle SDI	Both	Age-standardized	Chronic respiratory diseases	Secondhand smoke	Rate	2012	3.35573356919633	5.0709044140064	1.78994408762435
1205	Deaths	High-middle SDI	Both	Age-standardized	Chronic respiratory diseases	High body-mass index	Rate	2012	0.467139117408079	0.713303605987799	0.268505381134234
1206	Deaths	High-middle SDI	Both	Age-standardized	Chronic respiratory diseases	Occupational carcinogens	Rate	2012	0.222630845320404	0.302456760523066	0.199425406895383
1207	Deaths	Global	Both	Age-standardized	Chronic respiratory diseases	High temperature	Rate	2013	0.187224757650054	0.803872412416055	-0.320322131980585
1208	Deaths	Global	Both	Age-standardized	Chronic respiratory diseases	Low temperature	Rate	2013	5.61396802856831	6.80672164549658	4.54219326464534
1209	Deaths	High-middle SDI	Both	Age-standardized	Chronic respiratory diseases	High temperature	Rate	2012	0.0560308896415392	0.192437500035516	-0.0706854546808525
1210	Deaths	High-middle SDI	Both	Age-standardized	Chronic respiratory diseases	Low temperature	Rate	2012	5.56847685258629	6.68758190800852	4.56005209113194
1211	Deaths	Middle SDI	Both	Age-standardized	Chronic respiratory diseases	Ambient particulate matter pollution	Rate	2012	15.8224992578529	19.3493570655045	12.7834453556049
1212	Deaths	Middle SDI	Both	Age-standardized	Chronic respiratory diseases	Household air pollution from solid fuels	Rate	2012	7.85847085474336	13.2392758603202	4.19173237053222
1213	Deaths	Middle SDI	Both	Age-standardized	Chronic respiratory diseases	Ambient ozone pollution	Rate	2012	6.60967808383134	10.1805775915439	3.07543350147589
1214	Deaths	Middle SDI	Both	Age-standardized	Chronic respiratory diseases	Smoking	Rate	2012	32.1437849538484	35.2608162741507	29.2251217913241
1215	Deaths	Middle SDI	Both	Age-standardized	Chronic respiratory diseases	Secondhand smoke	Rate	2012	6.48210684430356	9.8177540498431	3.48427858036253
1216	Deaths	Middle SDI	Both	Age-standardized	Chronic respiratory diseases	High body-mass index	Rate	2012	1.13099097983761	1.81291064520289	0.623507033648607
1217	Deaths	Middle SDI	Both	Age-standardized	Chronic respiratory diseases	Occupational carcinogens	Rate	2012	0.332178461860518	0.381855960339987	0.282880333046361
1218	Deaths	Middle SDI	Both	Age-standardized	Chronic respiratory diseases	High temperature	Rate	2011	0.124880055178429	0.610744381625325	-0.419420582378683
1219	Deaths	Middle SDI	Both	Age-standardized	Chronic respiratory diseases	Low temperature	Rate	2011	8.79292954827102	10.5374838280655	7.38882972853905
1220	Deaths	Global	Both	Age-standardized	Chronic respiratory diseases	Ambient particulate matter pollution	Rate	2012	9.58159188060146	11.748976085924	7.65749323903603
1221	Deaths	Global	Both	Age-standardized	Chronic respiratory diseases	Household air pollution from solid fuels	Rate	2012	7.8964118548623	11.782319320453	4.92620162115626
1222	Deaths	Global	Both	Age-standardized	Chronic respiratory diseases	Ambient ozone pollution	Rate	2012	4.98299292161533	7.73676196876806	2.32780922423453
1223	Deaths	Global	Both	Age-standardized	Chronic respiratory diseases	Smoking	Rate	2012	24.3681684466624	26.3831914420027	22.1303780291075
1224	Deaths	Low-middle SDI	Both	Age-standardized	Chronic respiratory diseases	High temperature	Rate	2012	0.731255913588293	4.05275646196365	-1.40916886436361
1225	Deaths	Low-middle SDI	Both	Age-standardized	Chronic respiratory diseases	Low temperature	Rate	2012	6.72238844224423	9.62905077441305	4.04841758859913
1226	Deaths	High-middle SDI	Both	Age-standardized	Chronic respiratory diseases	Ambient particulate matter pollution	Rate	2012	7.58555178935289	9.51737425206776	5.90271605814716
1227	Deaths	High-middle SDI	Both	Age-standardized	Chronic respiratory diseases	Household air pollution from solid fuels	Rate	2012	1.37256787396955	2.72127628672947	0.625606771445192
1228	Deaths	High-middle SDI	Both	Age-standardized	Chronic respiratory diseases	Ambient ozone pollution	Rate	2012	3.3730927883267	5.39598554264689	1.55004312779877
1229	Deaths	Middle SDI	Both	Age-standardized	Chronic respiratory diseases	High temperature	Rate	2012	0.123717273650157	0.634161103722469	-0.44527215350947
1230	Deaths	Middle SDI	Both	Age-standardized	Chronic respiratory diseases	Low temperature	Rate	2012	8.25721184904131	9.91056700091306	6.90765550925381
1231	Deaths	Global	Both	Age-standardized	Chronic respiratory diseases	Secondhand smoke	Rate	2012	4.0586377656201	6.12973380450643	2.1229769961131
1232	Deaths	Global	Both	Age-standardized	Chronic respiratory diseases	High body-mass index	Rate	2012	0.930436645451773	1.58442683901917	0.474438165272377
1233	Deaths	Global	Both	Age-standardized	Chronic respiratory diseases	Occupational carcinogens	Rate	2012	0.258537396845043	0.291569198353987	0.225307459543172
1234	Deaths	Global	Both	Age-standardized	Chronic respiratory diseases	High temperature	Rate	2012	0.175414986731752	0.815223908776017	-0.358234231045346
1235	Deaths	Global	Both	Age-standardized	Chronic respiratory diseases	Low temperature	Rate	2012	5.80791634468905	6.93053842015658	4.74023759085003
1236	Deaths	High SDI	Both	Age-standardized	Chronic respiratory diseases	High temperature	Rate	2012	0.0269339225076933	0.0741369072898188	-0.0164071810926299
1237	Deaths	High SDI	Both	Age-standardized	Chronic respiratory diseases	Low temperature	Rate	2012	3.93695743535115	4.78351924847961	3.16979249730895
1238	Deaths	Low-middle SDI	Both	Age-standardized	Chronic respiratory diseases	Ambient particulate matter pollution	Rate	2012	18.8150876252248	24.1833551795101	13.6189340024947
1239	Deaths	Low-middle SDI	Both	Age-standardized	Chronic respiratory diseases	Household air pollution from solid fuels	Rate	2012	28.8648649578422	42.1074601714543	17.8679477397401
1240	Deaths	Low-middle SDI	Both	Age-standardized	Chronic respiratory diseases	Ambient ozone pollution	Rate	2012	11.5255225908013	17.9669118785933	5.36661402211215
1241	Deaths	Low-middle SDI	Both	Age-standardized	Chronic respiratory diseases	Smoking	Rate	2012	45.607393142389	50.4033499906594	38.4087024495678
1242	Deaths	Low-middle SDI	Both	Age-standardized	Chronic respiratory diseases	Secondhand smoke	Rate	2012	8.1752615153272	12.4987700995174	3.99649650074263
1243	Deaths	Low-middle SDI	Both	Age-standardized	Chronic respiratory diseases	High body-mass index	Rate	2012	1.98735657299573	3.77674865406301	0.849818984966429
1244	Deaths	Low-middle SDI	Both	Age-standardized	Chronic respiratory diseases	Occupational carcinogens	Rate	2012	0.243918070390036	0.314664391747154	0.150421097558265
1245	Deaths	High SDI	Both	Age-standardized	Chronic respiratory diseases	Ambient particulate matter pollution	Rate	2012	1.5324595540162	2.17472270961396	1.00130543433036
1246	Deaths	High SDI	Both	Age-standardized	Chronic respiratory diseases	Household air pollution from solid fuels	Rate	2012	0.0138416221291168	0.0362504633654131	0.00391476437164984
1247	Deaths	High SDI	Both	Age-standardized	Chronic respiratory diseases	Ambient ozone pollution	Rate	2012	1.43713767912872	2.36657900365793	0.644695699849912
1248	Deaths	High SDI	Both	Age-standardized	Chronic respiratory diseases	Smoking	Rate	2012	11.9936202014041	13.3758989170132	10.4952703854
1249	Deaths	High SDI	Both	Age-standardized	Chronic respiratory diseases	Secondhand smoke	Rate	2012	0.971182464585349	1.46995531475306	0.497644120268005
1250	Deaths	High SDI	Both	Age-standardized	Chronic respiratory diseases	High body-mass index	Rate	2012	0.281544527305961	0.411633074784256	0.173424857795483
1251	Deaths	High SDI	Both	Age-standardized	Chronic respiratory diseases	Occupational carcinogens	Rate	2012	0.199281982991944	0.232792426759629	0.175804135330668
1252	Deaths	Low-middle SDI	Both	Age-standardized	Chronic respiratory diseases	Ambient particulate matter pollution	Rate	2013	20.5694782880807	26.2998514026217	15.0318099724035
1253	Deaths	Low-middle SDI	Both	Age-standardized	Chronic respiratory diseases	Household air pollution from solid fuels	Rate	2013	27.8138063661039	40.8858665308003	17.0586050740475
1254	Deaths	Low-middle SDI	Both	Age-standardized	Chronic respiratory diseases	Ambient ozone pollution	Rate	2013	12.1845546461633	18.9041508059144	5.74300039258845
1255	Deaths	Low-middle SDI	Both	Age-standardized	Chronic respiratory diseases	Smoking	Rate	2013	46.5023968350351	51.5497028610678	39.5695868892763
1256	Deaths	Low-middle SDI	Both	Age-standardized	Chronic respiratory diseases	Secondhand smoke	Rate	2013	8.31272859881472	12.7278117431993	4.10920361865129
1257	Deaths	High SDI	Both	Age-standardized	Chronic respiratory diseases	High temperature	Rate	2014	0.0166506021516565	0.0592731207621369	-0.0191174979874764
1258	Deaths	High SDI	Both	Age-standardized	Chronic respiratory diseases	Low temperature	Rate	2014	3.87760409021653	4.71996409058542	3.09903739955645
1259	Deaths	Low-middle SDI	Both	Age-standardized	Chronic respiratory diseases	High body-mass index	Rate	2013	2.05818454211242	3.92260586725671	0.892708326575335
1260	Deaths	Low-middle SDI	Both	Age-standardized	Chronic respiratory diseases	Occupational carcinogens	Rate	2013	0.239530625980883	0.310177787282189	0.146401599973514
1261	Deaths	High SDI	Both	Age-standardized	Chronic respiratory diseases	Ambient particulate matter pollution	Rate	2014	1.43053486844949	2.0603719414663	0.916366464822784
1262	Deaths	High SDI	Both	Age-standardized	Chronic respiratory diseases	Household air pollution from solid fuels	Rate	2014	0.0115836183507055	0.0307473154720942	0.00319445644765634
1263	Deaths	High SDI	Both	Age-standardized	Chronic respiratory diseases	Ambient ozone pollution	Rate	2014	1.36786127947784	2.2693765042371	0.601056355327633
1264	Deaths	High SDI	Both	Age-standardized	Chronic respiratory diseases	Smoking	Rate	2014	11.6958271433053	13.0777630698919	10.1921426112563
1265	Deaths	High SDI	Both	Age-standardized	Chronic respiratory diseases	Secondhand smoke	Rate	2014	0.951545540099378	1.44918925149588	0.489717876777241
1266	Deaths	High SDI	Both	Age-standardized	Chronic respiratory diseases	High body-mass index	Rate	2014	0.275555472335314	0.40357683759568	0.169715130492759
1267	Deaths	High SDI	Both	Age-standardized	Chronic respiratory diseases	Occupational carcinogens	Rate	2014	0.186356932651343	0.218812580200193	0.16302908469299
1268	Deaths	Low SDI	Both	Age-standardized	Chronic respiratory diseases	Ambient particulate matter pollution	Rate	2014	13.3566536533432	18.5960947791877	9.03007769903117
1269	Deaths	Low SDI	Both	Age-standardized	Chronic respiratory diseases	Household air pollution from solid fuels	Rate	2014	29.7385081962144	41.7733507904762	18.7161223647138
1270	Deaths	Low SDI	Both	Age-standardized	Chronic respiratory diseases	Ambient ozone pollution	Rate	2014	8.85064467046227	13.898417373979	4.16310735046968
1271	Deaths	Global	Both	Age-standardized	Chronic respiratory diseases	Secondhand smoke	Rate	2015	3.78177541038276	5.73232101159676	1.96914911786999
1272	Deaths	Global	Both	Age-standardized	Chronic respiratory diseases	High body-mass index	Rate	2015	0.944402202462951	1.58440070270384	0.497356003883222
1273	Deaths	Global	Both	Age-standardized	Chronic respiratory diseases	Occupational carcinogens	Rate	2015	0.233265236505769	0.264303228193015	0.20403310594754
1274	Deaths	High SDI	Both	Age-standardized	Chronic respiratory diseases	High temperature	Rate	2013	0.0199263352636513	0.0632479343177376	-0.0170778903464773
1275	Deaths	High SDI	Both	Age-standardized	Chronic respiratory diseases	Low temperature	Rate	2013	4.06994638382812	4.91312521638678	3.29140690375476
1276	Deaths	Global	Both	Age-standardized	Chronic respiratory diseases	Ambient particulate matter pollution	Rate	2015	9.53774512006022	11.6813570183903	7.6063192809634
1277	Deaths	Global	Both	Age-standardized	Chronic respiratory diseases	Household air pollution from solid fuels	Rate	2015	6.45157529519778	9.69381497579379	3.96321132012426
1278	Deaths	Global	Both	Age-standardized	Chronic respiratory diseases	Ambient ozone pollution	Rate	2015	4.68145623070436	7.28657856993717	2.17993162927679
1279	Deaths	Global	Both	Age-standardized	Chronic respiratory diseases	Smoking	Rate	2015	22.6620865476976	24.6738888430481	20.2863816971375
1280	Deaths	Global	Both	Age-standardized	Chronic respiratory diseases	High temperature	Rate	2015	0.186233104530201	0.84171643110678	-0.354758322190497
1281	Deaths	Global	Both	Age-standardized	Chronic respiratory diseases	Low temperature	Rate	2015	5.1707884300243	6.26436344859787	4.15202066098666
1282	Deaths	High-middle SDI	Both	Age-standardized	Chronic respiratory diseases	Ambient particulate matter pollution	Rate	2014	7.05534610893811	9.15090559489989	5.55385431623211
1283	Deaths	High-middle SDI	Both	Age-standardized	Chronic respiratory diseases	Household air pollution from solid fuels	Rate	2014	1.05291518572038	2.21661000293583	0.458063542794319
1284	Deaths	High-middle SDI	Both	Age-standardized	Chronic respiratory diseases	Ambient ozone pollution	Rate	2014	3.06870647694518	4.89746445179985	1.38771647708895
1285	Deaths	High SDI	Both	Age-standardized	Chronic respiratory diseases	Ambient particulate matter pollution	Rate	2013	1.48489536946379	2.12114764047871	0.964372513142321
1286	Deaths	Low-middle SDI	Both	Age-standardized	Chronic respiratory diseases	High temperature	Rate	2013	0.730832394628209	4.14751754677235	-1.32658111839858
1287	Deaths	Low-middle SDI	Both	Age-standardized	Chronic respiratory diseases	Low temperature	Rate	2013	6.51982346235077	9.4725687811475	3.78342103775432
1288	Deaths	Middle SDI	Both	Age-standardized	Chronic respiratory diseases	Ambient particulate matter pollution	Rate	2014	15.083275537379	18.5782392024395	12.1553033738954
1289	Deaths	Middle SDI	Both	Age-standardized	Chronic respiratory diseases	Household air pollution from solid fuels	Rate	2014	6.26947793405941	10.8410966410721	3.27011889828225
1290	Deaths	Middle SDI	Both	Age-standardized	Chronic respiratory diseases	Ambient ozone pollution	Rate	2014	5.1602379351324	8.20809102295655	2.34804838276038
1291	Deaths	Middle SDI	Both	Age-standardized	Chronic respiratory diseases	Smoking	Rate	2014	29.4518855549162	32.4087507358881	26.3579854903829
1292	Deaths	Middle SDI	Both	Age-standardized	Chronic respiratory diseases	Secondhand smoke	Rate	2014	5.94947750802967	8.9469628541858	3.14401308130922
1293	Deaths	Middle SDI	Both	Age-standardized	Chronic respiratory diseases	High body-mass index	Rate	2014	1.11330065065067	1.77884435745787	0.626905558436865
1294	Deaths	Middle SDI	Both	Age-standardized	Chronic respiratory diseases	Occupational carcinogens	Rate	2014	0.30778745938661	0.357303071724969	0.259895237021263
1295	Deaths	Middle SDI	Both	Age-standardized	Chronic respiratory diseases	High temperature	Rate	2014	0.115369035706726	0.580536578521836	-0.415630016023087
1296	Deaths	Middle SDI	Both	Age-standardized	Chronic respiratory diseases	Low temperature	Rate	2014	7.3653169806716	8.97024540647215	6.17386208096166
1297	Deaths	Low SDI	Both	Age-standardized	Chronic respiratory diseases	Smoking	Rate	2014	29.7861863344339	33.8198255415693	25.2320108113715
1298	Deaths	Low SDI	Both	Age-standardized	Chronic respiratory diseases	Secondhand smoke	Rate	2014	4.06614317773901	6.49949092011423	1.88413116940232
1299	Deaths	Low SDI	Both	Age-standardized	Chronic respiratory diseases	High body-mass index	Rate	2014	2.25994337310276	4.45892838118333	0.93496079545915
1300	Deaths	Low SDI	Both	Age-standardized	Chronic respiratory diseases	Occupational carcinogens	Rate	2014	0.172008351240091	0.267889402175209	0.0519301686325246
1301	Deaths	Low SDI	Both	Age-standardized	Chronic respiratory diseases	High temperature	Rate	2014	0.375070809511006	2.52250716345388	-1.49030407089198
1302	Deaths	Low SDI	Both	Age-standardized	Chronic respiratory diseases	Low temperature	Rate	2014	4.13110259639826	6.44088367594179	1.85247523003403
1303	Deaths	High SDI	Both	Age-standardized	Chronic respiratory diseases	Household air pollution from solid fuels	Rate	2013	0.0125223555298395	0.0324899746230145	0.00344789254454679
1304	Deaths	High SDI	Both	Age-standardized	Chronic respiratory diseases	Ambient ozone pollution	Rate	2013	1.42541733211829	2.3473907038017	0.635325719300853
1305	Deaths	High SDI	Both	Age-standardized	Chronic respiratory diseases	Smoking	Rate	2013	11.8853120281321	13.2851577674954	10.3745290372351
1306	Deaths	High SDI	Both	Age-standardized	Chronic respiratory diseases	Secondhand smoke	Rate	2013	0.963220212876586	1.45791771824352	0.494701107456943
1307	Deaths	High SDI	Both	Age-standardized	Chronic respiratory diseases	High body-mass index	Rate	2013	0.278137756625028	0.405426995300837	0.170983329340761
1308	Deaths	High SDI	Both	Age-standardized	Chronic respiratory diseases	Occupational carcinogens	Rate	2013	0.1936967458541	0.226183019252834	0.169928800787332
1309	Deaths	Global	Both	Age-standardized	Chronic respiratory diseases	Smoking	Rate	2014	23.2945473641679	25.2922805685226	21.0087323918887
1310	Deaths	Middle SDI	Both	Age-standardized	Chronic respiratory diseases	High temperature	Rate	2013	0.171137070810217	0.639623567476573	-0.389900664193227
1311	Deaths	Middle SDI	Both	Age-standardized	Chronic respiratory diseases	Low temperature	Rate	2013	7.65581807708651	9.22831368876505	6.33909471410167
1312	Deaths	Global	Both	Age-standardized	Chronic respiratory diseases	Ambient particulate matter pollution	Rate	2014	9.72802216927463	11.8938789844394	7.73539858329138
1313	Deaths	Global	Both	Age-standardized	Chronic respiratory diseases	Household air pollution from solid fuels	Rate	2014	6.93462585418821	10.4379305643389	4.24080405668686
1314	Deaths	Global	Both	Age-standardized	Chronic respiratory diseases	Ambient ozone pollution	Rate	2014	4.62799700127929	7.24347834873289	2.15765971179718
1315	Deaths	Low SDI	Both	Age-standardized	Chronic respiratory diseases	High temperature	Rate	2015	0.36193411977045	2.33853371553143	-1.44443881803948
1316	Deaths	Low SDI	Both	Age-standardized	Chronic respiratory diseases	Low temperature	Rate	2015	3.84616461177393	5.89303411438223	1.87825928076719
1317	Deaths	Global	Both	Age-standardized	Chronic respiratory diseases	Ambient particulate matter pollution	Rate	2016	9.18675969480833	11.399888778972	7.36198450415076
1318	Deaths	Global	Both	Age-standardized	Chronic respiratory diseases	Household air pollution from solid fuels	Rate	2016	6.07834173751978	9.22757996764354	3.73408436020502
1319	Deaths	Global	Both	Age-standardized	Chronic respiratory diseases	Ambient ozone pollution	Rate	2016	4.83914347226569	7.48403217560716	2.25962972376139
1320	Deaths	Global	Both	Age-standardized	Chronic respiratory diseases	High temperature	Rate	2016	0.211978030096892	0.907785746968939	-0.326793455859513
1321	Deaths	Global	Both	Age-standardized	Chronic respiratory diseases	Low temperature	Rate	2016	5.02082671802641	6.05505630954779	4.09584567217203
1322	Deaths	Global	Both	Age-standardized	Chronic respiratory diseases	Secondhand smoke	Rate	2014	3.88158888763323	5.87606571977517	2.07744678239114
1323	Deaths	Global	Both	Age-standardized	Chronic respiratory diseases	High body-mass index	Rate	2014	0.941028058786112	1.60491473794402	0.491322041103048
1324	Deaths	Global	Both	Age-standardized	Chronic respiratory diseases	Occupational carcinogens	Rate	2014	0.239560415555716	0.27050591151627	0.20889934055542
1325	Deaths	Global	Both	Age-standardized	Chronic respiratory diseases	High temperature	Rate	2014	0.188687985673047	0.847985862519298	-0.349002291570936
1326	Deaths	Global	Both	Age-standardized	Chronic respiratory diseases	Low temperature	Rate	2014	5.39709135245459	6.55328926768114	4.35922148428483
1327	Deaths	Low SDI	Both	Age-standardized	Chronic respiratory diseases	High temperature	Rate	2013	0.299961651971372	2.43168604712792	-1.67180976662306
1328	Deaths	Low SDI	Both	Age-standardized	Chronic respiratory diseases	Low temperature	Rate	2013	4.11287111729406	6.41518371458797	1.94684888946053
1329	Deaths	High-middle SDI	Both	Age-standardized	Chronic respiratory diseases	Ambient particulate matter pollution	Rate	2015	6.81061653876539	8.92075244070475	5.26829760614955
1330	Deaths	High-middle SDI	Both	Age-standardized	Chronic respiratory diseases	Household air pollution from solid fuels	Rate	2015	0.936452006681328	1.93332185656594	0.396309406884741
1331	Deaths	High-middle SDI	Both	Age-standardized	Chronic respiratory diseases	Ambient ozone pollution	Rate	2015	3.07563571423989	4.96047216152273	1.38736528727683
1332	Deaths	High-middle SDI	Both	Age-standardized	Chronic respiratory diseases	Ambient particulate matter pollution	Rate	2013	7.30883833447116	9.33526952812143	5.76089153508164
1333	Deaths	High-middle SDI	Both	Age-standardized	Chronic respiratory diseases	Household air pollution from solid fuels	Rate	2013	1.19377043046843	2.40287164786583	0.527532722657941
1334	Deaths	High-middle SDI	Both	Age-standardized	Chronic respiratory diseases	Ambient ozone pollution	Rate	2013	3.16733090297854	5.07404842135237	1.42863490039996
1335	Deaths	Global	Both	Age-standardized	Chronic respiratory diseases	Secondhand smoke	Rate	2016	3.71354581130531	5.65971258741599	1.97757460755034
1336	Deaths	Global	Both	Age-standardized	Chronic respiratory diseases	High body-mass index	Rate	2016	0.942777949645792	1.56490361948992	0.499694801153633
1337	Deaths	Global	Both	Age-standardized	Chronic respiratory diseases	Occupational carcinogens	Rate	2016	0.227161819955519	0.263031989044002	0.197446709952419
1338	Deaths	Middle SDI	Both	Age-standardized	Chronic respiratory diseases	Ambient particulate matter pollution	Rate	2013	15.473651763272	18.9709342924076	12.5610803091588
1339	Deaths	Middle SDI	Both	Age-standardized	Chronic respiratory diseases	Household air pollution from solid fuels	Rate	2013	7.01888225216354	11.9166507966422	3.70316256714723
1340	Deaths	Middle SDI	Both	Age-standardized	Chronic respiratory diseases	Ambient ozone pollution	Rate	2013	5.7358339501175	9.10352658219229	2.63823867974878
1341	Deaths	Middle SDI	Both	Age-standardized	Chronic respiratory diseases	Smoking	Rate	2013	30.7613531934707	33.9617895167737	27.7008027025208
1342	Deaths	Middle SDI	Both	Age-standardized	Chronic respiratory diseases	Secondhand smoke	Rate	2013	6.20351887003184	9.34026000775746	3.22941075807051
1343	Deaths	High-middle SDI	Both	Age-standardized	Chronic respiratory diseases	Smoking	Rate	2013	17.682496562093	20.1367526207842	15.8698897534948
1344	Deaths	High-middle SDI	Both	Age-standardized	Chronic respiratory diseases	Secondhand smoke	Rate	2013	3.17919229575218	4.82070480947871	1.67563160829767
1345	Deaths	High-middle SDI	Both	Age-standardized	Chronic respiratory diseases	High body-mass index	Rate	2013	0.457157670786147	0.701733837416687	0.266167268779204
1346	Deaths	High-middle SDI	Both	Age-standardized	Chronic respiratory diseases	Occupational carcinogens	Rate	2013	0.209181416946254	0.290483839656615	0.185069746298625
1347	Deaths	High-middle SDI	Both	Age-standardized	Chronic respiratory diseases	High temperature	Rate	2013	0.081076117433604	0.219637579190039	-0.0395260153716093
1348	Deaths	High-middle SDI	Both	Age-standardized	Chronic respiratory diseases	Low temperature	Rate	2013	5.35430861631202	6.43086070877496	4.38392356271754
1349	Deaths	High-middle SDI	Both	Age-standardized	Chronic respiratory diseases	High temperature	Rate	2015	0.0412872153820571	0.160662357572514	-0.067468419505395
1350	Deaths	High-middle SDI	Both	Age-standardized	Chronic respiratory diseases	Low temperature	Rate	2015	4.92743338175592	5.97535326582109	4.012581423795
1351	Deaths	Low SDI	Both	Age-standardized	Chronic respiratory diseases	Ambient particulate matter pollution	Rate	2013	13.0289383635731	18.3278533898397	8.65669599530379
1352	Deaths	Low SDI	Both	Age-standardized	Chronic respiratory diseases	Household air pollution from solid fuels	Rate	2013	31.5549873520721	44.1102062287036	19.7406467466229
1353	Deaths	Low SDI	Both	Age-standardized	Chronic respiratory diseases	Ambient ozone pollution	Rate	2013	9.10731259405412	14.1891336136207	4.34890941519952
1354	Deaths	Middle SDI	Both	Age-standardized	Chronic respiratory diseases	High temperature	Rate	2015	0.109306228343541	0.591579926598044	-0.440151492121999
1355	Deaths	Middle SDI	Both	Age-standardized	Chronic respiratory diseases	Low temperature	Rate	2015	6.92746894370477	8.4238198284391	5.73233489711128
1356	Deaths	Low SDI	Both	Age-standardized	Chronic respiratory diseases	Ambient particulate matter pollution	Rate	2015	13.4389933833035	18.6518632367008	9.19276119379003
1357	Deaths	Low SDI	Both	Age-standardized	Chronic respiratory diseases	Household air pollution from solid fuels	Rate	2015	28.3161685028169	40.5330353186738	17.7666500026978
1358	Deaths	Low SDI	Both	Age-standardized	Chronic respiratory diseases	Ambient ozone pollution	Rate	2015	8.93500860545628	13.8194938656783	4.24628606149986
1359	Deaths	Low SDI	Both	Age-standardized	Chronic respiratory diseases	Smoking	Rate	2015	29.1940604898292	33.1919406949985	24.4515844940404
1360	Deaths	Low SDI	Both	Age-standardized	Chronic respiratory diseases	Secondhand smoke	Rate	2015	4.02345104403436	6.44830681795932	1.87141636490207
1361	Deaths	Low SDI	Both	Age-standardized	Chronic respiratory diseases	High body-mass index	Rate	2015	2.26623868070627	4.43365795099352	0.949196811454587
1362	Deaths	Low SDI	Both	Age-standardized	Chronic respiratory diseases	Occupational carcinogens	Rate	2015	0.16805160915793	0.263698316684423	0.0513156973892124
1363	Deaths	Low-middle SDI	Both	Age-standardized	Chronic respiratory diseases	High temperature	Rate	2014	0.899577006958572	4.46174102534748	-1.40623861802897
1364	Deaths	Middle SDI	Both	Age-standardized	Chronic respiratory diseases	High body-mass index	Rate	2013	1.12336552460131	1.79422997227673	0.621439199143004
1365	Deaths	Middle SDI	Both	Age-standardized	Chronic respiratory diseases	Occupational carcinogens	Rate	2013	0.321456573579594	0.37247164858339	0.270542697432156
1366	Deaths	Low SDI	Both	Age-standardized	Chronic respiratory diseases	Smoking	Rate	2013	30.6171350493685	34.9197772514959	25.8363856650533
1367	Deaths	Low SDI	Both	Age-standardized	Chronic respiratory diseases	Secondhand smoke	Rate	2013	4.09406556201266	6.63504213132254	1.8691056290151
1368	Deaths	Low SDI	Both	Age-standardized	Chronic respiratory diseases	High body-mass index	Rate	2013	2.24763674113535	4.41224732781869	0.927675098989063
1369	Deaths	Low SDI	Both	Age-standardized	Chronic respiratory diseases	Occupational carcinogens	Rate	2013	0.179753793342543	0.280412154616684	0.0520851873664369
1370	Deaths	High-middle SDI	Both	Age-standardized	Chronic respiratory diseases	Smoking	Rate	2014	16.9813625055869	19.3710186010929	15.2966278363594
1371	Deaths	High-middle SDI	Both	Age-standardized	Chronic respiratory diseases	Secondhand smoke	Rate	2014	3.03916233903784	4.61774877747267	1.61434980359862
1372	Deaths	High-middle SDI	Both	Age-standardized	Chronic respiratory diseases	High body-mass index	Rate	2014	0.449236384241552	0.682555971824869	0.263748719916108
1373	Deaths	Global	Both	Age-standardized	Chronic respiratory diseases	Smoking	Rate	2016	22.1398845101525	24.1527802239856	19.8567750781942
1374	Deaths	High-middle SDI	Both	Age-standardized	Chronic respiratory diseases	Smoking	Rate	2015	16.5231853724387	18.9591611213439	14.7207296734147
1375	Deaths	High-middle SDI	Both	Age-standardized	Chronic respiratory diseases	Secondhand smoke	Rate	2015	2.93527524577283	4.44358763232649	1.56546967147652
1376	Deaths	High-middle SDI	Both	Age-standardized	Chronic respiratory diseases	High body-mass index	Rate	2015	0.443114613230118	0.667317056865974	0.259175316963753
1377	Deaths	High-middle SDI	Both	Age-standardized	Chronic respiratory diseases	Occupational carcinogens	Rate	2015	0.191337969283746	0.272099750930393	0.168453324266492
1378	Deaths	Low-middle SDI	Both	Age-standardized	Chronic respiratory diseases	Ambient particulate matter pollution	Rate	2014	21.8419402795771	27.7027204228139	15.9576552242682
1379	Deaths	Low-middle SDI	Both	Age-standardized	Chronic respiratory diseases	Household air pollution from solid fuels	Rate	2014	26.4958826565836	39.7168559841826	15.777538643174
1380	Deaths	Low-middle SDI	Both	Age-standardized	Chronic respiratory diseases	Ambient ozone pollution	Rate	2014	12.198483838896	19.0991116725735	5.68414351683411
1381	Deaths	Low-middle SDI	Both	Age-standardized	Chronic respiratory diseases	Smoking	Rate	2014	46.7988854005424	51.7855199352103	39.1948916061481
1382	Deaths	Low-middle SDI	Both	Age-standardized	Chronic respiratory diseases	Secondhand smoke	Rate	2014	8.37745989908707	12.8601946266573	4.12278744580754
1383	Deaths	Low-middle SDI	Both	Age-standardized	Chronic respiratory diseases	High body-mass index	Rate	2014	2.10677251952907	3.97606693821291	0.922275113233722
1384	Deaths	Low-middle SDI	Both	Age-standardized	Chronic respiratory diseases	Occupational carcinogens	Rate	2014	0.233468219540346	0.300721270285768	0.146401243567093
1385	Deaths	High-middle SDI	Both	Age-standardized	Chronic respiratory diseases	Occupational carcinogens	Rate	2014	0.197207604690995	0.269680725728719	0.174856297275078
1386	Deaths	High-middle SDI	Both	Age-standardized	Chronic respiratory diseases	High temperature	Rate	2014	0.0390156210082023	0.159349603895911	-0.0715894358571529
1387	Deaths	High-middle SDI	Both	Age-standardized	Chronic respiratory diseases	Low temperature	Rate	2014	5.03261655215474	6.13068744246761	4.08320445019067
1388	Deaths	Low-middle SDI	Both	Age-standardized	Chronic respiratory diseases	Low temperature	Rate	2014	6.45535203789392	9.51129550421955	3.60835405168196
1389	Deaths	High SDI	Both	Age-standardized	Chronic respiratory diseases	High temperature	Rate	2016	0.0229309532517464	0.0706883392197611	-0.0188714041068555
1390	Deaths	High SDI	Both	Age-standardized	Chronic respiratory diseases	Low temperature	Rate	2016	3.79081245847484	4.61183375134758	3.05749048620287
1391	Deaths	High SDI	Both	Age-standardized	Chronic respiratory diseases	Household air pollution from solid fuels	Rate	2015	0.0108879384390044	0.0289651392619904	0.00292499642925626
1392	Deaths	High SDI	Both	Age-standardized	Chronic respiratory diseases	Ambient ozone pollution	Rate	2015	1.3351976112731	2.21172592583249	0.584904896065174
1393	Deaths	High SDI	Both	Age-standardized	Chronic respiratory diseases	Smoking	Rate	2015	11.6835902070061	13.105946800722	10.1725383054684
1394	Deaths	High SDI	Both	Age-standardized	Chronic respiratory diseases	Secondhand smoke	Rate	2015	0.952832868853345	1.45145633902239	0.490788068467226
1395	Deaths	High SDI	Both	Age-standardized	Chronic respiratory diseases	High body-mass index	Rate	2015	0.275653557380707	0.402705770033374	0.169972523309675
1396	Deaths	High SDI	Both	Age-standardized	Chronic respiratory diseases	Occupational carcinogens	Rate	2015	0.184120930968038	0.214252818359802	0.161430832939597
1397	Deaths	Low SDI	Both	Age-standardized	Chronic respiratory diseases	Ambient particulate matter pollution	Rate	2016	13.0817216213859	18.0630978224786	8.95982640485239
1398	Deaths	Low SDI	Both	Age-standardized	Chronic respiratory diseases	Household air pollution from solid fuels	Rate	2016	27.2597167023062	38.8042789344233	17.0707303875178
1399	Deaths	Low SDI	Both	Age-standardized	Chronic respiratory diseases	Ambient ozone pollution	Rate	2016	9.22622618890359	14.2310677041217	4.33635533137139
1400	Deaths	High SDI	Both	Age-standardized	Chronic respiratory diseases	Ambient particulate matter pollution	Rate	2016	1.34342994692032	1.96143550820089	0.840072468539478
1401	Deaths	High SDI	Both	Age-standardized	Chronic respiratory diseases	Household air pollution from solid fuels	Rate	2016	0.0103979662954776	0.0279120293827574	0.00271020295259296
1402	Deaths	High SDI	Both	Age-standardized	Chronic respiratory diseases	Ambient ozone pollution	Rate	2016	1.28617068387949	2.13138204107991	0.564444683271642
1403	Deaths	High SDI	Both	Age-standardized	Chronic respiratory diseases	Smoking	Rate	2016	11.575608027521	12.9900010649089	10.1038654479569
1404	Deaths	High SDI	Both	Age-standardized	Chronic respiratory diseases	Secondhand smoke	Rate	2016	0.949882765202281	1.44390143427711	0.489417560610653
1405	Deaths	Low-middle SDI	Both	Age-standardized	Chronic respiratory diseases	High temperature	Rate	2016	0.908332768048972	4.45679621536405	-1.35543269429233
1406	Deaths	High-middle SDI	Both	Age-standardized	Chronic respiratory diseases	Ambient particulate matter pollution	Rate	2016	6.48892901758123	8.58106609825219	4.9878059862928
1407	Deaths	High-middle SDI	Both	Age-standardized	Chronic respiratory diseases	Household air pollution from solid fuels	Rate	2016	0.861370143690777	1.79992237418579	0.372681355616636
1408	Deaths	High-middle SDI	Both	Age-standardized	Chronic respiratory diseases	Ambient ozone pollution	Rate	2016	3.19897111927826	5.11320632362019	1.46860421181572
1409	Deaths	High-middle SDI	Both	Age-standardized	Chronic respiratory diseases	Smoking	Rate	2016	16.2070876132898	18.9039033460666	14.4514481557583
1410	Deaths	High-middle SDI	Both	Age-standardized	Chronic respiratory diseases	Secondhand smoke	Rate	2016	2.88230223522391	4.42758897883179	1.49585932854851
1411	Deaths	High-middle SDI	Both	Age-standardized	Chronic respiratory diseases	High body-mass index	Rate	2016	0.440192435813385	0.653644511478993	0.257051893575873
1412	Deaths	Middle SDI	Both	Age-standardized	Chronic respiratory diseases	Smoking	Rate	2015	28.2059162896819	31.1971326587756	25.1217121912085
1413	Deaths	Middle SDI	Both	Age-standardized	Chronic respiratory diseases	Secondhand smoke	Rate	2015	5.69446121884155	8.51417198135895	3.04078760179708
1414	Deaths	Middle SDI	Both	Age-standardized	Chronic respiratory diseases	High body-mass index	Rate	2015	1.10031509605217	1.73754685821808	0.623944951623877
1415	Deaths	Middle SDI	Both	Age-standardized	Chronic respiratory diseases	Occupational carcinogens	Rate	2015	0.297272035912892	0.346242263942611	0.255805818010622
1416	Deaths	Low-middle SDI	Both	Age-standardized	Chronic respiratory diseases	Ambient particulate matter pollution	Rate	2016	20.7028761919722	26.3029763335495	15.2557133655974
1417	Deaths	Low-middle SDI	Both	Age-standardized	Chronic respiratory diseases	Household air pollution from solid fuels	Rate	2016	22.9359501871925	34.8836592512679	13.8007183158905
1418	Deaths	Low-middle SDI	Both	Age-standardized	Chronic respiratory diseases	Ambient ozone pollution	Rate	2016	12.4970595937962	19.2379162555229	5.89432190155375
1419	Deaths	Low-middle SDI	Both	Age-standardized	Chronic respiratory diseases	Smoking	Rate	2016	43.2021013900392	48.1623845937748	36.400470489419
1420	Deaths	Low-middle SDI	Both	Age-standardized	Chronic respiratory diseases	Secondhand smoke	Rate	2016	7.91802951730488	12.2288819903521	3.95811006023253
1421	Deaths	Low-middle SDI	Both	Age-standardized	Chronic respiratory diseases	High body-mass index	Rate	2016	2.12356077686314	3.97522684260821	0.9593196690551
1422	Deaths	Low-middle SDI	Both	Age-standardized	Chronic respiratory diseases	Occupational carcinogens	Rate	2016	0.214784506135736	0.276711541566592	0.138368033313186
1423	Deaths	Middle SDI	Both	Age-standardized	Chronic respiratory diseases	Ambient particulate matter pollution	Rate	2015	14.4840225890621	17.7844166267487	11.6446169089675
1424	Deaths	Middle SDI	Both	Age-standardized	Chronic respiratory diseases	Household air pollution from solid fuels	Rate	2015	5.58727899987375	9.73040087294178	2.86143951324005
1425	Deaths	Middle SDI	Both	Age-standardized	Chronic respiratory diseases	Ambient ozone pollution	Rate	2015	5.18147974161858	8.25521943479229	2.40379851492121
1426	Deaths	Low-middle SDI	Both	Age-standardized	Chronic respiratory diseases	Ambient particulate matter pollution	Rate	2015	21.5812797500661	27.6040883127544	15.8476977113273
1427	Deaths	Low-middle SDI	Both	Age-standardized	Chronic respiratory diseases	Household air pollution from solid fuels	Rate	2015	24.5492777163506	36.9659314834189	14.8386856196782
1428	Deaths	Low-middle SDI	Both	Age-standardized	Chronic respiratory diseases	Ambient ozone pollution	Rate	2015	12.3568115936291	19.2689946699778	5.87887952133042
1429	Deaths	Low-middle SDI	Both	Age-standardized	Chronic respiratory diseases	Smoking	Rate	2015	44.9412895578207	49.8178579912615	37.8162465864235
1430	Deaths	Low-middle SDI	Both	Age-standardized	Chronic respiratory diseases	Secondhand smoke	Rate	2015	8.16012537545525	12.5758088954627	4.08001244128714
1431	Deaths	High SDI	Both	Age-standardized	Chronic respiratory diseases	High body-mass index	Rate	2016	0.276490199124062	0.403104719597263	0.171225387562675
1432	Deaths	High SDI	Both	Age-standardized	Chronic respiratory diseases	Occupational carcinogens	Rate	2016	0.181063245120342	0.212992114961469	0.158223726962494
1433	Deaths	Low-middle SDI	Both	Age-standardized	Chronic respiratory diseases	High temperature	Rate	2015	0.870064833745966	4.4015910099561	-1.40884691181387
1434	Deaths	Low-middle SDI	Both	Age-standardized	Chronic respiratory diseases	Low temperature	Rate	2015	5.95182591621698	8.57697095100056	3.54304250040788
1435	Deaths	Low-middle SDI	Both	Age-standardized	Chronic respiratory diseases	High body-mass index	Rate	2015	2.12863200824572	3.97398078844911	0.964055159873325
1436	Deaths	Low-middle SDI	Both	Age-standardized	Chronic respiratory diseases	Occupational carcinogens	Rate	2015	0.223669649605457	0.289678706825392	0.143427937404216
1437	Deaths	Low SDI	Both	Age-standardized	Chronic respiratory diseases	High temperature	Rate	2016	0.414549378722905	2.46274888387163	-1.34409468015396
1438	Deaths	Low SDI	Both	Age-standardized	Chronic respiratory diseases	Low temperature	Rate	2016	3.61479054668242	5.46320334110145	1.83326086747069
1439	Deaths	High-middle SDI	Both	Age-standardized	Chronic respiratory diseases	Occupational carcinogens	Rate	2016	0.185601966757269	0.265111963406932	0.161439718226058
1440	Deaths	High-middle SDI	Both	Age-standardized	Chronic respiratory diseases	High temperature	Rate	2016	0.0612657476490745	0.185570996596978	-0.054632258460005
1441	Deaths	High-middle SDI	Both	Age-standardized	Chronic respiratory diseases	Low temperature	Rate	2016	4.8063978853205	5.92520901679007	3.89077877050374
1442	Deaths	Low-middle SDI	Both	Age-standardized	Chronic respiratory diseases	Low temperature	Rate	2016	5.62598633754797	7.98584425482792	3.46175205019359
1443	Deaths	Low SDI	Both	Age-standardized	Chronic respiratory diseases	Smoking	Rate	2016	28.5536465266113	32.43552277923	24.1250366252859
1444	Deaths	Low SDI	Both	Age-standardized	Chronic respiratory diseases	Secondhand smoke	Rate	2016	3.98731014537347	6.42266210019258	1.87668846280207
1445	Deaths	Low SDI	Both	Age-standardized	Chronic respiratory diseases	High body-mass index	Rate	2016	2.26272771595052	4.36984622684476	0.973550144402001
1446	Deaths	Low SDI	Both	Age-standardized	Chronic respiratory diseases	Occupational carcinogens	Rate	2016	0.163548493788284	0.254193779577392	0.0512381788148911
1447	Deaths	High SDI	Both	Age-standardized	Chronic respiratory diseases	Ambient particulate matter pollution	Rate	2015	1.39954763609567	2.03211110209548	0.882904233033359
1448	Deaths	High SDI	Both	Age-standardized	Chronic respiratory diseases	High temperature	Rate	2017	0.0209498869013344	0.0666397654132325	-0.0173621796365014
1449	Deaths	High SDI	Both	Age-standardized	Chronic respiratory diseases	Low temperature	Rate	2017	3.74257786008552	4.56841166511183	3.02282828902589
1450	Deaths	High SDI	Both	Age-standardized	Chronic respiratory diseases	High temperature	Rate	2015	0.0209737619115541	0.0672072372965463	-0.0173320365348544
1451	Deaths	High SDI	Both	Age-standardized	Chronic respiratory diseases	Low temperature	Rate	2015	3.81858553567897	4.64890035460558	3.05695869350598
1452	Deaths	High SDI	Both	Age-standardized	Chronic respiratory diseases	Ambient particulate matter pollution	Rate	2017	1.29454454966623	1.89784153277596	0.794402141079634
1453	Deaths	High SDI	Both	Age-standardized	Chronic respiratory diseases	Household air pollution from solid fuels	Rate	2017	0.00980756558030952	0.0271356786537194	0.00248400293991434
1454	Deaths	High SDI	Both	Age-standardized	Chronic respiratory diseases	Ambient ozone pollution	Rate	2017	1.21244743744862	2.03408871916454	0.52035365998505
1455	Deaths	High SDI	Both	Age-standardized	Chronic respiratory diseases	Smoking	Rate	2017	11.3872694362238	12.7924372828696	9.92925299676924
1456	Deaths	High SDI	Both	Age-standardized	Chronic respiratory diseases	Secondhand smoke	Rate	2017	0.940163247469914	1.42947312883036	0.4872697669815
1457	Deaths	High SDI	Both	Age-standardized	Chronic respiratory diseases	High body-mass index	Rate	2017	0.27631264348785	0.400762819258563	0.171279035951751
1458	Deaths	High SDI	Both	Age-standardized	Chronic respiratory diseases	Occupational carcinogens	Rate	2017	0.179460506142592	0.209838910795289	0.156294751612197
1459	Deaths	Low SDI	Both	Age-standardized	Chronic respiratory diseases	Smoking	Rate	2017	28.0640757104268	32.2700188343684	23.2710468564891
1460	Deaths	Low SDI	Both	Age-standardized	Chronic respiratory diseases	Secondhand smoke	Rate	2017	3.98074608685817	6.40255752012166	1.85148058413588
1461	Deaths	Low SDI	Both	Age-standardized	Chronic respiratory diseases	High body-mass index	Rate	2017	2.26809228398772	4.36682190768873	0.979462781114481
1462	Deaths	Low SDI	Both	Age-standardized	Chronic respiratory diseases	Occupational carcinogens	Rate	2017	0.160554879705242	0.248224249091376	0.0508334312977209
1463	Deaths	Low SDI	Both	Age-standardized	Chronic respiratory diseases	High temperature	Rate	2017	0.419832202914434	2.38910286312639	-1.33750814056488
1464	Deaths	Low SDI	Both	Age-standardized	Chronic respiratory diseases	Low temperature	Rate	2017	3.68587267060903	5.60889692809863	1.84028342314491
1465	Deaths	Low SDI	Both	Age-standardized	Chronic respiratory diseases	Ambient particulate matter pollution	Rate	2017	12.8674864218103	17.669933514226	8.86890449333633
1466	Deaths	Low SDI	Both	Age-standardized	Chronic respiratory diseases	Household air pollution from solid fuels	Rate	2017	26.4873128756419	37.3304789302507	16.524253082025
1467	Deaths	Low SDI	Both	Age-standardized	Chronic respiratory diseases	Ambient ozone pollution	Rate	2017	9.4361502929955	14.6115285274436	4.57901846402569
1468	Deaths	High-middle SDI	Both	Age-standardized	Chronic respiratory diseases	Smoking	Rate	2017	15.7938322815404	18.4700909988525	13.8911639075042
1469	Deaths	High-middle SDI	Both	Age-standardized	Chronic respiratory diseases	Secondhand smoke	Rate	2017	2.81865714786996	4.3020918444554	1.48374264829595
1470	Deaths	High-middle SDI	Both	Age-standardized	Chronic respiratory diseases	High body-mass index	Rate	2017	0.436620696559329	0.653616437254786	0.258034588332758
1471	Deaths	High-middle SDI	Both	Age-standardized	Chronic respiratory diseases	Occupational carcinogens	Rate	2017	0.179670942141469	0.254644645526993	0.154660684523566
1472	Deaths	High-middle SDI	Both	Age-standardized	Chronic respiratory diseases	High temperature	Rate	2017	0.0723992515666752	0.205489251573143	-0.0490348774401575
1473	Deaths	High-middle SDI	Both	Age-standardized	Chronic respiratory diseases	Low temperature	Rate	2017	4.72557733218811	5.85251743053599	3.81903007560123
1474	Deaths	Middle SDI	Both	Age-standardized	Chronic respiratory diseases	Ambient particulate matter pollution	Rate	2017	13.1334905107023	16.4272219193107	10.44673725833
1475	Deaths	Middle SDI	Both	Age-standardized	Chronic respiratory diseases	Household air pollution from solid fuels	Rate	2017	4.5831208749476	8.16482612900908	2.26547669288457
1476	Deaths	Middle SDI	Both	Age-standardized	Chronic respiratory diseases	Ambient ozone pollution	Rate	2017	5.51574739375117	8.53231911731638	2.61684774158334
1477	Deaths	High-middle SDI	Both	Age-standardized	Chronic respiratory diseases	Ambient particulate matter pollution	Rate	2017	6.10462255855323	8.04517932432352	4.66027410449213
1478	Deaths	High-middle SDI	Both	Age-standardized	Chronic respiratory diseases	Household air pollution from solid fuels	Rate	2017	0.787367957978454	1.64212995193779	0.320714663935011
1479	Deaths	High-middle SDI	Both	Age-standardized	Chronic respiratory diseases	Ambient ozone pollution	Rate	2017	3.18332798410732	5.02733570271073	1.47888300865877
1480	Deaths	Middle SDI	Both	Age-standardized	Chronic respiratory diseases	High temperature	Rate	2017	0.142750890678968	0.613420339977872	-0.351715240393889
1481	Deaths	Middle SDI	Both	Age-standardized	Chronic respiratory diseases	Low temperature	Rate	2017	6.57788425301187	8.07771706829005	5.40809845346928
1482	Deaths	Middle SDI	Both	Age-standardized	Chronic respiratory diseases	Smoking	Rate	2017	26.3363470250728	29.6756514987203	23.3406148950524
1483	Deaths	Middle SDI	Both	Age-standardized	Chronic respiratory diseases	Secondhand smoke	Rate	2017	5.36685645749569	8.02952052843406	2.83792592052645
1484	Deaths	Middle SDI	Both	Age-standardized	Chronic respiratory diseases	High body-mass index	Rate	2017	1.06799967616803	1.6629326938616	0.609949621299897
1485	Deaths	Middle SDI	Both	Age-standardized	Chronic respiratory diseases	Occupational carcinogens	Rate	2017	0.273033432727889	0.328964769994411	0.224459752025425
1486	Deaths	Global	Both	Age-standardized	Chronic respiratory diseases	Secondhand smoke	Rate	2017	3.65164821705936	5.52372697137899	1.90769084543232
1487	Deaths	Global	Both	Age-standardized	Chronic respiratory diseases	High body-mass index	Rate	2017	0.940796539534449	1.56676086760172	0.496724861691937
1488	Deaths	Global	Both	Age-standardized	Chronic respiratory diseases	Ambient particulate matter pollution	Rate	2017	8.87540786291618	10.9883401115298	7.10000118749167
1489	Deaths	Global	Both	Age-standardized	Chronic respiratory diseases	Household air pollution from solid fuels	Rate	2017	5.76520964521259	8.71869244378688	3.5011451852137
1490	Deaths	Global	Both	Age-standardized	Chronic respiratory diseases	Ambient ozone pollution	Rate	2017	4.86990294735939	7.39568558351455	2.33156194700184
1491	Deaths	Global	Both	Age-standardized	Chronic respiratory diseases	Smoking	Rate	2017	21.644067145168	23.7992655552967	19.2881662392541
1492	Deaths	Global	Both	Age-standardized	Chronic respiratory diseases	Occupational carcinogens	Rate	2017	0.219420765343072	0.251768826408059	0.191127133033787
1493	Deaths	Global	Both	Age-standardized	Chronic respiratory diseases	High temperature	Rate	2017	0.211186853373665	0.868669519443094	-0.305344626187636
1494	Deaths	Global	Both	Age-standardized	Chronic respiratory diseases	Low temperature	Rate	2017	4.97722896096369	6.03264147777149	3.98740581644139
1495	Deaths	Low-middle SDI	Both	Age-standardized	Chronic respiratory diseases	Ambient particulate matter pollution	Rate	2017	20.3979021656431	26.060213148322	15.0408075646338
1496	Deaths	Low-middle SDI	Both	Age-standardized	Chronic respiratory diseases	Household air pollution from solid fuels	Rate	2017	21.8377064071556	33.2731407391484	12.9670500847019
1497	Deaths	Low-middle SDI	Both	Age-standardized	Chronic respiratory diseases	Ambient ozone pollution	Rate	2017	12.7139102834577	19.5575406949928	6.06032445579709
1498	Deaths	Middle SDI	Both	Age-standardized	Chronic respiratory diseases	Ambient particulate matter pollution	Rate	2016	13.8148568449265	17.1655867485689	11.1209259372833
1499	Deaths	Middle SDI	Both	Age-standardized	Chronic respiratory diseases	Household air pollution from solid fuels	Rate	2016	5.07789624802076	8.84877003321281	2.55698691958884
1500	Deaths	Middle SDI	Both	Age-standardized	Chronic respiratory diseases	Ambient ozone pollution	Rate	2016	5.499317450911	8.45888462398655	2.59270337424933
1501	Deaths	Middle SDI	Both	Age-standardized	Chronic respiratory diseases	Smoking	Rate	2016	27.3353926787695	30.3828489524182	24.4259775644501
1502	Deaths	Middle SDI	Both	Age-standardized	Chronic respiratory diseases	Secondhand smoke	Rate	2016	5.53672883310323	8.39888571053611	2.96285483529427
1503	Deaths	Middle SDI	Both	Age-standardized	Chronic respiratory diseases	High body-mass index	Rate	2016	1.08419847147881	1.692518851854	0.611047136267493
1504	Deaths	Middle SDI	Both	Age-standardized	Chronic respiratory diseases	Occupational carcinogens	Rate	2016	0.288777964881949	0.345752371196132	0.239198769081792
1505	Deaths	Low-middle SDI	Both	Age-standardized	Chronic respiratory diseases	Smoking	Rate	2017	42.5304734827336	47.8642784129832	35.5095773434845
1506	Deaths	Low-middle SDI	Both	Age-standardized	Chronic respiratory diseases	Secondhand smoke	Rate	2017	7.83349271521626	12.1004348174206	3.90609075338907
1507	Deaths	Low-middle SDI	Both	Age-standardized	Chronic respiratory diseases	High body-mass index	Rate	2017	2.12437922986113	3.94002211322479	0.991484502360365
1508	Deaths	Low-middle SDI	Both	Age-standardized	Chronic respiratory diseases	Occupational carcinogens	Rate	2017	0.207895753724541	0.269582577666099	0.138141282943144
1509	Deaths	Low-middle SDI	Both	Age-standardized	Chronic respiratory diseases	High temperature	Rate	2017	0.894274834135595	4.2836804483537	-1.30961095852971
1510	Deaths	Low-middle SDI	Both	Age-standardized	Chronic respiratory diseases	Low temperature	Rate	2017	5.68066497187223	8.23396909800807	3.35763905356326
1511	Deaths	Middle SDI	Both	Age-standardized	Chronic respiratory diseases	High temperature	Rate	2016	0.150652711285588	0.643340924755354	-0.377022709814441
1512	Deaths	Middle SDI	Both	Age-standardized	Chronic respiratory diseases	Low temperature	Rate	2016	6.68168437927246	8.22364384897868	5.51544698500575
1513	Deaths	Middle SDI	Both	Age-standardized	Chronic respiratory diseases	Ambient particulate matter pollution	Rate	2019	12.8390092881927	16.270705673074	10.1732474611458
1514	Deaths	Middle SDI	Both	Age-standardized	Chronic respiratory diseases	Household air pollution from solid fuels	Rate	2019	3.63843205824005	6.6303317732665	1.74064681965625
1515	Deaths	Middle SDI	Both	Age-standardized	Chronic respiratory diseases	Ambient ozone pollution	Rate	2019	4.70740219424012	7.46425860287116	2.21138795725448
1516	Deaths	Middle SDI	Both	Age-standardized	Chronic respiratory diseases	Smoking	Rate	2019	25.2341129799061	28.6199441680586	21.983158600402
1517	Deaths	Middle SDI	Both	Age-standardized	Chronic respiratory diseases	Secondhand smoke	Rate	2019	5.24030958416782	8.11183886837887	2.70797176718786
1518	Deaths	Middle SDI	Both	Age-standardized	Chronic respiratory diseases	High body-mass index	Rate	2019	1.04546705619599	1.59866535951806	0.601225554794782
1519	Deaths	Middle SDI	Both	Age-standardized	Chronic respiratory diseases	Occupational carcinogens	Rate	2019	0.24680677214385	0.316568843298395	0.197957115120425
1520	Deaths	Low SDI	Both	Age-standardized	Chronic respiratory diseases	Smoking	Rate	2018	27.98157266021	32.2274992470611	23.3617931285529
1521	Deaths	Low SDI	Both	Age-standardized	Chronic respiratory diseases	Secondhand smoke	Rate	2018	4.04958321399009	6.48900727177058	1.86981648250568
1522	Deaths	Low SDI	Both	Age-standardized	Chronic respiratory diseases	High body-mass index	Rate	2018	2.27859047498601	4.33258265532345	0.993726406279636
1523	Deaths	Low SDI	Both	Age-standardized	Chronic respiratory diseases	Occupational carcinogens	Rate	2018	0.159145692913345	0.247809326774769	0.0518206831770094
1524	Deaths	Global	Both	Age-standardized	Chronic respiratory diseases	Ambient particulate matter pollution	Rate	2018	8.87938229835919	10.9511447039068	7.01778329817668
1525	Deaths	Global	Both	Age-standardized	Chronic respiratory diseases	Household air pollution from solid fuels	Rate	2018	5.45910778456484	8.31208777761019	3.28543339876251
1526	Deaths	Global	Both	Age-standardized	Chronic respiratory diseases	Ambient ozone pollution	Rate	2018	4.70042346960716	7.27389711495019	2.15737278142571
1527	Deaths	Global	Both	Age-standardized	Chronic respiratory diseases	Smoking	Rate	2018	21.3842956994008	23.6487249292463	19.1689490510822
1528	Deaths	High-middle SDI	Both	Age-standardized	Chronic respiratory diseases	Ambient particulate matter pollution	Rate	2018	5.98484982648773	7.93936064642065	4.49951485427877
1529	Deaths	High-middle SDI	Both	Age-standardized	Chronic respiratory diseases	Household air pollution from solid fuels	Rate	2018	0.711128624097287	1.52563294189146	0.288439448020577
1530	Deaths	High-middle SDI	Both	Age-standardized	Chronic respiratory diseases	Ambient ozone pollution	Rate	2018	2.97005020560884	4.80443481156636	1.37554788979085
1531	Deaths	Global	Both	Age-standardized	Chronic respiratory diseases	Secondhand smoke	Rate	2019	3.63537571406096	5.53135474521895	1.85423096167291
1532	Deaths	Global	Both	Age-standardized	Chronic respiratory diseases	High body-mass index	Rate	2019	0.938022075625555	1.52982507833323	0.505313098857711
1533	Deaths	Low-middle SDI	Both	Age-standardized	Chronic respiratory diseases	Ambient particulate matter pollution	Rate	2019	21.0421857389825	26.8007091957873	15.4444360261435
1534	Deaths	Low-middle SDI	Both	Age-standardized	Chronic respiratory diseases	Household air pollution from solid fuels	Rate	2019	19.2362237748718	29.7895848930436	10.9682061092562
1535	Deaths	Low-middle SDI	Both	Age-standardized	Chronic respiratory diseases	Ambient ozone pollution	Rate	2019	12.9754197377685	19.9749231710541	6.2675950192631
1536	Deaths	Low SDI	Both	Age-standardized	Chronic respiratory diseases	Ambient particulate matter pollution	Rate	2018	13.2732771217636	18.1469957277131	9.25455561503193
1537	Deaths	Low SDI	Both	Age-standardized	Chronic respiratory diseases	Household air pollution from solid fuels	Rate	2018	25.9568636463613	37.4031741731156	16.2131980322373
1538	Deaths	Low SDI	Both	Age-standardized	Chronic respiratory diseases	Ambient ozone pollution	Rate	2018	9.74248002670257	14.958420154298	4.58053560095311
1539	Deaths	Global	Both	Age-standardized	Chronic respiratory diseases	High temperature	Rate	2018	0.204969229134455	0.831409102162272	-0.300452905765114
1540	Deaths	Global	Both	Age-standardized	Chronic respiratory diseases	Low temperature	Rate	2018	4.87096131329325	5.90740380394555	3.90183638191514
1541	Deaths	Middle SDI	Both	Age-standardized	Chronic respiratory diseases	High temperature	Rate	2019	0.143750738503545	0.619798826657765	-0.334800860865254
1542	Deaths	Middle SDI	Both	Age-standardized	Chronic respiratory diseases	Low temperature	Rate	2019	6.37936548964964	7.96173362472942	5.13961743938593
1543	Deaths	High-middle SDI	Both	Age-standardized	Chronic respiratory diseases	Smoking	Rate	2018	15.5430708735628	18.1631929400973	13.657965895993
1544	Deaths	High-middle SDI	Both	Age-standardized	Chronic respiratory diseases	Secondhand smoke	Rate	2018	2.79724686518595	4.37103177784689	1.43275536324222
1545	Deaths	High-middle SDI	Both	Age-standardized	Chronic respiratory diseases	High body-mass index	Rate	2018	0.429285501340687	0.636785445933678	0.256634118460828
1546	Deaths	High-middle SDI	Both	Age-standardized	Chronic respiratory diseases	Occupational carcinogens	Rate	2018	0.175362307419244	0.253272821325061	0.148963528845117
1547	Deaths	High-middle SDI	Both	Age-standardized	Chronic respiratory diseases	High temperature	Rate	2018	0.0626471474905005	0.185638962471773	-0.0485650060595544
1548	Deaths	High-middle SDI	Both	Age-standardized	Chronic respiratory diseases	Low temperature	Rate	2018	4.55740377884941	5.58212704458732	3.66537351634016
1549	Deaths	Low SDI	Both	Age-standardized	Chronic respiratory diseases	High temperature	Rate	2018	0.423602320104849	2.33329533437137	-1.2713377264136
1550	Deaths	Low SDI	Both	Age-standardized	Chronic respiratory diseases	Low temperature	Rate	2018	3.77919669573362	5.80274974089995	1.88706581490485
1551	Deaths	Global	Both	Age-standardized	Chronic respiratory diseases	Smoking	Rate	2019	21.1175028425289	23.3735339225133	18.7931237683888
1552	Deaths	Middle SDI	Both	Age-standardized	Chronic respiratory diseases	Ambient particulate matter pollution	Rate	2018	12.9242992855281	15.9536449659083	10.1734402110342
1553	Deaths	Middle SDI	Both	Age-standardized	Chronic respiratory diseases	Household air pollution from solid fuels	Rate	2018	4.11133718259165	7.46841787240758	2.00486571102615
1554	Deaths	Middle SDI	Both	Age-standardized	Chronic respiratory diseases	Ambient ozone pollution	Rate	2018	4.82929619482802	7.67065772415978	2.23984143970681
1555	Deaths	Middle SDI	Both	Age-standardized	Chronic respiratory diseases	Smoking	Rate	2018	25.6701459068638	28.9066342885237	22.6418072320053
1556	Deaths	Middle SDI	Both	Age-standardized	Chronic respiratory diseases	Secondhand smoke	Rate	2018	5.28678083154269	8.06722303576414	2.66449758125875
1557	Deaths	Middle SDI	Both	Age-standardized	Chronic respiratory diseases	High body-mass index	Rate	2018	1.05567765274452	1.63671697233407	0.603831500456471
1558	Deaths	Middle SDI	Both	Age-standardized	Chronic respiratory diseases	Occupational carcinogens	Rate	2018	0.25760197026149	0.317657195954716	0.208909818241303
1559	Deaths	Global	Both	Age-standardized	Chronic respiratory diseases	Ambient particulate matter pollution	Rate	2019	8.9521713827374	11.0956367194993	7.13834517254085
1560	Deaths	Global	Both	Age-standardized	Chronic respiratory diseases	Household air pollution from solid fuels	Rate	2019	5.06803568784125	7.807949989035	3.02241953536666
1561	Deaths	Global	Both	Age-standardized	Chronic respiratory diseases	Ambient ozone pollution	Rate	2019	4.69962789811999	7.25899247919427	2.24765443846724
1562	Deaths	Low-middle SDI	Both	Age-standardized	Chronic respiratory diseases	High temperature	Rate	2019	0.896673283107426	4.43520614254429	-1.2664522774674
1563	Deaths	Low-middle SDI	Both	Age-standardized	Chronic respiratory diseases	Low temperature	Rate	2019	5.7550845613867	8.63724865496129	3.16178118479782
1564	Deaths	Low-middle SDI	Both	Age-standardized	Chronic respiratory diseases	Smoking	Rate	2019	41.288501744814	47.2405975629255	33.832833352745
1565	Deaths	Low-middle SDI	Both	Age-standardized	Chronic respiratory diseases	Secondhand smoke	Rate	2019	7.77993139673073	11.9464066334637	3.83426665269802
1566	Deaths	Low-middle SDI	Both	Age-standardized	Chronic respiratory diseases	High body-mass index	Rate	2019	2.12163249727442	3.81408349512163	0.997459461285429
1567	Deaths	Low-middle SDI	Both	Age-standardized	Chronic respiratory diseases	Occupational carcinogens	Rate	2019	0.196029520853535	0.24963380182441	0.136638264269992
1568	Deaths	Middle SDI	Both	Age-standardized	Chronic respiratory diseases	High temperature	Rate	2018	0.144159870403606	0.619769738331296	-0.350250528872069
1569	Deaths	Middle SDI	Both	Age-standardized	Chronic respiratory diseases	Low temperature	Rate	2018	6.35036381146388	7.78768890315127	5.17495289646332
1570	Deaths	Global	Both	Age-standardized	Chronic respiratory diseases	Secondhand smoke	Rate	2018	3.64224788041408	5.57776318304956	1.84153706566747
1571	Deaths	Global	Both	Age-standardized	Chronic respiratory diseases	High body-mass index	Rate	2018	0.938738604987718	1.52397367842653	0.504750307626051
1572	Deaths	Global	Both	Age-standardized	Chronic respiratory diseases	Occupational carcinogens	Rate	2018	0.212871970473525	0.24680269784861	0.185776385879959
1573	Deaths	Global	Both	Age-standardized	Chronic respiratory diseases	Occupational carcinogens	Rate	2019	0.207646151780299	0.240538111376809	0.181823630814131
1574	Deaths	Global	Both	Age-standardized	Chronic respiratory diseases	High temperature	Rate	2019	0.211558562476618	0.853660032144929	-0.294042746997645
1575	Deaths	Global	Both	Age-standardized	Chronic respiratory diseases	Low temperature	Rate	2019	4.94220302585047	6.04444968221438	3.93178643613053
1576	Deaths	Low-middle SDI	Both	Age-standardized	Chronic respiratory diseases	Ambient particulate matter pollution	Rate	2018	20.7904575787031	26.6929178597945	15.4327612785542
1577	Deaths	Low-middle SDI	Both	Age-standardized	Chronic respiratory diseases	Household air pollution from solid fuels	Rate	2018	20.7913984410717	31.9199207038918	11.8533667656569
1578	Deaths	Low-middle SDI	Both	Age-standardized	Chronic respiratory diseases	Ambient ozone pollution	Rate	2018	12.9228446811176	19.9766683383666	6.02586569230945
1579	Deaths	Low-middle SDI	Both	Age-standardized	Chronic respiratory diseases	Smoking	Rate	2018	42.3386156696172	48.2711849540233	35.0410913811449
1580	Deaths	Low-middle SDI	Both	Age-standardized	Chronic respiratory diseases	Secondhand smoke	Rate	2018	7.8654958646342	12.2274940171762	3.82147249148909
1581	Deaths	Low-middle SDI	Both	Age-standardized	Chronic respiratory diseases	High body-mass index	Rate	2018	2.12735573272621	3.81340749797359	0.99630625136245
1582	Deaths	Low-middle SDI	Both	Age-standardized	Chronic respiratory diseases	Occupational carcinogens	Rate	2018	0.202737604519342	0.263330252188773	0.13888639430997
1583	Deaths	High SDI	Both	Age-standardized	Chronic respiratory diseases	Ambient particulate matter pollution	Rate	2019	1.29328079903994	1.90404373096333	0.799984525083733
1584	Deaths	High SDI	Both	Age-standardized	Chronic respiratory diseases	Household air pollution from solid fuels	Rate	2019	0.00852298605319629	0.0241251037869593	0.00208896033735409
1585	Deaths	High SDI	Both	Age-standardized	Chronic respiratory diseases	Ambient ozone pollution	Rate	2019	1.24781085234068	2.09022080222204	0.545601052978399
1586	Deaths	High SDI	Both	Age-standardized	Chronic respiratory diseases	Smoking	Rate	2019	11.3335647579247	12.7264424542846	9.88338197964988
1587	Deaths	High SDI	Both	Age-standardized	Chronic respiratory diseases	Secondhand smoke	Rate	2019	0.952236139667444	1.45430676607556	0.489558924817362
1588	Deaths	High SDI	Both	Age-standardized	Chronic respiratory diseases	High body-mass index	Rate	2019	0.277028886166927	0.40067273554604	0.171083903201586
1589	Deaths	High SDI	Both	Age-standardized	Chronic respiratory diseases	Occupational carcinogens	Rate	2019	0.17949711030929	0.207729276938106	0.156901344063363
1590	Deaths	Low-middle SDI	Both	Age-standardized	Chronic respiratory diseases	High temperature	Rate	2018	0.857432978290376	4.2453857647769	-1.28478819223904
1591	Deaths	Low-middle SDI	Both	Age-standardized	Chronic respiratory diseases	Low temperature	Rate	2018	5.63340147296095	8.24767188672786	3.26039977270387
1592	Deaths	High SDI	Both	Age-standardized	Chronic respiratory diseases	High temperature	Rate	2019	0.0244067194816026	0.0711667727158588	-0.0200449228894828
1593	Deaths	High SDI	Both	Age-standardized	Chronic respiratory diseases	Low temperature	Rate	2019	3.7793356206334	4.59215317907619	3.04936469666129
1594	Deaths	High-middle SDI	Both	Age-standardized	Chronic respiratory diseases	Smoking	Rate	2019	15.4962989941245	18.0947430162756	13.4804981489637
1595	Deaths	High-middle SDI	Both	Age-standardized	Chronic respiratory diseases	Secondhand smoke	Rate	2019	2.80890686404856	4.35024533551444	1.47408473253276
1596	Deaths	High-middle SDI	Both	Age-standardized	Chronic respiratory diseases	High body-mass index	Rate	2019	0.427338994391605	0.635384187783547	0.253165257596829
1597	Deaths	High-middle SDI	Both	Age-standardized	Chronic respiratory diseases	Occupational carcinogens	Rate	2019	0.172956746807681	0.249972950232684	0.146269081643776
1598	Deaths	High-middle SDI	Both	Age-standardized	Chronic respiratory diseases	High temperature	Rate	2019	0.0596341514140326	0.18487756935401	-0.0585303818704715
1599	Deaths	High-middle SDI	Both	Age-standardized	Chronic respiratory diseases	Low temperature	Rate	2019	4.61997986098354	5.70753826526006	3.7120201941662
1600	Deaths	High-middle SDI	Both	Age-standardized	Chronic respiratory diseases	Ambient particulate matter pollution	Rate	2019	5.98967228835599	7.95566213407179	4.48595447402524
1601	Deaths	High-middle SDI	Both	Age-standardized	Chronic respiratory diseases	Household air pollution from solid fuels	Rate	2019	0.635039501744103	1.35661534016587	0.248970817768829
1602	Deaths	High-middle SDI	Both	Age-standardized	Chronic respiratory diseases	Ambient ozone pollution	Rate	2019	2.97295262660098	4.72423531144901	1.39282941616205
1603	Deaths	High SDI	Both	Age-standardized	Chronic respiratory diseases	Ambient particulate matter pollution	Rate	2018	1.29135204070466	1.90828885603133	0.791003944136903
1604	Deaths	High SDI	Both	Age-standardized	Chronic respiratory diseases	Household air pollution from solid fuels	Rate	2018	0.00920239578434067	0.0260495073055886	0.00226281312821011
1605	Deaths	High SDI	Both	Age-standardized	Chronic respiratory diseases	Ambient ozone pollution	Rate	2018	1.25534771153093	2.09868054801607	0.540097367022083
1606	Deaths	High SDI	Both	Age-standardized	Chronic respiratory diseases	Smoking	Rate	2018	11.3729373646545	12.7639336534475	9.93698125896824
1607	Deaths	High SDI	Both	Age-standardized	Chronic respiratory diseases	Secondhand smoke	Rate	2018	0.946136724742417	1.44080756637906	0.491419631920069
1608	Deaths	Low SDI	Both	Age-standardized	Chronic respiratory diseases	Smoking	Rate	2019	27.5487617309413	31.8004467823239	22.6955130083679
1609	Deaths	Low SDI	Both	Age-standardized	Chronic respiratory diseases	Secondhand smoke	Rate	2019	4.06306440454887	6.46380948406132	1.89772758536963
1610	Deaths	Low SDI	Both	Age-standardized	Chronic respiratory diseases	High body-mass index	Rate	2019	2.27927873872305	4.26137707832518	0.999962737747701
1611	Deaths	High SDI	Both	Age-standardized	Chronic respiratory diseases	High body-mass index	Rate	2018	0.276439581919804	0.399481915607742	0.171243209361372
1612	Deaths	High SDI	Both	Age-standardized	Chronic respiratory diseases	Occupational carcinogens	Rate	2018	0.179946387594652	0.208554214479081	0.15751688629123
1613	Deaths	Low SDI	Both	Age-standardized	Chronic respiratory diseases	Occupational carcinogens	Rate	2019	0.156766986158608	0.243282944252167	0.0525852139104089
1614	Deaths	Low SDI	Both	Age-standardized	Chronic respiratory diseases	High temperature	Rate	2019	0.463695076705096	2.48213158262546	-1.2582244319076
1615	Deaths	Low SDI	Both	Age-standardized	Chronic respiratory diseases	Low temperature	Rate	2019	3.97853138152892	6.17376322777901	1.88385547936505
1616	Deaths	Low SDI	Both	Age-standardized	Chronic respiratory diseases	Ambient particulate matter pollution	Rate	2019	13.800064962507	18.7358437598518	9.69453254932539
1617	Deaths	Low SDI	Both	Age-standardized	Chronic respiratory diseases	Household air pollution from solid fuels	Rate	2019	24.9621692931726	35.4437458770983	15.5171770592106
1618	Deaths	Low SDI	Both	Age-standardized	Chronic respiratory diseases	Ambient ozone pollution	Rate	2019	9.98152719794865	15.34259904269	4.81092404763379
1619	Deaths	High SDI	Both	Age-standardized	Chronic respiratory diseases	High temperature	Rate	2018	0.0263604764900484	0.0751642971816011	-0.0193942083160015
1620	Deaths	High SDI	Both	Age-standardized	Chronic respiratory diseases	Low temperature	Rate	2018	3.72924426040152	4.52581615220284	3.02258336507229
