# Supplementary material for: Global, regional, and national burden of chronic respiratory diseases and associated risk factors, 1990–2019: Results from the Global Burden of Disease Study 2019
Source: Front Med (Lausanne). 2023 Mar 28;10:1066804. doi: 10.3389/fmed.2023.1066804 (PMC10088372; doi:10.3389/fmed.2023.1066804)
Supplement: Supplementary file 2 [file Data_Sheet_2.ZIP › Source data/6.risk factors/risk_death_b.csv]

	location	rei	year	val.x	val.y	ratio
1	Middle SDI	Ambient particulate matter pollution	1990	22.9999300403681	14.4358892542974	1.59324650080155
2	Middle SDI	Household air pollution from solid fuels	1990	47.6162372103008	47.5209666210969	1.00200481168583
3	Middle SDI	Ambient ozone pollution	1990	10.8248509983558	8.44893592126801	1.2812087935366
4	Middle SDI	Smoking	1990	103.853339736047	19.4231776522059	5.34687689088054
5	Middle SDI	Secondhand smoke	1990	11.7293451253905	16.1287241103652	0.727233291680681
6	Middle SDI	High body-mass index	1990	1.31010696966643	1.49868134090569	0.874173137349332
7	Middle SDI	Occupational carcinogens	1990	1.1736019103487	0.0480473908889967	24.4259238354911
8	Global	Ambient particulate matter pollution	1990	14.5438132778546	7.1437544698032	2.0358781001407
9	Global	Household air pollution from solid fuels	1990	31.8582867184964	22.6009434805812	1.40959985789395
10	Global	Ambient ozone pollution	1990	8.05387999093866	4.55942736649924	1.76642357549441
11	Global	Smoking	1990	74.0405657620815	13.5188498622091	5.4768391184709
12	Global	Secondhand smoke	1990	7.65683629723837	7.47273050967224	1.02463701686122
13	Global	High body-mass index	1990	1.15147388646604	1.20479481489684	0.955742730818967
14	Global	Occupational carcinogens	1990	0.957239147221483	0.0323747575343079	29.56745378578
15	Middle SDI	High temperature	1990	0.0416545078334596	0.0819535562912257	0.508269680029972
16	Middle SDI	Low temperature	1990	18.9991994687767	15.6529729344221	1.21377578229858
17	Global	High temperature	1990	0.0459519609862132	0.0330383332988834	1.39086801293836
18	Global	Low temperature	1990	13.4469042816774	7.95458381588885	1.69045981448054
19	High-middle SDI	Ambient particulate matter pollution	1990	17.88798622168	8.45412013813047	2.1158897590064
20	High-middle SDI	Household air pollution from solid fuels	1990	19.0693969828687	14.8994232022012	1.27987484643375
21	High-middle SDI	Ambient ozone pollution	1990	8.98525263516226	4.70043989906633	1.91157696473197
22	High-middle SDI	High temperature	1990	0.133444592354217	0.087390180450143	1.526997560445
23	High-middle SDI	Low temperature	1990	18.1235793237091	9.11694176181509	1.98790118410287
24	Low-middle SDI	High temperature	1991	0.316951736261022	0.109141118995467	2.9040543030733
25	Low-middle SDI	Ambient particulate matter pollution	1990	17.8529306196045	8.84098927551142	2.01933630539007
26	Low-middle SDI	Household air pollution from solid fuels	1990	82.1700666260478	62.1937697099338	1.32119450242816
27	Low-middle SDI	Ambient ozone pollution	1990	13.0162983734434	8.00420478777717	1.62618257760221
28	Low-middle SDI	Smoking	1990	114.939498888047	20.8313009164197	5.51763422501613
29	Low-middle SDI	Secondhand smoke	1990	11.1794566756393	12.9541586088637	0.863001373782001
30	High-middle SDI	Smoking	1990	78.4003165624854	13.4455495753073	5.83094920169476
31	High-middle SDI	Secondhand smoke	1990	8.70780271541445	7.71802921211629	1.12824174100616
32	High-middle SDI	High body-mass index	1990	1.04227913912943	0.932318535937056	1.11794316958619
33	High-middle SDI	Occupational carcinogens	1990	1.17157137534025	0.0352156245530586	33.2685105037701
34	Low-middle SDI	Ambient particulate matter pollution	1991	17.8353776108424	8.87514587148987	2.00958698246707
35	Low-middle SDI	Household air pollution from solid fuels	1991	80.7138169826715	61.1451440092497	1.32003641974351
36	Low-middle SDI	Ambient ozone pollution	1991	13.0990368023716	8.0830356871096	1.62055907080322
37	Low-middle SDI	Smoking	1991	114.372377895739	20.9391977165918	5.46211843661577
38	Low-middle SDI	Secondhand smoke	1991	11.1771087794219	12.8593867711558	0.869178987950862
39	Low-middle SDI	High body-mass index	1991	1.60572677327977	2.00889857789245	0.799307038668098
40	Low-middle SDI	Occupational carcinogens	1991	0.731586225262237	0.0296799295069398	24.6491901232844
41	Low-middle SDI	Low temperature	1991	10.8337603384736	8.82623040052479	1.22745043431333
42	Low-middle SDI	High body-mass index	1990	1.59205178909729	1.99648792907203	0.79742620324145
43	Low-middle SDI	Occupational carcinogens	1990	0.740652501073323	0.0299535271981533	24.7267207021611
44	Low-middle SDI	High temperature	1990	0.105099536072031	-0.0212816961348494	-4.93849434772859
45	Low-middle SDI	Low temperature	1990	10.6679084591437	8.78282773838066	1.21463255080426
46	High SDI	High temperature	1991	0.014020260868258	0.00544976486014961	2.57263592614399
47	High SDI	Low temperature	1991	7.90870050994519	3.11042506783056	2.54264299492072
48	Low SDI	Ambient particulate matter pollution	1990	10.6511062534017	4.86596730337442	2.18889803184979
49	Low SDI	Household air pollution from solid fuels	1990	63.4788019651303	41.3281156840918	1.53597135786099
50	Low SDI	Ambient ozone pollution	1990	9.42646386858082	5.74170516536128	1.64175338111212
51	High SDI	Ambient particulate matter pollution	1990	4.27122770004369	1.64898810394964	2.59021134828886
52	High SDI	Household air pollution from solid fuels	1990	0.230522411336972	0.146886352913162	1.56939298147905
53	High SDI	Ambient ozone pollution	1990	2.48899712558097	1.0399302269801	2.3934270405899
54	High SDI	Smoking	1990	29.2493437780876	8.48613991753501	3.44671948168676
55	High SDI	Secondhand smoke	1990	2.43203189409461	0.986385455379277	2.46559991414255
56	High SDI	High body-mass index	1990	0.740889263053452	0.672060127944293	1.10241514448967
57	High SDI	Occupational carcinogens	1990	0.717675803085998	0.0189734191666494	37.8253279908291
58	Low SDI	Ambient particulate matter pollution	1991	10.5974244320748	4.86361885293358	2.17891754113971
59	Low SDI	Household air pollution from solid fuels	1991	63.0307350329077	41.2446432486265	1.52821627412201
60	Low SDI	Ambient ozone pollution	1991	9.40228431195089	5.77720801497825	1.62747892884835
61	High SDI	Ambient particulate matter pollution	1991	4.16099064180332	1.64481998206342	2.52975443342036
62	High SDI	Household air pollution from solid fuels	1991	0.212707902845672	0.134296287171829	1.58387031633657
63	High SDI	Ambient ozone pollution	1991	2.41076996527143	1.03094521425235	2.33840744585031
64	High SDI	Smoking	1991	28.6848028614974	8.58396520214124	3.34167278012055
65	High SDI	Secondhand smoke	1991	2.37790967319557	0.986873384927019	2.40953876101484
66	High SDI	High body-mass index	1991	0.725296506042314	0.665793775380631	1.08937111289102
67	High SDI	Occupational carcinogens	1991	0.698331736367724	0.0185382246054894	37.66982821866
68	Global	Ambient particulate matter pollution	1991	14.6115066697858	7.22862168449453	2.02134062446893
69	Global	Household air pollution from solid fuels	1991	30.9667165507274	21.9562688806108	1.41038155066837
70	Global	Ambient ozone pollution	1991	7.97295338969875	4.5095192171968	1.76802736737308
71	Global	Smoking	1991	73.7203031511136	13.7071713344649	5.378228764512
72	High SDI	High temperature	1990	0.0195166867035889	0.00769261694534806	2.5370672740167
73	High SDI	Low temperature	1990	7.77390729773092	2.98466046321016	2.60462032232962
74	Global	Secondhand smoke	1991	7.63079744607025	7.42566476997633	1.02762482315702
75	Global	High body-mass index	1991	1.14317181202736	1.20000632041921	0.95263815912903
76	Global	Occupational carcinogens	1991	0.933828116751734	0.0318249247192197	29.3426653791195
77	Global	High temperature	1991	0.0808926843018235	0.0455443905332541	1.77612837398186
78	Global	Low temperature	1991	13.7283486042769	8.12540262736254	1.68955918049479
79	Middle SDI	High temperature	1991	0.0615566389700645	0.0826454078220033	0.74482830434622
80	Middle SDI	Low temperature	1991	19.2976376914027	15.8859948849756	1.21475789405256
81	High-middle SDI	Smoking	1991	78.1001630512766	13.680355718651	5.70892779818578
82	High-middle SDI	Secondhand smoke	1991	8.64139017796784	7.630957716811	1.13241227361683
83	High-middle SDI	High body-mass index	1991	1.01505190758998	0.916671686677117	1.10732328961691
84	High-middle SDI	Occupational carcinogens	1991	1.14364692018724	0.0345187697612379	33.1311610494147
85	High-middle SDI	High temperature	1991	0.110507795171964	0.070353658631286	1.57074695647486
86	High-middle SDI	Low temperature	1991	18.6143987203906	9.33297007905672	1.99447748816441
87	Low SDI	Smoking	1990	61.7123970054572	15.0000341876657	4.11415042348385
88	Low SDI	Secondhand smoke	1990	5.85305591015937	4.38436830257772	1.33498271728635
89	Low SDI	High body-mass index	1990	1.79720759096097	2.7090373264543	0.663411896695137
90	Low SDI	Occupational carcinogens	1990	0.455410186490783	0.0336535964069431	13.5322888223865
91	High-middle SDI	Ambient particulate matter pollution	1991	17.9298327898129	8.51740146844503	2.10508250153979
92	High-middle SDI	Household air pollution from solid fuels	1991	18.0952128090318	14.1589701031405	1.27800346191975
93	High-middle SDI	Ambient ozone pollution	1991	8.83172708759485	4.59966584981473	1.92008014842004
94	High SDI	Ambient particulate matter pollution	1992	4.04940587890621	1.64032769391779	2.46865665557017
95	High SDI	Household air pollution from solid fuels	1992	0.19484944475069	0.121568287174011	1.60279830604001
96	High SDI	Ambient ozone pollution	1992	2.31028099313726	1.01879210368067	2.26766676419137
97	High SDI	Smoking	1992	28.1449294860525	8.68298928215004	3.24138710431339
98	High SDI	Secondhand smoke	1992	2.32698206801961	0.986592666103635	2.35860466833754
99	High SDI	High body-mass index	1992	0.706524235502528	0.655405036133944	1.0779963481363
100	High SDI	Occupational carcinogens	1992	0.684235885930202	0.0180065749553315	37.9992245958806
101	Low SDI	High temperature	1990	-0.313996561069041	-0.201601758951138	1.55750903515254
102	Low SDI	Low temperature	1990	5.79809684069069	3.382729647658	1.71402903708398
103	Low SDI	Smoking	1991	61.5001980356895	15.1125479506446	4.06947910018486
104	Low SDI	Secondhand smoke	1991	5.84640121901977	4.3844080199339	1.33345281562274
105	Low SDI	High body-mass index	1991	1.79388609830876	2.70916806532186	0.662153862387137
106	Low SDI	Occupational carcinogens	1991	0.453948856055892	0.0337311303528343	13.4578607745278
107	Low SDI	High temperature	1991	-0.21427888217968	-0.131761655569853	1.62626130684948
108	Low SDI	Low temperature	1991	5.93156827179094	3.45432642788729	1.7171417917845
109	Middle SDI	Ambient particulate matter pollution	1991	23.2969564461712	14.6962405369639	1.5852323856278
110	Middle SDI	Household air pollution from solid fuels	1991	45.67963827787	45.7271921605396	0.998960052423453
111	Middle SDI	Ambient ozone pollution	1991	10.6559995566582	8.27480705738458	1.28776411132735
112	Middle SDI	Smoking	1991	103.535608546544	19.7384253653168	5.24538338952155
113	Middle SDI	Secondhand smoke	1991	11.7047763663816	15.9978910705149	0.731644959625598
114	Middle SDI	High body-mass index	1991	1.30904138601042	1.49247064450937	0.877096906948375
115	Middle SDI	Occupational carcinogens	1991	1.13780627215356	0.0473086184916374	24.0507186307857
116	High SDI	High temperature	1992	0.0138460388961802	0.00574004583687748	2.41218263575963
117	High SDI	Low temperature	1992	7.85511840252368	3.19421384676363	2.45917110730782
118	Low SDI	Occupational carcinogens	1992	0.450450390950842	0.0337337251673167	13.3531173541209
119	Low SDI	High temperature	1992	-0.142918718216057	-0.0862576525296628	1.65688161020739
120	Low SDI	Low temperature	1992	6.06442774549354	3.56567606643799	1.70077921619833
121	High-middle SDI	Occupational carcinogens	1993	1.07595001801361	0.033929323266364	31.711508348304
122	High-middle SDI	High temperature	1993	0.0703965938659615	0.0460087285171071	1.53007040478822
123	High-middle SDI	Low temperature	1993	18.5127328380963	9.15122595799095	2.02297844278785
124	High-middle SDI	Ambient particulate matter pollution	1993	18.1532270610952	8.69595514093773	2.08754837931899
125	High-middle SDI	Household air pollution from solid fuels	1993	16.0270555885848	12.6769851367553	1.26426397252106
126	High-middle SDI	Ambient ozone pollution	1993	9.07743531749028	4.73895944996851	1.91549124092011
127	Low-middle SDI	Ambient particulate matter pollution	1993	17.8567068002513	9.0148927451026	1.98080080430819
128	Low-middle SDI	Household air pollution from solid fuels	1993	77.1760782322394	58.8271958131795	1.31191156004327
129	Low-middle SDI	Ambient ozone pollution	1993	13.1989198529884	8.26262711973886	1.59742411967945
130	Low-middle SDI	Smoking	1993	112.636075515735	21.1061098397108	5.33665731729549
131	Low-middle SDI	Secondhand smoke	1993	11.1123590531526	12.6431219257879	0.878925246341806
132	Low-middle SDI	High body-mass index	1993	1.62693846340383	2.03787862313015	0.798349050300591
133	Low-middle SDI	Occupational carcinogens	1993	0.705866705796548	0.0295694820044448	23.8714599630269
134	Low-middle SDI	Smoking	1992	113.412465683699	21.1032094801227	5.37418091738713
135	Low-middle SDI	Secondhand smoke	1992	11.1338923315668	12.783310448359	0.870970972389711
136	Low-middle SDI	High body-mass index	1992	1.62227788069931	2.04461945127135	0.793437565944398
137	Low-middle SDI	Occupational carcinogens	1992	0.721818802534013	0.0296123123618176	24.3756311129803
138	Middle SDI	High temperature	1993	0.0306199309960822	0.0469229049193708	0.652558298526008
139	Middle SDI	Low temperature	1993	19.0351366441662	15.4857105623154	1.22920653641095
140	Low SDI	High temperature	1993	-0.134033436285453	-0.0957083223030348	1.40043658754222
141	Low SDI	Low temperature	1993	5.79583769617702	3.41430929784389	1.69751395980354
142	Global	Ambient particulate matter pollution	1992	14.6828542745354	7.33491094058294	2.00177676231861
143	Global	Household air pollution from solid fuels	1992	29.9864946162821	21.3600911203783	1.40385611874445
144	Global	Ambient ozone pollution	1992	8.00899731259798	4.59068404123735	1.74461959060011
145	Global	Smoking	1992	73.4014372027689	13.9292985638811	5.26957167772254
146	Low-middle SDI	Low temperature	1993	10.7652848903304	8.77949970067761	1.22618432226834
147	Low SDI	Smoking	1992	60.7914255271095	15.1905049596908	4.00193579399924
148	Low SDI	Secondhand smoke	1992	5.78441849486414	4.37710427884233	1.32151717810891
149	Low SDI	High body-mass index	1992	1.7933785433956	2.72042046849946	0.659228440662629
150	Middle SDI	High body-mass index	1992	1.30862833143502	1.51345376526492	0.864663567179373
151	Middle SDI	Occupational carcinogens	1992	1.10289754083363	0.047337428693663	23.2986364335684
152	Global	Occupational carcinogens	1992	0.909434066511039	0.0315132668242455	28.8587683271016
153	Global	High temperature	1992	0.0876154887495157	0.0538273013663557	1.6277146824284
154	Global	Low temperature	1992	13.842668146278	8.20318959021741	1.68747387757389
155	High-middle SDI	High temperature	1992	0.113235062661203	0.0749910421631975	1.5099811843497
156	High-middle SDI	Low temperature	1992	18.768803223241	9.34560348031135	2.00830296970996
157	High-middle SDI	Smoking	1992	78.303743101065	13.9383592247339	5.61785945092543
158	High-middle SDI	Secondhand smoke	1992	8.61854371265087	7.54158594695124	1.14280255814561
159	High-middle SDI	High body-mass index	1992	1.00986136828535	0.911392315206031	1.10804244389207
160	High-middle SDI	Occupational carcinogens	1992	1.10655623129798	0.0340086756535475	32.5374690438012
161	Low-middle SDI	Ambient particulate matter pollution	1994	17.89768718456	8.98480760137044	1.99199448431485
162	Low-middle SDI	Household air pollution from solid fuels	1994	75.0694093793624	56.8014433462769	1.32161094783664
163	Low-middle SDI	Ambient ozone pollution	1994	13.2622630405874	8.22901665871832	1.61164615295031
164	Global	Ambient particulate matter pollution	1993	14.8225093362599	7.44021095056498	1.9922162738053
165	Global	Household air pollution from solid fuels	1993	29.0281549771335	20.6298381456394	1.40709562393097
166	Global	Ambient ozone pollution	1993	8.11960123119069	4.64160573749933	1.74930868548201
167	Global	Smoking	1993	73.3129020740319	14.1428895614686	5.1837286684164
168	Global	Secondhand smoke	1992	7.6000241602587	7.38115918683103	1.02965184300837
169	Global	High body-mass index	1992	1.14041777191542	1.20772485027505	0.944269526006444
170	Middle SDI	Ambient particulate matter pollution	1993	24.0143083272476	15.2633506002559	1.57333137108473
171	Middle SDI	Household air pollution from solid fuels	1993	41.9170852901913	42.0529738238454	0.996768634384258
172	Middle SDI	Ambient ozone pollution	1993	10.9187991020399	8.46504186422177	1.28986947461999
173	Middle SDI	Smoking	1993	103.030115987012	20.4004542031271	5.05038343564033
174	Middle SDI	Secondhand smoke	1993	11.6548289968954	15.6500566183643	0.744714813569375
175	Middle SDI	High body-mass index	1993	1.30781396713896	1.50002676448346	0.871860421496753
176	Middle SDI	Occupational carcinogens	1993	1.06991795374252	0.0462382886413658	23.1392204421975
177	Global	Occupational carcinogens	1994	0.867983312540475	0.0308932783498456	28.0961865785543
178	Global	High temperature	1994	0.135850544864827	0.0832152828290453	1.63251917492024
179	Global	Low temperature	1994	12.9628152267101	7.60752454672283	1.70394655279741
180	High-middle SDI	Smoking	1993	78.4172125151479	14.2054675019155	5.52021343222769
181	High-middle SDI	Secondhand smoke	1993	8.54755535022486	7.46623939878831	1.14482738815099
182	High-middle SDI	High body-mass index	1993	1.04041752890018	0.936142368361467	1.11138814358037
183	Low SDI	Ambient particulate matter pollution	1992	10.4653212295811	4.87682400602476	2.14592964943011
184	Low SDI	Household air pollution from solid fuels	1992	62.114734257112	41.103574943255	1.51117595836527
185	Low SDI	Ambient ozone pollution	1992	9.08892763168829	5.67226530563693	1.60234529627096
186	Low-middle SDI	Smoking	1994	111.275464011407	20.8360151358905	5.34053480407264
187	Low-middle SDI	Secondhand smoke	1994	11.0182573867652	12.3362812411859	0.893158738143844
188	Low-middle SDI	High body-mass index	1994	1.62368708201208	2.02489389409779	0.801862797228462
189	Low-middle SDI	Occupational carcinogens	1994	0.687198995120783	0.0292326149957762	23.5079549065342
190	Low-middle SDI	High temperature	1993	0.400965836459022	0.163786090976671	2.44810675966456
191	Global	High temperature	1993	0.0809120206510703	0.0396453389003464	2.04089617834906
192	Global	Low temperature	1993	13.6536081664226	8.0729443487117	1.69127985734244
193	Global	Secondhand smoke	1994	7.51556342249952	7.1350682164706	1.05332747977806
194	Global	High body-mass index	1994	1.14922069914834	1.21181227459661	0.948348785731601
195	Global	Ambient particulate matter pollution	1994	14.8774514721862	7.4410435575298	1.99937701710283
196	Global	Household air pollution from solid fuels	1994	27.9680783814262	19.6499451967049	1.42331584650506
197	Global	Ambient ozone pollution	1994	8.28595629918454	4.71833710913628	1.75611790923971
198	Global	Smoking	1994	72.6571813901064	14.1257348186279	5.14360366543847
199	Global	Secondhand smoke	1993	7.58108246774108	7.31611253431584	1.03621731242957
200	Global	High body-mass index	1993	1.14736730901534	1.21092845100151	0.947510406635829
201	Global	Occupational carcinogens	1993	0.890849435179788	0.0312068129407105	28.546632969932
202	Low SDI	Ambient particulate matter pollution	1993	10.4637605524334	4.84747482875388	2.15860028614594
203	Low SDI	Household air pollution from solid fuels	1993	61.5742311288671	40.6257846222201	1.51564410882023
204	Low SDI	Ambient ozone pollution	1993	9.11638965883959	5.68953191142973	1.60230925860977
205	Middle SDI	High temperature	1992	0.082644535968826	0.0999530861447938	0.826833259046206
206	Middle SDI	Low temperature	1992	19.3814502418718	15.9093452148241	1.21824311309887
207	Middle SDI	Ambient particulate matter pollution	1992	23.5767556108325	15.007823197567	1.57096437640968
208	Middle SDI	Household air pollution from solid fuels	1992	43.7121183868072	44.0276764307462	0.992832734554244
209	Middle SDI	Ambient ozone pollution	1992	10.8272343668138	8.46176247823074	1.27954836769155
210	Middle SDI	Smoking	1992	103.104890686987	20.1428301949966	5.11868936434751
211	Middle SDI	Secondhand smoke	1992	11.6597079813245	15.8685807017253	0.734766908300549
212	High-middle SDI	Ambient particulate matter pollution	1992	18.0723156592741	8.59024183709409	2.10381919415061
213	High-middle SDI	Household air pollution from solid fuels	1992	17.1845624239055	13.4246740399396	1.28007297404614
214	High-middle SDI	Ambient ozone pollution	1992	9.02441611220804	4.72064165164991	1.91169268462772
215	Low-middle SDI	High temperature	1992	0.294535102995048	0.118703834834531	2.48126021712457
216	Low-middle SDI	Low temperature	1992	11.2094667360842	9.08368434689507	1.23402204524157
217	Low-middle SDI	High temperature	1994	0.362710818673736	0.163522244717719	2.21811301147356
218	Low-middle SDI	Low temperature	1994	10.4714367061976	8.38778406363531	1.24841515074235
219	Low-middle SDI	Ambient particulate matter pollution	1992	17.7714777286983	8.96426782980619	1.98247955840946
220	Low-middle SDI	Household air pollution from solid fuels	1992	78.8701576948901	60.2205170432816	1.3096891486037
221	Low-middle SDI	Ambient ozone pollution	1992	13.0136657346832	8.1604235293133	1.59472920589678
222	High SDI	High temperature	1993	0.0163885363529527	0.00715270195860657	2.29123713637097
223	High SDI	Low temperature	1993	7.95339811964099	3.32071730408305	2.39508437224142
224	High SDI	High body-mass index	1993	0.697261238568199	0.653507647936617	1.06695191826711
225	High SDI	Occupational carcinogens	1993	0.685661381667738	0.0178753171099132	38.3579982079025
226	High SDI	Ambient particulate matter pollution	1994	3.87246084685115	1.64594440864042	2.35272882031895
227	High SDI	Household air pollution from solid fuels	1994	0.158038843913805	0.0979659169450245	1.61320231405062
228	High SDI	Ambient ozone pollution	1994	2.51849567552444	1.1537944562202	2.18279405135552
229	High SDI	Smoking	1994	27.3745247709152	8.97357899803801	3.0505693187635
230	High SDI	Secondhand smoke	1994	2.24754348631103	0.992205896167838	2.26519868002361
231	High SDI	High body-mass index	1994	0.683940652351028	0.645516287660238	1.05952501187858
232	High SDI	Occupational carcinogens	1994	0.673449380444246	0.0174531016997441	38.5862290858088
233	High SDI	Ambient particulate matter pollution	1993	3.99287476660307	1.66022733768406	2.40501687688925
234	High SDI	Household air pollution from solid fuels	1993	0.175351099003875	0.110543348509523	1.58626549103285
235	High SDI	Ambient ozone pollution	1993	2.4233738327082	1.08437741175426	2.23480663322539
236	High SDI	Smoking	1993	28.000743833642	8.91970719323954	3.13919988930404
237	High SDI	Secondhand smoke	1993	2.30662894416334	0.999563052453314	2.30763726060301
238	Middle SDI	High temperature	1994	0.133614164441423	0.137042763383567	0.974981539648701
239	Middle SDI	Low temperature	1994	18.3189589968643	14.6280143038683	1.25232028191413
240	High-middle SDI	Ambient particulate matter pollution	1994	18.0936349393687	8.63568425107209	2.09521728832575
241	High-middle SDI	Household air pollution from solid fuels	1994	14.8968145149785	11.7028964089992	1.27291689119996
242	High-middle SDI	Ambient ozone pollution	1994	9.24895539958534	4.80863818208058	1.92340430894793
243	Low SDI	Ambient particulate matter pollution	1994	10.4762707792782	4.79798573939432	2.18347267964174
244	Low SDI	Household air pollution from solid fuels	1994	60.8582155723399	39.8464494126159	1.52731840526477
245	Low SDI	Ambient ozone pollution	1994	9.13538752446655	5.62024055276844	1.62544422052658
246	Low SDI	Smoking	1994	60.1067579578432	14.949907800141	4.02054372250217
247	Low SDI	Secondhand smoke	1994	5.74220050485865	4.25311588980853	1.35011616274513
248	Low SDI	High body-mass index	1994	1.79723570054986	2.70649459389312	0.664045553464287
249	Middle SDI	Smoking	1994	102.421243867499	20.4073346498403	5.01884472543307
250	Middle SDI	Secondhand smoke	1994	11.6005687130303	15.2139160567878	0.762497220947573
251	Middle SDI	High body-mass index	1994	1.31263284540102	1.49858729252304	0.875913503304206
252	Middle SDI	Occupational carcinogens	1994	1.03733053046328	0.0457552309312448	22.6712992012226
253	Middle SDI	Ambient particulate matter pollution	1994	24.3456615354374	15.3490703399419	1.58613264492536
254	Middle SDI	Household air pollution from solid fuels	1994	39.9644344236762	39.5623675952848	1.01016286063828
255	Middle SDI	Ambient ozone pollution	1994	11.2225037518687	8.61097700347847	1.30327879720678
256	Low SDI	Occupational carcinogens	1994	0.442558016392075	0.0335873427757747	13.1763331010298
257	Low SDI	High temperature	1994	-0.130286960868979	-0.0756034793801281	1.72329318620254
258	Low SDI	Low temperature	1994	5.82792500822505	3.40793570222694	1.71010415613673
259	Low SDI	Smoking	1993	60.5221960413578	15.1449328517102	3.99620101547849
260	Low SDI	Secondhand smoke	1993	5.77710951743708	4.33065071645238	1.33400495576554
261	Low SDI	High body-mass index	1993	1.7932737099533	2.71279656918361	0.661042457191314
262	Low SDI	Occupational carcinogens	1993	0.446477989327411	0.0337272970035454	13.2378823384654
263	High SDI	Ambient particulate matter pollution	1995	3.7907465646115	1.63711119154558	2.31550952933911
264	High SDI	Household air pollution from solid fuels	1995	0.141841487271893	0.0863918965564372	1.64183786819904
265	High SDI	Ambient ozone pollution	1995	2.5932185230077	1.20039059475143	2.16031226364674
266	High SDI	Smoking	1995	27.0090310893421	9.06035657647064	2.98101193494784
267	High SDI	Secondhand smoke	1995	2.20964501298207	0.988683716623695	2.23493618417009
268	High-middle SDI	Smoking	1994	77.7443579057722	14.1809280623218	5.48231805168915
269	High-middle SDI	Secondhand smoke	1994	8.43085842059457	7.24069508795511	1.16437141989576
270	High-middle SDI	High body-mass index	1994	1.05301410864713	0.944900196604223	1.11441834008655
271	High-middle SDI	Occupational carcinogens	1994	1.04525264103465	0.0337240561184496	30.9942741573966
272	High-middle SDI	High temperature	1994	0.19932972437987	0.125465975199083	1.58871537931765
273	High-middle SDI	Low temperature	1994	17.3152600166247	8.46145155209527	2.0463699295586
274	High SDI	High body-mass index	1995	0.675659974888285	0.644063613937373	1.04905782638108
275	High SDI	Occupational carcinogens	1995	0.678474540320209	0.0179898515329233	37.7142934769934
276	Low SDI	Smoking	1995	59.4016614931621	14.8322974172698	4.00488608217892
277	Low SDI	Secondhand smoke	1995	5.67914246618816	4.19144867324383	1.35493546716701
278	Low SDI	High body-mass index	1995	1.79574633492317	2.70029855133809	0.665017701110611
279	Low SDI	Occupational carcinogens	1995	0.438746655965665	0.0336888358131701	13.0235030500562
280	High SDI	High temperature	1995	0.0212869080936743	0.00964723734120805	2.20652890986185
281	High SDI	Low temperature	1995	7.42833696026994	3.25093914472694	2.28498185587964
282	Low SDI	High temperature	1995	-0.021366476836637	-0.00779657125066387	2.74049657852067
283	Low SDI	Low temperature	1995	5.78157051016674	3.38050175336544	1.71026993386734
284	High SDI	High temperature	1994	0.0248530539225685	0.01047349782559	2.37294687376024
285	High SDI	Low temperature	1994	7.36950726981304	3.16812825852835	2.32613918012155
286	Global	Ambient particulate matter pollution	1996	14.9965325698458	7.41234632007118	2.02318293321483
287	Global	Household air pollution from solid fuels	1996	25.7810718717997	17.7391938630987	1.45333954128715
288	Global	Ambient ozone pollution	1996	8.36298048537153	4.69150593051742	1.78257911409039
289	Global	Smoking	1996	70.7309410722446	14.0586778499722	5.03112325547628
290	High-middle SDI	Ambient particulate matter pollution	1995	17.9743060043936	8.4748848634322	2.12089087864189
291	High-middle SDI	Household air pollution from solid fuels	1995	13.7952327795203	10.6675736035297	1.29319311890717
292	High-middle SDI	Ambient ozone pollution	1995	9.21784000814578	4.68281663737549	1.96843923688457
293	Global	Secondhand smoke	1995	7.43264950308664	6.88544156440787	1.07947318026884
294	Global	High body-mass index	1995	1.13652513134527	1.19893757225859	0.947943544053137
295	Global	Occupational carcinogens	1995	0.852879291289164	0.030682580256262	27.7968568538202
296	Global	High temperature	1995	0.148448734261617	0.0813609776422528	1.82456920459279
297	Global	Low temperature	1995	13.09237589531	7.55572989875564	1.73277447324661
298	Middle SDI	High temperature	1995	0.149182928091256	0.134622221463749	1.10815975601344
299	Middle SDI	Low temperature	1995	18.6201297672831	14.3627361810505	1.29641939617672
300	High-middle SDI	Smoking	1995	76.3001076120853	14.0147283769364	5.44428015727012
301	High-middle SDI	Secondhand smoke	1995	8.28153020665738	6.93948500388347	1.19339262236648
302	High-middle SDI	High body-mass index	1995	1.01002916362974	0.912157029533471	1.1072974618705
303	High-middle SDI	Occupational carcinogens	1995	1.01801228930213	0.0334885545454222	30.3988124635642
304	High-middle SDI	High temperature	1995	0.139549861945102	0.084634628940385	1.6488506382346
305	High-middle SDI	Low temperature	1995	17.4783567540624	8.45304299767358	2.06769997016137
306	Low SDI	Ambient particulate matter pollution	1995	10.4319049707523	4.77594066496255	2.18426184547964
307	Low SDI	Household air pollution from solid fuels	1995	59.8260390530749	39.2703431059543	1.52344070159152
308	Low SDI	Ambient ozone pollution	1995	9.34795352812925	5.75779311346035	1.62353063820163
309	Global	Ambient particulate matter pollution	1995	14.9207090427936	7.36866941814867	2.02488511779951
310	Global	Household air pollution from solid fuels	1995	26.8208420691863	18.5677103306331	1.44448839364632
311	Global	Ambient ozone pollution	1995	8.40575205651685	4.70215488281884	1.78763827776719
312	Global	Smoking	1995	71.7736788999095	14.0320183169827	5.11499324463134
313	Low-middle SDI	Ambient particulate matter pollution	1995	17.837835597994	8.96963446560326	1.98869147526563
314	Low-middle SDI	Household air pollution from solid fuels	1995	72.6038621584809	54.9508341562522	1.32125131989867
315	Low-middle SDI	Ambient ozone pollution	1995	13.5594538363193	8.39621923065836	1.61494756911631
316	Low-middle SDI	Smoking	1995	109.406220623087	20.6346660972679	5.30205917107487
317	Low-middle SDI	Secondhand smoke	1995	10.8713382332111	12.0291686720568	0.903748091791639
318	Low-middle SDI	High body-mass index	1995	1.61992453472872	2.02584435008847	0.799629317354997
319	Low-middle SDI	Occupational carcinogens	1995	0.668204783335207	0.0289520886887556	23.0796745104862
320	Global	Secondhand smoke	1996	7.32579431341281	6.71322979515491	1.09124736333322
321	Global	High body-mass index	1996	1.11586115790813	1.18737443828354	0.939771921923137
322	Global	Occupational carcinogens	1996	0.827440615991015	0.0304645715717694	27.1607501205689
323	Global	High temperature	1996	0.12996021426818	0.0690535377306311	1.88202108884179
324	Global	Low temperature	1996	13.1298754388111	7.53768575785947	1.74189742854704
325	Low-middle SDI	High temperature	1995	0.489137938367425	0.228244425208048	2.14304440479354
326	Low-middle SDI	Low temperature	1995	10.4409270436102	8.22101906200942	1.27002832189739
327	Middle SDI	Ambient particulate matter pollution	1995	24.7479613376169	15.2430578992233	1.62355621170198
328	Middle SDI	Household air pollution from solid fuels	1995	38.051047594291	36.6931683860067	1.03700632210333
329	Middle SDI	Ambient ozone pollution	1995	11.3996625111523	8.48269526462988	1.34387269087518
330	Middle SDI	Smoking	1995	101.86726534105	20.1701182844772	5.05040495570354
331	Middle SDI	Secondhand smoke	1995	11.5389378548769	14.5932121816001	0.790705823453032
332	Middle SDI	High body-mass index	1995	1.31274250786039	1.47561914244424	0.889621495209084
333	Middle SDI	Occupational carcinogens	1995	1.01135650968675	0.0443100902502918	22.8245192906166
334	High-middle SDI	Ambient particulate matter pollution	1996	17.6826184896384	8.38566952755973	2.10867104069913
335	High-middle SDI	Household air pollution from solid fuels	1996	12.5909267576923	9.76192413064119	1.28979969411679
336	High-middle SDI	Ambient ozone pollution	1996	9.01087074196075	4.61813976195699	1.95119056729073
337	High SDI	Ambient particulate matter pollution	1996	3.66668680211434	1.62119042297879	2.2617249338157
338	High SDI	Household air pollution from solid fuels	1996	0.125796675198011	0.0762821201368441	1.64909778297118
339	High SDI	Ambient ozone pollution	1996	2.51340614053243	1.19526398918192	2.10280420332306
340	High SDI	Smoking	1996	26.2870063513814	9.08746034239638	2.89266806796864
341	High SDI	Secondhand smoke	1996	2.14236678194907	0.979139411420526	2.18800995747985
342	High SDI	High body-mass index	1996	0.647096004334325	0.62681595836403	1.03235406772863
343	High SDI	Occupational carcinogens	1996	0.663530174961035	0.0177971059709094	37.2830378178127
344	Low-middle SDI	Ambient particulate matter pollution	1997	19.2559314267948	9.55752988269375	2.01473933779296
345	Low-middle SDI	Household air pollution from solid fuels	1997	70.8361484748528	53.1316347426345	1.33321981937837
346	Low-middle SDI	Ambient ozone pollution	1997	14.4437548620561	8.8705883297103	1.62827473502288
347	Low-middle SDI	Smoking	1997	110.425101178369	20.8432877050759	5.29787348046236
348	Low-middle SDI	Secondhand smoke	1997	11.010531454642	11.7513086852619	0.936962150305099
349	Low SDI	Smoking	1996	59.1313920777114	14.8250917992403	3.98860208614301
350	Low SDI	Secondhand smoke	1996	5.6568438192436	4.15656583442088	1.36094171115944
351	Low SDI	High body-mass index	1996	1.79195985993256	2.6996539210377	0.663773917822681
352	Low SDI	Occupational carcinogens	1996	0.436602658877901	0.0339172616363539	12.8725798550297
353	Low SDI	High temperature	1996	-0.00774186492288845	-0.00268133653983689	2.88731563825233
354	Low SDI	Low temperature	1996	5.85292670582258	3.430045409585	1.70637003506339
355	Middle SDI	High temperature	1996	0.0898672177866255	0.083577502708067	1.07525607818803
356	Middle SDI	Low temperature	1996	18.7461294842419	14.2167325594886	1.31859619682655
357	Global	High temperature	1997	0.130543967008502	0.069767820213563	1.87112004659024
358	Global	Low temperature	1997	12.5687478144203	7.174116377526	1.75195761443092
359	Low SDI	Ambient particulate matter pollution	1996	10.6091202384937	4.864001113786	2.18115086536973
360	Low SDI	Household air pollution from solid fuels	1996	59.1617127503197	38.9388333342105	1.51934990559519
361	Low SDI	Ambient ozone pollution	1996	9.36506604741894	5.77781945783729	1.6208651232111
362	Low-middle SDI	Ambient particulate matter pollution	1996	18.1991908076941	9.1505662035576	1.98885953096744
363	Low-middle SDI	Household air pollution from solid fuels	1996	71.1398915569788	53.7355819445751	1.3238879897189
364	Low-middle SDI	Ambient ozone pollution	1996	13.5655161029456	8.39635391067381	1.61564367667978
365	Low-middle SDI	Smoking	1996	108.925789468311	20.6420601251613	5.27688558253632
366	Low-middle SDI	Secondhand smoke	1996	10.8433316612971	11.8650572053133	0.913887853523482
367	Low-middle SDI	High body-mass index	1996	1.6335495074376	2.04745826888161	0.797842638487524
368	Low-middle SDI	Occupational carcinogens	1996	0.657739512775969	0.0293134648401289	22.438136070341
369	Low-middle SDI	High temperature	1996	0.51673027928246	0.258344417514734	2.00016042248325
370	Low-middle SDI	Low temperature	1996	10.4566946360473	8.13691231150894	1.28509368612185
371	Low-middle SDI	High temperature	1997	0.498038615833105	0.243179735147135	2.04802680425558
372	Low-middle SDI	Low temperature	1997	10.6538384964273	8.03454667339955	1.32600368502427
373	High-middle SDI	High temperature	1996	0.104782546621841	0.0650512114299352	1.6107701043308
374	High-middle SDI	Low temperature	1996	17.1988936486247	8.27042124961378	2.07956682368844
375	High-middle SDI	Smoking	1996	73.9510851652189	13.9378067419997	5.30579068386543
376	High-middle SDI	Secondhand smoke	1996	8.04398456531777	6.68254676819984	1.20373038069806
377	High-middle SDI	High body-mass index	1996	0.943020075005399	0.863114519163775	1.09257816207175
378	High-middle SDI	Occupational carcinogens	1996	0.977126089940506	0.0330063085951065	29.6042220875731
379	Middle SDI	Smoking	1996	101.002928820715	20.2447002310687	4.98910468754239
380	Middle SDI	Secondhand smoke	1996	11.4147875410308	14.143814206702	0.807051575636641
381	Middle SDI	High body-mass index	1996	1.31659529963496	1.48055880480463	0.889255661688286
382	Middle SDI	Occupational carcinogens	1996	0.974695664127401	0.0438975973803916	22.203849921016
383	Global	Ambient particulate matter pollution	1997	15.1773336760724	7.46887849549808	2.03207666120431
384	Global	Household air pollution from solid fuels	1997	24.8584080343764	16.9332173015645	1.46802628181472
385	Global	Ambient ozone pollution	1997	8.61448014938894	4.80260847700769	1.79370860452824
386	Global	Smoking	1997	69.7938449575269	14.0514277700823	4.96702869626736
387	Middle SDI	Ambient particulate matter pollution	1996	25.1809847336434	15.4071664702414	1.63436831699586
388	Middle SDI	Household air pollution from solid fuels	1996	35.9667688393116	34.3237717964041	1.04786761352025
389	Middle SDI	Ambient ozone pollution	1996	11.4994209376163	8.46520324751774	1.35843412158926
390	Global	Secondhand smoke	1997	7.2202283991384	6.49765406900415	1.11120541697982
391	Global	High body-mass index	1997	1.10295096443538	1.18658996968165	0.929513136480744
392	Global	Occupational carcinogens	1997	0.802813816919057	0.0304062818872949	26.4028933197027
393	Low-middle SDI	High body-mass index	1997	1.68534424902094	2.11688459070485	0.796143661502009
394	Low-middle SDI	Occupational carcinogens	1997	0.660459311416085	0.0297211558971859	22.2218581841435
395	High SDI	High temperature	1997	0.0174639685111812	0.00835046969008423	2.09137559434756
396	High SDI	Low temperature	1997	7.15669432728709	3.33209244333973	2.1478078561692
397	High SDI	Ambient particulate matter pollution	1998	3.44759321156501	1.59234656058608	2.16510230680944
398	High SDI	Household air pollution from solid fuels	1998	0.096818797942925	0.057791190148554	1.67532106007939
399	High SDI	Ambient ozone pollution	1998	2.61996067311212	1.31293189419503	1.99550386786699
400	High SDI	Smoking	1998	25.1273706074373	9.19274370503678	2.7333918374848
401	High SDI	Secondhand smoke	1998	2.02412736023509	0.966901720866906	2.09341582143457
402	High SDI	High body-mass index	1998	0.574732347947565	0.577440095712734	0.995310772865839
403	High SDI	Occupational carcinogens	1998	0.650054530551994	0.0182855168401828	35.5502410040434
404	High SDI	High temperature	1996	0.0198743595085614	0.00916584659981856	2.16830592702204
405	High SDI	Low temperature	1996	7.63051484581611	3.42628048924704	2.22705492727859
406	Low SDI	Ambient particulate matter pollution	1997	11.1508921784076	5.10655650287526	2.18364218081774
407	Low SDI	Household air pollution from solid fuels	1997	59.1052156733495	39.0551660220912	1.51337765764245
408	Low SDI	Ambient ozone pollution	1997	9.84230949539033	6.05607327557988	1.62519656673869
409	High SDI	Ambient particulate matter pollution	1997	3.53710733282515	1.60332965020199	2.2061011173713
410	High SDI	High temperature	1998	0.0262117015778713	0.0131148559571224	1.9986267225174
411	High SDI	Low temperature	1998	6.84985850845816	3.2561048279038	2.10369716900912
412	Middle SDI	Ambient particulate matter pollution	1997	25.4645950175008	15.4701715559248	1.64604477238317
413	Middle SDI	Household air pollution from solid fuels	1997	33.4803395417119	31.5664242725049	1.060631361116
414	Middle SDI	Ambient ozone pollution	1997	11.8422236274155	8.56931267389064	1.38193389342612
415	Middle SDI	Smoking	1997	99.1094296325706	20.0628210947138	4.93995481316854
416	Middle SDI	Secondhand smoke	1997	11.1511570832901	13.4750033310442	0.827543920349147
417	Middle SDI	High body-mass index	1997	1.32387661382452	1.50173928917314	0.881562214805901
418	Middle SDI	Occupational carcinogens	1997	0.935019184009483	0.0435074472579912	21.4910145949265
419	High SDI	Household air pollution from solid fuels	1997	0.110066564664299	0.0667542675952129	1.64883188190641
420	High SDI	Ambient ozone pollution	1997	2.50954700765341	1.22973583831781	2.04072039657418
421	High SDI	Smoking	1997	25.5498569173023	9.11246810527994	2.80383498983093
422	High SDI	Secondhand smoke	1997	2.07169117707473	0.970785485680768	2.13403600242534
423	High SDI	High body-mass index	1997	0.608586888636865	0.601536370369932	1.01172085116416
424	High SDI	Occupational carcinogens	1997	0.644875178927211	0.0177034728102264	36.4264789084038
425	Low SDI	Smoking	1997	59.7219882084417	15.0552751866396	3.96684799633821
426	Low SDI	Secondhand smoke	1997	5.7101156787815	4.18014080264138	1.36601036863958
427	Low SDI	High body-mass index	1997	1.79650039704755	2.70681888136633	0.663694349634771
428	Low SDI	Occupational carcinogens	1997	0.439980092598227	0.0341705787045149	12.8759918409018
429	Low SDI	Smoking	1998	59.2535859109419	15.253270146506	3.8846480355896
430	Low SDI	Secondhand smoke	1998	5.65653562075332	4.16972085801241	1.3565741720777
431	Low SDI	High body-mass index	1998	1.79207507229969	2.72042588932282	0.658747984767116
432	Low SDI	Occupational carcinogens	1998	0.436441341796021	0.0345372762879062	12.636819943698
433	Low SDI	High temperature	1998	0.110161246012684	0.0711718308264436	1.5478208826933
434	Low SDI	Low temperature	1998	5.63827402202339	3.32178997723496	1.69736017649034
435	High-middle SDI	Smoking	1998	69.6107744567348	13.5210556784458	5.14832392619335
436	High-middle SDI	Secondhand smoke	1998	7.61436327536227	6.06215390144157	1.25604915334657
437	High-middle SDI	High body-mass index	1998	0.832138411644435	0.781329663014757	1.06502856737018
438	Low SDI	High temperature	1997	-0.0688420880480198	-0.0344060073978589	2.00087406980863
439	Low SDI	Low temperature	1997	6.02879538040499	3.52869975817214	1.70850335635466
440	High-middle SDI	Occupational carcinogens	1998	0.905401605991332	0.0327370917233084	27.6567513584812
441	High-middle SDI	High temperature	1998	0.169663465583717	0.0963625613561702	1.76067824677901
442	High-middle SDI	Low temperature	1998	15.1252141344293	7.08568397126945	2.13461596590505
443	High-middle SDI	Ambient particulate matter pollution	1997	17.4664490631047	8.28452949558908	2.10832118738962
444	High-middle SDI	Household air pollution from solid fuels	1997	11.427288979201	8.83550405265189	1.29333752903109
445	High-middle SDI	Ambient ozone pollution	1997	9.02837800469803	4.6036484561207	1.9611354104796
446	High-middle SDI	Ambient particulate matter pollution	1998	17.2622794541367	8.14541839621707	2.11926246319695
447	High-middle SDI	Household air pollution from solid fuels	1998	10.3464219537349	7.89146953828871	1.31108938627147
448	High-middle SDI	Ambient ozone pollution	1998	8.60837595267395	4.33686444795241	1.98493083101508
449	Global	Secondhand smoke	1998	7.07916916317719	6.24257585742046	1.13401411930979
450	Global	High body-mass index	1998	1.0856993296696	1.18025573827584	0.919884813485953
451	Global	Occupational carcinogens	1998	0.786344191187117	0.0304517694662398	25.8226108029254
452	Global	High temperature	1998	0.217720188267099	0.113806280741586	1.91307708896545
453	Global	Low temperature	1998	11.7179359334037	6.59687151751385	1.7762868205473
454	Low SDI	Ambient particulate matter pollution	1998	11.5325764479907	5.35502190885219	2.15360023624303
455	Low SDI	Household air pollution from solid fuels	1998	58.1070089074252	39.0321635425513	1.48869556882439
456	Low SDI	Ambient ozone pollution	1998	10.0796310955252	6.26978420787642	1.60765199587933
457	Middle SDI	Ambient particulate matter pollution	1998	25.7980255461602	15.4285595533007	1.67209553536326
458	Middle SDI	Household air pollution from solid fuels	1998	31.1464346005185	28.7471514388077	1.08346159677135
459	Middle SDI	Ambient ozone pollution	1998	11.4740966271086	8.07686330957294	1.42061295175185
460	Middle SDI	Smoking	1998	97.532596376015	19.6982496520907	4.95133314373764
461	Middle SDI	Secondhand smoke	1998	10.9048098118026	12.7274085273845	0.856797343177887
462	Middle SDI	High body-mass index	1998	1.33341958209303	1.50911711795548	0.883575943992686
463	Middle SDI	Occupational carcinogens	1998	0.903952729843181	0.0426061976453308	21.2164609798792
464	Middle SDI	High temperature	1997	0.107423218709512	0.0931538041539494	1.15318123274902
465	Middle SDI	Low temperature	1997	17.9340726845659	13.3617128919401	1.3421986259998
466	Global	Ambient particulate matter pollution	1998	15.3086389016237	7.49420762681279	2.04272948708445
467	Global	Household air pollution from solid fuels	1998	23.5742635179846	15.9959022220279	1.47376891848717
468	Global	Ambient ozone pollution	1998	8.509395368052	4.70218786705785	1.80966724610608
469	Middle SDI	High temperature	1998	0.193834806870374	0.15053178218328	1.28766699004713
470	Middle SDI	Low temperature	1998	16.4822616875176	11.9327073559805	1.38126756953081
471	Global	Smoking	1998	68.5541074472055	13.9577356357986	4.91154935413583
472	High-middle SDI	Smoking	1997	71.6766533742937	13.7889892797559	5.19810784678212
473	High-middle SDI	Secondhand smoke	1997	7.82029222514612	6.3884852983424	1.22412306829214
474	High-middle SDI	High body-mass index	1997	0.889029723655615	0.82252715208058	1.08085152132281
475	High-middle SDI	Occupational carcinogens	1997	0.93842926687926	0.0328565404249606	28.5614144015708
476	High-middle SDI	High temperature	1997	0.115994553322328	0.0718949805018586	1.61338875833383
477	High-middle SDI	Low temperature	1997	16.1676841266665	7.71945240627517	2.09440816210276
478	Low SDI	Smoking	1999	57.5004250817498	15.192888998686	3.78469329215285
479	Low SDI	Secondhand smoke	1999	5.47946141551568	4.07348275701547	1.34515394868894
480	Low SDI	High body-mass index	1999	1.77556839768991	2.72440843087239	0.651726216073026
481	Low SDI	Occupational carcinogens	1999	0.424519523381798	0.0345475127449549	12.2879909334078
482	Low SDI	High temperature	1999	0.0358223450774607	0.0242168051095477	1.47923497403617
483	Low SDI	Low temperature	1999	5.55782979465427	3.315312352654	1.67641211549948
484	High-middle SDI	Ambient particulate matter pollution	1999	17.121363201108	8.16069427658865	2.09802776832673
485	High-middle SDI	Household air pollution from solid fuels	1999	9.35360883745745	7.21660486314813	1.29612317908966
486	High-middle SDI	Ambient ozone pollution	1999	8.67900656064795	4.41039089879399	1.96785426956627
487	Global	Secondhand smoke	1999	6.88353156146555	6.07518173323293	1.1330577197075
488	Global	High body-mass index	1999	1.06246354939937	1.17073673987513	0.907517047353179
489	Global	Occupational carcinogens	1999	0.768942898507326	0.0312130054689682	24.635336679507
490	Global	High temperature	1999	0.162527460383377	0.0818186114734872	1.98643630656141
491	Global	Low temperature	1999	11.7512252841589	6.69806370284149	1.75442124851301
492	Middle SDI	High temperature	1999	0.116156314569516	0.0907876158781881	1.27942906580305
493	Middle SDI	Low temperature	1999	16.8433118721092	12.1716778279529	1.38381183844907
494	Low SDI	Ambient particulate matter pollution	1999	11.6082556775203	5.48019320124138	2.11822015232799
495	Low SDI	Household air pollution from solid fuels	1999	55.9234124543411	38.2499335370947	1.46205253925753
496	Low SDI	Ambient ozone pollution	1999	10.4010996552326	6.55959378665667	1.58563167072788
497	Low-middle SDI	Ambient particulate matter pollution	1999	19.9093075759488	10.1945920489809	1.95292832516423
498	Low-middle SDI	Household air pollution from solid fuels	1999	63.7189728789776	49.7524756942762	1.28071964238572
499	Low-middle SDI	Ambient ozone pollution	1999	15.1198216044091	9.54275600138935	1.58442923639751
500	Low-middle SDI	Smoking	1999	104.608868145922	20.5770762700071	5.08375761324256
501	Low-middle SDI	Secondhand smoke	1999	10.4835492032423	11.2424353476186	0.932498064617546
502	Low-middle SDI	High body-mass index	1999	1.69859031405761	2.20864166822722	0.769065592890401
503	Low-middle SDI	Occupational carcinogens	1999	0.620801826132289	0.0299810904333968	20.7064458683184
504	High SDI	Ambient particulate matter pollution	1999	3.3724491175023	1.59467859207473	2.11481431698073
505	Global	Ambient particulate matter pollution	2000	15.342434965704	7.62106842098611	2.01316063814039
506	Global	Household air pollution from solid fuels	2000	20.9767607685991	14.4330945323661	1.45337929586472
507	Global	Ambient ozone pollution	2000	8.29112577507861	4.62644273653788	1.79211680490465
508	High SDI	Household air pollution from solid fuels	1999	0.0851716374282356	0.0508459265278918	1.67509264250528
509	High SDI	Ambient ozone pollution	1999	2.60748123628046	1.33782184519882	1.94904967775657
510	High SDI	Smoking	1999	24.7823123751684	9.3481401299153	2.65104202876267
511	High SDI	Secondhand smoke	1999	1.98338788982738	0.970901664352537	2.0428308680983
512	High SDI	High body-mass index	1999	0.538635981902908	0.550975506166196	0.977604223554059
513	High SDI	Occupational carcinogens	1999	0.649895406736336	0.0191375386062279	33.959195072497
514	Global	Secondhand smoke	2000	6.74018108585571	5.91148791641108	1.14018351744306
515	Global	High body-mass index	2000	1.03729056768947	1.15140041640405	0.900894730374548
516	Global	Occupational carcinogens	2000	0.75055398831966	0.0314053607030721	23.8989131637721
517	Global	Smoking	2000	65.5732764973348	13.812923807156	4.74724087476423
518	Global	High temperature	2000	0.179305693495322	0.0925103139391702	1.93822381376009
519	Global	Low temperature	2000	11.6862312452232	6.68887073107874	1.74711572626529
520	Low-middle SDI	Ambient particulate matter pollution	1998	19.8780910236852	9.93363820279155	2.00108868652968
521	Low-middle SDI	Household air pollution from solid fuels	1998	68.1617474437051	51.7379557832406	1.31744183572449
522	Low-middle SDI	Ambient ozone pollution	1998	14.7130453949954	9.09263944716193	1.61812700047045
523	Low-middle SDI	Smoking	1998	108.887380338503	20.8169030423711	5.23071948391514
524	Low-middle SDI	Secondhand smoke	1998	10.8833926646397	11.5226679038729	0.944520206208639
525	Low-middle SDI	High body-mass index	1998	1.7067624946594	2.16902025313114	0.78688176940513
526	Low-middle SDI	Occupational carcinogens	1998	0.647114493112402	0.0298733724717485	21.6619162675517
527	High-middle SDI	Smoking	1999	68.1294493357318	13.4664085677949	5.05921448861016
528	High-middle SDI	Secondhand smoke	1999	7.42333765235299	5.88382473632578	1.26165172910786
529	High-middle SDI	High body-mass index	1999	0.800436608349532	0.759960855318186	1.05326031301231
530	High-middle SDI	Occupational carcinogens	1999	0.881038194495425	0.0343606075754792	25.6409375928545
531	Low-middle SDI	High temperature	1998	0.767701410556257	0.399272594272445	1.92275007493355
532	High-middle SDI	High temperature	1999	0.0955032893435897	0.0555936008659336	1.7178827752838
533	High-middle SDI	Low temperature	1999	15.108503686862	7.1434035653548	2.1150287182622
534	Middle SDI	Ambient particulate matter pollution	1999	25.8961692625804	15.5700116109681	1.66320808934646
535	Middle SDI	Household air pollution from solid fuels	1999	28.8426898905582	26.7065913318639	1.0799839459911
536	Middle SDI	Ambient ozone pollution	1999	11.7952579574673	8.30904389125121	1.41956861846486
537	Global	Ambient particulate matter pollution	1999	15.3009048795329	7.58685530686195	2.0167650839069
538	Global	Household air pollution from solid fuels	1999	21.9898162333405	15.1708623806375	1.44947700938913
539	Global	Ambient ozone pollution	1999	8.68601186849951	4.85833228799699	1.78785874526516
540	Global	Smoking	1999	66.8736296021227	13.9608182326796	4.79009385320873
541	Middle SDI	Smoking	1999	95.3707599227642	19.5946220091356	4.86719059333217
542	Middle SDI	Secondhand smoke	1999	10.6000461761845	12.2495064728377	0.865344754883741
543	Middle SDI	High body-mass index	1999	1.31686257862909	1.49106518357748	0.883169021135327
544	Middle SDI	Occupational carcinogens	1999	0.874805975866566	0.0424993048698983	20.5840066924525
545	Low-middle SDI	Low temperature	1998	9.83015961465899	7.33425731989339	1.34030743480948
546	Low-middle SDI	High temperature	1999	0.684684153627629	0.352863973691996	1.94036287259313
547	Low-middle SDI	Low temperature	1999	9.55917492850709	7.31858773616227	1.30615021273486
548	High SDI	High temperature	1999	0.0220801686317517	0.0115061724853787	1.91898467190629
549	High SDI	Low temperature	1999	6.80170465518059	3.33327682191308	2.04054599079979
550	Middle SDI	High temperature	2000	0.142142033461668	0.107627674056177	1.32068294430925
551	Middle SDI	Low temperature	2000	16.8294879951902	12.1379234524544	1.38652118388397
552	Middle SDI	Ambient particulate matter pollution	2000	25.9275270680667	15.6020292516426	1.66180479794556
553	Middle SDI	Household air pollution from solid fuels	2000	26.9009394529684	24.8958320529456	1.08053988297152
554	Middle SDI	Ambient ozone pollution	2000	11.2602743827046	7.91519639333823	1.42261465453741
555	Middle SDI	Smoking	2000	93.4425146184529	19.3785449504779	4.82195721387991
556	Middle SDI	Secondhand smoke	2000	10.3440971302005	11.8192477116712	0.8751908228462
557	Middle SDI	High body-mass index	2000	1.29698799999701	1.46734165756856	0.883903209117753
558	Middle SDI	Occupational carcinogens	2000	0.859819673741643	0.0422566498710835	20.3475589372271
559	Low-middle SDI	Ambient particulate matter pollution	2000	20.4478713296383	10.4351664044052	1.95951559727943
560	Low-middle SDI	Household air pollution from solid fuels	2000	61.7143337340322	47.9934053290043	1.28589195350837
561	Low-middle SDI	Ambient ozone pollution	2000	14.5583213098609	9.05243223553245	1.6082220701655
562	Low-middle SDI	Smoking	2000	103.653036882343	20.3865510613588	5.08438315879773
563	Low-middle SDI	Secondhand smoke	2000	10.4034291667102	11.0355289334117	0.94272138920431
564	Low-middle SDI	High body-mass index	2000	1.70566017771173	2.23666091042376	0.762592205981094
565	Low-middle SDI	Occupational carcinogens	2000	0.614659643383659	0.0299403786975965	20.5294545400323
566	Low SDI	Ambient particulate matter pollution	2002	12.444411733248	6.10457825305624	2.03853750699613
567	Low SDI	Household air pollution from solid fuels	2002	53.5183747496646	38.127492284497	1.40366888937581
568	Low SDI	Ambient ozone pollution	2002	9.4238750777635	6.16184685202019	1.52939131790883
569	High SDI	Ambient particulate matter pollution	2001	3.11565068121437	1.53300176217052	2.03238558369498
570	High SDI	Household air pollution from solid fuels	2001	0.0666040824414621	0.0393286071235045	1.69352762055121
571	High SDI	Ambient ozone pollution	2001	2.40698587756176	1.28474232453581	1.87351644885788
572	High SDI	Smoking	2001	23.1658714353574	9.23356329213238	2.50887666033505
573	High SDI	Secondhand smoke	2001	1.83242319166137	0.936538612284291	1.95659118334901
574	High SDI	High body-mass index	2001	0.455083604348272	0.483964316417663	0.940324707649588
575	High SDI	Occupational carcinogens	2001	0.610239368415597	0.020562097759679	29.677875066436
576	High-middle SDI	Ambient particulate matter pollution	2002	16.356284236468	7.78699420705541	2.10046184722321
577	High-middle SDI	Household air pollution from solid fuels	2002	6.86651704649001	5.27771443973032	1.30103989613369
578	High-middle SDI	Ambient ozone pollution	2002	7.75406244825275	3.82193938941626	2.0288292560906
579	Low SDI	High temperature	2002	0.220187624747716	0.147065978734406	1.4972030012826
580	Low SDI	Low temperature	2002	5.39414126432282	3.34624075788797	1.61200034743687
581	High SDI	High body-mass index	2000	0.495538926983131	0.515492697265192	0.961291846833291
582	High SDI	Occupational carcinogens	2000	0.630985724015241	0.01988106049216	31.7380314930417
583	Global	Ambient particulate matter pollution	2001	15.251672368711	7.55055788658937	2.01993979753466
584	Global	Household air pollution from solid fuels	2001	19.9923021507576	13.7742546876248	1.45142532965645
585	Global	Ambient ozone pollution	2001	8.16385531623801	4.56006606381337	1.79029321110558
586	Global	Smoking	2001	63.9848849929958	13.5300557439874	4.72909248887831
587	Global	Ambient particulate matter pollution	2002	15.1022983052429	7.50690866299314	2.0117866066085
588	Global	Household air pollution from solid fuels	2002	18.9622654856639	13.1719073148247	1.43959906735164
589	Global	Ambient ozone pollution	2002	7.98641779286565	4.46670047744206	1.78799044914676
590	Global	Smoking	2002	62.3988883690485	13.304765374203	4.68996533302538
591	Low-middle SDI	Low temperature	2000	10.0306161664912	7.63197038762677	1.31428918837961
592	Low SDI	Smoking	2002	56.4796621624793	15.7046901789206	3.59635634444341
593	Low SDI	Secondhand smoke	2002	5.35424453985102	4.09740981660763	1.30673883733797
594	Low SDI	High body-mass index	2002	1.77895061199004	2.79840332211131	0.635702008332336
595	Low SDI	Occupational carcinogens	2002	0.414411614051237	0.0347791709067591	11.9155115906084
596	Low SDI	Ambient particulate matter pollution	2001	12.2632202156117	5.87856109748439	2.08609215967143
597	Low SDI	Household air pollution from solid fuels	2001	54.6120562602147	38.0547025886892	1.43509349818035
598	Low SDI	Ambient ozone pollution	2001	9.88909090264222	6.31087691695689	1.56699156595352
599	High-middle SDI	Smoking	2001	63.7689622147926	12.6794528650251	5.02931497862121
600	High-middle SDI	Secondhand smoke	2001	6.98332672827765	5.41194787202584	1.29035365702139
601	High-middle SDI	High body-mass index	2001	0.721594921891031	0.69073753211964	1.04467310423498
602	High-middle SDI	Occupational carcinogens	2001	0.812818946554253	0.034093153816953	23.8411192733385
603	High SDI	High temperature	2000	0.0248752026527851	0.01311524952219	1.89666255382317
604	High SDI	Low temperature	2000	6.66451585863668	3.36700567380339	1.97935985391685
605	High SDI	Ambient particulate matter pollution	2000	3.23558249068265	1.56430249738172	2.06838670659815
606	High SDI	Household air pollution from solid fuels	2000	0.074899055846651	0.0447317827724134	1.67440354943425
607	High SDI	Ambient ozone pollution	2000	2.51603419795375	1.31332776918835	1.91577019612451
608	High SDI	Smoking	2000	23.8943524294536	9.29219611230154	2.57144297652316
609	High SDI	Secondhand smoke	2000	1.90279984232895	0.955295536346203	1.99184416751987
610	Middle SDI	High temperature	2002	0.179061353296799	0.12450788499891	1.4381527185878
611	Middle SDI	Low temperature	2002	15.3940370438399	10.9345092308164	1.40783977761483
612	Low-middle SDI	High temperature	2000	0.67238880008001	0.347903642496497	1.93268686483149
613	High-middle SDI	Ambient particulate matter pollution	2001	16.5867849121084	7.9230870629872	2.09347502813566
614	High-middle SDI	Household air pollution from solid fuels	2001	7.62926407292433	5.881771833999	1.29710303089694
615	High-middle SDI	Ambient ozone pollution	2001	7.84104292741045	3.95174626834645	1.98419695875146
616	Global	Secondhand smoke	2002	6.40719606159411	5.54424325020004	1.15564843973304
617	Global	High body-mass index	2002	1.00264755891766	1.1368810135483	0.881928317008574
618	Global	Occupational carcinogens	2002	0.717843139810616	0.0314205576723428	22.8462889582154
619	Middle SDI	Smoking	2001	90.7654842251852	18.7698907064685	4.83569593689246
620	Middle SDI	Secondhand smoke	2001	10.0371442590792	11.2380667785728	0.893137979765041
621	Middle SDI	High body-mass index	2001	1.27786083948597	1.44779516813362	0.882625434600172
622	Middle SDI	Occupational carcinogens	2001	0.839649230201021	0.0411033717161364	20.4277458306758
623	Low SDI	Occupational carcinogens	2001	0.420121236826642	0.0345904068343664	12.1455997565557
624	Low SDI	High temperature	2001	0.0709755879530928	0.0526448156469939	1.34819710318704
625	Low SDI	Low temperature	2001	5.48784189688834	3.34940144790353	1.63845450664724
626	Global	Occupational carcinogens	2001	0.731095484101737	0.0313747975570209	23.3019984518796
627	Global	High temperature	2001	0.183852379752919	0.0965032065899242	1.90514270198473
628	Global	Low temperature	2001	11.1793910544046	6.36837057787046	1.75545548389599
629	High SDI	High temperature	2001	0.0224280726613097	0.0118413914768827	1.89404029966367
630	High SDI	Low temperature	2001	6.49921695786572	3.34917032375505	1.94054536783871
631	Middle SDI	Ambient particulate matter pollution	2002	25.1206475025002	14.9787219866732	1.67708884141453
632	Middle SDI	Household air pollution from solid fuels	2002	23.1950624194824	21.2574199572188	1.09115134697264
633	Middle SDI	Ambient ozone pollution	2002	10.9063234595868	7.56465526312068	1.44174758534701
634	Middle SDI	Smoking	2002	87.7575444506312	18.2622342929773	4.80541115850091
635	Middle SDI	Secondhand smoke	2002	9.67722446727711	10.7366579983948	0.901325577169721
636	Middle SDI	High body-mass index	2002	1.2771161020329	1.44455169198265	0.884091659108477
637	Middle SDI	Occupational carcinogens	2002	0.823875813754409	0.0403226887731015	20.4320653910361
638	Global	High temperature	2002	0.229419799776856	0.119774338069417	1.91543366863687
639	Global	Low temperature	2002	10.8805661818544	6.21846276926519	1.74971959881013
640	High-middle SDI	Occupational carcinogens	2000	0.843744467469414	0.0343492750779556	24.5636761053774
641	High-middle SDI	High temperature	2000	0.131013942031052	0.0758123115896099	1.72813543452232
642	High-middle SDI	Low temperature	2000	14.674232542094	6.9348800220996	2.11600380905383
643	High-middle SDI	Smoking	2000	66.2864070383085	13.2368967760806	5.00769992843712
644	High-middle SDI	Secondhand smoke	2000	7.2225293218922	5.69935387984793	1.26725405618872
645	High-middle SDI	High body-mass index	2000	0.759247551615641	0.724739073772171	1.04761503704203
646	Low SDI	Smoking	2001	57.1443670161842	15.4912407500341	3.68881795449847
647	Low SDI	Secondhand smoke	2001	5.43117660823308	4.08202587024494	1.33051009005663
648	Low SDI	High body-mass index	2001	1.7773613585286	2.76169536342187	0.643576182250007
649	Middle SDI	High temperature	2001	0.170279767038998	0.125574422340872	1.35600677163995
650	Middle SDI	Low temperature	2001	15.9737179897248	11.3596832191064	1.40617635911342
651	High-middle SDI	High temperature	2001	0.1193744865336	0.0670026053952473	1.7816394725162
652	High-middle SDI	Low temperature	2001	13.9944412791749	6.52968905093939	2.14320179261241
653	Global	Secondhand smoke	2001	6.57983617802398	5.70793816283253	1.15275183267907
654	Global	High body-mass index	2001	1.01353098489	1.1387752687428	0.890018437095959
655	Middle SDI	Ambient particulate matter pollution	2001	25.6248384878698	15.2825603678909	1.67673726594323
656	Middle SDI	Household air pollution from solid fuels	2001	25.0233433616862	22.936101515885	1.09100246806789
657	Middle SDI	Ambient ozone pollution	2001	11.3038013199979	7.86591379869425	1.43706142849854
658	High-middle SDI	Smoking	2002	61.9570068889345	12.2345531493748	5.06410051372415
659	High-middle SDI	Secondhand smoke	2002	6.81020323607333	5.19110083121898	1.31189962543535
660	High-middle SDI	High body-mass index	2002	0.698842220629425	0.66851479890386	1.04536537078205
661	High-middle SDI	Occupational carcinogens	2002	0.793114140978547	0.0344035821118078	23.0532430722189
662	High-middle SDI	High temperature	2002	0.116477013502759	0.0665310466930802	1.75071668479963
663	High-middle SDI	Low temperature	2002	13.6181959945822	6.28709904903557	2.16605399220985
664	Low SDI	Ambient particulate matter pollution	2000	12.0163367207256	5.6129374454881	2.14082854787287
665	Low SDI	Household air pollution from solid fuels	2000	55.453015394356	37.7402148733348	1.46933491450618
666	Low SDI	Ambient ozone pollution	2000	10.1628752959853	6.31252782983075	1.60995334514949
667	Low-middle SDI	Ambient particulate matter pollution	2002	21.3115191183304	11.0187026479641	1.93412235534536
668	Low-middle SDI	Household air pollution from solid fuels	2002	57.8917812918583	45.8762917813192	1.26191065240874
669	Low-middle SDI	Ambient ozone pollution	2002	13.8431161033038	8.74578269155176	1.5828333028073
670	Low-middle SDI	Smoking	2002	101.537845810028	20.347466195192	4.99019606844321
671	Low-middle SDI	Secondhand smoke	2002	10.2069294327214	10.8546745863159	0.940325695768794
672	Low-middle SDI	High body-mass index	2002	1.734884080994	2.34910880910055	0.738528617436955
673	Low-middle SDI	Occupational carcinogens	2002	0.59703753184151	0.0305276212788115	19.5572896554472
674	High-middle SDI	Ambient particulate matter pollution	2000	16.9541340315665	8.13153426856397	2.08498586756379
675	High-middle SDI	Household air pollution from solid fuels	2000	8.51541997693058	6.59738340056618	1.29072686244061
676	High-middle SDI	Ambient ozone pollution	2000	8.0925939405515	4.11800427514972	1.96517375889739
677	Low SDI	Smoking	2000	57.503473859757	15.1858591655739	3.78664606544728
678	Low SDI	Secondhand smoke	2000	5.47168317079449	4.02184854667378	1.36048961249915
679	Low SDI	High body-mass index	2000	1.77845510619088	2.7302241759309	0.651395267051467
680	Low SDI	Occupational carcinogens	2000	0.423912864110617	0.0345485208243116	12.2700727555407
681	Low SDI	High temperature	2000	0.0824481301878238	0.0525889327575488	1.56778481449576
682	Low SDI	Low temperature	2000	5.71284359465066	3.42879886095766	1.66613552626271
683	High-middle SDI	High temperature	2003	0.144713672087437	0.0766061256207342	1.88906136310683
684	High-middle SDI	Low temperature	2003	13.3888158999255	6.17975286123195	2.16656170571462
685	Low-middle SDI	Smoking	2001	103.140542364849	20.4344676088546	5.04738094180425
686	Low-middle SDI	Secondhand smoke	2001	10.3699961363956	10.9658190829729	0.945665440760156
687	Low-middle SDI	High body-mass index	2001	1.71424885675514	2.28785114222715	0.749283388728853
688	Low-middle SDI	Occupational carcinogens	2001	0.607358685454489	0.0302505438762708	20.0776120898413
689	High-middle SDI	Smoking	2003	59.6963791721361	11.7958195202098	5.06080811679581
690	High-middle SDI	Secondhand smoke	2003	6.59126496899636	4.97656539034007	1.3244606374088
691	High-middle SDI	High body-mass index	2003	0.675397144906094	0.649234080731579	1.04029835301473
692	High-middle SDI	Occupational carcinogens	2003	0.779239041120465	0.0338512951774394	23.0194749428612
693	Low-middle SDI	Ambient particulate matter pollution	2001	21.0606422980049	10.7730643152007	1.95493516810148
694	Low-middle SDI	Household air pollution from solid fuels	2001	60.0917287757488	47.1256576514645	1.27513825313972
695	Low-middle SDI	Ambient ozone pollution	2001	14.3579227365984	8.97314240856325	1.60009972904212
696	High SDI	Ambient particulate matter pollution	2002	3.02191319122278	1.50888670261176	2.00274360294387
697	High SDI	Household air pollution from solid fuels	2002	0.0587988301251677	0.0350084907069593	1.6795591280226
698	High SDI	Ambient ozone pollution	2002	2.53689763884935	1.35735402419393	1.86900218633521
699	High SDI	Smoking	2002	22.6808065882654	9.20088681667203	2.46506744840809
700	High SDI	Secondhand smoke	2002	1.77532181194918	0.917910733532789	1.93408982714087
701	High-middle SDI	Ambient particulate matter pollution	2003	15.9865790539634	7.63471120317249	2.09393369683983
702	High-middle SDI	Household air pollution from solid fuels	2003	6.13349048993388	4.73323591155289	1.29583452093804
703	High-middle SDI	Ambient ozone pollution	2003	7.79593229306407	3.83325920200193	2.03376079785907
704	Low-middle SDI	High temperature	2001	0.682702586097342	0.369361775040851	1.84833036938334
705	Low-middle SDI	Low temperature	2001	9.58541765071869	7.29359881505314	1.31422332017159
706	Middle SDI	High temperature	2003	0.212767864854782	0.148384937733422	1.43389125678663
707	Middle SDI	Low temperature	2003	14.8946466035695	10.611823048198	1.40358980129233
708	High SDI	High body-mass index	2002	0.423304209229922	0.457095653699603	0.926073581763068
709	High SDI	Occupational carcinogens	2002	0.598606364610028	0.0207981678649412	28.7816873340598
710	Low-middle SDI	High temperature	2002	0.922464499631666	0.523936568379943	1.7606415648444
711	Low-middle SDI	Low temperature	2002	9.4275734271437	7.21131006733086	1.30733158595594
712	Global	Secondhand smoke	2003	6.19668624972151	5.34061798149861	1.16029385947255
713	Global	High body-mass index	2003	0.99264905556053	1.12910034748898	0.879150429603616
714	Low-middle SDI	Ambient particulate matter pollution	2003	21.2691948094293	10.8521363198187	1.95990855464896
715	Low-middle SDI	Household air pollution from solid fuels	2003	55.0229127145964	43.0511252935123	1.27808303126721
716	Low-middle SDI	Ambient ozone pollution	2003	14.3652831336547	8.9118986809081	1.61192172936496
717	Low-middle SDI	High temperature	2003	0.814273289239125	0.458042793103537	1.77772317674053
718	Low-middle SDI	Low temperature	2003	9.35171430540504	7.043510148137	1.32770651404237
719	Global	Occupational carcinogens	2003	0.705881710253663	0.0310956170454646	22.7003602861972
720	Global	High temperature	2003	0.230489865883485	0.121370254339302	1.89906387803332
721	Global	Low temperature	2003	10.6735335055979	6.12422589319012	1.74283798340398
722	Low-middle SDI	Smoking	2003	98.817876779626	19.6669093467466	5.02457580077131
723	Low-middle SDI	Secondhand smoke	2003	9.92488389648665	10.4296402707867	0.951603664057918
724	Low-middle SDI	High body-mass index	2003	1.75270028526219	2.36873420149315	0.739931176810532
725	Low-middle SDI	Occupational carcinogens	2003	0.581774303916552	0.0298264049515345	19.5053445047061
726	Global	Ambient particulate matter pollution	2003	14.8402152431844	7.38670595788065	2.00904372365761
727	Global	Household air pollution from solid fuels	2003	17.9078411449545	12.3931824334344	1.44497519028225
728	Global	Ambient ozone pollution	2003	8.14107357408623	4.53167297476653	1.79648302501476
729	High SDI	High temperature	2003	0.0223322972115715	0.0120222589158893	1.85757912617036
730	High SDI	Low temperature	2003	6.25890316267795	3.35274782384473	1.86679806878545
731	Global	Smoking	2003	60.465796634881	12.9802075133602	4.65830739398001
732	Middle SDI	Ambient particulate matter pollution	2003	24.3753732256655	14.5986409226573	1.66970153967104
733	Middle SDI	Household air pollution from solid fuels	2003	21.3589693232163	19.6858414940289	1.08499143050069
734	Middle SDI	Ambient ozone pollution	2003	11.0750685501208	7.67252478698517	1.44347119854306
735	Middle SDI	Smoking	2003	84.211325846218	17.7024558218038	4.75704199992954
736	Middle SDI	Secondhand smoke	2003	9.25166747615647	10.2363731079632	0.90380326885108
737	Middle SDI	High body-mass index	2003	1.27420122837201	1.43121878853396	0.890291015308153
738	Middle SDI	Occupational carcinogens	2003	0.805222524124941	0.0388896179361553	20.7053338874881
739	Middle SDI	Ambient particulate matter pollution	2004	23.8869840618215	14.2105840850797	1.6809290820707
740	Middle SDI	Household air pollution from solid fuels	2004	19.9107165033502	18.1628016079056	1.09623597356719
741	Middle SDI	Ambient ozone pollution	2004	11.2679248587849	7.72691032677287	1.45827043181061
742	Middle SDI	Smoking	2004	81.7047366557458	17.1192681701396	4.77267695346111
743	Middle SDI	Secondhand smoke	2004	8.96983438510876	9.7604884329459	0.918994417823566
744	Middle SDI	High body-mass index	2004	1.24340079248551	1.39765963383519	0.889630609902934
745	Middle SDI	Occupational carcinogens	2004	0.791297737884324	0.0374698486288972	21.1182528576874
746	High SDI	High temperature	2004	0.0179143068055188	0.00912055264626075	1.96416900382274
747	High SDI	Low temperature	2004	6.0007075909378	3.27089249298623	1.83457805592972
748	Low SDI	Ambient particulate matter pollution	2004	12.8692061138068	6.22998256784848	2.06568894433539
749	Low SDI	Household air pollution from solid fuels	2004	51.2024929821718	36.3360557958978	1.40913733922526
750	Low SDI	Ambient ozone pollution	2004	10.1414338418136	6.50964555480506	1.55790876115026
751	Global	Ambient particulate matter pollution	2004	14.5156318055403	7.22562242232623	2.00891092242641
752	Global	Household air pollution from solid fuels	2004	16.6743884220549	11.5659062878407	1.44168455174021
753	Global	Ambient ozone pollution	2004	8.13431777294054	4.53618417997975	1.79320712083098
754	Global	Smoking	2004	58.1896958435393	12.5467924991129	4.63781447311362
755	High-middle SDI	Smoking	2004	57.4205437380418	11.2905060827743	5.08573692951172
756	High-middle SDI	Secondhand smoke	2004	6.38084133930629	4.74755002271069	1.34402824799791
757	High-middle SDI	High body-mass index	2004	0.636845960446654	0.618527068221075	1.02961696127263
758	High-middle SDI	Occupational carcinogens	2004	0.751541516940712	0.0324943592862077	23.128368536865
759	High-middle SDI	High temperature	2004	0.117552958774236	0.0623005695150174	1.88686812479138
760	High-middle SDI	Low temperature	2004	12.7573442470347	5.8040005465414	2.19802602441807
761	High SDI	Ambient particulate matter pollution	2003	2.92117043674004	1.48142893296838	1.97185998715903
762	High SDI	Household air pollution from solid fuels	2003	0.0520409433655769	0.0313751661591963	1.65866670160481
763	High SDI	Ambient ozone pollution	2003	2.45131790768594	1.32073288800974	1.85602852018012
764	High SDI	Smoking	2003	22.1319153107117	9.14341859895907	2.42052959417513
765	High SDI	Secondhand smoke	2003	1.713403615253	0.897013918679852	1.91011931874439
766	High SDI	High body-mass index	2003	0.392806252701957	0.432602575777081	0.90800719805323
767	High SDI	Occupational carcinogens	2003	0.591332636525215	0.0213813547813342	27.6564624913968
768	Low SDI	Smoking	2003	56.9319463229447	15.6285648922137	3.64281344548205
769	Low SDI	Secondhand smoke	2003	5.38601372272946	4.01718034045116	1.34074481757634
770	Low SDI	High body-mass index	2003	1.80305033204691	2.82095512722152	0.639163067376691
771	High SDI	High temperature	2002	0.0231536382914269	0.0122857941847167	1.88458620934978
772	High SDI	Low temperature	2002	6.37368430722729	3.34792362239048	1.90377231565287
773	Low SDI	Occupational carcinogens	2003	0.415794193724603	0.0348464134439134	11.9321948123539
774	Low SDI	High temperature	2003	0.252916060720204	0.171927396817067	1.47106316621143
775	Low SDI	Low temperature	2003	5.62631707692867	3.45108578367235	1.63030345508874
776	Low-middle SDI	High temperature	2004	0.799891509297569	0.443300131622692	1.80440169591103
777	Low-middle SDI	Low temperature	2004	9.10670122209526	6.91232771763932	1.31745796699659
778	High SDI	Household air pollution from solid fuels	2004	0.0463932665707416	0.0278136126395893	1.66800577731159
779	High SDI	Ambient ozone pollution	2004	2.38712101840627	1.29998332796919	1.83627048674185
780	High SDI	Smoking	2004	21.1702386595214	8.90684583167606	2.3768502407701
781	High SDI	Secondhand smoke	2004	1.62441164572364	0.860343348346956	1.88809694274356
782	High SDI	High body-mass index	2004	0.358755362642424	0.403451043975949	0.889216592692249
783	High SDI	Occupational carcinogens	2004	0.562799794305104	0.0213912380705	26.3098279982795
784	High SDI	Ambient particulate matter pollution	2004	2.77307801412999	1.42352567843952	1.94803511881139
785	Low SDI	Ambient particulate matter pollution	2003	13.0075638919733	6.1919661162828	2.10071625840583
786	Low SDI	Household air pollution from solid fuels	2003	53.4733541596219	37.380569636588	1.43051201946592
787	Low SDI	Ambient ozone pollution	2003	10.2265022651291	6.4372135933504	1.58865355589459
788	Low SDI	Smoking	2004	55.115105493964	15.446207719436	3.56819657582439
789	Low SDI	Secondhand smoke	2004	5.20179616085766	3.90508023553982	1.33205871508517
790	Low SDI	High body-mass index	2004	1.79160887822196	2.82394965032381	0.634433718751511
791	Low SDI	Occupational carcinogens	2004	0.402081261727551	0.0346995579385111	11.5875038650364
792	Middle SDI	High temperature	2004	0.150653915199784	0.102732621024662	1.46646618860837
793	Middle SDI	Low temperature	2004	14.375693548628	10.1008468904262	1.42321665743232
794	Low SDI	High temperature	2004	0.245260457818694	0.164721639578652	1.48893890593887
795	Low SDI	Low temperature	2004	5.37242009477514	3.32996826463814	1.61335474329481
796	High-middle SDI	Ambient particulate matter pollution	2004	15.6981257699974	7.43448835104546	2.11152738813423
797	High-middle SDI	Household air pollution from solid fuels	2004	5.55008226134113	4.22421969369669	1.31387159375798
798	High-middle SDI	Ambient ozone pollution	2004	7.94086893074679	3.87298499036201	2.05032267114584
799	Global	Secondhand smoke	2004	5.96978193891869	5.11758391223764	1.16652350822098
800	Global	High body-mass index	2004	0.959780711820749	1.10437184705316	0.869073867087223
801	Global	Occupational carcinogens	2004	0.682528416770447	0.0303052839248911	22.5217628207026
802	Global	High temperature	2004	0.2041502437559	0.104852056216632	1.9470313804253
803	Global	Low temperature	2004	10.2603247540796	5.8685693896528	1.74835195306204
804	Low-middle SDI	Ambient particulate matter pollution	2004	20.6626539682467	10.6644067562234	1.93753430833728
805	Low-middle SDI	Household air pollution from solid fuels	2004	50.8779829174664	40.0117308961316	1.2715766545952
806	Low-middle SDI	Ambient ozone pollution	2004	13.8751467492094	8.6917111080652	1.59636538498552
807	Low-middle SDI	Smoking	2004	93.9029473900539	18.8893322606767	4.97121582140511
808	Low-middle SDI	Secondhand smoke	2004	9.42872983311095	9.97202260220159	0.945518297464479
809	Low-middle SDI	High body-mass index	2004	1.71235390103846	2.33967429741959	0.73187704071759
810	Low-middle SDI	Occupational carcinogens	2004	0.554694816804081	0.0290566219963666	19.0901343202745
811	High-middle SDI	Ambient particulate matter pollution	2006	14.1618484000573	6.69354149134277	2.11574820569556
812	High-middle SDI	Household air pollution from solid fuels	2006	4.0745055611468	3.07968118487862	1.32302836447903
813	High-middle SDI	Ambient ozone pollution	2006	7.473024355916	3.63908960819478	2.05354227581747
814	Low SDI	Smoking	2005	54.6220246743949	15.7374259406259	3.47083601095076
815	Low SDI	Secondhand smoke	2005	5.15215916136372	3.91034388261559	1.31757188524235
816	Low SDI	High body-mass index	2005	1.78457359029681	2.83309831623963	0.629901751050232
817	Low SDI	Occupational carcinogens	2005	0.395741801192018	0.0346509933994911	11.4207923746807
818	Low SDI	High temperature	2005	0.296575531235171	0.215611796476454	1.37550698098078
819	Low SDI	Low temperature	2005	5.40383181429423	3.36852257825788	1.6042142181778
820	Low SDI	Ambient particulate matter pollution	2005	13.0817507376118	6.51692735038306	2.00734948147655
821	Low SDI	Household air pollution from solid fuels	2005	49.9679760244433	36.2814885360768	1.37723059446024
822	Low SDI	Ambient ozone pollution	2005	10.4841300391944	6.93157168342596	1.51251844718895
823	High-middle SDI	Smoking	2005	54.9768961376727	10.6806490828565	5.14733661888735
824	High-middle SDI	Secondhand smoke	2005	6.1300407130608	4.46820959223845	1.37192326960424
825	High-middle SDI	High body-mass index	2005	0.61021557102529	0.601178288037094	1.01503261705892
826	High-middle SDI	Occupational carcinogens	2005	0.724172276422184	0.0312268918810979	23.190661407469
827	Global	Secondhand smoke	2005	5.79293618804297	4.90707228836484	1.18052799054512
828	Global	High body-mass index	2005	0.941951610603916	1.09670165172949	0.858895041434894
829	Global	Occupational carcinogens	2005	0.666353817352683	0.0295878795041152	22.5211751744495
830	Global	High temperature	2005	0.225935957103561	0.121379805990251	1.8613965911406
831	Global	Low temperature	2005	9.90621606856949	5.62302923806354	1.76172231179452
832	Middle SDI	High temperature	2005	0.199620625001751	0.134862481811407	1.48017908554362
833	Middle SDI	Low temperature	2005	13.6573685614119	9.43396680657178	1.44768037045647
834	Global	Smoking	2005	56.4864144518688	12.1984749562775	4.63061281466173
835	Global	High temperature	2006	0.231333720099678	0.123063230515303	1.87979560694948
836	Global	Low temperature	2006	9.06619465822234	5.18993060401405	1.74688167337156
837	High-middle SDI	High temperature	2005	0.133444787995204	0.0694435832331289	1.92162877810058
838	High-middle SDI	Low temperature	2005	12.3221169242214	5.53596423050908	2.22583030004301
839	Middle SDI	High body-mass index	2006	1.18821698068543	1.35816014098269	0.874872516745852
840	Middle SDI	Occupational carcinogens	2006	0.732323541095733	0.034021787038726	21.5251344752159
841	High-middle SDI	Smoking	2006	50.3070924793922	9.86494805883613	5.09958006665141
842	High-middle SDI	Secondhand smoke	2006	5.64379237083639	4.10139276843804	1.37606727506514
843	High-middle SDI	High body-mass index	2006	0.569817480580722	0.57458407248934	0.991704274210096
844	High-middle SDI	Occupational carcinogens	2006	0.674917799442276	0.0293061213091996	23.029925807016
845	High-middle SDI	Ambient particulate matter pollution	2005	15.2563002165374	7.14602680950825	2.1349346459543
846	High-middle SDI	Household air pollution from solid fuels	2005	4.91058585444434	3.6758209782574	1.33591540052973
847	High-middle SDI	Ambient ozone pollution	2005	7.6216032710348	3.67172719838024	2.07575423206741
848	Global	Ambient particulate matter pollution	2005	14.3178279642403	7.10421128578189	2.01540007585296
849	Global	Household air pollution from solid fuels	2005	15.785280649212	10.9807341406028	1.4375432869141
850	Global	Ambient ozone pollution	2005	8.08224790757088	4.4996371608444	1.79619991982957
851	Low-middle SDI	High body-mass index	2006	1.738503466698	2.38746998286534	0.728178146395594
852	Low-middle SDI	Occupational carcinogens	2006	0.541480002915413	0.0290152338401855	18.6619210411282
853	Middle SDI	Ambient particulate matter pollution	2005	23.3748825309586	13.7524550285026	1.6996879817104
854	Middle SDI	Household air pollution from solid fuels	2005	18.3275789156575	16.4575454600109	1.11362772536102
855	Middle SDI	Ambient ozone pollution	2005	11.2325851788057	7.5607377072979	1.48564672042037
856	Middle SDI	Smoking	2005	78.7334220147422	16.3157486862149	4.82560889659104
857	Middle SDI	Secondhand smoke	2005	8.64785758998031	9.18531209202876	0.941487616679365
858	Middle SDI	High body-mass index	2005	1.2176172253952	1.37296356575176	0.886853268191791
859	Middle SDI	Occupational carcinogens	2005	0.77037534993098	0.0362222647064467	21.2680061883008
860	High-middle SDI	High temperature	2006	0.114756869496553	0.0578623350707533	1.98327408246192
861	High-middle SDI	Low temperature	2006	11.0500180864689	4.99793061493488	2.21091866570718
862	Low-middle SDI	Ambient particulate matter pollution	2006	21.9820896960191	11.4949285258294	1.91232939349078
863	Low-middle SDI	Household air pollution from solid fuels	2006	47.8432246367528	38.2163520007226	1.25190454169587
864	Low-middle SDI	Ambient ozone pollution	2006	14.794213709768	9.38041205331977	1.57713900260194
865	Low-middle SDI	Smoking	2006	92.6530180528044	18.8786515821076	4.90781969516387
866	Low-middle SDI	Secondhand smoke	2006	9.34962513417327	9.79316132716071	0.954709600080076
867	Middle SDI	Ambient particulate matter pollution	2006	22.3698041267567	13.2920407126039	1.68294730737207
868	Middle SDI	Household air pollution from solid fuels	2006	16.1837797841484	14.6033324994188	1.1082251112746
869	Middle SDI	Ambient ozone pollution	2006	11.4372054865892	7.73964009939099	1.47774384076194
870	Middle SDI	Smoking	2006	73.6550539675096	15.3063016836987	4.81207384315132
871	Middle SDI	Secondhand smoke	2006	8.1073783966198	8.56370803902914	0.946713545075379
872	High SDI	High temperature	2005	0.0228559288188427	0.0130144131597432	1.75620126226988
873	High SDI	Low temperature	2005	5.87643983697865	3.24488528605136	1.81098538744634
874	Low-middle SDI	Ambient particulate matter pollution	2005	21.0981826868088	11.0321347895018	1.91242974178359
875	Low-middle SDI	Household air pollution from solid fuels	2005	49.1465417090211	39.1380414169559	1.25572307478139
876	Low-middle SDI	Ambient ozone pollution	2005	14.1589311600928	8.95262001378199	1.58154050303666
877	Low-middle SDI	Smoking	2005	92.8708012569909	18.8638641700844	4.92321193683487
878	Low-middle SDI	Secondhand smoke	2005	9.33726631648707	9.89437586482111	0.943694321304812
879	Low-middle SDI	High body-mass index	2005	1.71937697212086	2.37104346346925	0.725156243911747
880	Low-middle SDI	Occupational carcinogens	2005	0.546667655592775	0.0290496435056718	18.8183946383384
881	Global	Secondhand smoke	2006	5.51901064653674	4.65992889571801	1.18435512001227
882	Global	High body-mass index	2006	0.922501696406732	1.08610973821163	0.849363249357941
883	Global	Occupational carcinogens	2006	0.637627364927802	0.0284154567403283	22.4394550738597
884	Global	Ambient particulate matter pollution	2006	13.9115452874074	6.95029084105434	2.00157743115352
885	Global	Household air pollution from solid fuels	2006	14.7747097322443	10.3364232182834	1.42938320347703
886	Global	Ambient ozone pollution	2006	8.21602276523487	4.6184486722758	1.77895725345072
887	Global	Smoking	2006	53.7851935977633	11.7273474790749	4.58630510383803
888	Middle SDI	High temperature	2006	0.205919454533634	0.140469132801818	1.46594095390449
889	Middle SDI	Low temperature	2006	12.3185551933693	8.5330402484537	1.44363026948122
890	Low-middle SDI	High temperature	2005	0.807588349178332	0.4707111518307	1.7156771111911
891	Low-middle SDI	Low temperature	2005	8.96778748341608	6.73657788986075	1.33120816385327
892	Low-middle SDI	High temperature	2006	0.852990626125458	0.486065890669768	1.75488682192879
893	Low-middle SDI	Low temperature	2006	8.38240751447139	6.32731988675458	1.32479591114381
894	Global	Secondhand smoke	2007	5.32437157993726	4.43727574584098	1.19991902349719
895	Global	High body-mass index	2007	0.906603582489097	1.07013832890814	0.847183544405983
896	Global	Occupational carcinogens	2007	0.620800354368015	0.0278512622518475	22.2898462825265
897	Global	High temperature	2007	0.232334440279807	0.122593174691951	1.89516619390607
898	Global	Low temperature	2007	8.87332824809291	5.05098625725859	1.75675161169591
899	High SDI	Ambient particulate matter pollution	2006	2.55807198254754	1.3365362313488	1.91395633170827
900	High SDI	Household air pollution from solid fuels	2006	0.0352787295061624	0.0209274688635143	1.6857618920016
901	High SDI	Ambient ozone pollution	2006	2.31239981373882	1.31006688172307	1.76510058074091
902	High SDI	Smoking	2006	19.9600526396117	8.68216459192867	2.29897192437096
903	High SDI	Secondhand smoke	2006	1.50946807101859	0.810524750750182	1.86233433293863
904	High SDI	High body-mass index	2006	0.314682631474013	0.365612513520256	0.860699838865276
905	High SDI	Occupational carcinogens	2006	0.535145553736428	0.0207334953447391	25.8106771115279
906	Low SDI	Ambient particulate matter pollution	2006	13.4374663284635	6.82912884991809	1.96766917476227
907	Low SDI	Household air pollution from solid fuels	2006	48.8561951644896	36.0671967429449	1.35458809046606
908	Low SDI	Ambient ozone pollution	2006	10.9603021406623	7.33655432774953	1.49393048167127
909	Low SDI	Smoking	2006	54.2724259176365	15.9728944270239	3.39778279795145
910	Low SDI	Secondhand smoke	2006	5.12634437881571	3.92080096693375	1.30747375907346
911	Low SDI	High body-mass index	2006	1.78143351557637	2.82871422664805	0.629767934418502
912	Low SDI	Occupational carcinogens	2006	0.390500192136731	0.0345159641760465	11.3136110046067
913	Low SDI	High temperature	2006	0.29916114586922	0.215556338330035	1.38785594609229
914	Low SDI	Low temperature	2006	5.05760023992321	3.19327234285082	1.58382990766394
915	High SDI	Ambient particulate matter pollution	2005	2.68336964947891	1.38981232538376	1.93074244663788
916	High SDI	Household air pollution from solid fuels	2005	0.0409771553751735	0.0244928705782051	1.67302379867376
917	High SDI	Ambient ozone pollution	2005	2.31636177304671	1.28591456606285	1.80133411206223
918	High SDI	Smoking	2005	20.6880350085459	8.83930506412537	2.34045944318734
919	High SDI	Secondhand smoke	2005	1.5752260680255	0.83973329934185	1.87586471711924
920	High SDI	High body-mass index	2005	0.33637816110392	0.385488510060941	0.872602301559503
921	High SDI	Occupational carcinogens	2005	0.554503589528248	0.0211111969526838	26.2658527022911
922	High SDI	High temperature	2008	0.0224229015374061	0.0126986684519499	1.76576793246091
923	High SDI	Low temperature	2008	5.63286597015655	3.24331427872707	1.73676230117525
924	Low SDI	Ambient particulate matter pollution	2008	14.6739125976074	7.35362526423811	1.99546646318368
925	Low SDI	Household air pollution from solid fuels	2008	47.2924013790641	34.3694840265272	1.37599974857239
926	Low SDI	Ambient ozone pollution	2008	11.7772199619675	7.59112747609418	1.5514454208622
927	High SDI	Ambient particulate matter pollution	2007	2.46508868948058	1.29245782080732	1.90728753371679
928	High SDI	Household air pollution from solid fuels	2007	0.0312015537887742	0.0181614685736237	1.71800830215288
929	High SDI	Ambient ozone pollution	2007	2.23969640453331	1.27163932410502	1.76126702129915
930	High SDI	Smoking	2007	19.4538820714748	8.57774359420368	2.2679486578056
931	High SDI	Secondhand smoke	2007	1.46135270689141	0.788240343324149	1.85394305083222
932	High SDI	High body-mass index	2007	0.298103595836505	0.348885095740214	0.854446347741029
933	High SDI	Occupational carcinogens	2007	0.525533959740795	0.0208113270017975	25.252304175289
934	High SDI	High temperature	2006	0.0272426587744743	0.0161616103075474	1.68564012224402
935	High SDI	Low temperature	2006	5.60789849935623	3.14785018313239	1.78150107950051
936	High SDI	High temperature	2007	0.0250597817264884	0.0143777879573613	1.74295112716961
937	High SDI	Low temperature	2007	5.47951581683393	3.10620519857963	1.76405467975507
938	High-middle SDI	Smoking	2008	45.0402454171956	8.74412064341605	5.1509176570098
939	High-middle SDI	Secondhand smoke	2008	5.10179129185003	3.59435640761283	1.41938937414344
940	High-middle SDI	High body-mass index	2008	0.524628250915411	0.536047409801285	0.978697483325016
941	High-middle SDI	Occupational carcinogens	2008	0.622066593696212	0.0273730097535567	22.7255460505355
942	High-middle SDI	High temperature	2008	0.0741206134831109	0.0362187401259782	2.04647133570356
943	High-middle SDI	Low temperature	2008	10.201688976385	4.57438255852934	2.23017835650038
944	Middle SDI	High temperature	2007	0.168232674750294	0.109344096903881	1.53856202130581
945	Middle SDI	Low temperature	2007	11.9106901813657	8.12594104253666	1.4657613338587
946	Middle SDI	Ambient particulate matter pollution	2008	22.2156438982103	12.886635488654	1.72392894311087
947	Middle SDI	Household air pollution from solid fuels	2008	13.0958024286168	11.4616626471624	1.14257440929471
948	Middle SDI	Ambient ozone pollution	2008	11.553482213037	7.51805096318753	1.53676561513205
949	Middle SDI	Smoking	2008	68.4540735485159	13.6235533009646	5.0246857068977
950	Middle SDI	Secondhand smoke	2008	7.59738900744627	7.67173646162449	0.990308914474564
951	High-middle SDI	Ambient particulate matter pollution	2007	13.4814893643511	6.36507266394288	2.11804170606277
952	High-middle SDI	Household air pollution from solid fuels	2007	3.42259377672733	2.58022525299307	1.32647092448891
953	High-middle SDI	Ambient ozone pollution	2007	7.16864181923918	3.48105802694358	2.05932844662557
954	Middle SDI	High body-mass index	2008	1.15707209227845	1.29342228174387	0.894581845859662
955	Middle SDI	Occupational carcinogens	2008	0.71176016247438	0.0319572088309439	22.2722881162634
956	High-middle SDI	Smoking	2007	47.1736328082174	9.23297022001536	5.10925863336522
957	High-middle SDI	Secondhand smoke	2007	5.31990889416804	3.8127785319833	1.39528400339601
958	High-middle SDI	High body-mass index	2007	0.541386037482746	0.556472558413457	0.972889011861208
959	Low SDI	Smoking	2007	54.3259425648737	15.9435187206743	3.40739980406133
960	Low SDI	Secondhand smoke	2007	5.13284056695552	3.83735879728717	1.33759724803013
961	Low SDI	High body-mass index	2007	1.78932339788753	2.8036891112774	0.638203212578122
962	Low SDI	Occupational carcinogens	2007	0.390286389412593	0.0342089718100323	11.4088897959259
963	Low SDI	High temperature	2007	0.35234133199435	0.251053510277367	1.40345112723212
964	Low SDI	Low temperature	2007	5.38054278469389	3.37546679664837	1.59401443084448
965	High-middle SDI	Occupational carcinogens	2007	0.643250184715833	0.0284229486604165	22.6313670830241
966	High-middle SDI	High temperature	2007	0.108528609683489	0.0545396776334095	1.98990192815162
967	High-middle SDI	Low temperature	2007	10.5483917016412	4.75746172436565	2.21723101788018
968	Low-middle SDI	High temperature	2008	0.802757592267568	0.458414059695433	1.75116267769124
969	Low-middle SDI	Low temperature	2008	8.66520364286893	6.25930200307782	1.38437219335448
970	Global	Ambient particulate matter pollution	2008	13.8969046979042	6.83106915307993	2.03436744475622
971	Global	Household air pollution from solid fuels	2008	13.0684851731672	9.00264280784536	1.4516276444711
972	Global	Ambient ozone pollution	2008	8.33376471579688	4.57981784273918	1.81967165550245
973	Global	Smoking	2008	50.7423271504494	10.9578539052994	4.63068111593544
974	Low-middle SDI	Ambient particulate matter pollution	2007	22.6646927793238	11.8479380944421	1.91296515888751
975	Low-middle SDI	Household air pollution from solid fuels	2007	45.7814719413946	36.6880053916887	1.2478593876288
976	Low-middle SDI	Ambient ozone pollution	2007	15.8033998086005	9.95110315019934	1.58810531556834
977	Low-middle SDI	Smoking	2007	91.4525837747393	18.6169088465684	4.91233988029095
978	Low-middle SDI	Secondhand smoke	2007	9.25054026711933	9.56386070973975	0.967239125272775
979	Low-middle SDI	High body-mass index	2007	1.73926051415782	2.38955917893583	0.727858313570785
980	Low-middle SDI	Occupational carcinogens	2007	0.535758132744937	0.0289580040984718	18.5012106125509
981	High SDI	Ambient particulate matter pollution	2008	2.39277428936164	1.25911323423937	1.90036465688259
982	High SDI	Household air pollution from solid fuels	2008	0.0276128748229268	0.0160032810213601	1.72545084886474
983	High SDI	Ambient ozone pollution	2008	2.09344697746835	1.18237563557075	1.77054306134938
984	High SDI	Smoking	2008	19.1075435301734	8.55069854584205	2.23461784177444
985	High SDI	Secondhand smoke	2008	1.42732617698266	0.77409240972261	1.8438705237972
986	High SDI	High body-mass index	2008	0.284364967412105	0.336170446862384	0.845895200087337
987	High SDI	Occupational carcinogens	2008	0.517869880093868	0.0210176951903679	24.639708369698
988	Global	Ambient particulate matter pollution	2007	13.7753544039333	6.84783272818426	2.0116371048663
989	Global	Household air pollution from solid fuels	2007	13.8235497984097	9.63425902183888	1.43483269103255
990	Global	Ambient ozone pollution	2007	8.30368695789089	4.62418247413606	1.79570918845331
991	Global	Smoking	2007	51.8345330302636	11.2896237365708	4.59134283300819
992	Low-middle SDI	High temperature	2007	0.920989259612822	0.531725814563584	1.73207550656296
993	Low-middle SDI	Low temperature	2007	8.77113847870391	6.4686836529981	1.3559386962197
994	Low SDI	Smoking	2008	54.5677885228796	15.9527498368561	3.42058824221075
995	Low SDI	Secondhand smoke	2008	5.17891879184755	3.77709723867244	1.37113726880588
996	Low SDI	High body-mass index	2008	1.79335618419242	2.79243706096947	0.642219016950666
997	Low SDI	Occupational carcinogens	2008	0.387246196854168	0.0340611671002568	11.3691405733202
998	Low SDI	High temperature	2008	0.293675789395154	0.209950758015604	1.39878413476996
999	Low SDI	Low temperature	2008	5.32562410793664	3.33508078828038	1.59685010529613
1000	Low SDI	Ambient particulate matter pollution	2007	14.0640063152193	7.03219007126664	1.99994684055604
1001	Low SDI	Household air pollution from solid fuels	2007	48.1732183066297	35.0664998773793	1.37376751244299
1002	Low SDI	Ambient ozone pollution	2007	11.8496350885583	7.6861799683881	1.54168067067044
1003	Global	Secondhand smoke	2008	5.22642665397334	4.27374346626911	1.2229153891017
1004	Global	High body-mass index	2008	0.900341117387813	1.05569969458746	0.852838285360729
1005	High-middle SDI	Ambient particulate matter pollution	2008	13.1167689201468	6.12539249906219	2.14137607053833
1006	High-middle SDI	Household air pollution from solid fuels	2008	2.93989632944952	2.18785593500894	1.34373396456632
1007	High-middle SDI	Ambient ozone pollution	2008	7.14790853123979	3.44591167782386	2.07431565273135
1008	Global	Occupational carcinogens	2008	0.615015669633014	0.0274428913986378	22.4107460361681
1009	Global	High temperature	2008	0.191342762656814	0.0998460020477216	1.9163788106945
1010	Global	Low temperature	2008	8.75978837471741	4.94845144466533	1.77020800803469
1011	Middle SDI	High temperature	2008	0.123946035166023	0.0796366786790317	1.55639382784378
1012	Middle SDI	Low temperature	2008	11.6885419856693	7.79866211150653	1.49878810218274
1013	Middle SDI	Ambient particulate matter pollution	2007	22.0340443650787	12.9697919411359	1.69887415812693
1014	Middle SDI	Household air pollution from solid fuels	2007	14.4340761445315	12.8788170202746	1.12076102345491
1015	Middle SDI	Ambient ozone pollution	2007	11.3769007119558	7.56307573059768	1.50426904571755
1016	Middle SDI	Smoking	2007	70.255736537214	14.3433260137467	4.8981482028562
1017	Middle SDI	Secondhand smoke	2007	7.75732556582202	8.03248302047044	0.965744408802709
1018	Middle SDI	High body-mass index	2007	1.16574075691769	1.32183759814711	0.881909213773136
1019	Middle SDI	Occupational carcinogens	2007	0.71001170451237	0.0326628135599175	21.7376161796321
1020	Low-middle SDI	Ambient particulate matter pollution	2008	23.6213325476426	12.1728270087045	1.94049685670811
1021	Low-middle SDI	Household air pollution from solid fuels	2008	44.0899306443004	34.8328979380249	1.26575545688865
1022	Low-middle SDI	Ambient ozone pollution	2008	16.0333587241133	9.90161703835923	1.61926669775245
1023	Low-middle SDI	Smoking	2008	91.1839242385487	18.2646884082315	4.99236133683256
1024	Low-middle SDI	Secondhand smoke	2008	9.2530098966495	9.32037631805712	0.992772135039537
1025	Low-middle SDI	High body-mass index	2008	1.75635660967048	2.3733803496228	0.740023237299329
1026	Low-middle SDI	Occupational carcinogens	2008	0.53950979927732	0.028801067280113	18.7322849542402
1027	High-middle SDI	Smoking	2009	42.9399799764	8.29747114295642	5.17506831136749
1028	High-middle SDI	Secondhand smoke	2009	4.89564481231612	3.38155380424599	1.4477500864156
1029	High-middle SDI	High body-mass index	2009	0.497020159070248	0.513017045568272	0.968818021474698
1030	Low-middle SDI	Ambient particulate matter pollution	2010	23.4622992298586	11.9443229677741	1.96430549417997
1031	Low-middle SDI	Household air pollution from solid fuels	2010	37.382188986464	29.0661711597664	1.28610640806412
1032	Low-middle SDI	Ambient ozone pollution	2010	13.9790964514259	8.45574329656015	1.6532072889574
1033	High SDI	High temperature	2011	0.037016112393765	0.0239006839346684	1.54874699380767
1034	High SDI	Low temperature	2011	5.25728563091686	3.1207495392649	1.68462273718871
1035	High SDI	Ambient particulate matter pollution	2011	2.19979741647658	1.16028398068378	1.89591294295056
1036	High SDI	Household air pollution from solid fuels	2011	0.0204044882097493	0.0116535485812934	1.75092488501769
1037	High SDI	Ambient ozone pollution	2011	1.94535933055279	1.15086657873221	1.6903430567041
1038	High SDI	Smoking	2011	17.9579992872818	8.33944302635584	2.15338113475057
1039	High SDI	Secondhand smoke	2011	1.34005799343198	0.741151852183929	1.80807480880373
1040	Low-middle SDI	Smoking	2010	84.1258429773133	16.5089765066425	5.09576368610525
1041	Low-middle SDI	Secondhand smoke	2010	8.55221819072903	8.45239245634887	1.01181035250028
1042	Low-middle SDI	High body-mass index	2010	1.68115579644025	2.21602910819186	0.758634347457629
1043	Low-middle SDI	Occupational carcinogens	2010	0.511359028757722	0.0273201359423206	18.7172944467526
1044	Low-middle SDI	High temperature	2010	1.01997012807296	0.551821800216402	1.8483686720477
1045	Low-middle SDI	Low temperature	2010	8.01200635465497	5.72681245176966	1.39903417863443
1046	Low-middle SDI	Low temperature	2009	8.1186977136512	5.79809007826708	1.40023656136051
1047	Low-middle SDI	Ambient particulate matter pollution	2009	23.449868754706	11.9266071793454	1.96618102718404
1048	Low-middle SDI	Household air pollution from solid fuels	2009	40.4665235403889	31.4786358476762	1.28552341773019
1049	Low-middle SDI	Ambient ozone pollution	2009	14.6290753650933	8.83520987796138	1.65576998929977
1050	Low-middle SDI	Smoking	2009	87.2927126945089	17.218271808377	5.06977202276707
1051	Low-middle SDI	Secondhand smoke	2009	8.86398855804385	8.78599727261832	1.00887677095787
1052	Low-middle SDI	High body-mass index	2009	1.708177398313	2.25590613512495	0.757202337329692
1053	Low-middle SDI	Occupational carcinogens	2009	0.522736050376241	0.0277794906127977	18.8173374977374
1054	Global	Secondhand smoke	2009	5.06368431956175	4.08063174559961	1.24090695638542
1055	Global	High body-mass index	2009	0.875906570555843	1.02321941193524	0.856030056055343
1056	Global	Occupational carcinogens	2009	0.604925229823006	0.0268038734916591	22.5685750237274
1057	Low SDI	High temperature	2011	0.271696580409399	0.201342551944228	1.34942453935252
1058	Low SDI	Low temperature	2011	5.00258336736952	3.17437606910206	1.57592649971829
1059	Low-middle SDI	High temperature	2009	1.02010630069558	0.560907879640018	1.81866994157805
1060	Low SDI	Smoking	2011	48.9563154157552	14.6538837234695	3.34084235548747
1061	Low SDI	Secondhand smoke	2011	4.69709688794345	3.40929361914792	1.37773316488868
1062	Low SDI	High body-mass index	2011	1.73051130282471	2.67890608751364	0.64597684513489
1063	Low SDI	Occupational carcinogens	2011	0.351087319022767	0.0325832917896749	10.7750721225171
1064	High-middle SDI	Ambient particulate matter pollution	2009	12.7160173461343	5.87441588244598	2.16464370255646
1065	High-middle SDI	Household air pollution from solid fuels	2009	2.5310686919588	1.86477875187446	1.35730240888608
1066	High-middle SDI	Ambient ozone pollution	2009	6.55805452908975	3.10114398948024	2.11472106788208
1067	Global	High temperature	2009	0.250966999452041	0.128392607328606	1.95468418839506
1068	Global	Low temperature	2009	8.38386425811958	4.70569336935003	1.78164270386313
1069	High-middle SDI	Occupational carcinogens	2009	0.606137040039624	0.0263588253051851	22.9956013980786
1070	High-middle SDI	High temperature	2009	0.0870472093275573	0.0422822734771461	2.05871638795882
1071	High-middle SDI	Low temperature	2009	9.64646619636877	4.29961785560594	2.24356361898337
1072	Middle SDI	Ambient particulate matter pollution	2009	22.1920894975181	12.7436188046053	1.74142759900338
1073	Middle SDI	Household air pollution from solid fuels	2009	11.8151518203434	10.1971948659917	1.1586668662916
1074	Middle SDI	Ambient ozone pollution	2009	10.4679109618152	6.67860389883088	1.56738011721996
1075	Middle SDI	Smoking	2009	66.5538711331551	12.965840719848	5.13301625179421
1076	Middle SDI	Secondhand smoke	2009	7.43161041642288	7.34240633789882	1.01214916124481
1077	Middle SDI	High body-mass index	2009	1.1297438360821	1.25338467458056	0.901354435708386
1078	Middle SDI	Occupational carcinogens	2009	0.712327522466919	0.0311211184282597	22.8888792704856
1079	Middle SDI	High temperature	2009	0.185737709836057	0.115937645944781	1.6020483107318
1080	Middle SDI	Low temperature	2009	11.3089716019575	7.38816580557098	1.53068730447685
1081	High SDI	Ambient particulate matter pollution	2010	2.24793559617505	1.18449973807724	1.89779324039704
1082	High SDI	Household air pollution from solid fuels	2010	0.022210780173406	0.0127092149387509	1.74761228608106
1083	High SDI	Ambient ozone pollution	2010	1.90481417179817	1.09713436873187	1.73617218281099
1084	High SDI	Smoking	2010	18.1881663940849	8.34255349296928	2.18016778788569
1085	High SDI	Secondhand smoke	2010	1.35306856137702	0.743244048256285	1.82049027442795
1086	High SDI	High body-mass index	2010	0.262518521015247	0.31150147911823	0.842752085024959
1087	High SDI	Occupational carcinogens	2010	0.491620985764215	0.0201990941709455	24.3387639863259
1088	Global	Ambient particulate matter pollution	2009	13.7763786933752	6.72363054821496	2.04894938747529
1089	Global	Household air pollution from solid fuels	2009	12.0005579244828	8.20904203095947	1.46187068834878
1090	Global	Ambient ozone pollution	2009	7.63501292727823	4.14284689917624	1.8429387117338
1091	Global	Smoking	2009	48.9738690536349	10.5199072906421	4.65535177265289
1092	High SDI	High body-mass index	2011	0.256984067550803	0.304740912217052	0.843287058771308
1093	High SDI	Occupational carcinogens	2011	0.481090050169035	0.0202813480426978	23.7208123028217
1094	High-middle SDI	Smoking	2011	39.3127222803814	7.492213756467	5.24714370922054
1095	High-middle SDI	Secondhand smoke	2011	4.5012855007989	3.0048283191927	1.49801753133379
1096	High-middle SDI	High body-mass index	2011	0.469342676189902	0.483609449191119	0.970499391554321
1097	High-middle SDI	Occupational carcinogens	2011	0.556600745410667	0.0248805449977433	22.3709225606253
1098	High-middle SDI	High temperature	2011	0.0724840473930929	0.0333023261482644	2.17654607880509
1099	High-middle SDI	Low temperature	2011	9.15835441123895	4.02505706719705	2.27533529546119
1100	High SDI	Ambient particulate matter pollution	2009	2.31018836293429	1.21758237208866	1.89735693936778
1101	High SDI	Household air pollution from solid fuels	2009	0.02448259096416	0.0141608640159024	1.72889104341843
1102	High SDI	Ambient ozone pollution	2009	1.9872226690983	1.13009496202926	1.75845635620739
1103	High SDI	Smoking	2009	18.5926133446727	8.43595235617991	2.2039732515858
1104	High SDI	Secondhand smoke	2009	1.38400366590466	0.755730173834218	1.83134631092322
1105	High SDI	High body-mass index	2009	0.27282032449633	0.323458793280381	0.843446924813831
1106	High SDI	Occupational carcinogens	2009	0.505708123951267	0.0210063747566494	24.0740313266662
1107	High-middle SDI	Ambient particulate matter pollution	2011	11.9466224811502	5.4318304195399	2.19937324224531
1108	High-middle SDI	Household air pollution from solid fuels	2011	1.919425820608	1.38326876150144	1.38760150885255
1109	High-middle SDI	Ambient ozone pollution	2011	5.59146318873057	2.56044765607187	2.18378343938058
1110	Global	Secondhand smoke	2011	4.76736381680366	3.80032748356828	1.25446131614094
1111	Global	High body-mass index	2011	0.850461027494655	1.00602463391564	0.845367994801975
1112	Global	Occupational carcinogens	2011	0.578962501277542	0.0258784483393048	22.3723808199969
1113	Low SDI	Ambient particulate matter pollution	2010	14.5292773686493	7.37107302548153	1.97112107266094
1114	Low SDI	Household air pollution from solid fuels	2010	41.6936025279435	30.4552485478947	1.36901205919811
1115	Low SDI	Ambient ozone pollution	2010	9.9403199204205	6.46874804723967	1.53666827766808
1116	Low SDI	Ambient particulate matter pollution	2011	14.9891897921568	7.79951123374556	1.92181142419594
1117	Low SDI	Household air pollution from solid fuels	2011	39.5330924955575	29.3514519822481	1.34688711548128
1118	Low SDI	Ambient ozone pollution	2011	10.1852431190893	6.74908296354581	1.50912993277804
1119	Global	High temperature	2011	0.204166833470635	0.107224055738388	1.90411407276717
1120	Global	Low temperature	2011	8.1284334090584	4.5267357983387	1.79565006025788
1121	Middle SDI	Ambient particulate matter pollution	2010	21.9724223687919	12.5088702776815	1.75654730451521
1122	Middle SDI	Household air pollution from solid fuels	2010	10.7072481586738	9.10938061543941	1.17540902183033
1123	Middle SDI	Ambient ozone pollution	2010	10.1202204842083	6.33434569860533	1.59767416647887
1124	Low SDI	Smoking	2010	49.9800595350205	14.7379171577435	3.39125664773875
1125	Low SDI	Secondhand smoke	2010	4.76560004272165	3.42556655708909	1.39118594349288
1126	Low SDI	High body-mass index	2010	1.74084302383042	2.68591331763815	0.648138200290555
1127	Low-middle SDI	Ambient particulate matter pollution	2011	24.0337368506767	12.5121073240154	1.92083845097356
1128	Low-middle SDI	Household air pollution from solid fuels	2011	34.4793634953541	27.6425556417114	1.24732907992509
1129	Low-middle SDI	Ambient ozone pollution	2011	14.3292989339729	8.86559793942283	1.61628116139291
1130	Low-middle SDI	Smoking	2011	81.5150292553505	16.3296955779445	4.99182785534885
1131	Low-middle SDI	Secondhand smoke	2011	8.32209520087907	8.30314451278331	1.00228235074875
1132	Low-middle SDI	High body-mass index	2011	1.67896946361359	2.23830547306243	0.750107384277823
1133	Low-middle SDI	Occupational carcinogens	2011	0.497378654501748	0.0272962633075535	18.2214924034716
1134	Middle SDI	Smoking	2010	64.6145716948061	12.3424666122391	5.23514251444137
1135	Middle SDI	Secondhand smoke	2010	7.24865134067335	7.0265890162901	1.0316031468282
1136	Middle SDI	High body-mass index	2010	1.10691654071414	1.22814278554298	0.901293036725171
1137	Middle SDI	Occupational carcinogens	2010	0.713008994746828	0.0304557211731324	23.4113318379022
1138	Middle SDI	High temperature	2010	0.225115545709393	0.137435632554715	1.63797074692236
1139	Middle SDI	Low temperature	2010	11.361182088883	7.29289779717915	1.55784194497795
1140	Middle SDI	Ambient particulate matter pollution	2011	21.4098428145933	12.2069840370234	1.75390110691206
1141	Middle SDI	Household air pollution from solid fuels	2011	9.62370608247112	8.14508082829292	1.18153598292629
1142	Middle SDI	Ambient ozone pollution	2011	9.40010411909575	5.81520292392624	1.61647052425629
1143	Middle SDI	Smoking	2011	61.9537767420034	11.6810486091226	5.30378554315914
1144	Middle SDI	Secondhand smoke	2011	6.97684979443801	6.67820147449393	1.04471987272093
1145	Low SDI	Occupational carcinogens	2010	0.360015560105122	0.032742156077633	10.9954750460388
1146	Low SDI	High temperature	2010	0.469185992452296	0.325877996209577	1.43975965824509
1147	Low SDI	Low temperature	2010	4.80814947198666	3.00881976271275	1.59801844283675
1148	Global	Ambient particulate matter pollution	2010	13.6479755638332	6.64147253184599	2.05496228410053
1149	Global	Household air pollution from solid fuels	2010	11.0726843148373	7.5926684716961	1.45833896950907
1150	Global	Ambient ozone pollution	2010	7.30960254070403	3.94965820301201	1.8506924308361
1151	Global	Smoking	2010	47.4484698991751	10.1587426730938	4.67070300194196
1152	High-middle SDI	Ambient particulate matter pollution	2010	12.3802522038176	5.65104616293572	2.19078943028596
1153	High-middle SDI	Household air pollution from solid fuels	2010	2.21214994110818	1.60539576759338	1.37794678780322
1154	High-middle SDI	Ambient ozone pollution	2010	6.18953258091947	2.87505664985561	2.15283847754107
1155	Middle SDI	High body-mass index	2011	1.08645239560829	1.20622110101209	0.900707502709656
1156	Middle SDI	Occupational carcinogens	2011	0.698534743242121	0.0299303677445653	23.33866223107
1157	High SDI	High temperature	2010	0.0334344926361555	0.0196797155572086	1.69893170147516
1158	High SDI	Low temperature	2010	5.47602828744089	3.20907993724884	1.70641691529053
1159	High SDI	High temperature	2009	0.0225425793753087	0.0133621433811538	1.68704815779055
1160	High SDI	Low temperature	2009	5.46951001640959	3.19424625718927	1.71230067315549
1161	Global	Secondhand smoke	2010	4.9185303267824	3.92772522739498	1.25225927019456
1162	Global	High body-mass index	2010	0.859038893366224	1.00801667547635	0.852207026198522
1163	Low-middle SDI	High temperature	2011	0.789783514164494	0.437255794432571	1.80622766861077
1164	Low-middle SDI	Low temperature	2011	8.05653977902784	5.73184071143652	1.40557635576874
1165	Global	Occupational carcinogens	2010	0.594417269379376	0.0260769145790197	22.7947699708929
1166	Global	High temperature	2010	0.275850344950529	0.140750233538829	1.95985710300388
1167	Global	Low temperature	2010	8.37488425908112	4.67144515489814	1.79278231497588
1168	Low SDI	Smoking	2009	52.4884738725106	15.2895806776312	3.43295705612789
1169	Low SDI	Secondhand smoke	2009	4.99420241912727	3.58175644448383	1.39434450570159
1170	Low SDI	High body-mass index	2009	1.77120414573174	2.73237047941258	0.648229864535984
1171	Low SDI	Occupational carcinogens	2009	0.374714561545583	0.0332728762908195	11.2618626135719
1172	Low SDI	High temperature	2009	0.423284745194039	0.291532426234105	1.45193023864226
1173	Low SDI	Low temperature	2009	5.01314289706447	3.11756881064094	1.6080295902222
1174	Low SDI	Ambient particulate matter pollution	2009	14.6963073637138	7.35090776656994	1.99925068173877
1175	Low SDI	Household air pollution from solid fuels	2009	44.6800771123311	32.3604137578086	1.38070166366614
1176	Low SDI	Ambient ozone pollution	2009	10.771734461034	6.92336136321478	1.55585327645418
1177	Global	Ambient particulate matter pollution	2011	13.5349775991293	6.64130620736698	2.03799932972754
1178	Global	Household air pollution from solid fuels	2011	10.2250094609481	7.15500646180396	1.4290706116805
1179	Global	Ambient ozone pollution	2011	7.07701794251306	3.85381883304465	1.83636497954471
1180	Global	Smoking	2011	45.8797053385732	9.8982469299381	4.63513444990002
1181	High-middle SDI	High temperature	2010	0.11632132981596	0.0544077269200591	2.13795606618284
1182	High-middle SDI	Low temperature	2010	9.63378721167494	4.26028203822182	2.26130268494993
1183	High-middle SDI	Smoking	2010	41.3010765944628	7.90401128801405	5.22533117546193
1184	High-middle SDI	Secondhand smoke	2010	4.72246987600468	3.19725280109372	1.47703987447887
1185	High-middle SDI	High body-mass index	2010	0.480910931590483	0.495040154121619	0.971458431374711
1186	High-middle SDI	Occupational carcinogens	2010	0.585419474042828	0.0254067286790701	23.0419067892472
1187	Low SDI	Ambient particulate matter pollution	2012	15.9433620277931	8.66372328090602	1.84024368171253
1188	Low SDI	Household air pollution from solid fuels	2012	37.6092451623018	28.7693864285681	1.30726615444797
1189	Low SDI	Ambient ozone pollution	2012	10.441614838686	7.13591730482063	1.4632477357371
1190	Low SDI	Smoking	2012	48.4615279830101	14.7669250774095	3.28176162125632
1191	Low SDI	Secondhand smoke	2012	4.68461738198122	3.4897807306012	1.34238158314725
1192	Low SDI	High body-mass index	2012	1.73145577043035	2.69824287512692	0.641697523373948
1193	Low SDI	Occupational carcinogens	2012	0.344321786512311	0.0326610793611014	10.5422660012391
1194	Low SDI	High temperature	2012	0.401805845835974	0.306515715980253	1.31088170977132
1195	Low SDI	Low temperature	2012	5.22887359755873	3.36364763641849	1.55452477867934
1196	Global	Secondhand smoke	2013	4.55700624460222	3.54462268845523	1.28561109182207
1197	Global	High body-mass index	2013	0.853473572874716	1.01045864291207	0.84463978695364
1198	Global	Occupational carcinogens	2013	0.543484701196931	0.0249693027888648	21.7661144082606
1199	Global	Ambient particulate matter pollution	2013	13.7111566003379	6.71080556882372	2.0431461558111
1200	Global	Household air pollution from solid fuels	2013	8.89837600470472	6.29561571664768	1.41342426304301
1201	Global	Ambient ozone pollution	2013	6.57224217508117	3.53115664129669	1.86121513223717
1202	Global	Smoking	2013	43.5571102129927	9.35337272812788	4.6568346498163
1203	High-middle SDI	Smoking	2012	37.5585921062477	7.01080559476017	5.35724341498196
1204	High-middle SDI	Secondhand smoke	2012	4.29447253806279	2.78995212783895	1.53926388026923
1205	High-middle SDI	High body-mass index	2012	0.457929209399141	0.472343196646025	0.969484079903692
1206	High-middle SDI	Occupational carcinogens	2012	0.529112757160812	0.0242404932323467	21.8276398953285
1207	Global	High temperature	2013	0.256874190244484	0.134855945765591	1.90480433610979
1208	Global	Low temperature	2013	7.59261255654057	4.18730259509571	1.81324668664578
1209	High-middle SDI	High temperature	2012	0.0854447582316306	0.0383504962870212	2.22799615400407
1210	High-middle SDI	Low temperature	2012	8.62419594573218	3.72574068430806	2.31476011791569
1211	Middle SDI	Ambient particulate matter pollution	2012	20.8639633836622	11.7610257025623	1.77399181936288
1212	Middle SDI	Household air pollution from solid fuels	2012	8.62158789084616	7.14773092418752	1.20619927950438
1213	Middle SDI	Ambient ozone pollution	2012	8.46297271626035	5.10541509827645	1.6576463526183
1214	Middle SDI	Smoking	2012	59.3253206745749	10.8743429930666	5.45553149393948
1215	Middle SDI	Secondhand smoke	2012	6.71133572258345	6.23688512024576	1.07607172381572
1216	Middle SDI	High body-mass index	2012	1.07159214871908	1.18704441745161	0.902739723101191
1217	Middle SDI	Occupational carcinogens	2012	0.684587058465215	0.0291209086374087	23.508437425122
1218	Middle SDI	High temperature	2011	0.155984793882679	0.0989087304518736	1.57705789135143
1219	Middle SDI	Low temperature	2011	11.0054845204676	6.97663332147949	1.5774778483175
1220	Global	Ambient particulate matter pollution	2012	13.5101453154665	6.64687051875277	2.03255731811691
1221	Global	Household air pollution from solid fuels	2012	9.43281260157094	6.70657017368169	1.40650322851876
1222	Global	Ambient ozone pollution	2012	6.74825184547864	3.67502289879185	1.83624756398038
1223	Global	Smoking	2012	44.4354941458467	9.58321709356441	4.63680345671051
1224	Low-middle SDI	High temperature	2012	0.939080185881585	0.54818782016058	1.71306284332713
1225	Low-middle SDI	Low temperature	2012	7.96926528460632	5.58171094102776	1.42774596692729
1226	High-middle SDI	Ambient particulate matter pollution	2012	11.5515809692491	5.15985157769243	2.23874287764207
1227	High-middle SDI	Household air pollution from solid fuels	2012	1.673828946039	1.17597217744909	1.4233576084001
1228	High-middle SDI	Ambient ozone pollution	2012	5.15722331681462	2.29767225309424	2.24454262781364
1229	Middle SDI	High temperature	2012	0.154671186737633	0.0981751971982575	1.57546092242918
1230	Middle SDI	Low temperature	2012	10.4701430042389	6.45408918869506	1.62224950696039
1231	Global	Secondhand smoke	2012	4.62921766601804	3.64721256203248	1.26924811408259
1232	Global	High body-mass index	2012	0.846204094503027	1.0037445556736	0.843047257113287
1233	Global	Occupational carcinogens	2012	0.563513896053412	0.0254003768374661	22.1852573156401
1234	Global	High temperature	2012	0.236350254759938	0.128469228491119	1.83974215098737
1235	Global	Low temperature	2012	7.85863885998693	4.33162703743839	1.81424642335651
1236	High SDI	High temperature	2012	0.0345690514031422	0.0217461982572923	1.58965953469821
1237	High SDI	Low temperature	2012	5.22647049233497	3.11359465538489	1.67859695008659
1238	Low-middle SDI	Ambient particulate matter pollution	2012	25.039087436271	13.3487141775712	1.87576774086168
1239	Low-middle SDI	Household air pollution from solid fuels	2012	31.8062483874289	26.144689903927	1.21654716519133
1240	Low-middle SDI	Ambient ozone pollution	2012	14.3608820334005	9.01953519748167	1.5921975710467
1241	Low-middle SDI	Smoking	2012	79.5276866426419	16.1492009690481	4.92455860788818
1242	Low-middle SDI	Secondhand smoke	2012	8.16650553132269	8.14616564312799	1.0024968665119
1243	Low-middle SDI	High body-mass index	2012	1.69253247062244	2.24851485536052	0.752733506112889
1244	Low-middle SDI	Occupational carcinogens	2012	0.483189129216492	0.0271852759659424	17.7739276887176
1245	High SDI	Ambient particulate matter pollution	2012	2.1444794123339	1.12918991766422	1.89913085370958
1246	High SDI	Household air pollution from solid fuels	2012	0.0186020439041138	0.0108023863027285	1.72203098304448
1247	High SDI	Ambient ozone pollution	2012	1.91450465858276	1.13128605889435	1.69232586535529
1248	High SDI	Smoking	2012	17.6855366733744	8.30455812772293	2.12961802438773
1249	High SDI	Secondhand smoke	2012	1.32246210995235	0.737360668654387	1.79350779906083
1250	High SDI	High body-mass index	2012	0.252281482793286	0.299372481898773	0.842700976366258
1251	High SDI	Occupational carcinogens	2012	0.469196584102442	0.0198601111340983	23.6250734416519
1252	Low-middle SDI	Ambient particulate matter pollution	2013	27.6496045923518	14.4505532149691	1.91339419197529
1253	Low-middle SDI	Household air pollution from solid fuels	2013	30.8724670243914	25.0622844623696	1.23182972688486
1254	Low-middle SDI	Ambient ozone pollution	2013	15.4300527892117	9.3713955359529	1.64650533957457
1255	Low-middle SDI	Smoking	2013	81.6498594112499	16.3192657513607	5.0032802121898
1256	Low-middle SDI	Secondhand smoke	2013	8.47217186137536	8.15398788979463	1.03902188424623
1257	High SDI	High temperature	2014	0.0223295557737421	0.0125558106183107	1.77842406615928
1258	High SDI	Low temperature	2014	5.06555145885805	3.1047987558303	1.63152328290063
1259	Low-middle SDI	High body-mass index	2013	1.76900329916229	2.31601723389767	0.76381266653409
1260	Low-middle SDI	Occupational carcinogens	2013	0.475860780566905	0.0271989945500665	17.4955283619387
1261	High SDI	Ambient particulate matter pollution	2014	2.0040519884949	1.04587687226463	1.9161452381632
1262	High SDI	Household air pollution from solid fuels	2014	0.0156872571986712	0.00898234722858669	1.74645410597643
1263	High SDI	Ambient ozone pollution	2014	1.83365960047192	1.06225638239104	1.72619306494024
1264	High SDI	Smoking	2014	17.0184567877933	8.17019818233488	2.08299191867702
1265	High SDI	Secondhand smoke	2014	1.28477635239949	0.725546134444055	1.77077141122658
1266	High SDI	High body-mass index	2014	0.245973643714407	0.293718258357694	0.837447576768812
1267	High SDI	Occupational carcinogens	2014	0.434999653237536	0.0190392111940556	22.8475669923421
1268	Low SDI	Ambient particulate matter pollution	2014	17.2816312708882	9.97304332118654	1.73283427278166
1269	Low SDI	Household air pollution from solid fuels	2014	33.4486507742465	26.5794833920308	1.25843870931951
1270	Low SDI	Ambient ozone pollution	2014	10.5168855456846	7.42323380237697	1.41675256709779
1271	Global	Secondhand smoke	2015	4.33042218362615	3.38522523276113	1.2792124263159
1272	Global	High body-mass index	2015	0.851531950765415	1.0256320951554	0.830250881176253
1273	Global	Occupational carcinogens	2015	0.505238533876775	0.0240986670307087	20.9654141132767
1274	High SDI	High temperature	2013	0.0268166076860762	0.0151779106507516	1.76681812820845
1275	High SDI	Low temperature	2013	5.35224196220329	3.24268891265991	1.65055671585004
1276	Global	Ambient particulate matter pollution	2015	13.3473880956619	6.67947474024862	1.99826911766494
1277	Global	Household air pollution from solid fuels	2015	7.57610189130705	5.58886444534421	1.35557087945089
1278	Global	Ambient ozone pollution	2015	6.3024657383019	3.48167711887918	1.81018099126055
1279	Global	Smoking	2015	41.1958891181875	8.93067437478943	4.61285311605136
1280	Global	High temperature	2015	0.248644091753141	0.138853571276039	1.79069281018952
1281	Global	Low temperature	2015	6.98994364019069	3.84747722297136	1.81676023926984
1282	High-middle SDI	Ambient particulate matter pollution	2014	10.6512277212435	4.81681575255382	2.21125911149836
1283	High-middle SDI	Household air pollution from solid fuels	2014	1.276345594307	0.900779745447388	1.41693416260495
1284	High-middle SDI	Ambient ozone pollution	2014	4.67086773140808	2.09536284853751	2.2291450545991
1285	High SDI	Ambient particulate matter pollution	2013	2.07917893217735	1.08975868107408	1.90792600993836
1286	Low-middle SDI	High temperature	2013	0.952344663197162	0.539486043492214	1.76528137230839
1287	Low-middle SDI	Low temperature	2013	7.81465665687765	5.3551535036408	1.45927780624117
1288	Middle SDI	Ambient particulate matter pollution	2014	19.9712689068646	11.1595524987539	1.78961198570415
1289	Middle SDI	Household air pollution from solid fuels	2014	6.90933647671172	5.6698663722779	1.2186065813639
1290	Middle SDI	Ambient ozone pollution	2014	6.6918564874234	3.93162735561017	1.70205766776817
1291	Middle SDI	Smoking	2014	54.7624922281542	9.72386839494007	5.63175991323068
1292	Middle SDI	Secondhand smoke	2014	6.25372822913555	5.64714624301696	1.10741389721732
1293	Middle SDI	High body-mass index	2014	1.06649229197317	1.15812818427659	0.920875863701851
1294	Middle SDI	Occupational carcinogens	2014	0.632599438950339	0.0280163621841196	22.5796423815835
1295	Middle SDI	High temperature	2014	0.148072776970897	0.0895414456444555	1.65367865020689
1296	Middle SDI	Low temperature	2014	9.39377024741488	5.70696706511292	1.64601795318562
1297	Low SDI	Smoking	2014	47.1050385199019	14.623914019593	3.22109651744335
1298	Low SDI	Secondhand smoke	2014	4.65401401305859	3.57888575049079	1.30040865719739
1299	Low SDI	High body-mass index	2014	1.73869091519439	2.7427771627474	0.633916214123926
1300	Low SDI	Occupational carcinogens	2014	0.322894040991963	0.0324899427486348	9.93827669965748
1301	Low SDI	High temperature	2014	0.42829600663659	0.32756409047437	1.30751818984902
1302	Low SDI	Low temperature	2014	5.06230275423757	3.34417191151095	1.51376869616441
1303	High SDI	Household air pollution from solid fuels	2013	0.016913626971625	0.00973465800306132	1.73746493880997
1304	High SDI	Ambient ozone pollution	2013	1.90699746542384	1.11325538178773	1.71299191238714
1305	High SDI	Smoking	2013	17.411761845002	8.26319714684738	2.10714588258917
1306	High SDI	Secondhand smoke	2013	1.30688915625355	0.73221960738375	1.78483223212653
1307	High SDI	High body-mass index	2013	0.249237692030275	0.295663360293037	0.842977945536612
1308	High SDI	Occupational carcinogens	2013	0.454298203925131	0.0196275819363523	23.145907906451
1309	Global	Smoking	2014	42.5256149538151	9.1213156400242	4.66222380982117
1310	Middle SDI	High temperature	2013	0.218227960518098	0.132841866898427	1.64276493257174
1311	Middle SDI	Low temperature	2013	9.74529354101454	5.95517290627421	1.63644174474719
1312	Global	Ambient particulate matter pollution	2014	13.7350186140829	6.74318518140766	2.03687400606366
1313	Global	Household air pollution from solid fuels	2014	8.28018603526386	5.91288287097908	1.40036361550534
1314	Global	Ambient ozone pollution	2014	6.30991868789202	3.39396342215589	1.8591593081707
1315	Low SDI	High temperature	2015	0.414921125299397	0.3148814707439	1.31770575232374
1316	Low SDI	Low temperature	2015	4.72060127305375	3.10710057940753	1.51929464541308
1317	Global	Ambient particulate matter pollution	2016	12.7596637599394	6.48409455629505	1.96784048245436
1318	Global	Household air pollution from solid fuels	2016	7.06382720606764	5.31027006042326	1.33021995598932
1319	Global	Ambient ozone pollution	2016	6.46145428447073	3.62492078209204	1.78250910099659
1320	Global	High temperature	2016	0.279652279971795	0.159989907897414	1.74793700207084
1321	Global	Low temperature	2016	6.77434232994278	3.74051906919413	1.81107012278974
1322	Global	Secondhand smoke	2014	4.46605977915698	3.46095111871303	1.29041400065127
1323	Global	High body-mass index	2014	0.855119172388283	1.01698470601754	0.840837789721423
1324	Global	Occupational carcinogens	2014	0.519828653182012	0.0244832706586815	21.2319938961132
1325	Global	High temperature	2014	0.257884372844685	0.136771272646414	1.88551563391077
1326	Global	Low temperature	2014	7.2917868365533	4.02279515612031	1.81261698733517
1327	Low SDI	High temperature	2013	0.347907124190502	0.257991124533287	1.34852361615104
1328	Low SDI	Low temperature	2013	5.10674052734525	3.27210952445322	1.56068752869713
1329	High-middle SDI	Ambient particulate matter pollution	2015	10.2781644322602	4.63833031837336	2.21591903266274
1330	High-middle SDI	Household air pollution from solid fuels	2015	1.13798128627477	0.798089487885186	1.42588181344205
1331	High-middle SDI	Ambient ozone pollution	2015	4.66294376024062	2.103013753258	2.21726736357134
1332	High-middle SDI	Ambient particulate matter pollution	2013	11.0982927297101	4.97718737077615	2.22983221304354
1333	High-middle SDI	Household air pollution from solid fuels	2013	1.45450803009784	1.02091750551316	1.42470671943933
1334	High-middle SDI	Ambient ozone pollution	2013	4.84266714290876	2.15514752176125	2.24702350721271
1335	Global	Secondhand smoke	2016	4.23699960977057	3.33082450081591	1.27205729654405
1336	Global	High body-mass index	2016	0.848285717254315	1.02472313196646	0.827819428284436
1337	Global	Occupational carcinogens	2016	0.490672966483362	0.0237186631566425	20.6872100355263
1338	Middle SDI	Ambient particulate matter pollution	2013	20.4542393068587	11.4774437317365	1.78212499097689
1339	Middle SDI	Household air pollution from solid fuels	2013	7.72548807162331	6.36309508257951	1.21410853859055
1340	Middle SDI	Ambient ozone pollution	2013	7.40631268805175	4.39227253043914	1.6862142858224
1341	Middle SDI	Smoking	2013	57.0239506505341	10.2778654899412	5.54822893005779
1342	Middle SDI	Secondhand smoke	2013	6.48174381344491	5.92305744151583	1.09432398342335
1343	High-middle SDI	Smoking	2013	35.6625378696243	6.64724600678854	5.36500948410871
1344	High-middle SDI	Secondhand smoke	2013	4.07576296392064	2.63420763983128	1.54724437902765
1345	High-middle SDI	High body-mass index	2013	0.444772210288926	0.464664284276629	0.957190439074372
1346	High-middle SDI	Occupational carcinogens	2013	0.495137567649621	0.0234035118724759	21.1565499377868
1347	High-middle SDI	High temperature	2013	0.123461021027296	0.0557703895908626	2.21373782634511
1348	High-middle SDI	Low temperature	2013	8.28664517673808	3.57606955296263	2.31724944216282
1349	High-middle SDI	High temperature	2015	0.0616007629197609	0.028881627193569	2.13287023293055
1350	High-middle SDI	Low temperature	2015	7.6189546930562	3.2700571700412	2.32991482927505
1351	Low SDI	Ambient particulate matter pollution	2013	17.2725560796952	9.37326969960806	1.84274608895735
1352	Low SDI	Household air pollution from solid fuels	2013	36.186447864254	27.6058195860777	1.31082678967096
1353	Low SDI	Ambient ozone pollution	2013	11.0847877701225	7.41487245961479	1.49493977549796
1354	Middle SDI	High temperature	2015	0.140029595202117	0.0850764583816755	1.64592647444146
1355	Middle SDI	Low temperature	2015	8.89966824683011	5.3202785303573	1.67278239213397
1356	Low SDI	Ambient particulate matter pollution	2015	17.3822341257993	10.0403115329105	1.73124450061367
1357	Low SDI	Household air pollution from solid fuels	2015	31.7905138819795	25.3579025686553	1.25367284600563
1358	Low SDI	Ambient ozone pollution	2015	10.670306966268	7.44832456017671	1.43257814291793
1359	Low SDI	Smoking	2015	46.0911941155579	14.3921450608682	3.20252428811869
1360	Low SDI	Secondhand smoke	2015	4.59319909003256	3.55087692465097	1.29353936717591
1361	Low SDI	High body-mass index	2015	1.74267432953997	2.75148411731017	0.633357946199446
1362	Low SDI	Occupational carcinogens	2015	0.314847903207551	0.0322833379517316	9.75264403198627
1363	Low-middle SDI	High temperature	2014	1.17620719039383	0.664574699588091	1.76986453309591
1364	Middle SDI	High body-mass index	2013	1.07000778387243	1.17430410084393	0.911184575701862
1365	Middle SDI	Occupational carcinogens	2013	0.662082962971387	0.0284990421418107	23.2317619545553
1366	Low SDI	Smoking	2013	48.7385610263932	14.7308324545122	3.30860874135216
1367	Low SDI	Secondhand smoke	2013	4.7640936349564	3.53629506376008	1.3471991304625
1368	Low SDI	High body-mass index	2013	1.74560865885675	2.7131942524485	0.643377693020482
1369	Low SDI	Occupational carcinogens	2013	0.33880034586345	0.0325647535289818	10.4038971325831
1370	High-middle SDI	Smoking	2014	34.1446031197739	6.36413315398028	5.36516164788586
1371	High-middle SDI	Secondhand smoke	2014	3.89212804414387	2.51317650695092	1.54868869471725
1372	High-middle SDI	High body-mass index	2014	0.435154247394929	0.458046372749609	0.950022253822771
1373	Global	Smoking	2016	40.153291787647	8.72241047086036	4.60346276087215
1374	High-middle SDI	Smoking	2015	33.2054369043445	6.14357175612031	5.40490747442882
1375	High-middle SDI	Secondhand smoke	2015	3.77376098326358	2.41538614383068	1.5623841317888
1376	High-middle SDI	High body-mass index	2015	0.425735048547709	0.454211289322189	0.937306180088622
1377	High-middle SDI	Occupational carcinogens	2015	0.449864591431965	0.0221580100477508	20.3025718673519
1378	Low-middle SDI	Ambient particulate matter pollution	2014	29.5530642423713	15.2813840579717	1.9339258885359
1379	Low-middle SDI	Household air pollution from solid fuels	2014	29.5575192573833	23.8050149458749	1.24165094307177
1380	Low-middle SDI	Ambient ozone pollution	2014	15.6106656494496	9.29439748249397	1.67957801232972
1381	Low-middle SDI	Smoking	2014	82.7132077303108	16.343623733353	5.0608854608856
1382	Low-middle SDI	Secondhand smoke	2014	8.64264100900568	8.14187602100714	1.06150486530457
1383	Low-middle SDI	High body-mass index	2014	1.80878977144066	2.37217665949814	0.762502136676167
1384	Low-middle SDI	Occupational carcinogens	2014	0.464981111021783	0.0272836601600698	17.0424755437429
1385	High-middle SDI	Occupational carcinogens	2014	0.464522085783027	0.0226915010945213	20.4711924454915
1386	High-middle SDI	High temperature	2014	0.0570623700350564	0.0276193449496891	2.06602908718509
1387	High-middle SDI	Low temperature	2014	7.77133914595179	3.35456375076141	2.31664673064802
1388	Low-middle SDI	Low temperature	2014	7.8126760648123	5.25279381476878	1.48733727999111
1389	High SDI	High temperature	2016	0.0298263945017191	0.0179374038398986	1.66280442632259
1390	High SDI	Low temperature	2016	4.93445111238647	3.03077826352963	1.62811353498353
1391	High SDI	Household air pollution from solid fuels	2015	0.0146164292156013	0.00849904628861319	1.7197728685375
1392	High SDI	Ambient ozone pollution	2015	1.78127488953483	1.03869220917768	1.71492081465119
1393	High SDI	Smoking	2015	16.8991867953436	8.18972298195576	2.0634625655321
1394	High SDI	Secondhand smoke	2015	1.2811185612421	0.727592757335004	1.76076321311187
1395	High SDI	High body-mass index	2015	0.246790888308591	0.293050056888155	0.842145846785419
1396	High SDI	Occupational carcinogens	2015	0.428283675808425	0.0185155346263864	23.131045603084
1397	Low SDI	Ambient particulate matter pollution	2016	16.8545857778315	9.8186412235814	1.71659045218517
1398	Low SDI	Household air pollution from solid fuels	2016	30.4546215980146	24.5142649355737	1.24232244687136
1399	Low SDI	Ambient ozone pollution	2016	10.9676261159997	7.72480270958613	1.41979368643155
1400	High SDI	Ambient particulate matter pollution	2016	1.88295739911364	0.974868393191373	1.93149907440276
1401	High SDI	Household air pollution from solid fuels	2016	0.0138951706635872	0.00814152463258058	1.70670375521335
1402	High SDI	Ambient ozone pollution	2016	1.70934377529627	1.00170837918862	1.70642854827751
1403	High SDI	Smoking	2016	16.6828002899364	8.1201298131746	2.05449921045218
1404	High SDI	Secondhand smoke	2016	1.27343974090454	0.72576390508974	1.75461983156503
1405	Low-middle SDI	High temperature	2016	1.13557698550846	0.713412480529471	1.5917537420507
1406	High-middle SDI	Ambient particulate matter pollution	2016	9.78119086872711	4.40575602925681	2.22009362383533
1407	High-middle SDI	Household air pollution from solid fuels	2016	1.04381830063196	0.734553572283072	1.42102406144137
1408	High-middle SDI	Ambient ozone pollution	2016	4.83254967892075	2.18658345459465	2.21009157860687
1409	High-middle SDI	Smoking	2016	32.5151836849424	5.98745540291573	5.43055129381145
1410	High-middle SDI	Secondhand smoke	2016	3.70335303945717	2.36837048731932	1.56367133406094
1411	High-middle SDI	High body-mass index	2016	0.423235774298376	0.450549071130154	0.939377753541327
1412	Middle SDI	Smoking	2015	52.6976318719236	9.14284967343376	5.76380819483954
1413	Middle SDI	Secondhand smoke	2015	6.03573317913205	5.367763607818	1.12444094414686
1414	Middle SDI	High body-mass index	2015	1.05967387382106	1.13953712059552	0.929916063872741
1415	Middle SDI	Occupational carcinogens	2015	0.610426162103699	0.0274734935531394	22.2187309714729
1416	Low-middle SDI	Ambient particulate matter pollution	2016	27.0122155746522	15.3162973995482	1.76362569033486
1417	Low-middle SDI	Household air pollution from solid fuels	2016	24.6156086387508	21.3947424182163	1.15054475335922
1418	Low-middle SDI	Ambient ozone pollution	2016	15.3587381995197	10.0433202824896	1.52924906978198
1419	Low-middle SDI	Smoking	2016	75.641026888611	15.8244324289915	4.78001515871312
1420	Low-middle SDI	Secondhand smoke	2016	7.9240890318452	7.89060183450167	1.00424393449903
1421	Low-middle SDI	High body-mass index	2016	1.77617460538705	2.42753362495308	0.731678682894199
1422	Low-middle SDI	Occupational carcinogens	2016	0.426012471544062	0.0272400018011721	15.6392233250781
1423	Middle SDI	Ambient particulate matter pollution	2015	19.2189715690371	10.6860804560578	1.79850522818608
1424	Middle SDI	Household air pollution from solid fuels	2015	6.19305763813491	5.0255897587882	1.23230465186801
1425	Middle SDI	Ambient ozone pollution	2015	6.72956449749499	3.9388045160759	1.70852969981852
1426	Low-middle SDI	Ambient particulate matter pollution	2015	28.614893378154	15.5988769228179	1.83442010086613
1427	Low-middle SDI	Household air pollution from solid fuels	2015	26.712352933058	22.616406475675	1.18110509562111
1428	Low-middle SDI	Ambient ozone pollution	2015	15.4179846802966	9.74854215572716	1.58156824210261
1429	Low-middle SDI	Smoking	2015	78.9715232884621	16.18752588596	4.87854189978203
1430	Low-middle SDI	Secondhand smoke	2015	8.25813095036355	8.06295485191407	1.02420652255087
1431	High SDI	High body-mass index	2016	0.248364916592963	0.293701412866523	0.845637459380681
1432	High SDI	Occupational carcinogens	2016	0.419117664696223	0.0181442910006741	23.0991480835846
1433	Low-middle SDI	High temperature	2015	1.10686184705567	0.668127476871251	1.65666266599146
1434	Low-middle SDI	Low temperature	2015	7.15042552461223	4.88896528474695	1.46256418447494
1435	Low-middle SDI	High body-mass index	2015	1.79401405855568	2.4243515724815	0.739997481767622
1436	Low-middle SDI	Occupational carcinogens	2015	0.444453902000137	0.0274298953908571	16.2032663875299
1437	Low SDI	High temperature	2016	0.475538339015251	0.359816211961968	1.32161454433163
1438	Low SDI	Low temperature	2016	4.4125503481396	2.93756824674859	1.50210990094394
1439	High-middle SDI	Occupational carcinogens	2016	0.434011055672298	0.0215911624987611	20.1013287588013
1440	High-middle SDI	High temperature	2016	0.0917459019939024	0.0423096690016909	2.16843818821262
1441	High-middle SDI	Low temperature	2016	7.41412002690099	3.1912103786405	2.32329403179602
1442	Low-middle SDI	Low temperature	2016	6.69829552059606	4.67137029690894	1.43390377873241
1443	Low SDI	Smoking	2016	45.0280374521086	14.0798341400054	3.19805169608989
1444	Low SDI	Secondhand smoke	2016	4.53772337370268	3.52499775278193	1.28729823164327
1445	Low SDI	High body-mass index	2016	1.7312123682893	2.75485715194644	0.628421828357276
1446	Low SDI	Occupational carcinogens	2016	0.305645123156785	0.032110359985777	9.51858289013787
1447	High SDI	Ambient particulate matter pollution	2015	1.96068471575046	1.01955016641031	1.9230880248431
1448	High SDI	High temperature	2017	0.0280971422769613	0.0156635351963672	1.79379315874222
1449	High SDI	Low temperature	2017	4.89557148334534	2.9703157289403	1.64816535684976
1450	High SDI	High temperature	2015	0.027634013089392	0.0161514157381969	1.71093441821571
1451	High SDI	Low temperature	2015	4.97757991819961	3.05553899555775	1.62903498382321
1452	High SDI	Ambient particulate matter pollution	2017	1.82032494771677	0.932029814315319	1.95307587778617
1453	High SDI	Household air pollution from solid fuels	2017	0.0130493862455484	0.00769897582048902	1.6949509324111
1454	High SDI	Ambient ozone pollution	2017	1.6172969541598	0.937556885229029	1.7250120815493
1455	High SDI	Smoking	2017	16.4288401266145	7.94245928412858	2.06848276319707
1456	High SDI	Secondhand smoke	2017	1.26200643670776	0.715072660988652	1.76486461524473
1457	High SDI	High body-mass index	2017	0.249073052301084	0.293060501772951	0.849903179699235
1458	High SDI	Occupational carcinogens	2017	0.413508188810509	0.017762195609242	23.2802406812451
1459	Low SDI	Smoking	2017	44.1695918845418	13.881095354409	3.18199614344645
1460	Low SDI	Secondhand smoke	2017	4.50229928537903	3.53853363938544	1.27236300236529
1461	Low SDI	High body-mass index	2017	1.72860706784554	2.76697784003904	0.624727470828299
1462	Low SDI	Occupational carcinogens	2017	0.299322353685333	0.032128791227824	9.31632788681187
1463	Low SDI	High temperature	2017	0.484929688458653	0.360984040225653	1.34335492548513
1464	Low SDI	Low temperature	2017	4.47943860167527	3.0081837429007	1.48908410672943
1465	Low SDI	Ambient particulate matter pollution	2017	16.4992458053623	9.71506413740033	1.69831568500354
1466	Low SDI	Household air pollution from solid fuels	2017	29.4009601800005	23.9599901888906	1.22708565188114
1467	Low SDI	Ambient ozone pollution	2017	11.1705987402023	7.9325025619254	1.40820613078894
1468	High-middle SDI	Smoking	2017	31.5680747387494	5.8294074993698	5.41531446243244
1469	High-middle SDI	Secondhand smoke	2017	3.59818133229415	2.32360356792585	1.54853494888805
1470	High-middle SDI	High body-mass index	2017	0.419104206581881	0.447127144382283	0.937326690735548
1471	High-middle SDI	Occupational carcinogens	2017	0.418557921403669	0.0211737560608324	19.7677691289702
1472	High-middle SDI	High temperature	2017	0.108583298631186	0.0497200876914859	2.18389193729802
1473	High-middle SDI	Low temperature	2017	7.23947737995505	3.15144349600636	2.29719409189129
1474	Middle SDI	Ambient particulate matter pollution	2017	17.3629212868977	9.73325231170041	1.78387662529056
1475	Middle SDI	Household air pollution from solid fuels	2017	5.0685360330254	4.12773263967228	1.2279225607567
1476	Middle SDI	Ambient ozone pollution	2017	7.12792313969737	4.21290666657	1.69192524397904
1477	High-middle SDI	Ambient particulate matter pollution	2017	9.12347829912903	4.16959857748466	2.18809511985032
1478	High-middle SDI	Household air pollution from solid fuels	2017	0.944523080735542	0.675558326090424	1.39813698426554
1479	High-middle SDI	Ambient ozone pollution	2017	4.76857063680477	2.18817370675312	2.17924684045332
1480	Middle SDI	High temperature	2017	0.181323943628373	0.11157352208287	1.62515209920232
1481	Middle SDI	Low temperature	2017	8.45260484258236	5.0479339620224	1.67446818959492
1482	Middle SDI	Smoking	2017	49.5113657922802	8.32409699522114	5.94795637541281
1483	Middle SDI	Secondhand smoke	2017	5.7095561879354	5.04032581323234	1.13277522118632
1484	Middle SDI	High body-mass index	2017	1.03726552571077	1.09783356199378	0.944829491117935
1485	Middle SDI	Occupational carcinogens	2017	0.559554574729871	0.0266915430042563	20.9637402618741
1486	Global	Secondhand smoke	2017	4.15488140767532	3.2802058630955	1.26665263739099
1487	Global	High body-mass index	2017	0.846365456194078	1.02233793012437	0.827872498177895
1488	Global	Ambient particulate matter pollution	2017	12.2690174991706	6.29433639148403	1.94921541145625
1489	Global	Household air pollution from solid fuels	2017	6.67019569648539	5.05573465566019	1.3193326293376
1490	Global	Ambient ozone pollution	2017	6.48048148981874	3.65690470795873	1.77212205604234
1491	Global	Smoking	2017	39.2399156456056	8.48997806024466	4.62191013535727
1492	Global	Occupational carcinogens	2017	0.472992728713078	0.0233611862120557	20.2469482679345
1493	Global	High temperature	2017	0.27892363147989	0.158872848330903	1.75564065483955
1494	Global	Low temperature	2017	6.7024231507844	3.71035639581453	1.80640952937704
1495	Low-middle SDI	Ambient particulate matter pollution	2017	26.5983292730773	15.1225097176468	1.75885681475471
1496	Low-middle SDI	Household air pollution from solid fuels	2017	23.4355333545304	20.3773663111093	1.15007665842243
1497	Low-middle SDI	Ambient ozone pollution	2017	15.6455181853072	10.2089883482212	1.53252385561133
1498	Middle SDI	Ambient particulate matter pollution	2016	18.3334615162796	10.1900362279036	1.79915567582347
1499	Middle SDI	Household air pollution from solid fuels	2016	5.64067836762471	4.55709005194063	1.23778075555532
1500	Middle SDI	Ambient ozone pollution	2016	7.13359150544611	4.18283660082527	1.70544350310951
1501	Middle SDI	Smoking	2016	51.2833051449476	8.71881622314177	5.88191146968205
1502	Middle SDI	Secondhand smoke	2016	5.89593656374115	5.19789421385341	1.13429329670222
1503	Middle SDI	High body-mass index	2016	1.04979455113812	1.11763602680067	0.939299133138408
1504	Middle SDI	Occupational carcinogens	2016	0.592758223380021	0.0270849445215354	21.8851555301771
1505	Low-middle SDI	Smoking	2017	74.6637765299565	15.5154712727078	4.81221454492925
1506	Low-middle SDI	Secondhand smoke	2017	7.85677266513556	7.79189671183172	1.00832607973426
1507	Low-middle SDI	High body-mass index	2017	1.77835945061788	2.42551928571441	0.733187099806584
1508	Low-middle SDI	Occupational carcinogens	2017	0.412377368848997	0.0269731348794107	15.288447957296
1509	Low-middle SDI	High temperature	2017	1.12109237790357	0.700214176959459	1.60107066493811
1510	Low-middle SDI	Low temperature	2017	6.77768201488671	4.70831810167974	1.43951234145983
1511	Middle SDI	High temperature	2016	0.193056398232573	0.116842957832051	1.65227243314117
1512	Middle SDI	Low temperature	2016	8.60956628642491	5.11355923653491	1.68367391247021
1513	Middle SDI	Ambient particulate matter pollution	2019	16.8551852121324	9.62201127767321	1.75173201586689
1514	Middle SDI	Household air pollution from solid fuels	2019	3.99498221251056	3.3013091452634	1.21012060268346
1515	Middle SDI	Ambient ozone pollution	2019	6.0804596581786	3.61326741132246	1.68281473967994
1516	Middle SDI	Smoking	2019	47.7181218129699	7.82627411827123	6.09716975049048
1517	Middle SDI	Secondhand smoke	2019	5.55844714781274	4.93760722873936	1.12573699978803
1518	Middle SDI	High body-mass index	2019	1.01867083853924	1.07107150222029	0.951076409397109
1519	Middle SDI	Occupational carcinogens	2019	0.505711776496979	0.0257729323377988	19.6218175669246
1520	Low SDI	Smoking	2018	43.9914504969587	13.8922481762488	3.16661852990574
1521	Low SDI	Secondhand smoke	2018	4.54152769120569	3.63126909702932	1.25067230487574
1522	Low SDI	High body-mass index	2018	1.7289153683669	2.78617152568997	0.620534433155099
1523	Low SDI	Occupational carcinogens	2018	0.296234502146688	0.0324042393405557	9.14184403569487
1524	Global	Ambient particulate matter pollution	2018	12.2092786800165	6.34156203092297	1.92527939023243
1525	Global	Household air pollution from solid fuels	2018	6.28422317894181	4.81133708538778	1.30612822743749
1526	Global	Ambient ozone pollution	2018	6.23508861900736	3.54732313232795	1.75768837132002
1527	Global	Smoking	2018	38.7453634101242	8.37948140761677	4.62383786363027
1528	High-middle SDI	Ambient particulate matter pollution	2018	8.86797348316678	4.11793695219606	2.15349909095562
1529	High-middle SDI	Household air pollution from solid fuels	2018	0.844110013474095	0.614567487094349	1.37350255456079
1530	High-middle SDI	Ambient ozone pollution	2018	4.42462859050341	2.05482020816389	2.1532923284111
1531	Global	Secondhand smoke	2019	4.09961755996527	3.28836710775024	1.24670312821918
1532	Global	High body-mass index	2019	0.842511548148324	1.02000777956316	0.825985414061402
1533	Low-middle SDI	Ambient particulate matter pollution	2019	27.1720183745306	15.8538554913775	1.71390602048244
1534	Low-middle SDI	Household air pollution from solid fuels	2019	20.4067804542348	18.144037777271	1.12470998488541
1535	Low-middle SDI	Ambient ozone pollution	2019	15.8762951152081	10.5122077323932	1.5102722015553
1536	Low SDI	Ambient particulate matter pollution	2018	16.9116422044654	10.1184035472452	1.6713745528631
1537	Low SDI	Household air pollution from solid fuels	2018	28.5891262887962	23.6650193473236	1.20807533977485
1538	Low SDI	Ambient ozone pollution	2018	11.4875360533795	8.22963927036286	1.39587358278864
1539	Global	High temperature	2018	0.269230384765621	0.155426885564393	1.73219957273145
1540	Global	Low temperature	2018	6.5277411533356	3.64935075354985	1.78874040731378
1541	Middle SDI	High temperature	2019	0.183723773456226	0.111934140954543	1.64135599638753
1542	Middle SDI	Low temperature	2019	8.17202344400427	4.92229764183043	1.66020505841768
1543	High-middle SDI	Smoking	2018	30.916858003513	5.75700741013915	5.37030019260748
1544	High-middle SDI	Secondhand smoke	2018	3.53794966981199	2.32004265326036	1.52495026970307
1545	High-middle SDI	High body-mass index	2018	0.410595964965072	0.440596703818619	0.931908844089089
1546	High-middle SDI	Occupational carcinogens	2018	0.406355381296372	0.0210513586588623	19.3030477453436
1547	High-middle SDI	High temperature	2018	0.0909102865469919	0.0444116947725563	2.04698980781001
1548	High-middle SDI	Low temperature	2018	6.92601781501803	3.06141098879253	2.26236132305443
1549	Low SDI	High temperature	2018	0.488609685093198	0.365426209272673	1.33709534974435
1550	Low SDI	Low temperature	2018	4.56695993906047	3.1047949190252	1.47093771349457
1551	Global	Smoking	2019	38.2422031919297	8.25506424362695	4.6325748732305
1552	Middle SDI	Ambient particulate matter pollution	2018	16.9875955970809	9.6591017574549	1.75871380420751
1553	Middle SDI	Household air pollution from solid fuels	2018	4.51977985010302	3.72301892528073	1.21400936734755
1554	Middle SDI	Ambient ozone pollution	2018	6.23429626780413	3.70439759745298	1.68294469041083
1555	Middle SDI	Smoking	2018	48.3372309332539	8.08096108682119	5.98161906905907
1556	Middle SDI	Secondhand smoke	2018	5.60359948173156	4.98097513869139	1.12500049201285
1557	Middle SDI	High body-mass index	2018	1.02565173706044	1.08432156740795	0.945892591173158
1558	Middle SDI	Occupational carcinogens	2018	0.527589778736675	0.026184932025199	20.1486021895703
1559	Global	Ambient particulate matter pollution	2019	12.2316930296535	6.44420752687405	1.89809111184643
1560	Global	Household air pollution from solid fuels	2019	5.78183383925744	4.50298428287074	1.28400044860281
1561	Global	Ambient ozone pollution	2019	6.19998223756589	3.56804452985734	1.73764149681556
1562	Low-middle SDI	High temperature	2019	1.11327230053861	0.712004236078442	1.56357538920029
1563	Low-middle SDI	Low temperature	2019	6.86104770146572	4.78261155698076	1.4345818429371
1564	Low-middle SDI	Smoking	2019	72.7348839752079	15.0534466958258	4.83177610051105
1565	Low-middle SDI	Secondhand smoke	2019	7.76265124047149	7.76797089746941	0.999315180622053
1566	Low-middle SDI	High body-mass index	2019	1.77588366469093	2.41963116569703	0.733948086744595
1567	Low-middle SDI	Occupational carcinogens	2019	0.388713913680384	0.0267246039819392	14.5451702088114
1568	Middle SDI	High temperature	2018	0.182527766429593	0.113200375438252	1.61243075142588
1569	Middle SDI	Low temperature	2018	8.12263284810152	4.902867176362	1.65671076860145
1570	Global	Secondhand smoke	2018	4.12510709073993	3.2834307930213	1.25634050198577
1571	Global	High body-mass index	2018	0.844057225611697	1.02032931473763	0.827240003222626
1572	Global	Occupational carcinogens	2018	0.457905706156176	0.0231873514094249	19.7480815325053
1573	Global	Occupational carcinogens	2019	0.445839345940367	0.0230246890392448	19.3635338649069
1574	Global	High temperature	2019	0.276357912831119	0.161309086234948	1.71321975272119
1575	Global	Low temperature	2019	6.60647591888054	3.71140570820732	1.78004681737465
1576	Low-middle SDI	Ambient particulate matter pollution	2018	27.1165021040234	15.4410402318291	1.75613182123101
1577	Low-middle SDI	Household air pollution from solid fuels	2018	22.291675812513	19.426477281814	1.14748935121558
1578	Low-middle SDI	Ambient ozone pollution	2018	15.9439070662846	10.3617794429757	1.53872287612655
1579	Low-middle SDI	Smoking	2018	74.5559207459236	15.4010261210546	4.84097099504293
1580	Low-middle SDI	Secondhand smoke	2018	7.89895346840885	7.81613015222007	1.01059646072619
1581	Low-middle SDI	High body-mass index	2018	1.78655365028348	2.42284039276061	0.737379835511107
1582	Low-middle SDI	Occupational carcinogens	2018	0.402417523338465	0.0268712645952395	14.9757567944814
1583	High SDI	Ambient particulate matter pollution	2019	1.81174162734122	0.928881694104466	1.95045465837059
1584	High SDI	Household air pollution from solid fuels	2019	0.0110250062323368	0.00685175952205671	1.60907664620246
1585	High SDI	Ambient ozone pollution	2019	1.66622899838869	0.957731722053987	1.7397659073203
1586	High SDI	Smoking	2019	16.2731171105837	7.88934124446624	2.06267121757447
1587	High SDI	Secondhand smoke	2019	1.27191941978909	0.723904102264832	1.75702750655745
1588	High SDI	High body-mass index	2019	0.250688455840661	0.293416745527031	0.854376785450257
1589	High SDI	Occupational carcinogens	2019	0.409012497590627	0.0175890015317314	23.2538781040384
1590	Low-middle SDI	High temperature	2018	1.07184059131199	0.675052258386501	1.58778906076676
1591	Low-middle SDI	Low temperature	2018	6.72125807096608	4.67418799237248	1.43795202117118
1592	High SDI	High temperature	2019	0.0330637604972261	0.0179652602882614	1.840427578933
1593	High SDI	Low temperature	2019	4.91906788303479	3.00112146700751	1.63907657091258
1594	High-middle SDI	Smoking	2019	30.7912077627	5.70484909118877	5.39737463174224
1595	High-middle SDI	Secondhand smoke	2019	3.54106056204845	2.33451528169583	1.51682903505184
1596	High-middle SDI	High body-mass index	2019	0.409375302101949	0.438298077895557	0.934011173554588
1597	High-middle SDI	Occupational carcinogens	2019	0.399125275976082	0.0209009373618783	19.096046701908
1598	High-middle SDI	High temperature	2019	0.0861378163264183	0.0423736388577875	2.03281612456061
1599	High-middle SDI	Low temperature	2019	6.99742683304071	3.10913191065218	2.2506046813475
1600	High-middle SDI	Ambient particulate matter pollution	2019	8.85185904006155	4.12746548697621	2.14462339370073
1601	High-middle SDI	Household air pollution from solid fuels	2019	0.751568297450144	0.550224144499793	1.36593114817488
1602	High-middle SDI	Ambient ozone pollution	2019	4.42095643127129	2.05777118935607	2.14841983119354
1603	High SDI	Ambient particulate matter pollution	2018	1.81388695846042	0.927098536881761	1.95652013923063
1604	High SDI	Household air pollution from solid fuels	2018	0.0120564969228738	0.00731484710638076	1.64822268292619
1605	High SDI	Ambient ozone pollution	2018	1.6825422811393	0.96199222756207	1.74901858136971
1606	High SDI	Smoking	2018	16.419391040878	7.88387140951508	2.08265586638835
1607	High SDI	Secondhand smoke	2018	1.27059519993818	0.716402755155987	1.77357665195121
1608	Low SDI	Smoking	2019	43.3347360104006	13.6496620621125	3.17478453409372
1609	Low SDI	Secondhand smoke	2019	4.5318887164755	3.66266106771408	1.23732134442457
1610	Low SDI	High body-mass index	2019	1.72322093675368	2.79231150893993	0.61713062143553
1611	High SDI	High body-mass index	2018	0.249735807859951	0.293048018020177	0.85220097903121
1612	High SDI	Occupational carcinogens	2018	0.412157425770119	0.017663393773989	23.3339884194315
1613	Low SDI	Occupational carcinogens	2019	0.291286065743634	0.0324444057194066	8.9780058929975
1614	Low SDI	High temperature	2019	0.532760651731934	0.402087826131378	1.3249857794945
1615	Low SDI	Low temperature	2019	4.77797601698363	3.29215127391017	1.45132335043301
1616	Low SDI	Ambient particulate matter pollution	2019	17.4867968031114	10.6031829599756	1.64920259030894
1617	Low SDI	Household air pollution from solid fuels	2019	27.3400968424741	22.8844047150378	1.19470430552683
1618	Low SDI	Ambient ozone pollution	2019	11.7507737369554	8.44652321464597	1.39119652410118
1619	High SDI	High temperature	2018	0.0356303586264357	0.0195888521580988	1.81890997690259
1620	High SDI	Low temperature	2018	4.87310643703615	2.95508471121564	1.64905811956622
