# Supplementary material for: Global, regional, and national burden of chronic respiratory diseases and associated risk factors, 1990–2019: Results from the Global Burden of Disease Study 2019
Source: Front Med (Lausanne). 2023 Mar 28;10:1066804. doi: 10.3389/fmed.2023.1066804 (PMC10088372; doi:10.3389/fmed.2023.1066804)
Supplement: Supplementary file 2 [file Data_Sheet_2.ZIP › Source data/6.risk factors/risk_death_c.csv]

	location	age	rei	change
1	Middle SDI	25 to 29	Ambient particulate matter pollution	0.556382364
2	Middle SDI	30 to 34	Ambient particulate matter pollution	1.391968757
3	Middle SDI	35 to 39	Ambient particulate matter pollution	0.873347885
4	Middle SDI	40 to 44	Ambient particulate matter pollution	1.556301679
5	Middle SDI	45 to 49	Ambient particulate matter pollution	2.873618521
6	Middle SDI	50 to 54	Ambient particulate matter pollution	4.194638892
7	Middle SDI	55 to 59	Ambient particulate matter pollution	4.582622082
8	Middle SDI	60 to 64	Ambient particulate matter pollution	5.956963596
9	Middle SDI	65 to 69	Ambient particulate matter pollution	7.165419302
10	Middle SDI	70 to 74	Ambient particulate matter pollution	8.056095239
11	Middle SDI	75 to 79	Ambient particulate matter pollution	8.404353018
12	Middle SDI	All Ages	Ambient particulate matter pollution	7.910762346
13	Middle SDI	80 to 84	Ambient particulate matter pollution	8.987867338
14	Middle SDI	85 to 89	Ambient particulate matter pollution	8.730578532
15	Middle SDI	90 to 94	Ambient particulate matter pollution	7.794701035
16	Middle SDI	95 plus	Ambient particulate matter pollution	6.119505086
17	Middle SDI	25 to 29	Household air pollution from solid fuels	-14.53335873
18	Middle SDI	30 to 34	Household air pollution from solid fuels	-16.36760966
19	Middle SDI	35 to 39	Household air pollution from solid fuels	-20.09536103
20	Middle SDI	40 to 44	Household air pollution from solid fuels	-22.01877609
21	Middle SDI	45 to 49	Household air pollution from solid fuels	-22.80345461
22	Middle SDI	50 to 54	Household air pollution from solid fuels	-25.82879217
23	Middle SDI	55 to 59	Household air pollution from solid fuels	-27.24104619
24	Middle SDI	60 to 64	Household air pollution from solid fuels	-28.62691793
25	Middle SDI	65 to 69	Household air pollution from solid fuels	-29.49157616
26	Middle SDI	70 to 74	Household air pollution from solid fuels	-30.69685559
27	Middle SDI	75 to 79	Household air pollution from solid fuels	-30.80696297
28	Middle SDI	All Ages	Household air pollution from solid fuels	-28.67486618
29	Middle SDI	80 to 84	Household air pollution from solid fuels	-30.92353089
30	Middle SDI	85 to 89	Household air pollution from solid fuels	-30.22908013
31	Middle SDI	90 to 94	Household air pollution from solid fuels	-29.97033886
32	Middle SDI	95 plus	Household air pollution from solid fuels	-28.78104482
33	Middle SDI	25 to 29	Ambient ozone pollution	-0.235500812
34	Middle SDI	30 to 34	Ambient ozone pollution	-0.02971535
35	Middle SDI	35 to 39	Ambient ozone pollution	-0.562153623
36	Middle SDI	40 to 44	Ambient ozone pollution	-0.507509779
37	Middle SDI	45 to 49	Ambient ozone pollution	-0.042846651
38	Middle SDI	50 to 54	Ambient ozone pollution	0.255507408
39	Middle SDI	55 to 59	Ambient ozone pollution	0.323144119
40	Middle SDI	60 to 64	Ambient ozone pollution	0.804777178
41	Middle SDI	65 to 69	Ambient ozone pollution	0.923769793
42	Middle SDI	70 to 74	Ambient ozone pollution	0.895342098
43	Middle SDI	75 to 79	Ambient ozone pollution	0.851571997
44	Middle SDI	All Ages	Ambient ozone pollution	0.926036973
45	Middle SDI	80 to 84	Ambient ozone pollution	0.98596678
46	Middle SDI	85 to 89	Ambient ozone pollution	0.660419745
47	Middle SDI	90 to 94	Ambient ozone pollution	0.511873554
48	Middle SDI	95 plus	Ambient ozone pollution	-0.106821247
49	Middle SDI	30 to 34	Smoking	-1.90127446
50	Middle SDI	35 to 39	Smoking	-3.421709052
51	Middle SDI	40 to 44	Smoking	-5.512115209
52	Middle SDI	45 to 49	Smoking	-4.415952934
53	Middle SDI	50 to 54	Smoking	-3.880139282
54	Middle SDI	55 to 59	Smoking	-4.471858738
55	Middle SDI	60 to 64	Smoking	-2.852699335
56	Middle SDI	65 to 69	Smoking	-1.362961488
57	Middle SDI	70 to 74	Smoking	0.328500181
58	Middle SDI	75 to 79	Smoking	2.126100847
59	Middle SDI	All Ages	Smoking	0.316425201
60	Middle SDI	80 to 84	Smoking	1.618595194
61	Middle SDI	85 to 89	Smoking	3.843832846
62	Middle SDI	90 to 94	Smoking	0.808056709
63	Middle SDI	95 plus	Smoking	-1.52612732
64	Middle SDI	25 to 29	Secondhand smoke	-2.139957159
65	Middle SDI	30 to 34	Secondhand smoke	-2.094224648
66	Middle SDI	35 to 39	Secondhand smoke	-2.990205748
67	Middle SDI	40 to 44	Secondhand smoke	-2.831330274
68	Middle SDI	45 to 49	Secondhand smoke	-2.474250284
69	Middle SDI	50 to 54	Secondhand smoke	-2.632260019
70	Middle SDI	55 to 59	Secondhand smoke	-2.697164355
71	Middle SDI	60 to 64	Secondhand smoke	-2.43224906
72	Middle SDI	65 to 69	Secondhand smoke	-1.994587972
73	Middle SDI	70 to 74	Secondhand smoke	-2.069065388
74	Middle SDI	75 to 79	Secondhand smoke	-2.004029208
75	Middle SDI	All Ages	Secondhand smoke	-1.675369181
76	Middle SDI	80 to 84	Secondhand smoke	-1.9040368
77	Middle SDI	85 to 89	Secondhand smoke	-1.720133638
78	Middle SDI	90 to 94	Secondhand smoke	-1.913891242
79	Middle SDI	95 plus	Secondhand smoke	-2.302146408
80	Middle SDI	25 to 29	High body-mass index	4.248935625
81	Middle SDI	30 to 34	High body-mass index	4.508294509
82	Middle SDI	35 to 39	High body-mass index	5.207162631
83	Middle SDI	40 to 44	High body-mass index	4.625995717
84	Middle SDI	45 to 49	High body-mass index	3.531149957
85	Middle SDI	50 to 54	High body-mass index	3.054614863
86	Middle SDI	55 to 59	High body-mass index	2.817942622
87	Middle SDI	60 to 64	High body-mass index	2.054274239
88	Middle SDI	65 to 69	High body-mass index	1.332892673
89	Middle SDI	70 to 74	High body-mass index	0.849398827
90	Middle SDI	75 to 79	High body-mass index	0.634715708
91	Middle SDI	All Ages	High body-mass index	0.761988021
92	Middle SDI	80 to 84	High body-mass index	0.382647699
93	Middle SDI	85 to 89	High body-mass index	0.221071314
94	Middle SDI	90 to 94	High body-mass index	0.188756365
95	Middle SDI	95 plus	High body-mass index	-0.003630515
96	Middle SDI	25 to 29	Occupational carcinogens	-0.515611381
97	Middle SDI	30 to 34	Occupational carcinogens	-1.094810917
98	Middle SDI	35 to 39	Occupational carcinogens	-1.935199763
99	Middle SDI	40 to 44	Occupational carcinogens	-1.129261574
100	Middle SDI	45 to 49	Occupational carcinogens	0.168432268
101	Middle SDI	50 to 54	Occupational carcinogens	0.52217046
102	Middle SDI	55 to 59	Occupational carcinogens	0.191426241
103	Middle SDI	60 to 64	Occupational carcinogens	0.171081468
104	Middle SDI	65 to 69	Occupational carcinogens	0.059083764
105	Middle SDI	70 to 74	Occupational carcinogens	0.024803591
106	Middle SDI	75 to 79	Occupational carcinogens	0.029028881
107	Middle SDI	All Ages	Occupational carcinogens	-0.065725287
108	Middle SDI	80 to 84	Occupational carcinogens	0.040497803
109	Middle SDI	85 to 89	Occupational carcinogens	0.040323085
110	Middle SDI	90 to 94	Occupational carcinogens	0.013988503
111	Middle SDI	95 plus	Occupational carcinogens	-0.013561021
112	Global	70 to 74	Secondhand smoke	-1.767175144
113	Global	75 to 79	Secondhand smoke	-1.598823279
114	Global	All Ages	Secondhand smoke	-1.312145116
115	Global	80 to 84	Secondhand smoke	-1.545509593
116	Global	85 to 89	Secondhand smoke	-1.581279936
117	Global	90 to 94	Secondhand smoke	-1.776465077
118	Global	95 plus	Secondhand smoke	-2.014379897
119	Global	25 to 29	High body-mass index	3.315340047
120	Global	30 to 34	High body-mass index	3.399605892
121	Global	35 to 39	High body-mass index	3.910553458
122	Global	40 to 44	High body-mass index	3.511716877
123	Global	45 to 49	High body-mass index	2.712507924
124	Global	50 to 54	High body-mass index	2.075893841
125	Global	55 to 59	High body-mass index	1.712480573
126	Global	60 to 64	High body-mass index	1.205394361
127	Global	65 to 69	High body-mass index	0.790284522
128	Global	70 to 74	High body-mass index	0.556073352
129	Global	75 to 79	High body-mass index	0.385412642
130	Global	All Ages	High body-mass index	0.461261241
131	Global	80 to 84	High body-mass index	0.228781984
132	Global	85 to 89	High body-mass index	0.081266196
133	Global	90 to 94	High body-mass index	-0.008733393
134	Global	95 plus	High body-mass index	-0.11489378
135	Low-middle SDI	25 to 29	Ambient particulate matter pollution	3.767061941
136	Low-middle SDI	30 to 34	Ambient particulate matter pollution	4.573216214
137	Low-middle SDI	35 to 39	Ambient particulate matter pollution	5.109736571
138	Low-middle SDI	40 to 44	Ambient particulate matter pollution	6.213703421
139	Low-middle SDI	45 to 49	Ambient particulate matter pollution	7.625361379
140	Low-middle SDI	50 to 54	Ambient particulate matter pollution	9.105496894
141	Low-middle SDI	55 to 59	Ambient particulate matter pollution	9.931318566
142	Low-middle SDI	60 to 64	Ambient particulate matter pollution	11.171405
143	Low-middle SDI	65 to 69	Ambient particulate matter pollution	11.82041997
144	Low-middle SDI	70 to 74	Ambient particulate matter pollution	11.84409125
145	Low-middle SDI	75 to 79	Ambient particulate matter pollution	11.86874108
146	Low-middle SDI	All Ages	Ambient particulate matter pollution	11.4531318
147	Low-middle SDI	80 to 84	Ambient particulate matter pollution	11.67974736
148	Low-middle SDI	85 to 89	Ambient particulate matter pollution	11.14574441
149	Low-middle SDI	90 to 94	Ambient particulate matter pollution	11.37523294
150	Low-middle SDI	95 plus	Ambient particulate matter pollution	9.823584782
151	Low-middle SDI	25 to 29	Household air pollution from solid fuels	-10.74181643
152	Low-middle SDI	30 to 34	Household air pollution from solid fuels	-12.08336905
153	Low-middle SDI	35 to 39	Household air pollution from solid fuels	-13.7322022
154	Low-middle SDI	40 to 44	Household air pollution from solid fuels	-15.97669595
155	Low-middle SDI	45 to 49	Household air pollution from solid fuels	-18.1085959
156	Low-middle SDI	50 to 54	Household air pollution from solid fuels	-21.40423326
157	Low-middle SDI	55 to 59	Household air pollution from solid fuels	-23.31545318
158	Low-middle SDI	60 to 64	Household air pollution from solid fuels	-25.8059165
159	Low-middle SDI	65 to 69	Household air pollution from solid fuels	-27.13362863
160	Low-middle SDI	70 to 74	Household air pollution from solid fuels	-28.23558211
161	Low-middle SDI	75 to 79	Household air pollution from solid fuels	-28.84097523
162	Low-middle SDI	All Ages	Household air pollution from solid fuels	-25.23305299
163	Low-middle SDI	80 to 84	Household air pollution from solid fuels	-29.3017002
164	Low-middle SDI	85 to 89	Household air pollution from solid fuels	-29.22085932
165	Low-middle SDI	90 to 94	Household air pollution from solid fuels	-27.75897318
166	Low-middle SDI	95 plus	Household air pollution from solid fuels	-27.97662645
167	Low-middle SDI	25 to 29	Ambient ozone pollution	1.74614633
168	Low-middle SDI	30 to 34	Ambient ozone pollution	2.165656692
169	Low-middle SDI	35 to 39	Ambient ozone pollution	2.444172078
170	Low-middle SDI	40 to 44	Ambient ozone pollution	2.904539388
171	Low-middle SDI	45 to 49	Ambient ozone pollution	3.645248032
172	Low-middle SDI	50 to 54	Ambient ozone pollution	4.41646897
173	Low-middle SDI	55 to 59	Ambient ozone pollution	4.861179662
174	Low-middle SDI	60 to 64	Ambient ozone pollution	5.556292267
175	Low-middle SDI	65 to 69	Ambient ozone pollution	5.786149344
176	Low-middle SDI	70 to 74	Ambient ozone pollution	5.795738457
177	Low-middle SDI	75 to 79	Ambient ozone pollution	5.831384716
178	Low-middle SDI	All Ages	Ambient ozone pollution	5.708788168
179	Low-middle SDI	80 to 84	Ambient ozone pollution	5.813399604
180	Low-middle SDI	85 to 89	Ambient ozone pollution	5.221907906
181	Low-middle SDI	90 to 94	Ambient ozone pollution	5.561648539
182	Middle SDI	25 to 29	High temperature	0.115149566
183	Middle SDI	30 to 34	High temperature	0.133822795
184	Middle SDI	35 to 39	High temperature	0.122543895
185	Middle SDI	40 to 44	High temperature	0.129180253
186	Middle SDI	45 to 49	High temperature	0.161823436
187	Middle SDI	50 to 54	High temperature	0.182245716
188	Middle SDI	55 to 59	High temperature	0.182442295
189	Middle SDI	60 to 64	High temperature	0.200408099
190	Middle SDI	65 to 69	High temperature	0.192349306
191	Middle SDI	70 to 74	High temperature	0.181717993
192	Middle SDI	75 to 79	High temperature	0.184589591
193	Middle SDI	All Ages	High temperature	0.190938711
194	Middle SDI	80 to 84	High temperature	0.193714257
195	Middle SDI	85 to 89	High temperature	0.215052078
196	Middle SDI	90 to 94	High temperature	0.196645222
197	Middle SDI	95 plus	High temperature	0.178258765
198	Middle SDI	25 to 29	Low temperature	-2.981202626
199	Middle SDI	30 to 34	Low temperature	-2.991369345
200	Middle SDI	35 to 39	Low temperature	-4.769634061
201	Middle SDI	40 to 44	Low temperature	-4.908200291
202	Middle SDI	45 to 49	Low temperature	-4.241011833
203	Middle SDI	50 to 54	Low temperature	-4.460963381
204	Middle SDI	55 to 59	Low temperature	-4.943417947
205	Middle SDI	60 to 64	Low temperature	-4.442143183
206	Middle SDI	65 to 69	Low temperature	-3.341631565
207	Middle SDI	70 to 74	Low temperature	-2.565684119
208	Middle SDI	75 to 79	Low temperature	-2.007920213
209	Middle SDI	All Ages	Low temperature	-2.151949964
210	Middle SDI	80 to 84	Low temperature	-1.460853878
211	Middle SDI	85 to 89	Low temperature	-1.125114903
212	Middle SDI	90 to 94	Low temperature	-2.065547535
213	Middle SDI	95 plus	Low temperature	-2.440242529
214	Global	50 to 54	Smoking	-5.772388991
215	Global	55 to 59	Smoking	-5.032090678
216	Global	60 to 64	Smoking	-4.59450949
217	Global	65 to 69	Smoking	-3.80803257
218	Global	70 to 74	Smoking	-2.628080283
219	Global	75 to 79	Smoking	-1.78300106
220	Global	All Ages	Smoking	-2.311864886
221	Global	80 to 84	Smoking	-1.979740536
222	Global	85 to 89	Smoking	1.057819894
223	Global	90 to 94	Smoking	-0.261733522
224	Global	95 plus	Smoking	-2.300140397
225	Global	25 to 29	Secondhand smoke	-1.264484895
226	Global	30 to 34	Secondhand smoke	-1.239454599
227	Global	35 to 39	Secondhand smoke	-1.783747097
228	Global	40 to 44	Secondhand smoke	-1.650439707
229	Global	45 to 49	Secondhand smoke	-1.28279497
230	Global	50 to 54	Secondhand smoke	-1.347841438
231	Global	55 to 59	Secondhand smoke	-1.579239299
232	Global	60 to 64	Secondhand smoke	-1.449238167
233	Global	65 to 69	Secondhand smoke	-1.429551269
234	Global	25 to 29	Ambient particulate matter pollution	1.305546222
235	Global	30 to 34	Ambient particulate matter pollution	1.942297684
236	Global	35 to 39	Ambient particulate matter pollution	1.776234157
237	Global	40 to 44	Ambient particulate matter pollution	2.517190578
238	Global	45 to 49	Ambient particulate matter pollution	3.857701791
239	Global	50 to 54	Ambient particulate matter pollution	4.887769049
240	Global	55 to 59	Ambient particulate matter pollution	4.94749031
241	Global	60 to 64	Ambient particulate matter pollution	5.829996598
242	Global	65 to 69	Ambient particulate matter pollution	6.450379632
243	Global	70 to 74	Ambient particulate matter pollution	6.4594298
244	Global	75 to 79	Ambient particulate matter pollution	6.430630526
245	Global	All Ages	Ambient particulate matter pollution	6.107330389
246	Global	80 to 84	Ambient particulate matter pollution	6.55612968
247	Global	85 to 89	Ambient particulate matter pollution	5.646993745
248	Global	90 to 94	Ambient particulate matter pollution	4.114504751
249	Global	95 plus	Ambient particulate matter pollution	2.016149329
250	Global	25 to 29	Household air pollution from solid fuels	-8.858013655
251	Global	30 to 34	Household air pollution from solid fuels	-10.40753635
252	Global	35 to 39	Household air pollution from solid fuels	-12.74604759
253	Global	40 to 44	Household air pollution from solid fuels	-14.31147089
254	Global	45 to 49	Household air pollution from solid fuels	-15.5549318
255	Global	50 to 54	Household air pollution from solid fuels	-17.64349258
256	Global	55 to 59	Household air pollution from solid fuels	-18.87243225
257	Global	60 to 64	Household air pollution from solid fuels	-19.92570416
258	Global	65 to 69	Household air pollution from solid fuels	-20.4987435
259	Global	70 to 74	Household air pollution from solid fuels	-21.97502174
260	Global	75 to 79	Household air pollution from solid fuels	-20.67805676
261	Global	All Ages	Household air pollution from solid fuels	-20.08422244
262	Global	80 to 84	Household air pollution from solid fuels	-20.8497264
263	Global	85 to 89	Household air pollution from solid fuels	-20.56095508
264	Global	90 to 94	Household air pollution from solid fuels	-18.80746858
265	Global	95 plus	Household air pollution from solid fuels	-17.60424692
266	Global	25 to 29	Ambient ozone pollution	0.596166161
267	Global	30 to 34	Ambient ozone pollution	0.841217093
268	Global	35 to 39	Ambient ozone pollution	0.701563296
269	Global	40 to 44	Ambient ozone pollution	0.972752072
270	Global	45 to 49	Ambient ozone pollution	1.589660031
271	Global	50 to 54	Ambient ozone pollution	2.109569339
272	Global	55 to 59	Ambient ozone pollution	2.203421331
273	Global	60 to 64	Ambient ozone pollution	2.656510508
274	Global	65 to 69	Ambient ozone pollution	2.815747588
275	Global	70 to 74	Ambient ozone pollution	2.700621791
276	Global	75 to 79	Ambient ozone pollution	2.577782113
277	Global	All Ages	Ambient ozone pollution	2.484834396
278	Global	80 to 84	Ambient ozone pollution	2.498126213
279	Global	85 to 89	Ambient ozone pollution	1.865927399
280	Global	90 to 94	Ambient ozone pollution	1.677426407
281	Global	95 plus	Ambient ozone pollution	0.883322236
282	Global	30 to 34	Smoking	-3.242529003
283	Global	35 to 39	Smoking	-4.584375782
284	Global	40 to 44	Smoking	-6.112151321
285	Global	45 to 49	Smoking	-5.254578339
286	Low-middle SDI	25 to 29	High temperature	0.267562809
287	Low-middle SDI	30 to 34	High temperature	0.319052195
288	Low-middle SDI	35 to 39	High temperature	0.391793909
289	Low-middle SDI	40 to 44	High temperature	0.463627104
290	Low-middle SDI	45 to 49	High temperature	0.551161615
291	Low-middle SDI	50 to 54	High temperature	0.687517702
292	Low-middle SDI	55 to 59	High temperature	0.741454829
293	Low-middle SDI	60 to 64	High temperature	0.840955926
294	Low-middle SDI	65 to 69	High temperature	0.875868697
295	Low-middle SDI	70 to 74	High temperature	0.883412323
296	Low-middle SDI	75 to 79	High temperature	0.84175405
297	Low-middle SDI	All Ages	High temperature	0.812196624
298	Low-middle SDI	80 to 84	High temperature	0.828391233
299	Low-middle SDI	85 to 89	High temperature	0.754868676
300	Low-middle SDI	90 to 94	High temperature	0.79245588
301	Low-middle SDI	95 plus	High temperature	0.674603434
302	Low-middle SDI	25 to 29	Low temperature	-0.776126637
303	Low-middle SDI	30 to 34	Low temperature	-0.641982511
304	Low-middle SDI	35 to 39	Low temperature	-0.999353403
305	Low-middle SDI	40 to 44	Low temperature	-0.985570483
306	Low-middle SDI	45 to 49	Low temperature	-0.616443433
307	Low-middle SDI	50 to 54	Low temperature	-0.814570389
308	Low-middle SDI	55 to 59	Low temperature	-0.86866393
309	Low-middle SDI	60 to 64	Low temperature	-0.481918651
310	Low-middle SDI	65 to 69	Low temperature	-0.577668657
311	Low-middle SDI	70 to 74	Low temperature	-0.9157719
312	Low-middle SDI	75 to 79	Low temperature	-0.726574074
313	Low-middle SDI	All Ages	Low temperature	-0.427332771
314	Low-middle SDI	80 to 84	Low temperature	-0.705039917
315	Low-middle SDI	85 to 89	Low temperature	-0.72166564
316	Low-middle SDI	90 to 94	Low temperature	-2.115640286
317	Low-middle SDI	95 plus	Low temperature	-2.759812741
318	Low-middle SDI	95 plus	Ambient ozone pollution	4.413425425
319	Low-middle SDI	30 to 34	Smoking	-3.041948072
320	Low-middle SDI	35 to 39	Smoking	-3.984879375
321	Low-middle SDI	40 to 44	Smoking	-4.999951538
322	Low-middle SDI	45 to 49	Smoking	-4.485901315
323	Low-middle SDI	50 to 54	Smoking	-5.666232279
324	Low-middle SDI	55 to 59	Smoking	-4.26290548
325	Low-middle SDI	60 to 64	Smoking	-4.911605197
326	Low-middle SDI	65 to 69	Smoking	-4.486753649
327	Low-middle SDI	70 to 74	Smoking	-3.178507729
328	Low-middle SDI	75 to 79	Smoking	-2.130636746
329	Low-middle SDI	All Ages	Smoking	-2.256775732
330	Low-middle SDI	80 to 84	Smoking	-3.351684903
331	Low-middle SDI	85 to 89	Smoking	-2.59869242
332	Low-middle SDI	90 to 94	Smoking	0.063337995
333	Low-middle SDI	95 plus	Smoking	-1.179777098
334	Low-middle SDI	25 to 29	Secondhand smoke	-0.496678588
335	Low-middle SDI	30 to 34	Secondhand smoke	-0.45921914
336	Low-middle SDI	35 to 39	Secondhand smoke	-0.666765855
337	Low-middle SDI	40 to 44	Secondhand smoke	-0.469154232
338	Low-middle SDI	45 to 49	Secondhand smoke	-0.267867114
339	Low-middle SDI	50 to 54	Secondhand smoke	-0.179469697
340	Low-middle SDI	55 to 59	Secondhand smoke	-0.366106427
341	Low-middle SDI	60 to 64	Secondhand smoke	-0.12291591
342	Low-middle SDI	65 to 69	Secondhand smoke	-0.247092828
343	Low-middle SDI	70 to 74	Secondhand smoke	-0.460496564
344	Low-middle SDI	75 to 79	Secondhand smoke	-0.552785624
345	Low-middle SDI	All Ages	Secondhand smoke	0.005026177
346	Low-middle SDI	80 to 84	Secondhand smoke	-0.504275553
347	Low-middle SDI	85 to 89	Secondhand smoke	-0.528660808
348	Low-middle SDI	90 to 94	Secondhand smoke	-0.901674886
349	Low-middle SDI	95 plus	Secondhand smoke	-1.173586731
350	Low-middle SDI	25 to 29	High body-mass index	3.804730492
351	Low-middle SDI	30 to 34	High body-mass index	3.919866642
352	Low-middle SDI	35 to 39	High body-mass index	4.148671701
353	Low-middle SDI	40 to 44	High body-mass index	3.735078229
354	Low-middle SDI	45 to 49	High body-mass index	3.071243227
355	Low-middle SDI	50 to 54	High body-mass index	2.482692394
356	Low-middle SDI	55 to 59	High body-mass index	2.097572962
357	Low-middle SDI	60 to 64	High body-mass index	1.591860235
358	Low-middle SDI	65 to 69	High body-mass index	1.183039609
359	Low-middle SDI	70 to 74	High body-mass index	0.854082559
360	Low-middle SDI	75 to 79	High body-mass index	0.744006936
361	Low-middle SDI	All Ages	High body-mass index	0.916867778
362	Low-middle SDI	80 to 84	High body-mass index	0.551485315
363	Low-middle SDI	85 to 89	High body-mass index	0.453594251
364	Low-middle SDI	90 to 94	High body-mass index	0.4101193
365	Low-middle SDI	95 plus	High body-mass index	0.429735588
366	Low-middle SDI	25 to 29	Occupational carcinogens	-0.032011251
367	Low-middle SDI	30 to 34	Occupational carcinogens	-0.147228775
368	Low-middle SDI	35 to 39	Occupational carcinogens	-0.25060363
369	Low-middle SDI	40 to 44	Occupational carcinogens	-0.132822976
370	Low-middle SDI	45 to 49	Occupational carcinogens	-0.04627914
371	Low-middle SDI	50 to 54	Occupational carcinogens	-0.052701746
372	Low-middle SDI	55 to 59	Occupational carcinogens	-0.060010893
373	Low-middle SDI	60 to 64	Occupational carcinogens	-0.06554052
374	Low-middle SDI	65 to 69	Occupational carcinogens	-0.070238989
375	Low-middle SDI	70 to 74	Occupational carcinogens	-0.050411324
376	Low-middle SDI	75 to 79	Occupational carcinogens	-0.041214075
377	Low-middle SDI	All Ages	Occupational carcinogens	-0.077424361
378	Low-middle SDI	80 to 84	Occupational carcinogens	-0.024578115
379	Low-middle SDI	85 to 89	Occupational carcinogens	-0.012824988
380	Low-middle SDI	90 to 94	Occupational carcinogens	-0.010463496
381	Low-middle SDI	95 plus	Occupational carcinogens	0.000330804
382	Global	25 to 29	Occupational carcinogens	-0.286168825
383	Global	30 to 34	Occupational carcinogens	-0.642733261
384	Global	35 to 39	Occupational carcinogens	-1.112981638
385	Global	40 to 44	Occupational carcinogens	-0.748101054
386	Global	45 to 49	Occupational carcinogens	-0.11586485
387	Global	50 to 54	Occupational carcinogens	-0.003326863
388	Global	55 to 59	Occupational carcinogens	-0.143914838
389	Global	60 to 64	Occupational carcinogens	-0.143080188
390	Global	65 to 69	Occupational carcinogens	-0.200497442
391	Global	70 to 74	Occupational carcinogens	-0.121591904
392	Global	75 to 79	Occupational carcinogens	-0.084622965
393	Global	All Ages	Occupational carcinogens	-0.12205916
394	Global	80 to 84	Occupational carcinogens	0.019047451
395	Global	85 to 89	Occupational carcinogens	0.090175079
396	Global	90 to 94	Occupational carcinogens	0.07463311
397	Global	95 plus	Occupational carcinogens	0.028329824
398	Global	25 to 29	High temperature	0.167153063
399	Global	30 to 34	High temperature	0.204302995
400	Global	35 to 39	High temperature	0.235390205
401	Global	40 to 44	High temperature	0.274694869
402	Global	45 to 49	High temperature	0.333051059
403	Global	50 to 54	High temperature	0.404858637
404	Global	55 to 59	High temperature	0.415393632
405	Global	60 to 64	High temperature	0.458241272
406	Global	65 to 69	High temperature	0.460773084
407	Global	70 to 74	High temperature	0.439514714
408	Global	75 to 79	High temperature	0.395810727
409	Global	All Ages	High temperature	0.37737102
410	Global	80 to 84	High temperature	0.363072504
411	Global	85 to 89	High temperature	0.280431397
412	Global	90 to 94	High temperature	0.253759499
413	Global	95 plus	High temperature	0.180874538
414	Global	25 to 29	Low temperature	-1.802402694
415	Global	30 to 34	Low temperature	-1.890724337
416	Global	35 to 39	Low temperature	-2.867583262
417	Global	40 to 44	Low temperature	-2.95923889
418	Global	45 to 49	Low temperature	-2.281978225
419	Global	50 to 54	Low temperature	-2.633754189
420	Global	55 to 59	Low temperature	-2.776746918
421	Global	60 to 64	Low temperature	-2.580412075
422	Global	65 to 69	Low temperature	-2.467663476
423	Global	70 to 74	Low temperature	-2.424799588
424	Global	75 to 79	Low temperature	-2.386407385
425	Global	All Ages	Low temperature	-1.708803094
426	Global	80 to 84	Low temperature	-2.170116448
427	Global	85 to 89	Low temperature	-1.660424215
428	Global	90 to 94	Low temperature	-1.836132402
429	Global	95 plus	Low temperature	-1.533031482
430	High SDI	25 to 29	Ambient particulate matter pollution	0.762553739
431	High SDI	30 to 34	Ambient particulate matter pollution	2.536629878
432	High SDI	35 to 39	Ambient particulate matter pollution	2.243754161
433	High SDI	40 to 44	Ambient particulate matter pollution	1.584142591
434	High SDI	45 to 49	Ambient particulate matter pollution	-0.231991297
435	High SDI	50 to 54	Ambient particulate matter pollution	-2.149538853
436	High SDI	55 to 59	Ambient particulate matter pollution	-3.074733912
437	High SDI	60 to 64	Ambient particulate matter pollution	-3.556487236
438	High SDI	65 to 69	Ambient particulate matter pollution	-3.782227919
439	High SDI	70 to 74	Ambient particulate matter pollution	-3.850825577
440	High SDI	75 to 79	Ambient particulate matter pollution	-3.885838964
441	High SDI	All Ages	Ambient particulate matter pollution	-3.321720816
442	High SDI	80 to 84	Ambient particulate matter pollution	-3.547378219
443	High SDI	85 to 89	Ambient particulate matter pollution	-3.366895628
444	High SDI	90 to 94	Ambient particulate matter pollution	-3.429255214
445	High SDI	95 plus	Ambient particulate matter pollution	-3.337524518
446	High SDI	25 to 29	Household air pollution from solid fuels	-0.403137928
447	High SDI	30 to 34	Household air pollution from solid fuels	-0.526985631
448	High SDI	35 to 39	Household air pollution from solid fuels	-0.580027567
449	High SDI	40 to 44	Household air pollution from solid fuels	-0.561301173
450	High SDI	45 to 49	Household air pollution from solid fuels	-0.550630722
451	High SDI	50 to 54	Household air pollution from solid fuels	-0.645955938
452	High SDI	55 to 59	Household air pollution from solid fuels	-0.640480606
453	High SDI	60 to 64	Household air pollution from solid fuels	-0.586157498
454	High SDI	65 to 69	Household air pollution from solid fuels	-0.526842223
455	High SDI	70 to 74	Household air pollution from solid fuels	-0.606088307
456	High SDI	75 to 79	Household air pollution from solid fuels	-0.5657563
457	High SDI	All Ages	Household air pollution from solid fuels	-0.559228867
458	High SDI	80 to 84	Household air pollution from solid fuels	-0.56094404
459	High SDI	85 to 89	Household air pollution from solid fuels	-0.556988152
460	High SDI	90 to 94	Household air pollution from solid fuels	-0.519079467
461	High SDI	95 plus	Household air pollution from solid fuels	-0.453357253
462	High SDI	25 to 29	Ambient ozone pollution	0.720027338
463	High SDI	30 to 34	Ambient ozone pollution	1.592309299
464	High SDI	35 to 39	Ambient ozone pollution	1.432217544
465	High SDI	40 to 44	Ambient ozone pollution	1.312620716
466	High SDI	45 to 49	Ambient ozone pollution	0.753502033
467	High SDI	50 to 54	Ambient ozone pollution	0.298400216
468	High SDI	55 to 59	Ambient ozone pollution	0.002411232
469	High SDI	60 to 64	Ambient ozone pollution	-0.211124879
470	High SDI	65 to 69	Ambient ozone pollution	-0.341072928
471	High SDI	70 to 74	Ambient ozone pollution	-0.53647342
472	High SDI	75 to 79	Ambient ozone pollution	-0.300160181
473	High SDI	All Ages	Ambient ozone pollution	-0.081733499
474	High SDI	80 to 84	Ambient ozone pollution	-0.045742801
475	High SDI	85 to 89	Ambient ozone pollution	0.063201454
476	High SDI	90 to 94	Ambient ozone pollution	0.042139386
477	High SDI	95 plus	Ambient ozone pollution	-0.105747189
478	High SDI	30 to 34	Smoking	-6.310046693
479	High SDI	35 to 39	Smoking	-5.871689509
480	High SDI	40 to 44	Smoking	-4.975818154
481	High SDI	45 to 49	Smoking	-5.667558526
482	High SDI	50 to 54	Smoking	-3.975647135
483	High SDI	55 to 59	Smoking	-2.363563076
484	High SDI	60 to 64	Smoking	-4.520959104
485	High SDI	65 to 69	Smoking	-5.53400302
486	High SDI	70 to 74	Smoking	-6.966132559
487	High SDI	75 to 79	Smoking	-8.367567713
488	High SDI	All Ages	Smoking	-8.328553653
489	High SDI	80 to 84	Smoking	-8.460554282
490	High SDI	85 to 89	Smoking	-5.496579821
491	High SDI	90 to 94	Smoking	-4.760998966
492	High SDI	95 plus	Smoking	-6.092710454
493	High SDI	25 to 29	Secondhand smoke	0.428523711
494	High SDI	30 to 34	Secondhand smoke	0.805237865
495	High SDI	35 to 39	Secondhand smoke	0.485204727
496	High SDI	40 to 44	Secondhand smoke	0.090964367
497	High SDI	45 to 49	Secondhand smoke	-0.461375702
498	High SDI	50 to 54	Secondhand smoke	-0.917960446
499	High SDI	55 to 59	Secondhand smoke	-1.371771578
500	High SDI	60 to 64	Secondhand smoke	-1.622454332
501	High SDI	65 to 69	Secondhand smoke	-1.500322017
502	High SDI	70 to 74	Secondhand smoke	-1.446011852
503	High SDI	75 to 79	Secondhand smoke	-1.156084968
504	High SDI	All Ages	Secondhand smoke	-1.266428094
505	High SDI	80 to 84	Secondhand smoke	-1.048883
506	High SDI	85 to 89	Secondhand smoke	-0.902297232
507	High SDI	90 to 94	Secondhand smoke	-0.892739772
508	High SDI	95 plus	Secondhand smoke	-0.798630873
509	High SDI	25 to 29	High body-mass index	3.740655111
510	High SDI	30 to 34	High body-mass index	2.265208072
511	High SDI	35 to 39	High body-mass index	2.007820185
512	High SDI	40 to 44	High body-mass index	0.367168888
513	High SDI	45 to 49	High body-mass index	-1.090008968
514	High SDI	50 to 54	High body-mass index	-2.128182851
515	High SDI	55 to 59	High body-mass index	-2.112809512
516	High SDI	60 to 64	High body-mass index	-1.789425786
517	High SDI	65 to 69	High body-mass index	-1.573300472
518	High SDI	70 to 74	High body-mass index	-1.320696444
519	High SDI	75 to 79	High body-mass index	-1.231428381
520	High SDI	All Ages	High body-mass index	-1.298658578
521	High SDI	80 to 84	High body-mass index	-0.970933394
522	High SDI	85 to 89	High body-mass index	-0.803912611
523	High SDI	90 to 94	High body-mass index	-0.672407562
524	High SDI	95 plus	High body-mass index	-0.502091396
525	High SDI	25 to 29	Occupational carcinogens	-0.000825602
526	High SDI	30 to 34	Occupational carcinogens	-0.135599888
527	High SDI	35 to 39	Occupational carcinogens	-0.262716354
528	High SDI	40 to 44	Occupational carcinogens	-0.263586998
529	High SDI	45 to 49	Occupational carcinogens	-0.338279518
530	High SDI	50 to 54	Occupational carcinogens	-0.716378665
531	High SDI	55 to 59	Occupational carcinogens	-0.962830488
532	High SDI	60 to 64	Occupational carcinogens	-0.974820532
533	High SDI	65 to 69	Occupational carcinogens	-0.790859993
534	High SDI	70 to 74	Occupational carcinogens	-0.477293056
535	High SDI	75 to 79	Occupational carcinogens	-0.219049565
536	High SDI	All Ages	Occupational carcinogens	-0.235420116
537	High SDI	80 to 84	Occupational carcinogens	0.215167946
538	High SDI	85 to 89	Occupational carcinogens	0.312311329
539	High SDI	90 to 94	Occupational carcinogens	0.193296535
540	High SDI	95 plus	Occupational carcinogens	0.054319965
541	High SDI	25 to 29	High temperature	0.095617487
542	High SDI	30 to 34	High temperature	0.266043115
543	High SDI	35 to 39	High temperature	0.264905095
544	High SDI	40 to 44	High temperature	0.267738202
545	High SDI	45 to 49	High temperature	0.18783154
546	High SDI	50 to 54	High temperature	0.110830119
547	High SDI	55 to 59	High temperature	0.073977397
548	High SDI	60 to 64	High temperature	0.064001836
549	High SDI	65 to 69	High temperature	0.056155954
550	High SDI	70 to 74	High temperature	0.050665644
551	High SDI	75 to 79	High temperature	0.050068843
552	High SDI	All Ages	High temperature	0.055956311
553	High SDI	80 to 84	High temperature	0.050677371
554	High SDI	85 to 89	High temperature	0.054555553
555	High SDI	90 to 94	High temperature	0.054381456
556	High SDI	95 plus	High temperature	0.05400179
557	High SDI	25 to 29	Low temperature	0.736049994
558	High SDI	30 to 34	Low temperature	0.536753606
559	High SDI	35 to 39	Low temperature	0.314228431
560	High SDI	40 to 44	Low temperature	0.202128923
561	High SDI	45 to 49	Low temperature	0.423407743
562	High SDI	50 to 54	Low temperature	0.893007402
563	High SDI	55 to 59	Low temperature	0.874154308
564	High SDI	60 to 64	Low temperature	0.332425708
565	High SDI	65 to 69	Low temperature	-0.017190072
566	High SDI	70 to 74	Low temperature	-0.026293514
567	High SDI	75 to 79	Low temperature	-0.532773395
568	High SDI	All Ages	Low temperature	-0.119022473
569	High SDI	80 to 84	Low temperature	-0.735244648
570	High SDI	85 to 89	Low temperature	-0.904619074
571	High SDI	90 to 94	Low temperature	-0.834983102
572	High SDI	95 plus	Low temperature	-1.302769867
573	High-middle SDI	60 to 64	Smoking	-0.624950991
574	High-middle SDI	65 to 69	Smoking	0.518369108
575	High-middle SDI	70 to 74	Smoking	0.821842102
576	High-middle SDI	75 to 79	Smoking	1.582327892
577	High-middle SDI	All Ages	Smoking	-0.632004068
578	High-middle SDI	80 to 84	Smoking	1.685434266
579	High-middle SDI	85 to 89	Smoking	5.900175995
580	High-middle SDI	90 to 94	Smoking	1.173833111
581	High-middle SDI	95 plus	Smoking	-1.855370604
582	High-middle SDI	25 to 29	Secondhand smoke	-1.293120152
583	High-middle SDI	30 to 34	Secondhand smoke	-1.318392444
584	High-middle SDI	35 to 39	Secondhand smoke	-1.739446505
585	High-middle SDI	40 to 44	Secondhand smoke	-1.43739892
586	High-middle SDI	45 to 49	Secondhand smoke	-1.161566998
587	High-middle SDI	50 to 54	Secondhand smoke	-0.833423058
588	High-middle SDI	55 to 59	Secondhand smoke	-1.177549014
589	High-middle SDI	60 to 64	Secondhand smoke	-1.080648717
590	High-middle SDI	65 to 69	Secondhand smoke	-1.456195237
591	High-middle SDI	70 to 74	Secondhand smoke	-1.921424006
592	High-middle SDI	75 to 79	Secondhand smoke	-1.649429385
593	High-middle SDI	All Ages	Secondhand smoke	-1.432939687
594	High-middle SDI	80 to 84	Secondhand smoke	-1.75958609
595	High-middle SDI	85 to 89	Secondhand smoke	-1.876665433
596	High-middle SDI	90 to 94	Secondhand smoke	-1.875498872
597	High-middle SDI	95 plus	Secondhand smoke	-1.7251838
598	High-middle SDI	25 to 29	High body-mass index	2.228345976
599	High-middle SDI	30 to 34	High body-mass index	1.505434114
600	High-middle SDI	35 to 39	High body-mass index	1.729002864
601	High-middle SDI	40 to 44	High body-mass index	1.284752477
602	High-middle SDI	45 to 49	High body-mass index	0.596350216
603	High-middle SDI	50 to 54	High body-mass index	0.104239789
604	High-middle SDI	55 to 59	High body-mass index	0.112072537
605	High-middle SDI	60 to 64	High body-mass index	0.09873097
606	High-middle SDI	65 to 69	High body-mass index	0.20950538
607	High-middle SDI	70 to 74	High body-mass index	0.392303461
608	High-middle SDI	75 to 79	High body-mass index	0.23756718
609	High-middle SDI	All Ages	High body-mass index	-0.003610626
610	High-middle SDI	80 to 84	High body-mass index	0.153761528
611	High-middle SDI	85 to 89	High body-mass index	0.042920244
612	High-middle SDI	90 to 94	High body-mass index	-0.043295156
613	High-middle SDI	95 plus	High body-mass index	-0.16156352
614	High-middle SDI	25 to 29	Occupational carcinogens	-0.334268178
615	High-middle SDI	30 to 34	Occupational carcinogens	-0.667109901
616	High-middle SDI	35 to 39	Occupational carcinogens	-0.982953607
617	High-middle SDI	40 to 44	Occupational carcinogens	-0.332532018
618	High-middle SDI	45 to 49	Occupational carcinogens	0.139609956
619	High-middle SDI	50 to 54	Occupational carcinogens	0.248341925
620	High-middle SDI	55 to 59	Occupational carcinogens	-0.083964233
621	High-middle SDI	60 to 64	Occupational carcinogens	-0.211944799
622	High-middle SDI	65 to 69	Occupational carcinogens	-0.377757707
623	High-middle SDI	70 to 74	Occupational carcinogens	-0.168832262
624	High-middle SDI	75 to 79	Occupational carcinogens	-0.054149718
625	High-middle SDI	All Ages	Occupational carcinogens	-0.143750572
626	High-middle SDI	80 to 84	Occupational carcinogens	0.079430301
627	High-middle SDI	85 to 89	Occupational carcinogens	0.150769341
628	High-middle SDI	90 to 94	Occupational carcinogens	0.083334876
629	High-middle SDI	95 plus	Occupational carcinogens	0.001553637
630	High-middle SDI	25 to 29	High temperature	0.055506052
631	High-middle SDI	30 to 34	High temperature	0.04724186
632	High-middle SDI	35 to 39	High temperature	0.023309908
633	High-middle SDI	40 to 44	High temperature	0.017618427
634	High-middle SDI	45 to 49	High temperature	0.043479854
635	High-middle SDI	50 to 54	High temperature	0.052653535
636	High-middle SDI	55 to 59	High temperature	0.037722153
637	High-middle SDI	60 to 64	High temperature	0.037700405
638	High-middle SDI	65 to 69	High temperature	0.040942952
639	High-middle SDI	70 to 74	High temperature	0.039607465
640	High-middle SDI	75 to 79	High temperature	0.046550216
641	High-middle SDI	All Ages	High temperature	0.05195308
642	High-middle SDI	80 to 84	High temperature	0.056556988
643	High-middle SDI	85 to 89	High temperature	0.053483901
644	High-middle SDI	90 to 94	High temperature	0.050935469
645	High-middle SDI	95 plus	High temperature	0.052789008
646	High-middle SDI	25 to 29	Low temperature	-1.659260578
647	High-middle SDI	30 to 34	Low temperature	-1.594418449
648	High-middle SDI	35 to 39	Low temperature	-2.149127356
649	High-middle SDI	40 to 44	Low temperature	-2.182850842
650	High-middle SDI	45 to 49	Low temperature	-2.061779133
651	High-middle SDI	50 to 54	Low temperature	-2.450055671
652	High-middle SDI	55 to 59	Low temperature	-2.269526633
653	High-middle SDI	60 to 64	Low temperature	-2.046607084
654	High-middle SDI	65 to 69	Low temperature	-1.918963277
655	High-middle SDI	70 to 74	Low temperature	-1.909937471
656	High-middle SDI	75 to 79	Low temperature	-1.886592465
657	High-middle SDI	All Ages	Low temperature	-1.447748721
658	High-middle SDI	80 to 84	Low temperature	-1.691663674
659	High-middle SDI	85 to 89	Low temperature	-1.37300894
660	High-middle SDI	90 to 94	Low temperature	-1.227439762
661	High-middle SDI	95 plus	Low temperature	-1.289647263
662	High-middle SDI	25 to 29	Ambient particulate matter pollution	-0.118754487
663	High-middle SDI	30 to 34	Ambient particulate matter pollution	0.314956468
664	High-middle SDI	35 to 39	Ambient particulate matter pollution	-0.447027839
665	High-middle SDI	40 to 44	Ambient particulate matter pollution	-0.155281832
666	High-middle SDI	45 to 49	Ambient particulate matter pollution	0.740166625
667	High-middle SDI	50 to 54	Ambient particulate matter pollution	1.591007169
668	High-middle SDI	55 to 59	Ambient particulate matter pollution	1.114740414
669	High-middle SDI	60 to 64	Ambient particulate matter pollution	1.475753825
670	High-middle SDI	65 to 69	Ambient particulate matter pollution	2.134842845
671	High-middle SDI	70 to 74	Ambient particulate matter pollution	2.910530159
672	High-middle SDI	75 to 79	Ambient particulate matter pollution	3.467446914
673	High-middle SDI	All Ages	Ambient particulate matter pollution	3.310056725
674	High-middle SDI	80 to 84	Ambient particulate matter pollution	4.123333217
675	High-middle SDI	85 to 89	Ambient particulate matter pollution	4.177363961
676	High-middle SDI	90 to 94	Ambient particulate matter pollution	2.798640661
677	High-middle SDI	95 plus	Ambient particulate matter pollution	1.928282586
678	High-middle SDI	25 to 29	Household air pollution from solid fuels	-9.29524852
679	High-middle SDI	30 to 34	Household air pollution from solid fuels	-10.99115437
680	High-middle SDI	35 to 39	Household air pollution from solid fuels	-12.65658677
681	High-middle SDI	40 to 44	Household air pollution from solid fuels	-13.44926493
682	High-middle SDI	45 to 49	Household air pollution from solid fuels	-13.21330072
683	High-middle SDI	50 to 54	Household air pollution from solid fuels	-13.38066241
684	High-middle SDI	55 to 59	Household air pollution from solid fuels	-14.82003244
685	High-middle SDI	60 to 64	Household air pollution from solid fuels	-15.08669992
686	High-middle SDI	65 to 69	Household air pollution from solid fuels	-17.39741281
687	High-middle SDI	70 to 74	Household air pollution from solid fuels	-20.52156011
688	High-middle SDI	75 to 79	Household air pollution from solid fuels	-19.08059862
689	High-middle SDI	All Ages	Household air pollution from solid fuels	-18.33858681
690	High-middle SDI	80 to 84	Household air pollution from solid fuels	-19.99567853
691	High-middle SDI	85 to 89	Household air pollution from solid fuels	-19.94925689
692	High-middle SDI	90 to 94	Household air pollution from solid fuels	-18.22847592
693	High-middle SDI	95 plus	Household air pollution from solid fuels	-16.24511054
694	High-middle SDI	25 to 29	Ambient ozone pollution	-0.163223857
695	High-middle SDI	30 to 34	Ambient ozone pollution	-0.105771561
696	High-middle SDI	35 to 39	Ambient ozone pollution	-0.498427175
697	High-middle SDI	40 to 44	Ambient ozone pollution	-0.376910978
698	High-middle SDI	45 to 49	Ambient ozone pollution	-0.025069079
699	High-middle SDI	50 to 54	Ambient ozone pollution	0.306113344
700	High-middle SDI	55 to 59	Ambient ozone pollution	0.131085918
701	High-middle SDI	60 to 64	Ambient ozone pollution	0.26200194
702	High-middle SDI	65 to 69	Ambient ozone pollution	0.497651425
703	High-middle SDI	70 to 74	Ambient ozone pollution	0.894808053
704	High-middle SDI	75 to 79	Ambient ozone pollution	1.098338422
705	High-middle SDI	All Ages	Ambient ozone pollution	1.225763558
706	High-middle SDI	80 to 84	Ambient ozone pollution	1.322447543
707	High-middle SDI	85 to 89	Ambient ozone pollution	1.55855522
708	High-middle SDI	90 to 94	Ambient ozone pollution	1.394793017
709	High-middle SDI	95 plus	Ambient ozone pollution	1.357420899
710	High-middle SDI	30 to 34	Smoking	-1.514862065
711	High-middle SDI	35 to 39	Smoking	-1.447958377
712	High-middle SDI	40 to 44	Smoking	-3.246530579
713	High-middle SDI	45 to 49	Smoking	-3.392121316
714	High-middle SDI	50 to 54	Smoking	-3.843210947
715	High-middle SDI	55 to 59	Smoking	-2.793854813
716	Low SDI	30 to 34	Smoking	-0.664701646
717	Low SDI	35 to 39	Smoking	-0.419898435
718	Low SDI	40 to 44	Smoking	-1.00822038
719	Low SDI	45 to 49	Smoking	-1.132834957
720	Low SDI	50 to 54	Smoking	-1.747965735
721	Low SDI	55 to 59	Smoking	-1.561412229
722	Low SDI	60 to 64	Smoking	-2.194360074
723	Low SDI	65 to 69	Smoking	-2.020318312
724	Low SDI	70 to 74	Smoking	-1.515754416
725	Low SDI	75 to 79	Smoking	-1.490945689
726	Low SDI	All Ages	Smoking	-0.230616188
727	Low SDI	80 to 84	Smoking	-2.607364526
728	Low SDI	85 to 89	Smoking	-3.52492025
729	Low SDI	90 to 94	Smoking	-1.707317362
730	Low SDI	95 plus	Smoking	-2.119701864
731	Low SDI	25 to 29	Secondhand smoke	0.342916926
732	Low SDI	30 to 34	Secondhand smoke	0.258849943
733	Low SDI	35 to 39	Secondhand smoke	0.224666418
734	Low SDI	40 to 44	Secondhand smoke	0.230015065
735	Low SDI	45 to 49	Secondhand smoke	0.352015579
736	Low SDI	50 to 54	Secondhand smoke	0.430474667
737	Low SDI	55 to 59	Secondhand smoke	0.235748516
738	Low SDI	60 to 64	Secondhand smoke	0.199706656
739	Low SDI	65 to 69	Secondhand smoke	0.219314394
740	Low SDI	70 to 74	Secondhand smoke	0.158382714
741	Low SDI	75 to 79	Secondhand smoke	0.124051661
742	Low SDI	All Ages	Secondhand smoke	0.395716601
743	Low SDI	80 to 84	Secondhand smoke	0.006182837
744	Low SDI	85 to 89	Secondhand smoke	-0.110804449
745	Low SDI	90 to 94	Secondhand smoke	-0.145458708
746	Low SDI	95 plus	Secondhand smoke	-0.220131299
747	Low SDI	25 to 29	High body-mass index	2.476356081
748	Low SDI	30 to 34	High body-mass index	2.624170324
749	Low SDI	35 to 39	High body-mass index	3.168578795
750	Low SDI	40 to 44	High body-mass index	3.31083117
751	Low SDI	45 to 49	High body-mass index	3.019358576
752	Low SDI	50 to 54	High body-mass index	2.397639508
753	Low SDI	55 to 59	High body-mass index	2.014551313
754	Low SDI	60 to 64	High body-mass index	1.446994946
755	Low SDI	65 to 69	High body-mass index	0.919543243
756	Low SDI	70 to 74	High body-mass index	0.5804572
757	Low SDI	75 to 79	High body-mass index	0.490231377
758	Low SDI	All Ages	High body-mass index	0.803747731
759	Low SDI	80 to 84	High body-mass index	0.351110201
760	Low SDI	85 to 89	High body-mass index	0.25838474
761	Low SDI	90 to 94	High body-mass index	0.150253768
762	Low SDI	95 plus	High body-mass index	0.192294926
763	Low SDI	25 to 29	Occupational carcinogens	0.12157802
764	Low SDI	30 to 34	Occupational carcinogens	0.040869449
765	Low SDI	35 to 39	Occupational carcinogens	0.103613231
766	Low SDI	40 to 44	Occupational carcinogens	0.006521184
767	Low SDI	45 to 49	Occupational carcinogens	-0.023218136
768	Low SDI	50 to 54	Occupational carcinogens	-0.023748049
769	Low SDI	55 to 59	Occupational carcinogens	-0.03080623
770	Low SDI	60 to 64	Occupational carcinogens	-0.026361515
771	Low SDI	65 to 69	Occupational carcinogens	-0.044566167
772	Low SDI	70 to 74	Occupational carcinogens	-0.042768096
773	Low SDI	75 to 79	Occupational carcinogens	-0.032096851
774	Low SDI	All Ages	Occupational carcinogens	-0.035613126
775	Low SDI	80 to 84	Occupational carcinogens	-0.022202019
776	Low SDI	85 to 89	Occupational carcinogens	-0.015081297
777	Low SDI	90 to 94	Occupational carcinogens	-0.014050622
778	Low SDI	95 plus	Occupational carcinogens	-0.003505357
779	Low SDI	25 to 29	High temperature	0.158339255
780	Low SDI	30 to 34	High temperature	0.19819645
781	Low SDI	35 to 39	High temperature	0.243180344
782	Low SDI	40 to 44	High temperature	0.31009489
783	Low SDI	45 to 49	High temperature	0.405826642
784	Low SDI	50 to 54	High temperature	0.543093926
785	Low SDI	55 to 59	High temperature	0.613205197
786	Low SDI	60 to 64	High temperature	0.736317256
787	Low SDI	65 to 69	High temperature	0.822714923
788	Low SDI	70 to 74	High temperature	0.884536368
789	Low SDI	75 to 79	High temperature	0.846592296
790	Low SDI	All Ages	High temperature	0.727338109
791	Low SDI	80 to 84	High temperature	0.827069831
792	Low SDI	85 to 89	High temperature	0.715106824
793	Low SDI	90 to 94	High temperature	0.628871199
794	Low SDI	95 plus	High temperature	0.503628317
795	Low SDI	25 to 29	Low temperature	0.258767996
796	Low SDI	30 to 34	Low temperature	0.23663092
797	Low SDI	35 to 39	Low temperature	0.200321259
798	Low SDI	40 to 44	Low temperature	0.182017483
799	Low SDI	45 to 49	Low temperature	0.352564077
800	Low SDI	50 to 54	Low temperature	0.414956412
801	Low SDI	55 to 59	Low temperature	0.393974457
802	Low SDI	60 to 64	Low temperature	0.524647568
803	Low SDI	65 to 69	Low temperature	0.584895517
804	Low SDI	70 to 74	Low temperature	0.623645147
805	Low SDI	75 to 79	Low temperature	0.699273385
806	Low SDI	All Ages	Low temperature	0.717741293
807	Low SDI	80 to 84	Low temperature	0.525581424
808	Low SDI	85 to 89	Low temperature	0.341274168
809	Low SDI	90 to 94	Low temperature	-0.103623237
810	Low SDI	95 plus	Low temperature	-0.216737259
811	Low SDI	25 to 29	Ambient particulate matter pollution	2.146897492
812	Low SDI	30 to 34	Ambient particulate matter pollution	2.421364639
813	Low SDI	35 to 39	Ambient particulate matter pollution	2.689970175
814	Low SDI	40 to 44	Ambient particulate matter pollution	3.255000537
815	Low SDI	45 to 49	Ambient particulate matter pollution	4.243009337
816	Low SDI	50 to 54	Ambient particulate matter pollution	5.746287172
817	Low SDI	55 to 59	Ambient particulate matter pollution	6.300127028
818	Low SDI	60 to 64	Ambient particulate matter pollution	7.646346783
819	Low SDI	65 to 69	Ambient particulate matter pollution	8.81204328
820	Low SDI	70 to 74	Ambient particulate matter pollution	9.598719765
821	Low SDI	75 to 79	Ambient particulate matter pollution	9.550099385
822	Low SDI	All Ages	Ambient particulate matter pollution	8.585264345
823	Low SDI	80 to 84	Ambient particulate matter pollution	9.549216159
824	Low SDI	85 to 89	Ambient particulate matter pollution	9.857513785
825	Low SDI	90 to 94	Ambient particulate matter pollution	10.0439107
826	Low SDI	95 plus	Ambient particulate matter pollution	9.493689785
827	Low SDI	25 to 29	Household air pollution from solid fuels	-2.876629226
828	Low SDI	30 to 34	Household air pollution from solid fuels	-4.127516493
829	Low SDI	35 to 39	Household air pollution from solid fuels	-5.06541671
830	Low SDI	40 to 44	Household air pollution from solid fuels	-6.66207405
831	Low SDI	45 to 49	Household air pollution from solid fuels	-8.811962475
832	Low SDI	50 to 54	Household air pollution from solid fuels	-11.73247096
833	Low SDI	55 to 59	Household air pollution from solid fuels	-13.36290373
834	Low SDI	60 to 64	Household air pollution from solid fuels	-16.07403049
835	Low SDI	65 to 69	Household air pollution from solid fuels	-17.70500109
836	Low SDI	70 to 74	Household air pollution from solid fuels	-19.37247516
837	Low SDI	75 to 79	Household air pollution from solid fuels	-19.17728297
838	Low SDI	All Ages	Household air pollution from solid fuels	-14.20479254
839	Low SDI	80 to 84	Household air pollution from solid fuels	-19.14137528
840	Low SDI	85 to 89	Household air pollution from solid fuels	-19.84861701
841	Low SDI	90 to 94	Household air pollution from solid fuels	-19.54646565
842	Low SDI	95 plus	Household air pollution from solid fuels	-20.47777504
843	Low SDI	25 to 29	Ambient ozone pollution	1.10766713
844	Low SDI	30 to 34	Ambient ozone pollution	1.205346838
845	Low SDI	35 to 39	Ambient ozone pollution	1.28649267
846	Low SDI	40 to 44	Ambient ozone pollution	1.435520872
847	Low SDI	45 to 49	Ambient ozone pollution	1.954586113
848	Low SDI	50 to 54	Ambient ozone pollution	2.721429625
849	Low SDI	55 to 59	Ambient ozone pollution	2.969279219
850	Low SDI	60 to 64	Ambient ozone pollution	3.691969946
851	Low SDI	65 to 69	Ambient ozone pollution	4.519353588
852	Low SDI	70 to 74	Ambient ozone pollution	5.065010993
853	Low SDI	75 to 79	Ambient ozone pollution	5.104142319
854	Low SDI	All Ages	Ambient ozone pollution	4.629965418
855	Low SDI	80 to 84	Ambient ozone pollution	5.131978775
856	Low SDI	85 to 89	Ambient ozone pollution	5.251688101
857	Low SDI	90 to 94	Ambient ozone pollution	5.495981227
858	Low SDI	95 plus	Ambient ozone pollution	4.943582852
