# Supplementary material for: Global, regional, and national burden of chronic respiratory diseases and associated risk factors, 1990–2019: Results from the Global Burden of Disease Study 2019
Source: Front Med (Lausanne). 2023 Mar 28;10:1066804. doi: 10.3389/fmed.2023.1066804 (PMC10088372; doi:10.3389/fmed.2023.1066804)
Supplement: Supplementary file 2 [file Data_Sheet_2.ZIP › Source data/6.risk factors/risk_death_c新.csv]

	location	age	rei	change	Percent change in death cases attributable to risk factors
1	Global	25 to 29	High body-mass index	3.315340047
2	Global	25 to 29	Ambient particulate matter pollution	1.305546222
3	Global	25 to 29	Ambient ozone pollution	0.596166161
4	Global	25 to 29	High temperature	0.167153063
5	Global	25 to 29	Occupational carcinogens	-0.286168825
6	Global	25 to 29	Secondhand smoke	-1.264484895
7	Global	25 to 29	Low temperature	-1.802402694
8	Global	25 to 29	Household air pollution from solid fuels	-8.858013655
9	Global	30 to 34	High body-mass index	3.399605892
10	Global	30 to 34	Ambient particulate matter pollution	1.942297684
11	Global	30 to 34	Ambient ozone pollution	0.841217093
12	Global	30 to 34	High temperature	0.204302995
13	Global	30 to 34	Occupational carcinogens	-0.642733261
14	Global	30 to 34	Secondhand smoke	-1.239454599
15	Global	30 to 34	Low temperature	-1.890724337
16	Global	30 to 34	Smoking	-3.242529003
17	Global	30 to 34	Household air pollution from solid fuels	-10.40753635
18	Global	35 to 39	High body-mass index	3.910553458
19	Global	35 to 39	Ambient particulate matter pollution	1.776234157
20	Global	35 to 39	Ambient ozone pollution	0.701563296
21	Global	35 to 39	High temperature	0.235390205
22	Global	35 to 39	Occupational carcinogens	-1.112981638
23	Global	35 to 39	Secondhand smoke	-1.783747097
24	Global	35 to 39	Low temperature	-2.867583262
25	Global	35 to 39	Smoking	-4.584375782
26	Global	35 to 39	Household air pollution from solid fuels	-12.74604759
27	Global	40 to 44	High body-mass index	3.511716877
28	Global	40 to 44	Ambient particulate matter pollution	2.517190578
29	Global	40 to 44	Ambient ozone pollution	0.972752072
30	Global	40 to 44	High temperature	0.274694869
31	Global	40 to 44	Occupational carcinogens	-0.748101054
32	Global	40 to 44	Secondhand smoke	-1.650439707
33	Global	40 to 44	Low temperature	-2.95923889
34	Global	40 to 44	Smoking	-6.112151321
35	Global	40 to 44	Household air pollution from solid fuels	-14.31147089
36	Global	45 to 49	Ambient particulate matter pollution	3.857701791
37	Global	45 to 49	High body-mass index	2.712507924
38	Global	45 to 49	Ambient ozone pollution	1.589660031
39	Global	45 to 49	High temperature	0.333051059
40	Global	45 to 49	Occupational carcinogens	-0.11586485
41	Global	45 to 49	Secondhand smoke	-1.28279497
42	Global	45 to 49	Low temperature	-2.281978225
43	Global	45 to 49	Smoking	-5.254578339
44	Global	45 to 49	Household air pollution from solid fuels	-15.5549318
45	Global	50 to 54	Ambient particulate matter pollution	4.887769049
46	Global	50 to 54	Ambient ozone pollution	2.109569339
47	Global	50 to 54	High body-mass index	2.075893841
48	Global	50 to 54	High temperature	0.404858637
49	Global	50 to 54	Occupational carcinogens	-0.003326863
50	Global	50 to 54	Secondhand smoke	-1.347841438
51	Global	50 to 54	Low temperature	-2.633754189
52	Global	50 to 54	Smoking	-5.772388991
53	Global	50 to 54	Household air pollution from solid fuels	-17.64349258
54	Global	55 to 59	Ambient particulate matter pollution	4.94749031
55	Global	55 to 59	Ambient ozone pollution	2.203421331
56	Global	55 to 59	High body-mass index	1.712480573
57	Global	55 to 59	High temperature	0.415393632
58	Global	55 to 59	Occupational carcinogens	-0.143914838
59	Global	55 to 59	Secondhand smoke	-1.579239299
60	Global	55 to 59	Low temperature	-2.776746918
61	Global	55 to 59	Smoking	-5.032090678
62	Global	55 to 59	Household air pollution from solid fuels	-18.87243225
63	Global	60 to 64	Ambient particulate matter pollution	5.829996598
64	Global	60 to 64	Ambient ozone pollution	2.656510508
65	Global	60 to 64	High body-mass index	1.205394361
66	Global	60 to 64	High temperature	0.458241272
67	Global	60 to 64	Occupational carcinogens	-0.143080188
68	Global	60 to 64	Secondhand smoke	-1.449238167
69	Global	60 to 64	Low temperature	-2.580412075
70	Global	60 to 64	Smoking	-4.59450949
71	Global	60 to 64	Household air pollution from solid fuels	-19.92570416
72	Global	65 to 69	Ambient particulate matter pollution	6.450379632
73	Global	65 to 69	Ambient ozone pollution	2.815747588
74	Global	65 to 69	High body-mass index	0.790284522
75	Global	65 to 69	High temperature	0.460773084
76	Global	65 to 69	Occupational carcinogens	-0.200497442
77	Global	65 to 69	Secondhand smoke	-1.429551269
78	Global	65 to 69	Low temperature	-2.467663476
79	Global	65 to 69	Smoking	-3.80803257
80	Global	65 to 69	Household air pollution from solid fuels	-20.4987435
81	Global	70 to 74	Ambient particulate matter pollution	6.4594298
82	Global	70 to 74	Ambient ozone pollution	2.700621791
83	Global	70 to 74	High body-mass index	0.556073352
84	Global	70 to 74	High temperature	0.439514714
85	Global	70 to 74	Occupational carcinogens	-0.121591904
86	Global	70 to 74	Secondhand smoke	-1.767175144
87	Global	70 to 74	Low temperature	-2.424799588
88	Global	70 to 74	Smoking	-2.628080283
89	Global	70 to 74	Household air pollution from solid fuels	-21.97502174
90	Global	75 to 79	Ambient particulate matter pollution	6.430630526
91	Global	75 to 79	Ambient ozone pollution	2.577782113
92	Global	75 to 79	High temperature	0.395810727
93	Global	75 to 79	High body-mass index	0.385412642
94	Global	75 to 79	Occupational carcinogens	-0.084622965
95	Global	75 to 79	Secondhand smoke	-1.598823279
96	Global	75 to 79	Smoking	-1.78300106
97	Global	75 to 79	Low temperature	-2.386407385
98	Global	75 to 79	Household air pollution from solid fuels	-20.67805676
99	Global	80 to 84	Ambient particulate matter pollution	6.55612968
100	Global	80 to 84	Ambient ozone pollution	2.498126213
101	Global	80 to 84	High temperature	0.363072504
102	Global	80 to 84	High body-mass index	0.228781984
103	Global	80 to 84	Occupational carcinogens	0.019047451
104	Global	80 to 84	Secondhand smoke	-1.545509593
105	Global	80 to 84	Smoking	-1.979740536
106	Global	80 to 84	Low temperature	-2.170116448
107	Global	80 to 84	Household air pollution from solid fuels	-20.8497264
108	Global	85 to 89	Ambient particulate matter pollution	5.646993745
109	Global	85 to 89	Ambient ozone pollution	1.865927399
110	Global	85 to 89	Smoking	1.057819894
111	Global	85 to 89	High temperature	0.280431397
112	Global	85 to 89	Occupational carcinogens	0.090175079
113	Global	85 to 89	High body-mass index	0.081266196
114	Global	85 to 89	Secondhand smoke	-1.581279936
115	Global	85 to 89	Low temperature	-1.660424215
116	Global	85 to 89	Household air pollution from solid fuels	-20.56095508
117	Global	90 to 94	Ambient particulate matter pollution	4.114504751
118	Global	90 to 94	Ambient ozone pollution	1.677426407
119	Global	90 to 94	High temperature	0.253759499
120	Global	90 to 94	Occupational carcinogens	0.07463311
121	Global	90 to 94	High body-mass index	-0.008733393
122	Global	90 to 94	Smoking	-0.261733522
123	Global	90 to 94	Secondhand smoke	-1.776465077
124	Global	90 to 94	Low temperature	-1.836132402
125	Global	90 to 94	Household air pollution from solid fuels	-18.80746858
126	Global	95 plus	Ambient particulate matter pollution	2.016149329
127	Global	95 plus	Ambient ozone pollution	0.883322236
128	Global	95 plus	High temperature	0.180874538
129	Global	95 plus	Occupational carcinogens	0.028329824
130	Global	95 plus	High body-mass index	-0.11489378
131	Global	95 plus	Low temperature	-1.533031482
132	Global	95 plus	Secondhand smoke	-2.014379897
133	Global	95 plus	Smoking	-2.300140397
134	Global	95 plus	Household air pollution from solid fuels	-17.60424692
135	Global	All Ages	Ambient particulate matter pollution	6.107330389
136	Global	All Ages	Ambient ozone pollution	2.484834396
137	Global	All Ages	High body-mass index	0.461261241
138	Global	All Ages	High temperature	0.37737102
139	Global	All Ages	Occupational carcinogens	-0.12205916
140	Global	All Ages	Secondhand smoke	-1.312145116
141	Global	All Ages	Low temperature	-1.708803094
142	Global	All Ages	Smoking	-2.311864886
143	Global	All Ages	Household air pollution from solid fuels	-20.08422244
