# Supplementary material for: Global, regional, and national burden of chronic respiratory diseases and associated risk factors, 1990–2019: Results from the Global Burden of Disease Study 2019
Source: Front Med (Lausanne). 2023 Mar 28;10:1066804. doi: 10.3389/fmed.2023.1066804 (PMC10088372; doi:10.3389/fmed.2023.1066804)
Supplement: Supplementary file 3 [file Data_Sheet_3.ZIP]

Archive with 5 entries (4 files):
- statistical programs(R)1/
- statistical programs(R)1/GBD_SDI_COR.R
- statistical programs(R)1/map.R
- statistical programs(R)1/nation2.R
- statistical programs(R)1/region.R
