# Supplementary material for: Global, regional, and national burden of chronic respiratory diseases and associated risk factors, 1990–2019: Results from the Global Burden of Disease Study 2019
Source: Front Med (Lausanne). 2023 Mar 28;10:1066804. doi: 10.3389/fmed.2023.1066804 (PMC10088372; doi:10.3389/fmed.2023.1066804)
Supplement: Supplementary file 3 [file Data_Sheet_3.ZIP › statistical programs(R)1/GBD_SDI_COR.R]

setwd('E:/clinical data mining/Data for others/Analysis/GBD-3') ##ÉèÖÃ¹¤×÷Â·¾¶
library(reshape)
library(ggplot2)
library(ggsci)
library(ggrepel)
library(gridExtra)
library(grid)
load(file = 'L_nation_data.Rdata')
case <- L_nation  ## ¶ÁÈ¡ÎÒÃÇµÄÊý¾Ý
order_SDI <- read.csv('order.csv',header = F)
SDI <- read.csv('GBD_SDI_1990-2019.csv',header = T)


## ÓÃµ½reshape°ü£¬½«SDIÊý¾Ý¸ñÊ½´Ó¿íÊý¾Ý¸ñÊ½×ª»»Îª³¤Êý¾Ý¸ñÊ½£¬
SDI <- melt(SDI,id='Location')
SDI$variable <- as.numeric(gsub('\\X',replacement = '', SDI$variable))
names(SDI) <- c('location','year','SDI')
SDI <- SDI[SDI$year== 2019,] ###Ö»È¡2019ÄêµÄÊý¾Ý
SDI$location[which(SDI$location=='Western sub-Saharan Africa')] <- 'Western Sub-Saharan Africa'  ###´óÐ¡Ð´²»Ò»ÖÂ£¬Òò´ËÐèÒª¶Ô´Ë½øÐÐÐÞ¸Äµ÷Õû
SDI$location[SDI$location=='Eastern sub-Saharan Africa'] <- 'Eastern Sub-Saharan Africa'
SDI$location[SDI$location=='Central sub-Saharan Africa'] <- 'Central Sub-Saharan Africa'
SDI$location[SDI$location=='Southern sub-Saharan Africa'] <- 'Southern Sub-Saharan Africa'

### µ÷ÕûSDIÓëECÀïlocationÃüÃûÒ»ÖÂ
SDI$location[SDI$location == "North Korea"] = "Democratic People's Republic of Korea"
SDI$location[SDI$location == 'Russia'] = 'Russian Federation'
SDI$location[SDI$location == 'UK'] = 'United Kingdom'
SDI$location[SDI$location == "Iran"] = 'Iran (Islamic Republic of)'
SDI$location[SDI$location == "South Korea"] = 'Republic of Korea'
SDI$location[SDI$location == "Tanzania"] = 'United Republic of Tanzania'
SDI$location[SDI$location == "C?te d'Ivoire"] = "CÃ´te d'Ivoire"
SDI$location[SDI$location == "Bolivia"] = 'Bolivia (Plurinational State of)'
SDI$location[SDI$location == "Venezuela"] = 'Venezuela (Bolivarian Republic of)'
SDI$location[SDI$location == "CzSDI_quitileh Republic"] = 'CzSDI_quitilehia'
SDI$location[SDI$location == "Moldova"] = 'Republic of Moldova'
SDI$location[SDI$location == "Vietnam"] = 'Viet Nam'
SDI$location[SDI$location == "Laos"] = "Lao People's Democratic Republic"
SDI$location[SDI$location == "Syria"] = 'Syrian Arab Republic'
SDI$location[SDI$location == "Brunei"] = 'Brunei Darussalam'
SDI$location[SDI$location == "The Gambia"] = 'Gambia'
SDI$location[SDI$location == "USA"] = 'United States of America'
SDI$location[SDI$location == "Federated States of Micronesia"] = 'Micronesia (Federated States of)'
SDI$location[SDI$location == "The Bahamas"] = 'Bahamas'
SDI$location[SDI$location == "Virgin Islands"] = 'United States Virgin Islands'
SDI$location[SDI$location == 'DR Congo'] = 'Democratic Republic of the Congo'
SDI$location[SDI$location == 'Congo (Brazzaville)'] = 'Congo'
SDI$location[SDI$location == 'Cape Verde'] = 'Cabo Verde'
SDI$location[SDI$location == 'eSwatini'] = 'Eswatini'
SDI$location[SDI$location == 'Czech Republic'] = 'Czechia'
SDI$location[SDI$location == "Taiwan (province of China)"] = 'Taiwan (Province of China)'


######################incidence
### Prevalencce
j=1
select_cause <- unique(case$cause)[c(1,4,2,5,7)]
Prevalence_SDI_plot <- list()
for (i in select_cause) {
  ASR_2019 <- subset(case,case$year==2019 & 
                       case$age=='Age-standardized' & 
                       case$metric== 'Rate' &
                       case$sex=='Both' &
                       case$cause== i &
                       case$measure=='Prevalence')
  ASR_2019 <- ASR_2019[,c(2,7,8)]
  names(ASR_2019)[3] <- 'ASR'
  ###ºÏ²¢Á½ÕßÊý¾Ý
  
  ASR_SDI_2019 <- merge(ASR_2019,SDI,by=c('location','year'))
  
  ##×÷Í¼
  a <- cor.test(ASR_SDI_2019$ASR,EC_ASR_SDI_2019$SDI,method="pearson")
  
  b <- ggplot(ASR_SDI_2019, aes(SDI,ASR,label=location)) + 
    geom_smooth(colour='black',stat = "smooth",method='loess',se =0.8,span=0.8) +
    geom_point(aes(color = location)) + 
    geom_text_repel(aes(color = location),size=1.5,fontface= 'bold',max.overlaps = 160) +
    labs(title = i, x=NULL, y=NULL) + theme_bw() +
    theme(plot.title=element_text(hjust=0.5),
          axis.text.x=element_text(vjust=1,size=9,color='black'),
          axis.text.y=element_text(vjust=1,size=9,color='black'),
          title = element_text(size = 12, hjust = 0.5)) +theme(legend.position = 'none')+
    annotate('text',x=0.2,y=max(ASR_SDI_2019$ASR),  #¶¨ÒåÌí¼ÓÎÄ±¾ºÍÆäÎ»ÖÃ
             label=paste('R = ',round(a[["estimate"]],3),sep=''),
             size=4,color='black') + #ÆäËû¸öÐÔ»¯¶¨Òå
    annotate('text',x=0.2,y=max(ASR_SDI_2019$ASR)*0.95,  #¶¨ÒåÌí¼ÓÎÄ±¾ºÍÆäÎ»ÖÃ
             label=paste('P = ',round(a[["p.value"]],3),sep=''),
             size=4,color='black') + #ÆäËû¸öÐÔ»¯¶¨Òå
    xlab('SDI') +
    ylab('Age-standardized prevalence rate (per 100000 populations)')
  Prevalence_SDI_plot[[j]] <- b
  j=j+1
}

grid.arrange(Prevalence_SDI_plot[[1]],Prevalence_SDI_plot[[2]],
             Prevalence_SDI_plot[[3]],Prevalence_SDI_plot[[4]],
             Prevalence_SDI_plot[[5]],ncol=3)


### deaths
j=1
select_cause <- unique(case$cause)[c(1,4,2,5,7,6)]
Deaths_SDI_plot <- list()
for (i in select_cause) {
  ASR_2019 <- subset(case,case$year==2019 & 
                       case$age=='Age-standardized' & 
                       case$metric== 'Rate' &
                       case$sex=='Both' &
                       case$cause== i &
                       case$measure=='Deaths')
  ASR_2019 <- ASR_2019[,c(2,7,8)]
  names(ASR_2019)[3] <- 'ASR'
  ###ºÏ²¢Á½ÕßÊý¾Ý
  
  ASR_SDI_2019 <- merge(ASR_2019,SDI,by=c('location','year'))
  
  ##×÷Í¼
  a <- cor.test(ASR_SDI_2019$ASR,EC_ASR_SDI_2019$SDI,method="pearson")
  
  b <- ggplot(ASR_SDI_2019, aes(SDI,ASR,label=location)) + 
    geom_smooth(colour='black',stat = "smooth",method='loess',se =0.8,span=0.8) +
    geom_point(aes(color = location)) + 
    geom_text_repel(aes(color = location),size=1.5,fontface= 'bold',max.overlaps = 160) +
    labs(title = i, x=NULL, y=NULL) + theme_bw() +
    theme(plot.title=element_text(hjust=0.5),
          axis.text.x=element_text(vjust=1,size=9,color='black'),
          axis.text.y=element_text(vjust=1,size=9,color='black'),
          title = element_text(size = 12, hjust = 0.5)) +theme(legend.position = 'none')+
    annotate('text',x=0.2,y=max(ASR_SDI_2019$ASR),  #¶¨ÒåÌí¼ÓÎÄ±¾ºÍÆäÎ»ÖÃ
             label=paste('R = ',round(a[["estimate"]],3),sep=''),
             size=4,color='black') + #ÆäËû¸öÐÔ»¯¶¨Òå
    annotate('text',x=0.2,y=max(ASR_SDI_2019$ASR)*0.95,  #¶¨ÒåÌí¼ÓÎÄ±¾ºÍÆäÎ»ÖÃ
             label=paste('P = ',round(a[["p.value"]],3),sep=''),
             size=4,color='black') + #ÆäËû¸öÐÔ»¯¶¨Òå
    xlab('SDI') +
    ylab('Age-standardized mortality rate (per 100000 populations)')
  Deaths_SDI_plot[[j]] <- b
  j=j+1
}

grid.arrange(Deaths_SDI_plot[[1]],Deaths_SDI_plot[[2]],
             Deaths_SDI_plot[[3]],Deaths_SDI_plot[[4]],
             Deaths_SDI_plot[[5]],Deaths_SDI_plot[[6]],ncol=3)


###### DALY
### DALY
j=1
select_cause <- unique(case$cause)[c(1,4,2,5,7,6)]
DALY_SDI_plot <- list()
for (i in select_cause) {
  ASR_2019 <- subset(case,case$year==2019 & 
                       case$age=='Age-standardized' & 
                       case$metric== 'Rate' &
                       case$sex=='Both' &
                       case$cause== i &
                       case$measure=='DALYs (Disability-Adjusted Life Years)')
  ASR_2019 <- ASR_2019[,c(2,7,8)]
  names(ASR_2019)[3] <- 'ASR'
  ###ºÏ²¢Á½ÕßÊý¾Ý
  
  ASR_SDI_2019 <- merge(ASR_2019,SDI,by=c('location','year'))
  
  ##×÷Í¼
  a <- cor.test(ASR_SDI_2019$ASR,EC_ASR_SDI_2019$SDI,method="pearson")
  
  b <- ggplot(ASR_SDI_2019, aes(SDI,ASR,label=location)) + 
    geom_smooth(colour='black',stat = "smooth",method='loess',se =0.8,span=0.8) +
    geom_point(aes(color = location)) + 
    geom_text_repel(aes(color = location),size=1.5,fontface= 'bold',max.overlaps = 160) +
    labs(title = i, x=NULL, y=NULL) + theme_bw() +
    theme(plot.title=element_text(hjust=0.5),
          axis.text.x=element_text(vjust=1,size=9,color='black'),
          axis.text.y=element_text(vjust=1,size=9,color='black'),
          title = element_text(size = 12, hjust = 0.5)) +theme(legend.position = 'none')+
    annotate('text',x=0.2,y=max(ASR_SDI_2019$ASR),  #¶¨ÒåÌí¼ÓÎÄ±¾ºÍÆäÎ»ÖÃ
             label=paste('R = ',round(a[["estimate"]],3),sep=''),
             size=4,color='black') + #ÆäËû¸öÐÔ»¯¶¨Òå
    annotate('text',x=0.2,y=max(ASR_SDI_2019$ASR)*0.95,  #¶¨ÒåÌí¼ÓÎÄ±¾ºÍÆäÎ»ÖÃ
             label=paste('P = ',round(a[["p.value"]],3),sep=''),
             size=4,color='black') + #ÆäËû¸öÐÔ»¯¶¨Òå
    xlab('SDI') +
    ylab('Age-standardized DALY rate (per 100000 populations)')
  DALY_SDI_plot[[j]] <- b
  j=j+1
}

grid.arrange(DALY_SDI_plot[[1]],DALY_SDI_plot[[2]],
             DALY_SDI_plot[[3]],DALY_SDI_plot[[4]],
             DALY_SDI_plot[[5]],DALY_SDI_plot[[6]],ncol=3)
