# Supplementary material for: Global, regional, and national burden of chronic respiratory diseases and associated risk factors, 1990–2019: Results from the Global Burden of Disease Study 2019
Source: Front Med (Lausanne). 2023 Mar 28;10:1066804. doi: 10.3389/fmed.2023.1066804 (PMC10088372; doi:10.3389/fmed.2023.1066804)
Supplement: Supplementary file 3 [file Data_Sheet_3.ZIP › statistical programs(R)1/map.R]

setwd('E:/clinical data mining/Data for others/Analysis/GBD-3')
load(file = 'L_nation_data.Rdata')
library(ggmap)
library(rgdal)
library(maps)
library(dplyr)

case <- L_nation

### Prevalence 
## overall
##ASR 
ASR_2019 <- subset(case,case$year== 2019 & 
                     case$age=='Age-standardized' & 
                     case$metric== 'Rate' &
                     case$sex=='Both' &
                     case$cause=='Chronic respiratory diseases' &
                     case$measure=='Prevalence')

ASR_2019 <- ASR_2019[,c(2,8,9,10)]
ASR_2019$val <- round(ASR_2019$val,2)
ASR_2019$lower <- round(ASR_2019$lower,2)
ASR_2019$upper <- round(ASR_2019$upper,2)


####  map for ASR
worldData <- map_data('world')
country_asr <- ASR_2019

country_asr$location <- as.character(country_asr$location) 
###ÒÔÏÂ´úÂëµÄÄ¿µÄÊÇÈÃcountry_asr$locationµÄ¹ú¼ÒÃû³ÆÓëworldDataµÄ¹ú¼ÒÃû³ÆÒ»ÖÂ
### ÕâÑù²ÅÄÜÈÃÊý¾ÝÓ³Éäµ½µØÍ¼ÉÏ
country_asr$location[country_asr$location == 'United States of America'] = 'USA'
country_asr$location[country_asr$location == 'Russian Federation'] = 'Russia'
country_asr$location[country_asr$location == 'United Kingdom'] = 'UK'
country_asr$location[country_asr$location == 'Congo'] = 'Republic of Congo'
country_asr$location[country_asr$location == "Iran (Islamic Republic of)"] = 'Iran'
country_asr$location[country_asr$location == "Democratic People's Republic of Korea"] = 'North Korea'
country_asr$location[country_asr$location == "Taiwan (Province of China)"] = 'Taiwan'
country_asr$location[country_asr$location == "Republic of Korea"] = 'South Korea'
country_asr$location[country_asr$location == "United Republic of Tanzania"] = 'Tanzania'
country_asr$location[country_asr$location == "Bolivia (Plurinational State of)"] = 'Bolivia'
country_asr$location[country_asr$location == "Venezuela (Bolivarian Republic of)"] = 'Venezuela'
country_asr$location[country_asr$location == "Czechia"] = 'Czech Republic'
country_asr$location[country_asr$location == "Republic of Moldova"] = 'Moldova'
country_asr$location[country_asr$location == "Viet Nam"] = 'Vietnam'
country_asr$location[country_asr$location == "Lao People's Democratic Republic"] = 'Laos'
country_asr$location[country_asr$location == "Syrian Arab Republic"] = 'Syria'
country_asr$location[country_asr$location == "North Macedonia"] = 'Macedonia'
country_asr$location[country_asr$location == "Micronesia (Federated States of)"] = 'Micronesia'
country_asr$location[country_asr$location == "Macedonia"] = 'North Macedonia'
country_asr$location[country_asr$location == "Trinidad and Tobago"] = 'Trinidad'
country_asr <- rbind(country_asr,country_asr[country_asr$location == "Trinidad",])
country_asr$location[country_asr$location == "Trinidad"] = 'Tobago'
country_asr$location[country_asr$location == "Cabo Verde"] = 'Cape Verde'
country_asr$location[country_asr$location == "United States Virgin Islands"] = 'Virgin Islands'
country_asr$location[country_asr$location == "Antigua and Barbuda"] = 'Antigu'
country_asr <- rbind(country_asr,country_asr[country_asr$location == "Antigu",])
country_asr$location[country_asr$location == "Antigu"] = 'Barbuda'
country_asr$location[country_asr$location == "Saint Kitts and Nevis"] = 'Saint Kitts'
country_asr <- rbind(country_asr,country_asr[country_asr$location == "Saint Kitts",])
country_asr$location[country_asr$location == "Saint Kitts"] = 'Nevis'
country_asr$location[country_asr$location == "CÃ´te d'Ivoire"] = 'Ivory Coast'
country_asr$location[country_asr$location == "Saint Vincent and the Grenadines"] = 'Saint Vincent'
country_asr <- rbind(country_asr,country_asr[country_asr$location == "Saint Vincent",])
country_asr$location[country_asr$location == "Saint Vincent"] = 'Grenadines'
country_asr$location[country_asr$location == "Eswatini"] = 'Swaziland'
country_asr$location[country_asr$location == "Brunei Darussalam"] = 'Brunei'


total <- full_join(worldData,country_asr,by = c('region'='location'))
p <- ggplot()
total <- total %>% mutate(val2 = cut(val, breaks = c(0,4000,5000,6000,7000,8000,9000,10000,160000),
                                     labels = c("3000 to <4000","4000 to <5000","5000 to <6000",'6000 to <7000',
                                                "7000 to <8000","8000 to <9000","9000 to <10000",
                                                '>=10000'),  ### breaksÐèÒª¸ù¾Ý×Ô¼ºµÄÊµ¼Ê½á¹ûÀ´µ÷Õû
                                     include.lowest = T,right = T))

p2 <- p + geom_polygon(data=total, 
                       aes(x=long, y=lat, group = group,fill=val2),
                       colour="black",size = .2) + 
  scale_fill_brewer(type='seq',palette='RdBu',direction=-1)+
  theme_void()+labs(x="", y="")+
  guides(fill = guide_legend(title='ASR(/10^5)'))+
  theme(legend.position = 'right')
p2

### AAPC
## APC
EAPC <- subset(case, case$age=='Age-standardized' & 
                 case$metric== 'Rate' &
                 case$sex=='Both' &
                 case$cause=='Chronic respiratory diseases' &
                 case$measure=='Prevalence')

EAPC$SE <- (EAPC$upper-EAPC$lower)/(1.96*2)   ##¸ù¾Ý95%UI ¼ÆËã±ê×¼Îó
EAPC <- EAPC[,c(2,7,8,11)] ##»ñÈ¡µØÇø¡¢Äê·ÝÒÔ¼°¶ÔÓ¦µÄÊýÖµ
EAPC <- EAPC[order(EAPC$location,EAPC$year),]   ### joinpointÒªÇóÄê·Ý°´ÕÕÉýÐòÅÅÁÐ£¬ÇÒÒ»¸ö×é·ÅÔÚÒ»Æð
write.table(EAPC,'joinpoint.csv',row.names = F,col.names = F,sep = ',')

#### Õë¶ÔÅäÖÃÎÄ¼þ£¬Ð¡¸ÄµÄ»°¿ÉÒÔÔËÐÐÈçÏÂ´úÂë½øÐÐÐÞ¸Ä£¬±ÈÈçÎÒÃÇÐèÒªÐÞ¸ÄÊäÈëÎÄ¼þ£¬ÎÒÃÇ¿ÉÒÔÖ±½ÓÔÚRÖÐ½øÐÐ
####¶ÁÈ¡ÅäÖÃÎÄ¼þ
library(configr)
GBD_Created_Session <- read.config('GBD.Created.Session.ini')
GBD_JPOptions <- read.config('GBD.JPOptions.ini')
##ÐÞ¸ÄÅäÖÃÎÄ¼þ
GBD_Created_Session[["Datafile options"]][["Datafile name"]] <- 'E:/clinical data mining/Data for others/Analysis/GBD-2/joinpoint.csv'

###ÐÞ¸ÄÍê±ÏºóÌæ´úÔ­À´µÄÎÄ¼þ
write.config(config.dat = GBD_Created_Session, file.path = sprintf("%s/GBD.Created.Session.ini", getwd()), write.type = "ini")
write.config(config.dat = GBD_JPOptions, file.path = sprintf("%s/GBD.JPOptions.ini", getwd()), write.type = "ini")


### Èí¼þµ÷ÓÃ
# Create an input file for the Joinpoint program(Èí¼þÔËÐÐÅäÖÃÎÄ¼þ)
filedir <- paste0(getwd(),'/')
jprun.ini.file =  "GBD.JPRun.ini"
cat(file = jprun.ini.file, "[Joinpoint Input Files]\n", append = FALSE)
cat(file = jprun.ini.file, paste0("Session File=", filedir, "GBD.Created.Session.ini\n"), append = TRUE)
cat(file = jprun.ini.file, paste0("Output File=", filedir, "GBD", ".jpo\n"), append = TRUE)
cat(file = jprun.ini.file, paste0("Export Options File=", filedir, "GBD.JPOptions.ini\n"), append = TRUE)
cat(file = jprun.ini.file, paste0("Run Options File=", filedir, "GBD.JPOptions.ini"), append = TRUE)


system(paste("jpCommand.exe", jprun.ini.file))

AAPC <- read.table('GBD.aapcexport.txt', header= TRUE)
AAPC <- AAPC[,c(1,6:8)]
names(AAPC)[2:4] <- c('val','lower','upper')

####  map for ASR
worldData <- map_data('world')
country_asr <- AAPC

country_asr$location <- as.character(country_asr$location) 
###ÒÔÏÂ´úÂëµÄÄ¿µÄÊÇÈÃcountry_asr$locationµÄ¹ú¼ÒÃû³ÆÓëworldDataµÄ¹ú¼ÒÃû³ÆÒ»ÖÂ
### ÕâÑù²ÅÄÜÈÃÊý¾ÝÓ³Éäµ½µØÍ¼ÉÏ
country_asr$location[country_asr$location == 'United States of America'] = 'USA'
country_asr$location[country_asr$location == 'Russian Federation'] = 'Russia'
country_asr$location[country_asr$location == 'United Kingdom'] = 'UK'
country_asr$location[country_asr$location == 'Congo'] = 'Republic of Congo'
country_asr$location[country_asr$location == "Iran (Islamic Republic of)"] = 'Iran'
country_asr$location[country_asr$location == "Democratic People's Republic of Korea"] = 'North Korea'
country_asr$location[country_asr$location == "Taiwan (Province of China)"] = 'Taiwan'
country_asr$location[country_asr$location == "Republic of Korea"] = 'South Korea'
country_asr$location[country_asr$location == "United Republic of Tanzania"] = 'Tanzania'
country_asr$location[country_asr$location == "Bolivia (Plurinational State of)"] = 'Bolivia'
country_asr$location[country_asr$location == "Venezuela (Bolivarian Republic of)"] = 'Venezuela'
country_asr$location[country_asr$location == "Czechia"] = 'Czech Republic'
country_asr$location[country_asr$location == "Republic of Moldova"] = 'Moldova'
country_asr$location[country_asr$location == "Viet Nam"] = 'Vietnam'
country_asr$location[country_asr$location == "Lao People's Democratic Republic"] = 'Laos'
country_asr$location[country_asr$location == "Syrian Arab Republic"] = 'Syria'
country_asr$location[country_asr$location == "North Macedonia"] = 'Macedonia'
country_asr$location[country_asr$location == "Micronesia (Federated States of)"] = 'Micronesia'
country_asr$location[country_asr$location == "Macedonia"] = 'North Macedonia'
country_asr$location[country_asr$location == "Trinidad and Tobago"] = 'Trinidad'
country_asr <- rbind(country_asr,country_asr[country_asr$location == "Trinidad",])
country_asr$location[country_asr$location == "Trinidad"] = 'Tobago'
country_asr$location[country_asr$location == "Cabo Verde"] = 'Cape Verde'
country_asr$location[country_asr$location == "United States Virgin Islands"] = 'Virgin Islands'
country_asr$location[country_asr$location == "Antigua and Barbuda"] = 'Antigu'
country_asr <- rbind(country_asr,country_asr[country_asr$location == "Antigu",])
country_asr$location[country_asr$location == "Antigu"] = 'Barbuda'
country_asr$location[country_asr$location == "Saint Kitts and Nevis"] = 'Saint Kitts'
country_asr <- rbind(country_asr,country_asr[country_asr$location == "Saint Kitts",])
country_asr$location[country_asr$location == "Saint Kitts"] = 'Nevis'
country_asr$location[country_asr$location == "CÃ´te d'Ivoire"] = 'Ivory Coast'
country_asr$location[country_asr$location == "Saint Vincent and the Grenadines"] = 'Saint Vincent'
country_asr <- rbind(country_asr,country_asr[country_asr$location == "Saint Vincent",])
country_asr$location[country_asr$location == "Saint Vincent"] = 'Grenadines'
country_asr$location[country_asr$location == "Eswatini"] = 'Swaziland'
country_asr$location[country_asr$location == "Brunei Darussalam"] = 'Brunei'


total <- full_join(worldData,country_asr,by = c('region'='location'))

p <- ggplot()
p1 <- p + geom_polygon(data=total, 
                       aes(x=long, y=lat, group = group,fill=val),
                       colour="black",size = .2) + 
  scale_fill_gradient2(low = "forestgreen",mid = 'white', high = "red",
                       midpoint = 0)+
  theme_void()+labs(x="", y="")+
  guides(fill = guide_colorbar(title='AAPC(%)'))+
  theme(legend.position = 'right')
p1


## COPD
##ASR 
ASR_2019 <- subset(case,case$year==2019 & 
                     case$age=='Age-standardized' & 
                     case$metric== 'Rate' &
                     case$sex=='Both' &
                     case$cause=='Chronic obstructive pulmonary disease' &
                     case$measure=='Prevalence')

ASR_2019 <- ASR_2019[,c(2,8,9,10)]
ASR_2019$val <- round(ASR_2019$val,2)
ASR_2019$lower <- round(ASR_2019$lower,2)
ASR_2019$upper <- round(ASR_2019$upper,2)


####  map for ASR
worldData <- map_data('world')
country_asr <- ASR_2019

country_asr$location <- as.character(country_asr$location) 
###ÒÔÏÂ´úÂëµÄÄ¿µÄÊÇÈÃcountry_asr$locationµÄ¹ú¼ÒÃû³ÆÓëworldDataµÄ¹ú¼ÒÃû³ÆÒ»ÖÂ
### ÕâÑù²ÅÄÜÈÃÊý¾ÝÓ³Éäµ½µØÍ¼ÉÏ
country_asr$location[country_asr$location == 'United States of America'] = 'USA'
country_asr$location[country_asr$location == 'Russian Federation'] = 'Russia'
country_asr$location[country_asr$location == 'United Kingdom'] = 'UK'
country_asr$location[country_asr$location == 'Congo'] = 'Republic of Congo'
country_asr$location[country_asr$location == "Iran (Islamic Republic of)"] = 'Iran'
country_asr$location[country_asr$location == "Democratic People's Republic of Korea"] = 'North Korea'
country_asr$location[country_asr$location == "Taiwan (Province of China)"] = 'Taiwan'
country_asr$location[country_asr$location == "Republic of Korea"] = 'South Korea'
country_asr$location[country_asr$location == "United Republic of Tanzania"] = 'Tanzania'
country_asr$location[country_asr$location == "Bolivia (Plurinational State of)"] = 'Bolivia'
country_asr$location[country_asr$location == "Venezuela (Bolivarian Republic of)"] = 'Venezuela'
country_asr$location[country_asr$location == "Czechia"] = 'Czech Republic'
country_asr$location[country_asr$location == "Republic of Moldova"] = 'Moldova'
country_asr$location[country_asr$location == "Viet Nam"] = 'Vietnam'
country_asr$location[country_asr$location == "Lao People's Democratic Republic"] = 'Laos'
country_asr$location[country_asr$location == "Syrian Arab Republic"] = 'Syria'
country_asr$location[country_asr$location == "North Macedonia"] = 'Macedonia'
country_asr$location[country_asr$location == "Micronesia (Federated States of)"] = 'Micronesia'
country_asr$location[country_asr$location == "Macedonia"] = 'North Macedonia'
country_asr$location[country_asr$location == "Trinidad and Tobago"] = 'Trinidad'
country_asr <- rbind(country_asr,country_asr[country_asr$location == "Trinidad",])
country_asr$location[country_asr$location == "Trinidad"] = 'Tobago'
country_asr$location[country_asr$location == "Cabo Verde"] = 'Cape Verde'
country_asr$location[country_asr$location == "United States Virgin Islands"] = 'Virgin Islands'
country_asr$location[country_asr$location == "Antigua and Barbuda"] = 'Antigu'
country_asr <- rbind(country_asr,country_asr[country_asr$location == "Antigu",])
country_asr$location[country_asr$location == "Antigu"] = 'Barbuda'
country_asr$location[country_asr$location == "Saint Kitts and Nevis"] = 'Saint Kitts'
country_asr <- rbind(country_asr,country_asr[country_asr$location == "Saint Kitts",])
country_asr$location[country_asr$location == "Saint Kitts"] = 'Nevis'
country_asr$location[country_asr$location == "CÃ´te d'Ivoire"] = 'Ivory Coast'
country_asr$location[country_asr$location == "Saint Vincent and the Grenadines"] = 'Saint Vincent'
country_asr <- rbind(country_asr,country_asr[country_asr$location == "Saint Vincent",])
country_asr$location[country_asr$location == "Saint Vincent"] = 'Grenadines'
country_asr$location[country_asr$location == "Eswatini"] = 'Swaziland'
country_asr$location[country_asr$location == "Brunei Darussalam"] = 'Brunei'


total <- full_join(worldData,country_asr,by = c('region'='location'))

p <- ggplot()
total <- total %>% mutate(val2 = cut(val, breaks = c(0,1250,1500,1750,2000,2250,2500,2750,3000,3500,4500),
                                     labels = c("500 to <1250","1250 to <1500","1500 to <1750",'1750 to <2000',
                                                "2000 to <2250","2250 to <2500","2500 to <2750","2750 to <3000","3000 to <3500",
                                                "3500 to <4500"),  ### breaksÐèÒª¸ù¾Ý×Ô¼ºµÄÊµ¼Ê½á¹ûÀ´µ÷Õû
                                     include.lowest = T,right = T))

p2 <- p + geom_polygon(data=total, 
                       aes(x=long, y=lat, group = group,fill=val2),
                       colour="black",size = .2) + 
  scale_fill_brewer(type='seq',palette='RdBu',direction=-1)+
  theme_void()+labs(x="", y="")+
  guides(fill = guide_legend(title='ASR(/10^5)'))+
  theme(legend.position = 'right')
p2

### AAPC
## APC
EAPC <- subset(case, case$age=='Age-standardized' & 
                 case$metric== 'Rate' &
                 case$sex=='Both' &
                 case$cause=='Chronic obstructive pulmonary disease' &
                 case$measure=='Prevalence')

EAPC$SE <- (EAPC$upper-EAPC$lower)/(1.96*2)   ##¸ù¾Ý95%UI ¼ÆËã±ê×¼Îó
EAPC <- EAPC[,c(2,7,8,11)] ##»ñÈ¡µØÇø¡¢Äê·ÝÒÔ¼°¶ÔÓ¦µÄÊýÖµ
EAPC <- EAPC[order(EAPC$location,EAPC$year),]   ### joinpointÒªÇóÄê·Ý°´ÕÕÉýÐòÅÅÁÐ£¬ÇÒÒ»¸ö×é·ÅÔÚÒ»Æð
write.table(EAPC,'joinpoint.csv',row.names = F,col.names = F,sep = ',')

#### Õë¶ÔÅäÖÃÎÄ¼þ£¬Ð¡¸ÄµÄ»°¿ÉÒÔÔËÐÐÈçÏÂ´úÂë½øÐÐÐÞ¸Ä£¬±ÈÈçÎÒÃÇÐèÒªÐÞ¸ÄÊäÈëÎÄ¼þ£¬ÎÒÃÇ¿ÉÒÔÖ±½ÓÔÚRÖÐ½øÐÐ
####¶ÁÈ¡ÅäÖÃÎÄ¼þ
library(configr)
GBD_Created_Session <- read.config('GBD.Created.Session.ini')
GBD_JPOptions <- read.config('GBD.JPOptions.ini')
##ÐÞ¸ÄÅäÖÃÎÄ¼þ
GBD_Created_Session[["Datafile options"]][["Datafile name"]] <- 'E:/clinical data mining/Data for others/Analysis/GBD-2/joinpoint.csv'

###ÐÞ¸ÄÍê±ÏºóÌæ´úÔ­À´µÄÎÄ¼þ
write.config(config.dat = GBD_Created_Session, file.path = sprintf("%s/GBD.Created.Session.ini", getwd()), write.type = "ini")
write.config(config.dat = GBD_JPOptions, file.path = sprintf("%s/GBD.JPOptions.ini", getwd()), write.type = "ini")


### Èí¼þµ÷ÓÃ
# Create an input file for the Joinpoint program(Èí¼þÔËÐÐÅäÖÃÎÄ¼þ)
filedir <- paste0(getwd(),'/')
jprun.ini.file =  "GBD.JPRun.ini"
cat(file = jprun.ini.file, "[Joinpoint Input Files]\n", append = FALSE)
cat(file = jprun.ini.file, paste0("Session File=", filedir, "GBD.Created.Session.ini\n"), append = TRUE)
cat(file = jprun.ini.file, paste0("Output File=", filedir, "GBD", ".jpo\n"), append = TRUE)
cat(file = jprun.ini.file, paste0("Export Options File=", filedir, "GBD.JPOptions.ini\n"), append = TRUE)
cat(file = jprun.ini.file, paste0("Run Options File=", filedir, "GBD.JPOptions.ini"), append = TRUE)


system(paste("jpCommand.exe", jprun.ini.file))

AAPC <- read.table('GBD.aapcexport.txt', header= TRUE)
AAPC <- AAPC[,c(1,6:8)]
names(AAPC)[2:4] <- c('val','lower','upper')

####  map for ASR
worldData <- map_data('world')
country_asr <- AAPC

country_asr$location <- as.character(country_asr$location) 
###ÒÔÏÂ´úÂëµÄÄ¿µÄÊÇÈÃcountry_asr$locationµÄ¹ú¼ÒÃû³ÆÓëworldDataµÄ¹ú¼ÒÃû³ÆÒ»ÖÂ
### ÕâÑù²ÅÄÜÈÃÊý¾ÝÓ³Éäµ½µØÍ¼ÉÏ
country_asr$location[country_asr$location == 'United States of America'] = 'USA'
country_asr$location[country_asr$location == 'Russian Federation'] = 'Russia'
country_asr$location[country_asr$location == 'United Kingdom'] = 'UK'
country_asr$location[country_asr$location == 'Congo'] = 'Republic of Congo'
country_asr$location[country_asr$location == "Iran (Islamic Republic of)"] = 'Iran'
country_asr$location[country_asr$location == "Democratic People's Republic of Korea"] = 'North Korea'
country_asr$location[country_asr$location == "Taiwan (Province of China)"] = 'Taiwan'
country_asr$location[country_asr$location == "Republic of Korea"] = 'South Korea'
country_asr$location[country_asr$location == "United Republic of Tanzania"] = 'Tanzania'
country_asr$location[country_asr$location == "Bolivia (Plurinational State of)"] = 'Bolivia'
country_asr$location[country_asr$location == "Venezuela (Bolivarian Republic of)"] = 'Venezuela'
country_asr$location[country_asr$location == "Czechia"] = 'Czech Republic'
country_asr$location[country_asr$location == "Republic of Moldova"] = 'Moldova'
country_asr$location[country_asr$location == "Viet Nam"] = 'Vietnam'
country_asr$location[country_asr$location == "Lao People's Democratic Republic"] = 'Laos'
country_asr$location[country_asr$location == "Syrian Arab Republic"] = 'Syria'
country_asr$location[country_asr$location == "North Macedonia"] = 'Macedonia'
country_asr$location[country_asr$location == "Micronesia (Federated States of)"] = 'Micronesia'
country_asr$location[country_asr$location == "Macedonia"] = 'North Macedonia'
country_asr$location[country_asr$location == "Trinidad and Tobago"] = 'Trinidad'
country_asr <- rbind(country_asr,country_asr[country_asr$location == "Trinidad",])
country_asr$location[country_asr$location == "Trinidad"] = 'Tobago'
country_asr$location[country_asr$location == "Cabo Verde"] = 'Cape Verde'
country_asr$location[country_asr$location == "United States Virgin Islands"] = 'Virgin Islands'
country_asr$location[country_asr$location == "Antigua and Barbuda"] = 'Antigu'
country_asr <- rbind(country_asr,country_asr[country_asr$location == "Antigu",])
country_asr$location[country_asr$location == "Antigu"] = 'Barbuda'
country_asr$location[country_asr$location == "Saint Kitts and Nevis"] = 'Saint Kitts'
country_asr <- rbind(country_asr,country_asr[country_asr$location == "Saint Kitts",])
country_asr$location[country_asr$location == "Saint Kitts"] = 'Nevis'
country_asr$location[country_asr$location == "CÃ´te d'Ivoire"] = 'Ivory Coast'
country_asr$location[country_asr$location == "Saint Vincent and the Grenadines"] = 'Saint Vincent'
country_asr <- rbind(country_asr,country_asr[country_asr$location == "Saint Vincent",])
country_asr$location[country_asr$location == "Saint Vincent"] = 'Grenadines'
country_asr$location[country_asr$location == "Eswatini"] = 'Swaziland'
country_asr$location[country_asr$location == "Brunei Darussalam"] = 'Brunei'


total <- full_join(worldData,country_asr,by = c('region'='location'))

p <- ggplot()
p1 <- p + geom_polygon(data=total, 
                       aes(x=long, y=lat, group = group,fill=val),
                       colour="black",size = .2) + 
  scale_fill_gradient2(low = "forestgreen",mid = 'white', high = "red",
                       midpoint = 0)+
  theme_void()+labs(x="", y="")+
  guides(fill = guide_colorbar(title='AAPC(%)'))+
  theme(legend.position = 'right')
p1


## asthma
##ASR 
ASR_2019 <- subset(case,case$year==2019 & 
                     case$age=='Age-standardized' & 
                     case$metric== 'Rate' &
                     case$sex=='Both' &
                     case$cause=='Asthma' &
                     case$measure=='Prevalence')

ASR_2019 <- ASR_2019[,c(2,8,9,10)]
ASR_2019$val <- round(ASR_2019$val,2)
ASR_2019$lower <- round(ASR_2019$lower,2)
ASR_2019$upper <- round(ASR_2019$upper,2)


####  map for ASR
worldData <- map_data('world')
country_asr <- ASR_2019

country_asr$location <- as.character(country_asr$location) 
###ÒÔÏÂ´úÂëµÄÄ¿µÄÊÇÈÃcountry_asr$locationµÄ¹ú¼ÒÃû³ÆÓëworldDataµÄ¹ú¼ÒÃû³ÆÒ»ÖÂ
### ÕâÑù²ÅÄÜÈÃÊý¾ÝÓ³Éäµ½µØÍ¼ÉÏ
country_asr$location[country_asr$location == 'United States of America'] = 'USA'
country_asr$location[country_asr$location == 'Russian Federation'] = 'Russia'
country_asr$location[country_asr$location == 'United Kingdom'] = 'UK'
country_asr$location[country_asr$location == 'Congo'] = 'Republic of Congo'
country_asr$location[country_asr$location == "Iran (Islamic Republic of)"] = 'Iran'
country_asr$location[country_asr$location == "Democratic People's Republic of Korea"] = 'North Korea'
country_asr$location[country_asr$location == "Taiwan (Province of China)"] = 'Taiwan'
country_asr$location[country_asr$location == "Republic of Korea"] = 'South Korea'
country_asr$location[country_asr$location == "United Republic of Tanzania"] = 'Tanzania'
country_asr$location[country_asr$location == "Bolivia (Plurinational State of)"] = 'Bolivia'
country_asr$location[country_asr$location == "Venezuela (Bolivarian Republic of)"] = 'Venezuela'
country_asr$location[country_asr$location == "Czechia"] = 'Czech Republic'
country_asr$location[country_asr$location == "Republic of Moldova"] = 'Moldova'
country_asr$location[country_asr$location == "Viet Nam"] = 'Vietnam'
country_asr$location[country_asr$location == "Lao People's Democratic Republic"] = 'Laos'
country_asr$location[country_asr$location == "Syrian Arab Republic"] = 'Syria'
country_asr$location[country_asr$location == "North Macedonia"] = 'Macedonia'
country_asr$location[country_asr$location == "Micronesia (Federated States of)"] = 'Micronesia'
country_asr$location[country_asr$location == "Macedonia"] = 'North Macedonia'
country_asr$location[country_asr$location == "Trinidad and Tobago"] = 'Trinidad'
country_asr <- rbind(country_asr,country_asr[country_asr$location == "Trinidad",])
country_asr$location[country_asr$location == "Trinidad"] = 'Tobago'
country_asr$location[country_asr$location == "Cabo Verde"] = 'Cape Verde'
country_asr$location[country_asr$location == "United States Virgin Islands"] = 'Virgin Islands'
country_asr$location[country_asr$location == "Antigua and Barbuda"] = 'Antigu'
country_asr <- rbind(country_asr,country_asr[country_asr$location == "Antigu",])
country_asr$location[country_asr$location == "Antigu"] = 'Barbuda'
country_asr$location[country_asr$location == "Saint Kitts and Nevis"] = 'Saint Kitts'
country_asr <- rbind(country_asr,country_asr[country_asr$location == "Saint Kitts",])
country_asr$location[country_asr$location == "Saint Kitts"] = 'Nevis'
country_asr$location[country_asr$location == "CÃ´te d'Ivoire"] = 'Ivory Coast'
country_asr$location[country_asr$location == "Saint Vincent and the Grenadines"] = 'Saint Vincent'
country_asr <- rbind(country_asr,country_asr[country_asr$location == "Saint Vincent",])
country_asr$location[country_asr$location == "Saint Vincent"] = 'Grenadines'
country_asr$location[country_asr$location == "Eswatini"] = 'Swaziland'
country_asr$location[country_asr$location == "Brunei Darussalam"] = 'Brunei'


total <- full_join(worldData,country_asr,by = c('region'='location'))

p <- ggplot()
total <- total %>% mutate(val2 = cut(val, breaks = c(0,2000,2500,3000,3500,4000,5000,6000,7000,9000,15000),
                                     labels = c("1000 to <2000","2000 to <2500","2500 to <3000",'3000 to <3500',
                                                "3500 to <4000","4000 to <5000","5000 to <6000","6000 to <7000","7000 to <9000",
                                                "7000 to <11000"),  ### breaksÐèÒª¸ù¾Ý×Ô¼ºµÄÊµ¼Ê½á¹ûÀ´µ÷Õû
                                     include.lowest = T,right = T))

p2 <- p + geom_polygon(data=total, 
                       aes(x=long, y=lat, group = group,fill=val2),
                       colour="black",size = .2) + 
  scale_fill_brewer(type='seq',palette='RdBu',direction=-1)+
  theme_void()+labs(x="", y="")+
  guides(fill = guide_legend(title='ASR(/10^5)'))+
  theme(legend.position = 'right')
p2

### AAPC
## APC
EAPC <- subset(case, case$age=='Age-standardized' & 
                 case$metric== 'Rate' &
                 case$sex=='Both' &
                 case$cause=='Asthma' &
                 case$measure=='Prevalence')

EAPC$SE <- (EAPC$upper-EAPC$lower)/(1.96*2)   ##¸ù¾Ý95%UI ¼ÆËã±ê×¼Îó
EAPC <- EAPC[,c(2,7,8,11)] ##»ñÈ¡µØÇø¡¢Äê·ÝÒÔ¼°¶ÔÓ¦µÄÊýÖµ
EAPC <- EAPC[order(EAPC$location,EAPC$year),]   ### joinpointÒªÇóÄê·Ý°´ÕÕÉýÐòÅÅÁÐ£¬ÇÒÒ»¸ö×é·ÅÔÚÒ»Æð
write.table(EAPC,'joinpoint.csv',row.names = F,col.names = F,sep = ',')

#### Õë¶ÔÅäÖÃÎÄ¼þ£¬Ð¡¸ÄµÄ»°¿ÉÒÔÔËÐÐÈçÏÂ´úÂë½øÐÐÐÞ¸Ä£¬±ÈÈçÎÒÃÇÐèÒªÐÞ¸ÄÊäÈëÎÄ¼þ£¬ÎÒÃÇ¿ÉÒÔÖ±½ÓÔÚRÖÐ½øÐÐ
####¶ÁÈ¡ÅäÖÃÎÄ¼þ
library(configr)
GBD_Created_Session <- read.config('GBD.Created.Session.ini')
GBD_JPOptions <- read.config('GBD.JPOptions.ini')
##ÐÞ¸ÄÅäÖÃÎÄ¼þ
GBD_Created_Session[["Datafile options"]][["Datafile name"]] <- 'E:/clinical data mining/Data for others/Analysis/GBD-2/joinpoint.csv'

###ÐÞ¸ÄÍê±ÏºóÌæ´úÔ­À´µÄÎÄ¼þ
write.config(config.dat = GBD_Created_Session, file.path = sprintf("%s/GBD.Created.Session.ini", getwd()), write.type = "ini")
write.config(config.dat = GBD_JPOptions, file.path = sprintf("%s/GBD.JPOptions.ini", getwd()), write.type = "ini")


### Èí¼þµ÷ÓÃ
# Create an input file for the Joinpoint program(Èí¼þÔËÐÐÅäÖÃÎÄ¼þ)
filedir <- paste0(getwd(),'/')
jprun.ini.file =  "GBD.JPRun.ini"
cat(file = jprun.ini.file, "[Joinpoint Input Files]\n", append = FALSE)
cat(file = jprun.ini.file, paste0("Session File=", filedir, "GBD.Created.Session.ini\n"), append = TRUE)
cat(file = jprun.ini.file, paste0("Output File=", filedir, "GBD", ".jpo\n"), append = TRUE)
cat(file = jprun.ini.file, paste0("Export Options File=", filedir, "GBD.JPOptions.ini\n"), append = TRUE)
cat(file = jprun.ini.file, paste0("Run Options File=", filedir, "GBD.JPOptions.ini"), append = TRUE)


system(paste("jpCommand.exe", jprun.ini.file))

AAPC <- read.table('GBD.aapcexport.txt', header= TRUE)
AAPC <- AAPC[,c(1,6:8)]
names(AAPC)[2:4] <- c('val','lower','upper')

####  map for ASR
worldData <- map_data('world')
country_asr <- AAPC

country_asr$location <- as.character(country_asr$location) 
###ÒÔÏÂ´úÂëµÄÄ¿µÄÊÇÈÃcountry_asr$locationµÄ¹ú¼ÒÃû³ÆÓëworldDataµÄ¹ú¼ÒÃû³ÆÒ»ÖÂ
### ÕâÑù²ÅÄÜÈÃÊý¾ÝÓ³Éäµ½µØÍ¼ÉÏ
country_asr$location[country_asr$location == 'United States of America'] = 'USA'
country_asr$location[country_asr$location == 'Russian Federation'] = 'Russia'
country_asr$location[country_asr$location == 'United Kingdom'] = 'UK'
country_asr$location[country_asr$location == 'Congo'] = 'Republic of Congo'
country_asr$location[country_asr$location == "Iran (Islamic Republic of)"] = 'Iran'
country_asr$location[country_asr$location == "Democratic People's Republic of Korea"] = 'North Korea'
country_asr$location[country_asr$location == "Taiwan (Province of China)"] = 'Taiwan'
country_asr$location[country_asr$location == "Republic of Korea"] = 'South Korea'
country_asr$location[country_asr$location == "United Republic of Tanzania"] = 'Tanzania'
country_asr$location[country_asr$location == "Bolivia (Plurinational State of)"] = 'Bolivia'
country_asr$location[country_asr$location == "Venezuela (Bolivarian Republic of)"] = 'Venezuela'
country_asr$location[country_asr$location == "Czechia"] = 'Czech Republic'
country_asr$location[country_asr$location == "Republic of Moldova"] = 'Moldova'
country_asr$location[country_asr$location == "Viet Nam"] = 'Vietnam'
country_asr$location[country_asr$location == "Lao People's Democratic Republic"] = 'Laos'
country_asr$location[country_asr$location == "Syrian Arab Republic"] = 'Syria'
country_asr$location[country_asr$location == "North Macedonia"] = 'Macedonia'
country_asr$location[country_asr$location == "Micronesia (Federated States of)"] = 'Micronesia'
country_asr$location[country_asr$location == "Macedonia"] = 'North Macedonia'
country_asr$location[country_asr$location == "Trinidad and Tobago"] = 'Trinidad'
country_asr <- rbind(country_asr,country_asr[country_asr$location == "Trinidad",])
country_asr$location[country_asr$location == "Trinidad"] = 'Tobago'
country_asr$location[country_asr$location == "Cabo Verde"] = 'Cape Verde'
country_asr$location[country_asr$location == "United States Virgin Islands"] = 'Virgin Islands'
country_asr$location[country_asr$location == "Antigua and Barbuda"] = 'Antigu'
country_asr <- rbind(country_asr,country_asr[country_asr$location == "Antigu",])
country_asr$location[country_asr$location == "Antigu"] = 'Barbuda'
country_asr$location[country_asr$location == "Saint Kitts and Nevis"] = 'Saint Kitts'
country_asr <- rbind(country_asr,country_asr[country_asr$location == "Saint Kitts",])
country_asr$location[country_asr$location == "Saint Kitts"] = 'Nevis'
country_asr$location[country_asr$location == "CÃ´te d'Ivoire"] = 'Ivory Coast'
country_asr$location[country_asr$location == "Saint Vincent and the Grenadines"] = 'Saint Vincent'
country_asr <- rbind(country_asr,country_asr[country_asr$location == "Saint Vincent",])
country_asr$location[country_asr$location == "Saint Vincent"] = 'Grenadines'
country_asr$location[country_asr$location == "Eswatini"] = 'Swaziland'
country_asr$location[country_asr$location == "Brunei Darussalam"] = 'Brunei'


total <- full_join(worldData,country_asr,by = c('region'='location'))

p <- ggplot()
p1 <- p + geom_polygon(data=total, 
                       aes(x=long, y=lat, group = group,fill=val),
                       colour="black",size = .2) + 
  scale_fill_gradient2(low = "forestgreen",mid = 'white', high = "red",
                       midpoint = 0)+
  theme_void()+labs(x="", y="")+
  guides(fill = guide_colorbar(title='AAPC(%)'))+
  theme(legend.position = 'right')
p1


## ILD
##ASR 
ASR_2019 <- subset(case,case$year==2019 & 
                     case$age=='Age-standardized' & 
                     case$metric== 'Rate' &
                     case$sex=='Both' &
                     case$cause=='Interstitial lung disease and pulmonary sarcoidosis' &
                     case$measure=='Prevalence')

ASR_2019 <- ASR_2019[,c(2,8,9,10)]
ASR_2019$val <- round(ASR_2019$val,2)
ASR_2019$lower <- round(ASR_2019$lower,2)
ASR_2019$upper <- round(ASR_2019$upper,2)


####  map for ASR
worldData <- map_data('world')
country_asr <- ASR_2019

country_asr$location <- as.character(country_asr$location) 
###ÒÔÏÂ´úÂëµÄÄ¿µÄÊÇÈÃcountry_asr$locationµÄ¹ú¼ÒÃû³ÆÓëworldDataµÄ¹ú¼ÒÃû³ÆÒ»ÖÂ
### ÕâÑù²ÅÄÜÈÃÊý¾ÝÓ³Éäµ½µØÍ¼ÉÏ
country_asr$location[country_asr$location == 'United States of America'] = 'USA'
country_asr$location[country_asr$location == 'Russian Federation'] = 'Russia'
country_asr$location[country_asr$location == 'United Kingdom'] = 'UK'
country_asr$location[country_asr$location == 'Congo'] = 'Republic of Congo'
country_asr$location[country_asr$location == "Iran (Islamic Republic of)"] = 'Iran'
country_asr$location[country_asr$location == "Democratic People's Republic of Korea"] = 'North Korea'
country_asr$location[country_asr$location == "Taiwan (Province of China)"] = 'Taiwan'
country_asr$location[country_asr$location == "Republic of Korea"] = 'South Korea'
country_asr$location[country_asr$location == "United Republic of Tanzania"] = 'Tanzania'
country_asr$location[country_asr$location == "Bolivia (Plurinational State of)"] = 'Bolivia'
country_asr$location[country_asr$location == "Venezuela (Bolivarian Republic of)"] = 'Venezuela'
country_asr$location[country_asr$location == "Czechia"] = 'Czech Republic'
country_asr$location[country_asr$location == "Republic of Moldova"] = 'Moldova'
country_asr$location[country_asr$location == "Viet Nam"] = 'Vietnam'
country_asr$location[country_asr$location == "Lao People's Democratic Republic"] = 'Laos'
country_asr$location[country_asr$location == "Syrian Arab Republic"] = 'Syria'
country_asr$location[country_asr$location == "North Macedonia"] = 'Macedonia'
country_asr$location[country_asr$location == "Micronesia (Federated States of)"] = 'Micronesia'
country_asr$location[country_asr$location == "Macedonia"] = 'North Macedonia'
country_asr$location[country_asr$location == "Trinidad and Tobago"] = 'Trinidad'
country_asr <- rbind(country_asr,country_asr[country_asr$location == "Trinidad",])
country_asr$location[country_asr$location == "Trinidad"] = 'Tobago'
country_asr$location[country_asr$location == "Cabo Verde"] = 'Cape Verde'
country_asr$location[country_asr$location == "United States Virgin Islands"] = 'Virgin Islands'
country_asr$location[country_asr$location == "Antigua and Barbuda"] = 'Antigu'
country_asr <- rbind(country_asr,country_asr[country_asr$location == "Antigu",])
country_asr$location[country_asr$location == "Antigu"] = 'Barbuda'
country_asr$location[country_asr$location == "Saint Kitts and Nevis"] = 'Saint Kitts'
country_asr <- rbind(country_asr,country_asr[country_asr$location == "Saint Kitts",])
country_asr$location[country_asr$location == "Saint Kitts"] = 'Nevis'
country_asr$location[country_asr$location == "CÃ´te d'Ivoire"] = 'Ivory Coast'
country_asr$location[country_asr$location == "Saint Vincent and the Grenadines"] = 'Saint Vincent'
country_asr <- rbind(country_asr,country_asr[country_asr$location == "Saint Vincent",])
country_asr$location[country_asr$location == "Saint Vincent"] = 'Grenadines'
country_asr$location[country_asr$location == "Eswatini"] = 'Swaziland'
country_asr$location[country_asr$location == "Brunei Darussalam"] = 'Brunei'


total <- full_join(worldData,country_asr,by = c('region'='location'))

p <- ggplot()
total <- total %>% mutate(val2 = cut(val, breaks = c(0,20,30,40,50,60,70,90,120,140,200),
                                     labels = c("10 to <20","20 to <30","30 to <40",'40 to <50',
                                                "50 to <60","60 to <70","70 to <90","900 to <120","120 to <140",
                                                "120 to <170"),  ### breaksÐèÒª¸ù¾Ý×Ô¼ºµÄÊµ¼Ê½á¹ûÀ´µ÷Õû
                                     include.lowest = T,right = T))

p2 <- p + geom_polygon(data=total, 
                       aes(x=long, y=lat, group = group,fill=val2),
                       colour="black",size = .2) + 
  scale_fill_brewer(type='seq',palette='RdBu',direction=-1)+
  theme_void()+labs(x="", y="")+
  guides(fill = guide_legend(title='ASR(/10^5)'))+
  theme(legend.position = 'right')
p2

### AAPC
## APC
EAPC <- subset(case, case$age=='Age-standardized' & 
                 case$metric== 'Rate' &
                 case$sex=='Both' &
                 case$cause=='Interstitial lung disease and pulmonary sarcoidosis' &
                 case$measure=='Prevalence')

EAPC$SE <- (EAPC$upper-EAPC$lower)/(1.96*2)   ##¸ù¾Ý95%UI ¼ÆËã±ê×¼Îó
EAPC <- EAPC[,c(2,7,8,11)] ##»ñÈ¡µØÇø¡¢Äê·ÝÒÔ¼°¶ÔÓ¦µÄÊýÖµ
EAPC <- EAPC[order(EAPC$location,EAPC$year),]   ### joinpointÒªÇóÄê·Ý°´ÕÕÉýÐòÅÅÁÐ£¬ÇÒÒ»¸ö×é·ÅÔÚÒ»Æð
write.table(EAPC,'joinpoint.csv',row.names = F,col.names = F,sep = ',')

#### Õë¶ÔÅäÖÃÎÄ¼þ£¬Ð¡¸ÄµÄ»°¿ÉÒÔÔËÐÐÈçÏÂ´úÂë½øÐÐÐÞ¸Ä£¬±ÈÈçÎÒÃÇÐèÒªÐÞ¸ÄÊäÈëÎÄ¼þ£¬ÎÒÃÇ¿ÉÒÔÖ±½ÓÔÚRÖÐ½øÐÐ
####¶ÁÈ¡ÅäÖÃÎÄ¼þ
library(configr)
GBD_Created_Session <- read.config('GBD.Created.Session.ini')
GBD_JPOptions <- read.config('GBD.JPOptions.ini')
##ÐÞ¸ÄÅäÖÃÎÄ¼þ
GBD_Created_Session[["Datafile options"]][["Datafile name"]] <- 'E:/clinical data mining/Data for others/Analysis/GBD-2/joinpoint.csv'

###ÐÞ¸ÄÍê±ÏºóÌæ´úÔ­À´µÄÎÄ¼þ
write.config(config.dat = GBD_Created_Session, file.path = sprintf("%s/GBD.Created.Session.ini", getwd()), write.type = "ini")
write.config(config.dat = GBD_JPOptions, file.path = sprintf("%s/GBD.JPOptions.ini", getwd()), write.type = "ini")


### Èí¼þµ÷ÓÃ
# Create an input file for the Joinpoint program(Èí¼þÔËÐÐÅäÖÃÎÄ¼þ)
filedir <- paste0(getwd(),'/')
jprun.ini.file =  "GBD.JPRun.ini"
cat(file = jprun.ini.file, "[Joinpoint Input Files]\n", append = FALSE)
cat(file = jprun.ini.file, paste0("Session File=", filedir, "GBD.Created.Session.ini\n"), append = TRUE)
cat(file = jprun.ini.file, paste0("Output File=", filedir, "GBD", ".jpo\n"), append = TRUE)
cat(file = jprun.ini.file, paste0("Export Options File=", filedir, "GBD.JPOptions.ini\n"), append = TRUE)
cat(file = jprun.ini.file, paste0("Run Options File=", filedir, "GBD.JPOptions.ini"), append = TRUE)


system(paste("jpCommand.exe", jprun.ini.file))

AAPC <- read.table('GBD.aapcexport.txt', header= TRUE)
AAPC <- AAPC[,c(1,6:8)]
names(AAPC)[2:4] <- c('val','lower','upper')

####  map for ASR
worldData <- map_data('world')
country_asr <- AAPC

country_asr$location <- as.character(country_asr$location) 
###ÒÔÏÂ´úÂëµÄÄ¿µÄÊÇÈÃcountry_asr$locationµÄ¹ú¼ÒÃû³ÆÓëworldDataµÄ¹ú¼ÒÃû³ÆÒ»ÖÂ
### ÕâÑù²ÅÄÜÈÃÊý¾ÝÓ³Éäµ½µØÍ¼ÉÏ
country_asr$location[country_asr$location == 'United States of America'] = 'USA'
country_asr$location[country_asr$location == 'Russian Federation'] = 'Russia'
country_asr$location[country_asr$location == 'United Kingdom'] = 'UK'
country_asr$location[country_asr$location == 'Congo'] = 'Republic of Congo'
country_asr$location[country_asr$location == "Iran (Islamic Republic of)"] = 'Iran'
country_asr$location[country_asr$location == "Democratic People's Republic of Korea"] = 'North Korea'
country_asr$location[country_asr$location == "Taiwan (Province of China)"] = 'Taiwan'
country_asr$location[country_asr$location == "Republic of Korea"] = 'South Korea'
country_asr$location[country_asr$location == "United Republic of Tanzania"] = 'Tanzania'
country_asr$location[country_asr$location == "Bolivia (Plurinational State of)"] = 'Bolivia'
country_asr$location[country_asr$location == "Venezuela (Bolivarian Republic of)"] = 'Venezuela'
country_asr$location[country_asr$location == "Czechia"] = 'Czech Republic'
country_asr$location[country_asr$location == "Republic of Moldova"] = 'Moldova'
country_asr$location[country_asr$location == "Viet Nam"] = 'Vietnam'
country_asr$location[country_asr$location == "Lao People's Democratic Republic"] = 'Laos'
country_asr$location[country_asr$location == "Syrian Arab Republic"] = 'Syria'
country_asr$location[country_asr$location == "North Macedonia"] = 'Macedonia'
country_asr$location[country_asr$location == "Micronesia (Federated States of)"] = 'Micronesia'
country_asr$location[country_asr$location == "Macedonia"] = 'North Macedonia'
country_asr$location[country_asr$location == "Trinidad and Tobago"] = 'Trinidad'
country_asr <- rbind(country_asr,country_asr[country_asr$location == "Trinidad",])
country_asr$location[country_asr$location == "Trinidad"] = 'Tobago'
country_asr$location[country_asr$location == "Cabo Verde"] = 'Cape Verde'
country_asr$location[country_asr$location == "United States Virgin Islands"] = 'Virgin Islands'
country_asr$location[country_asr$location == "Antigua and Barbuda"] = 'Antigu'
country_asr <- rbind(country_asr,country_asr[country_asr$location == "Antigu",])
country_asr$location[country_asr$location == "Antigu"] = 'Barbuda'
country_asr$location[country_asr$location == "Saint Kitts and Nevis"] = 'Saint Kitts'
country_asr <- rbind(country_asr,country_asr[country_asr$location == "Saint Kitts",])
country_asr$location[country_asr$location == "Saint Kitts"] = 'Nevis'
country_asr$location[country_asr$location == "CÃ´te d'Ivoire"] = 'Ivory Coast'
country_asr$location[country_asr$location == "Saint Vincent and the Grenadines"] = 'Saint Vincent'
country_asr <- rbind(country_asr,country_asr[country_asr$location == "Saint Vincent",])
country_asr$location[country_asr$location == "Saint Vincent"] = 'Grenadines'
country_asr$location[country_asr$location == "Eswatini"] = 'Swaziland'
country_asr$location[country_asr$location == "Brunei Darussalam"] = 'Brunei'


total <- full_join(worldData,country_asr,by = c('region'='location'))

p <- ggplot()
p1 <- p + geom_polygon(data=total, 
                       aes(x=long, y=lat, group = group,fill=val),
                       colour="black",size = .2) + 
  scale_fill_gradient2(low = "forestgreen",mid = 'white', high = "red",
                       midpoint = 0)+
  theme_void()+labs(x="", y="")+
  guides(fill = guide_colorbar(title='AAPC(%)'))+
  theme(legend.position = 'right')
p1


## pne
##ASR 
ASR_2019 <- subset(case,case$year==2019 & 
                     case$age=='Age-standardized' & 
                     case$metric== 'Rate' &
                     case$sex=='Both' &
                     case$cause=='Pneumoconiosis' &
                     case$measure=='Prevalence')

ASR_2019 <- ASR_2019[,c(2,8,9,10)]
ASR_2019$val <- round(ASR_2019$val,2)
ASR_2019$lower <- round(ASR_2019$lower,2)
ASR_2019$upper <- round(ASR_2019$upper,2)


####  map for ASR
worldData <- map_data('world')
country_asr <- ASR_2019

country_asr$location <- as.character(country_asr$location) 
###ÒÔÏÂ´úÂëµÄÄ¿µÄÊÇÈÃcountry_asr$locationµÄ¹ú¼ÒÃû³ÆÓëworldDataµÄ¹ú¼ÒÃû³ÆÒ»ÖÂ
### ÕâÑù²ÅÄÜÈÃÊý¾ÝÓ³Éäµ½µØÍ¼ÉÏ
country_asr$location[country_asr$location == 'United States of America'] = 'USA'
country_asr$location[country_asr$location == 'Russian Federation'] = 'Russia'
country_asr$location[country_asr$location == 'United Kingdom'] = 'UK'
country_asr$location[country_asr$location == 'Congo'] = 'Republic of Congo'
country_asr$location[country_asr$location == "Iran (Islamic Republic of)"] = 'Iran'
country_asr$location[country_asr$location == "Democratic People's Republic of Korea"] = 'North Korea'
country_asr$location[country_asr$location == "Taiwan (Province of China)"] = 'Taiwan'
country_asr$location[country_asr$location == "Republic of Korea"] = 'South Korea'
country_asr$location[country_asr$location == "United Republic of Tanzania"] = 'Tanzania'
country_asr$location[country_asr$location == "Bolivia (Plurinational State of)"] = 'Bolivia'
country_asr$location[country_asr$location == "Venezuela (Bolivarian Republic of)"] = 'Venezuela'
country_asr$location[country_asr$location == "Czechia"] = 'Czech Republic'
country_asr$location[country_asr$location == "Republic of Moldova"] = 'Moldova'
country_asr$location[country_asr$location == "Viet Nam"] = 'Vietnam'
country_asr$location[country_asr$location == "Lao People's Democratic Republic"] = 'Laos'
country_asr$location[country_asr$location == "Syrian Arab Republic"] = 'Syria'
country_asr$location[country_asr$location == "North Macedonia"] = 'Macedonia'
country_asr$location[country_asr$location == "Micronesia (Federated States of)"] = 'Micronesia'
country_asr$location[country_asr$location == "Macedonia"] = 'North Macedonia'
country_asr$location[country_asr$location == "Trinidad and Tobago"] = 'Trinidad'
country_asr <- rbind(country_asr,country_asr[country_asr$location == "Trinidad",])
country_asr$location[country_asr$location == "Trinidad"] = 'Tobago'
country_asr$location[country_asr$location == "Cabo Verde"] = 'Cape Verde'
country_asr$location[country_asr$location == "United States Virgin Islands"] = 'Virgin Islands'
country_asr$location[country_asr$location == "Antigua and Barbuda"] = 'Antigu'
country_asr <- rbind(country_asr,country_asr[country_asr$location == "Antigu",])
country_asr$location[country_asr$location == "Antigu"] = 'Barbuda'
country_asr$location[country_asr$location == "Saint Kitts and Nevis"] = 'Saint Kitts'
country_asr <- rbind(country_asr,country_asr[country_asr$location == "Saint Kitts",])
country_asr$location[country_asr$location == "Saint Kitts"] = 'Nevis'
country_asr$location[country_asr$location == "CÃ´te d'Ivoire"] = 'Ivory Coast'
country_asr$location[country_asr$location == "Saint Vincent and the Grenadines"] = 'Saint Vincent'
country_asr <- rbind(country_asr,country_asr[country_asr$location == "Saint Vincent",])
country_asr$location[country_asr$location == "Saint Vincent"] = 'Grenadines'
country_asr$location[country_asr$location == "Eswatini"] = 'Swaziland'
country_asr$location[country_asr$location == "Brunei Darussalam"] = 'Brunei'


total <- full_join(worldData,country_asr,by = c('region'='location'))

p <- ggplot()
total <- total %>% mutate(val2 = cut(val, breaks = c(0,1,2,4,6,8,10,20,150),
                                     labels = c("0 to <1","1 to <2","2 to <4",'4 to <6',
                                                "6 to <8","8 to <10","10 to <20",
                                                '20 to <130'),  ### breaksÐèÒª¸ù¾Ý×Ô¼ºµÄÊµ¼Ê½á¹ûÀ´µ÷Õû
                                     include.lowest = T,right = T))

p2 <- p + geom_polygon(data=total, 
                       aes(x=long, y=lat, group = group,fill=val2),
                       colour="black",size = .2) + 
  scale_fill_brewer(type='seq',palette='RdBu',direction=-1)+
  theme_void()+labs(x="", y="")+
  guides(fill = guide_legend(title='ASR(/10^5)'))+
  theme(legend.position = 'right')
p2

### AAPC
## APC
EAPC <- subset(case, case$age=='Age-standardized' & 
                 case$metric== 'Rate' &
                 case$sex=='Both' &
                 case$cause=='Pneumoconiosis' &
                 case$measure=='Prevalence')

EAPC$SE <- (EAPC$upper-EAPC$lower)/(1.96*2)   ##¸ù¾Ý95%UI ¼ÆËã±ê×¼Îó
EAPC <- EAPC[,c(2,7,8,11)] ##»ñÈ¡µØÇø¡¢Äê·ÝÒÔ¼°¶ÔÓ¦µÄÊýÖµ
EAPC <- EAPC[order(EAPC$location,EAPC$year),]   ### joinpointÒªÇóÄê·Ý°´ÕÕÉýÐòÅÅÁÐ£¬ÇÒÒ»¸ö×é·ÅÔÚÒ»Æð
write.table(EAPC,'joinpoint.csv',row.names = F,col.names = F,sep = ',')

#### Õë¶ÔÅäÖÃÎÄ¼þ£¬Ð¡¸ÄµÄ»°¿ÉÒÔÔËÐÐÈçÏÂ´úÂë½øÐÐÐÞ¸Ä£¬±ÈÈçÎÒÃÇÐèÒªÐÞ¸ÄÊäÈëÎÄ¼þ£¬ÎÒÃÇ¿ÉÒÔÖ±½ÓÔÚRÖÐ½øÐÐ
####¶ÁÈ¡ÅäÖÃÎÄ¼þ
library(configr)
GBD_Created_Session <- read.config('GBD.Created.Session.ini')
GBD_JPOptions <- read.config('GBD.JPOptions.ini')
##ÐÞ¸ÄÅäÖÃÎÄ¼þ
GBD_Created_Session[["Datafile options"]][["Datafile name"]] <- 'E:/clinical data mining/Data for others/Analysis/GBD-2/joinpoint.csv'

###ÐÞ¸ÄÍê±ÏºóÌæ´úÔ­À´µÄÎÄ¼þ
write.config(config.dat = GBD_Created_Session, file.path = sprintf("%s/GBD.Created.Session.ini", getwd()), write.type = "ini")
write.config(config.dat = GBD_JPOptions, file.path = sprintf("%s/GBD.JPOptions.ini", getwd()), write.type = "ini")


### Èí¼þµ÷ÓÃ
# Create an input file for the Joinpoint program(Èí¼þÔËÐÐÅäÖÃÎÄ¼þ)
filedir <- paste0(getwd(),'/')
jprun.ini.file =  "GBD.JPRun.ini"
cat(file = jprun.ini.file, "[Joinpoint Input Files]\n", append = FALSE)
cat(file = jprun.ini.file, paste0("Session File=", filedir, "GBD.Created.Session.ini\n"), append = TRUE)
cat(file = jprun.ini.file, paste0("Output File=", filedir, "GBD", ".jpo\n"), append = TRUE)
cat(file = jprun.ini.file, paste0("Export Options File=", filedir, "GBD.JPOptions.ini\n"), append = TRUE)
cat(file = jprun.ini.file, paste0("Run Options File=", filedir, "GBD.JPOptions.ini"), append = TRUE)


system(paste("jpCommand.exe", jprun.ini.file))

AAPC <- read.table('GBD.aapcexport.txt', header= TRUE)
AAPC <- AAPC[,c(1,6:8)]
names(AAPC)[2:4] <- c('val','lower','upper')

####  map for ASR
worldData <- map_data('world')
country_asr <- AAPC

country_asr$location <- as.character(country_asr$location) 
###ÒÔÏÂ´úÂëµÄÄ¿µÄÊÇÈÃcountry_asr$locationµÄ¹ú¼ÒÃû³ÆÓëworldDataµÄ¹ú¼ÒÃû³ÆÒ»ÖÂ
### ÕâÑù²ÅÄÜÈÃÊý¾ÝÓ³Éäµ½µØÍ¼ÉÏ
country_asr$location[country_asr$location == 'United States of America'] = 'USA'
country_asr$location[country_asr$location == 'Russian Federation'] = 'Russia'
country_asr$location[country_asr$location == 'United Kingdom'] = 'UK'
country_asr$location[country_asr$location == 'Congo'] = 'Republic of Congo'
country_asr$location[country_asr$location == "Iran (Islamic Republic of)"] = 'Iran'
country_asr$location[country_asr$location == "Democratic People's Republic of Korea"] = 'North Korea'
country_asr$location[country_asr$location == "Taiwan (Province of China)"] = 'Taiwan'
country_asr$location[country_asr$location == "Republic of Korea"] = 'South Korea'
country_asr$location[country_asr$location == "United Republic of Tanzania"] = 'Tanzania'
country_asr$location[country_asr$location == "Bolivia (Plurinational State of)"] = 'Bolivia'
country_asr$location[country_asr$location == "Venezuela (Bolivarian Republic of)"] = 'Venezuela'
country_asr$location[country_asr$location == "Czechia"] = 'Czech Republic'
country_asr$location[country_asr$location == "Republic of Moldova"] = 'Moldova'
country_asr$location[country_asr$location == "Viet Nam"] = 'Vietnam'
country_asr$location[country_asr$location == "Lao People's Democratic Republic"] = 'Laos'
country_asr$location[country_asr$location == "Syrian Arab Republic"] = 'Syria'
country_asr$location[country_asr$location == "North Macedonia"] = 'Macedonia'
country_asr$location[country_asr$location == "Micronesia (Federated States of)"] = 'Micronesia'
country_asr$location[country_asr$location == "Macedonia"] = 'North Macedonia'
country_asr$location[country_asr$location == "Trinidad and Tobago"] = 'Trinidad'
country_asr <- rbind(country_asr,country_asr[country_asr$location == "Trinidad",])
country_asr$location[country_asr$location == "Trinidad"] = 'Tobago'
country_asr$location[country_asr$location == "Cabo Verde"] = 'Cape Verde'
country_asr$location[country_asr$location == "United States Virgin Islands"] = 'Virgin Islands'
country_asr$location[country_asr$location == "Antigua and Barbuda"] = 'Antigu'
country_asr <- rbind(country_asr,country_asr[country_asr$location == "Antigu",])
country_asr$location[country_asr$location == "Antigu"] = 'Barbuda'
country_asr$location[country_asr$location == "Saint Kitts and Nevis"] = 'Saint Kitts'
country_asr <- rbind(country_asr,country_asr[country_asr$location == "Saint Kitts",])
country_asr$location[country_asr$location == "Saint Kitts"] = 'Nevis'
country_asr$location[country_asr$location == "CÃ´te d'Ivoire"] = 'Ivory Coast'
country_asr$location[country_asr$location == "Saint Vincent and the Grenadines"] = 'Saint Vincent'
country_asr <- rbind(country_asr,country_asr[country_asr$location == "Saint Vincent",])
country_asr$location[country_asr$location == "Saint Vincent"] = 'Grenadines'
country_asr$location[country_asr$location == "Eswatini"] = 'Swaziland'
country_asr$location[country_asr$location == "Brunei Darussalam"] = 'Brunei'


total <- full_join(worldData,country_asr,by = c('region'='location'))

p <- ggplot()
p1 <- p + geom_polygon(data=total, 
                       aes(x=long, y=lat, group = group,fill=val),
                       colour="black",size = .2) + 
  scale_fill_gradient2(low = "forestgreen",mid = 'white', high = "red",
                       midpoint = 0)+
  theme_void()+labs(x="", y="")+
  guides(fill = guide_colorbar(title='AAPC(%)'))+
  theme(legend.position = 'right')
p1


########################################################################
### Deaths 
## overall
##ASR 
ASR_2019 <- subset(case,case$year==2019 & 
                     case$age=='Age-standardized' & 
                     case$metric== 'Rate' &
                     case$sex=='Both' &
                     case$cause=='Chronic respiratory diseases' &
                     case$measure=='Deaths')

ASR_2019 <- ASR_2019[,c(2,8,9,10)]
ASR_2019$val <- round(ASR_2019$val,2)
ASR_2019$lower <- round(ASR_2019$lower,2)
ASR_2019$upper <- round(ASR_2019$upper,2)


####  map for ASR
worldData <- map_data('world')
country_asr <- ASR_2019

country_asr$location <- as.character(country_asr$location) 
###ÒÔÏÂ´úÂëµÄÄ¿µÄÊÇÈÃcountry_asr$locationµÄ¹ú¼ÒÃû³ÆÓëworldDataµÄ¹ú¼ÒÃû³ÆÒ»ÖÂ
### ÕâÑù²ÅÄÜÈÃÊý¾ÝÓ³Éäµ½µØÍ¼ÉÏ
country_asr$location[country_asr$location == 'United States of America'] = 'USA'
country_asr$location[country_asr$location == 'Russian Federation'] = 'Russia'
country_asr$location[country_asr$location == 'United Kingdom'] = 'UK'
country_asr$location[country_asr$location == 'Congo'] = 'Republic of Congo'
country_asr$location[country_asr$location == "Iran (Islamic Republic of)"] = 'Iran'
country_asr$location[country_asr$location == "Democratic People's Republic of Korea"] = 'North Korea'
country_asr$location[country_asr$location == "Taiwan (Province of China)"] = 'Taiwan'
country_asr$location[country_asr$location == "Republic of Korea"] = 'South Korea'
country_asr$location[country_asr$location == "United Republic of Tanzania"] = 'Tanzania'
country_asr$location[country_asr$location == "Bolivia (Plurinational State of)"] = 'Bolivia'
country_asr$location[country_asr$location == "Venezuela (Bolivarian Republic of)"] = 'Venezuela'
country_asr$location[country_asr$location == "Czechia"] = 'Czech Republic'
country_asr$location[country_asr$location == "Republic of Moldova"] = 'Moldova'
country_asr$location[country_asr$location == "Viet Nam"] = 'Vietnam'
country_asr$location[country_asr$location == "Lao People's Democratic Republic"] = 'Laos'
country_asr$location[country_asr$location == "Syrian Arab Republic"] = 'Syria'
country_asr$location[country_asr$location == "North Macedonia"] = 'Macedonia'
country_asr$location[country_asr$location == "Micronesia (Federated States of)"] = 'Micronesia'
country_asr$location[country_asr$location == "Macedonia"] = 'North Macedonia'
country_asr$location[country_asr$location == "Trinidad and Tobago"] = 'Trinidad'
country_asr <- rbind(country_asr,country_asr[country_asr$location == "Trinidad",])
country_asr$location[country_asr$location == "Trinidad"] = 'Tobago'
country_asr$location[country_asr$location == "Cabo Verde"] = 'Cape Verde'
country_asr$location[country_asr$location == "United States Virgin Islands"] = 'Virgin Islands'
country_asr$location[country_asr$location == "Antigua and Barbuda"] = 'Antigu'
country_asr <- rbind(country_asr,country_asr[country_asr$location == "Antigu",])
country_asr$location[country_asr$location == "Antigu"] = 'Barbuda'
country_asr$location[country_asr$location == "Saint Kitts and Nevis"] = 'Saint Kitts'
country_asr <- rbind(country_asr,country_asr[country_asr$location == "Saint Kitts",])
country_asr$location[country_asr$location == "Saint Kitts"] = 'Nevis'
country_asr$location[country_asr$location == "CÃ´te d'Ivoire"] = 'Ivory Coast'
country_asr$location[country_asr$location == "Saint Vincent and the Grenadines"] = 'Saint Vincent'
country_asr <- rbind(country_asr,country_asr[country_asr$location == "Saint Vincent",])
country_asr$location[country_asr$location == "Saint Vincent"] = 'Grenadines'
country_asr$location[country_asr$location == "Eswatini"] = 'Swaziland'
country_asr$location[country_asr$location == "Brunei Darussalam"] = 'Brunei'


total <- full_join(worldData,country_asr,by = c('region'='location'))

p <- ggplot()
total <- total %>% mutate(val2 = cut(val, breaks = c(0,20,30,40,50,60,80,100,120,150,250),
                                     labels = c("9 to <20","20 to <30","30 to <40",'40 to <50',
                                                "50 to <60","60 to <80","80 to <100","100 to <120","120 to <150",
                                                '150 to <250'),  ### breaksÐèÒª¸ù¾Ý×Ô¼ºµÄÊµ¼Ê½á¹ûÀ´µ÷Õû
                                     include.lowest = T,right = T))

p2 <- p + geom_polygon(data=total, 
                       aes(x=long, y=lat, group = group,fill=val2),
                       colour="black",size = .2) + 
  scale_fill_brewer(type='seq',palette='RdBu',direction=-1)+
  theme_void()+labs(x="", y="")+
  guides(fill = guide_legend(title='ASR(/10^5)'))+
  theme(legend.position = 'right')
p2

### AAPC
## APC
EAPC <- subset(case, case$age=='Age-standardized' & 
                 case$metric== 'Rate' &
                 case$sex=='Both' &
                 case$cause=='Chronic respiratory diseases' &
                 case$measure=='Deaths')

EAPC$SE <- (EAPC$upper-EAPC$lower)/(1.96*2)   ##¸ù¾Ý95%UI ¼ÆËã±ê×¼Îó
EAPC <- EAPC[,c(2,7,8,11)] ##»ñÈ¡µØÇø¡¢Äê·ÝÒÔ¼°¶ÔÓ¦µÄÊýÖµ
EAPC <- EAPC[order(EAPC$location,EAPC$year),]   ### joinpointÒªÇóÄê·Ý°´ÕÕÉýÐòÅÅÁÐ£¬ÇÒÒ»¸ö×é·ÅÔÚÒ»Æð
write.table(EAPC,'joinpoint.csv',row.names = F,col.names = F,sep = ',')

#### Õë¶ÔÅäÖÃÎÄ¼þ£¬Ð¡¸ÄµÄ»°¿ÉÒÔÔËÐÐÈçÏÂ´úÂë½øÐÐÐÞ¸Ä£¬±ÈÈçÎÒÃÇÐèÒªÐÞ¸ÄÊäÈëÎÄ¼þ£¬ÎÒÃÇ¿ÉÒÔÖ±½ÓÔÚRÖÐ½øÐÐ
####¶ÁÈ¡ÅäÖÃÎÄ¼þ
library(configr)
GBD_Created_Session <- read.config('GBD.Created.Session.ini')
GBD_JPOptions <- read.config('GBD.JPOptions.ini')
##ÐÞ¸ÄÅäÖÃÎÄ¼þ
GBD_Created_Session[["Datafile options"]][["Datafile name"]] <- 'E:/clinical data mining/Data for others/Analysis/GBD-2/joinpoint.csv'

###ÐÞ¸ÄÍê±ÏºóÌæ´úÔ­À´µÄÎÄ¼þ
write.config(config.dat = GBD_Created_Session, file.path = sprintf("%s/GBD.Created.Session.ini", getwd()), write.type = "ini")
write.config(config.dat = GBD_JPOptions, file.path = sprintf("%s/GBD.JPOptions.ini", getwd()), write.type = "ini")


### Èí¼þµ÷ÓÃ
# Create an input file for the Joinpoint program(Èí¼þÔËÐÐÅäÖÃÎÄ¼þ)
filedir <- paste0(getwd(),'/')
jprun.ini.file =  "GBD.JPRun.ini"
cat(file = jprun.ini.file, "[Joinpoint Input Files]\n", append = FALSE)
cat(file = jprun.ini.file, paste0("Session File=", filedir, "GBD.Created.Session.ini\n"), append = TRUE)
cat(file = jprun.ini.file, paste0("Output File=", filedir, "GBD", ".jpo\n"), append = TRUE)
cat(file = jprun.ini.file, paste0("Export Options File=", filedir, "GBD.JPOptions.ini\n"), append = TRUE)
cat(file = jprun.ini.file, paste0("Run Options File=", filedir, "GBD.JPOptions.ini"), append = TRUE)


system(paste("jpCommand.exe", jprun.ini.file))

AAPC <- read.table('GBD.aapcexport.txt', header= TRUE)
AAPC <- AAPC[,c(1,6:8)]
names(AAPC)[2:4] <- c('val','lower','upper')

####  map for ASR
worldData <- map_data('world')
country_asr <- AAPC

country_asr$location <- as.character(country_asr$location) 
###ÒÔÏÂ´úÂëµÄÄ¿µÄÊÇÈÃcountry_asr$locationµÄ¹ú¼ÒÃû³ÆÓëworldDataµÄ¹ú¼ÒÃû³ÆÒ»ÖÂ
### ÕâÑù²ÅÄÜÈÃÊý¾ÝÓ³Éäµ½µØÍ¼ÉÏ
country_asr$location[country_asr$location == 'United States of America'] = 'USA'
country_asr$location[country_asr$location == 'Russian Federation'] = 'Russia'
country_asr$location[country_asr$location == 'United Kingdom'] = 'UK'
country_asr$location[country_asr$location == 'Congo'] = 'Republic of Congo'
country_asr$location[country_asr$location == "Iran (Islamic Republic of)"] = 'Iran'
country_asr$location[country_asr$location == "Democratic People's Republic of Korea"] = 'North Korea'
country_asr$location[country_asr$location == "Taiwan (Province of China)"] = 'Taiwan'
country_asr$location[country_asr$location == "Republic of Korea"] = 'South Korea'
country_asr$location[country_asr$location == "United Republic of Tanzania"] = 'Tanzania'
country_asr$location[country_asr$location == "Bolivia (Plurinational State of)"] = 'Bolivia'
country_asr$location[country_asr$location == "Venezuela (Bolivarian Republic of)"] = 'Venezuela'
country_asr$location[country_asr$location == "Czechia"] = 'Czech Republic'
country_asr$location[country_asr$location == "Republic of Moldova"] = 'Moldova'
country_asr$location[country_asr$location == "Viet Nam"] = 'Vietnam'
country_asr$location[country_asr$location == "Lao People's Democratic Republic"] = 'Laos'
country_asr$location[country_asr$location == "Syrian Arab Republic"] = 'Syria'
country_asr$location[country_asr$location == "North Macedonia"] = 'Macedonia'
country_asr$location[country_asr$location == "Micronesia (Federated States of)"] = 'Micronesia'
country_asr$location[country_asr$location == "Macedonia"] = 'North Macedonia'
country_asr$location[country_asr$location == "Trinidad and Tobago"] = 'Trinidad'
country_asr <- rbind(country_asr,country_asr[country_asr$location == "Trinidad",])
country_asr$location[country_asr$location == "Trinidad"] = 'Tobago'
country_asr$location[country_asr$location == "Cabo Verde"] = 'Cape Verde'
country_asr$location[country_asr$location == "United States Virgin Islands"] = 'Virgin Islands'
country_asr$location[country_asr$location == "Antigua and Barbuda"] = 'Antigu'
country_asr <- rbind(country_asr,country_asr[country_asr$location == "Antigu",])
country_asr$location[country_asr$location == "Antigu"] = 'Barbuda'
country_asr$location[country_asr$location == "Saint Kitts and Nevis"] = 'Saint Kitts'
country_asr <- rbind(country_asr,country_asr[country_asr$location == "Saint Kitts",])
country_asr$location[country_asr$location == "Saint Kitts"] = 'Nevis'
country_asr$location[country_asr$location == "CÃ´te d'Ivoire"] = 'Ivory Coast'
country_asr$location[country_asr$location == "Saint Vincent and the Grenadines"] = 'Saint Vincent'
country_asr <- rbind(country_asr,country_asr[country_asr$location == "Saint Vincent",])
country_asr$location[country_asr$location == "Saint Vincent"] = 'Grenadines'
country_asr$location[country_asr$location == "Eswatini"] = 'Swaziland'
country_asr$location[country_asr$location == "Brunei Darussalam"] = 'Brunei'


total <- full_join(worldData,country_asr,by = c('region'='location'))

p <- ggplot()
p1 <- p + geom_polygon(data=total, 
                       aes(x=long, y=lat, group = group,fill=val),
                       colour="black",size = .2) + 
  scale_fill_gradient2(low = "forestgreen",mid = 'white', high = "red",
                       midpoint = 0)+
  theme_void()+labs(x="", y="")+
  guides(fill = guide_colorbar(title='AAPC(%)'))+
  theme(legend.position = 'right')
p1


## COPD
##ASR 
ASR_2019 <- subset(case,case$year==2019 & 
                     case$age=='Age-standardized' & 
                     case$metric== 'Rate' &
                     case$sex=='Both' &
                     case$cause=='Chronic obstructive pulmonary disease' &
                     case$measure=='Deaths')

ASR_2019 <- ASR_2019[,c(2,8,9,10)]
ASR_2019$val <- round(ASR_2019$val,2)
ASR_2019$lower <- round(ASR_2019$lower,2)
ASR_2019$upper <- round(ASR_2019$upper,2)


####  map for ASR
worldData <- map_data('world')
country_asr <- ASR_2019

country_asr$location <- as.character(country_asr$location) 
###ÒÔÏÂ´úÂëµÄÄ¿µÄÊÇÈÃcountry_asr$locationµÄ¹ú¼ÒÃû³ÆÓëworldDataµÄ¹ú¼ÒÃû³ÆÒ»ÖÂ
### ÕâÑù²ÅÄÜÈÃÊý¾ÝÓ³Éäµ½µØÍ¼ÉÏ
country_asr$location[country_asr$location == 'United States of America'] = 'USA'
country_asr$location[country_asr$location == 'Russian Federation'] = 'Russia'
country_asr$location[country_asr$location == 'United Kingdom'] = 'UK'
country_asr$location[country_asr$location == 'Congo'] = 'Republic of Congo'
country_asr$location[country_asr$location == "Iran (Islamic Republic of)"] = 'Iran'
country_asr$location[country_asr$location == "Democratic People's Republic of Korea"] = 'North Korea'
country_asr$location[country_asr$location == "Taiwan (Province of China)"] = 'Taiwan'
country_asr$location[country_asr$location == "Republic of Korea"] = 'South Korea'
country_asr$location[country_asr$location == "United Republic of Tanzania"] = 'Tanzania'
country_asr$location[country_asr$location == "Bolivia (Plurinational State of)"] = 'Bolivia'
country_asr$location[country_asr$location == "Venezuela (Bolivarian Republic of)"] = 'Venezuela'
country_asr$location[country_asr$location == "Czechia"] = 'Czech Republic'
country_asr$location[country_asr$location == "Republic of Moldova"] = 'Moldova'
country_asr$location[country_asr$location == "Viet Nam"] = 'Vietnam'
country_asr$location[country_asr$location == "Lao People's Democratic Republic"] = 'Laos'
country_asr$location[country_asr$location == "Syrian Arab Republic"] = 'Syria'
country_asr$location[country_asr$location == "North Macedonia"] = 'Macedonia'
country_asr$location[country_asr$location == "Micronesia (Federated States of)"] = 'Micronesia'
country_asr$location[country_asr$location == "Macedonia"] = 'North Macedonia'
country_asr$location[country_asr$location == "Trinidad and Tobago"] = 'Trinidad'
country_asr <- rbind(country_asr,country_asr[country_asr$location == "Trinidad",])
country_asr$location[country_asr$location == "Trinidad"] = 'Tobago'
country_asr$location[country_asr$location == "Cabo Verde"] = 'Cape Verde'
country_asr$location[country_asr$location == "United States Virgin Islands"] = 'Virgin Islands'
country_asr$location[country_asr$location == "Antigua and Barbuda"] = 'Antigu'
country_asr <- rbind(country_asr,country_asr[country_asr$location == "Antigu",])
country_asr$location[country_asr$location == "Antigu"] = 'Barbuda'
country_asr$location[country_asr$location == "Saint Kitts and Nevis"] = 'Saint Kitts'
country_asr <- rbind(country_asr,country_asr[country_asr$location == "Saint Kitts",])
country_asr$location[country_asr$location == "Saint Kitts"] = 'Nevis'
country_asr$location[country_asr$location == "CÃ´te d'Ivoire"] = 'Ivory Coast'
country_asr$location[country_asr$location == "Saint Vincent and the Grenadines"] = 'Saint Vincent'
country_asr <- rbind(country_asr,country_asr[country_asr$location == "Saint Vincent",])
country_asr$location[country_asr$location == "Saint Vincent"] = 'Grenadines'
country_asr$location[country_asr$location == "Eswatini"] = 'Swaziland'
country_asr$location[country_asr$location == "Brunei Darussalam"] = 'Brunei'


total <- full_join(worldData,country_asr,by = c('region'='location'))

p <- ggplot()
total <- total %>% mutate(val2 = cut(val, breaks = c(0,10,20,30,40,50,70,100,200),
                                     labels = c("5 to <10","10 to <20","20 to <30","30 to <40",'40 to <50',
                                                "50 to <70","70 to <100","100 to <200"),  ### breaksÐèÒª¸ù¾Ý×Ô¼ºµÄÊµ¼Ê½á¹ûÀ´µ÷Õû
                                     include.lowest = T,right = T))

p2 <- p + geom_polygon(data=total, 
                       aes(x=long, y=lat, group = group,fill=val2),
                       colour="black",size = .2) + 
  scale_fill_brewer(type='seq',palette='RdBu',direction=-1)+
  theme_void()+labs(x="", y="")+
  guides(fill = guide_legend(title='ASR(/10^5)'))+
  theme(legend.position = 'right')
p2

### AAPC
## APC
EAPC <- subset(case, case$age=='Age-standardized' & 
                 case$metric== 'Rate' &
                 case$sex=='Both' &
                 case$cause=='Chronic obstructive pulmonary disease' &
                 case$measure=='Deaths')

EAPC$SE <- (EAPC$upper-EAPC$lower)/(1.96*2)   ##¸ù¾Ý95%UI ¼ÆËã±ê×¼Îó
EAPC <- EAPC[,c(2,7,8,11)] ##»ñÈ¡µØÇø¡¢Äê·ÝÒÔ¼°¶ÔÓ¦µÄÊýÖµ
EAPC <- EAPC[order(EAPC$location,EAPC$year),]   ### joinpointÒªÇóÄê·Ý°´ÕÕÉýÐòÅÅÁÐ£¬ÇÒÒ»¸ö×é·ÅÔÚÒ»Æð
write.table(EAPC,'joinpoint.csv',row.names = F,col.names = F,sep = ',')

#### Õë¶ÔÅäÖÃÎÄ¼þ£¬Ð¡¸ÄµÄ»°¿ÉÒÔÔËÐÐÈçÏÂ´úÂë½øÐÐÐÞ¸Ä£¬±ÈÈçÎÒÃÇÐèÒªÐÞ¸ÄÊäÈëÎÄ¼þ£¬ÎÒÃÇ¿ÉÒÔÖ±½ÓÔÚRÖÐ½øÐÐ
####¶ÁÈ¡ÅäÖÃÎÄ¼þ
library(configr)
GBD_Created_Session <- read.config('GBD.Created.Session.ini')
GBD_JPOptions <- read.config('GBD.JPOptions.ini')
##ÐÞ¸ÄÅäÖÃÎÄ¼þ
GBD_Created_Session[["Datafile options"]][["Datafile name"]] <- 'E:/clinical data mining/Data for others/Analysis/GBD-2/joinpoint.csv'

###ÐÞ¸ÄÍê±ÏºóÌæ´úÔ­À´µÄÎÄ¼þ
write.config(config.dat = GBD_Created_Session, file.path = sprintf("%s/GBD.Created.Session.ini", getwd()), write.type = "ini")
write.config(config.dat = GBD_JPOptions, file.path = sprintf("%s/GBD.JPOptions.ini", getwd()), write.type = "ini")


### Èí¼þµ÷ÓÃ
# Create an input file for the Joinpoint program(Èí¼þÔËÐÐÅäÖÃÎÄ¼þ)
filedir <- paste0(getwd(),'/')
jprun.ini.file =  "GBD.JPRun.ini"
cat(file = jprun.ini.file, "[Joinpoint Input Files]\n", append = FALSE)
cat(file = jprun.ini.file, paste0("Session File=", filedir, "GBD.Created.Session.ini\n"), append = TRUE)
cat(file = jprun.ini.file, paste0("Output File=", filedir, "GBD", ".jpo\n"), append = TRUE)
cat(file = jprun.ini.file, paste0("Export Options File=", filedir, "GBD.JPOptions.ini\n"), append = TRUE)
cat(file = jprun.ini.file, paste0("Run Options File=", filedir, "GBD.JPOptions.ini"), append = TRUE)


system(paste("jpCommand.exe", jprun.ini.file))

AAPC <- read.table('GBD.aapcexport.txt', header= TRUE)
AAPC <- AAPC[,c(1,6:8)]
names(AAPC)[2:4] <- c('val','lower','upper')

####  map for ASR
worldData <- map_data('world')
country_asr <- AAPC

country_asr$location <- as.character(country_asr$location) 
###ÒÔÏÂ´úÂëµÄÄ¿µÄÊÇÈÃcountry_asr$locationµÄ¹ú¼ÒÃû³ÆÓëworldDataµÄ¹ú¼ÒÃû³ÆÒ»ÖÂ
### ÕâÑù²ÅÄÜÈÃÊý¾ÝÓ³Éäµ½µØÍ¼ÉÏ
country_asr$location[country_asr$location == 'United States of America'] = 'USA'
country_asr$location[country_asr$location == 'Russian Federation'] = 'Russia'
country_asr$location[country_asr$location == 'United Kingdom'] = 'UK'
country_asr$location[country_asr$location == 'Congo'] = 'Republic of Congo'
country_asr$location[country_asr$location == "Iran (Islamic Republic of)"] = 'Iran'
country_asr$location[country_asr$location == "Democratic People's Republic of Korea"] = 'North Korea'
country_asr$location[country_asr$location == "Taiwan (Province of China)"] = 'Taiwan'
country_asr$location[country_asr$location == "Republic of Korea"] = 'South Korea'
country_asr$location[country_asr$location == "United Republic of Tanzania"] = 'Tanzania'
country_asr$location[country_asr$location == "Bolivia (Plurinational State of)"] = 'Bolivia'
country_asr$location[country_asr$location == "Venezuela (Bolivarian Republic of)"] = 'Venezuela'
country_asr$location[country_asr$location == "Czechia"] = 'Czech Republic'
country_asr$location[country_asr$location == "Republic of Moldova"] = 'Moldova'
country_asr$location[country_asr$location == "Viet Nam"] = 'Vietnam'
country_asr$location[country_asr$location == "Lao People's Democratic Republic"] = 'Laos'
country_asr$location[country_asr$location == "Syrian Arab Republic"] = 'Syria'
country_asr$location[country_asr$location == "North Macedonia"] = 'Macedonia'
country_asr$location[country_asr$location == "Micronesia (Federated States of)"] = 'Micronesia'
country_asr$location[country_asr$location == "Macedonia"] = 'North Macedonia'
country_asr$location[country_asr$location == "Trinidad and Tobago"] = 'Trinidad'
country_asr <- rbind(country_asr,country_asr[country_asr$location == "Trinidad",])
country_asr$location[country_asr$location == "Trinidad"] = 'Tobago'
country_asr$location[country_asr$location == "Cabo Verde"] = 'Cape Verde'
country_asr$location[country_asr$location == "United States Virgin Islands"] = 'Virgin Islands'
country_asr$location[country_asr$location == "Antigua and Barbuda"] = 'Antigu'
country_asr <- rbind(country_asr,country_asr[country_asr$location == "Antigu",])
country_asr$location[country_asr$location == "Antigu"] = 'Barbuda'
country_asr$location[country_asr$location == "Saint Kitts and Nevis"] = 'Saint Kitts'
country_asr <- rbind(country_asr,country_asr[country_asr$location == "Saint Kitts",])
country_asr$location[country_asr$location == "Saint Kitts"] = 'Nevis'
country_asr$location[country_asr$location == "CÃ´te d'Ivoire"] = 'Ivory Coast'
country_asr$location[country_asr$location == "Saint Vincent and the Grenadines"] = 'Saint Vincent'
country_asr <- rbind(country_asr,country_asr[country_asr$location == "Saint Vincent",])
country_asr$location[country_asr$location == "Saint Vincent"] = 'Grenadines'
country_asr$location[country_asr$location == "Eswatini"] = 'Swaziland'
country_asr$location[country_asr$location == "Brunei Darussalam"] = 'Brunei'


total <- full_join(worldData,country_asr,by = c('region'='location'))

p <- ggplot()
p1 <- p + geom_polygon(data=total, 
                       aes(x=long, y=lat, group = group,fill=val),
                       colour="black",size = .2) + 
  scale_fill_gradient2(low = "forestgreen",mid = 'white', high = "red",
                       midpoint = 0)+
  theme_void()+labs(x="", y="")+
  guides(fill = guide_colorbar(title='AAPC(%)'))+
  theme(legend.position = 'right')
p1


## asthma
##ASR 
ASR_2019 <- subset(case,case$year==2019 & 
                     case$age=='Age-standardized' & 
                     case$metric== 'Rate' &
                     case$sex=='Both' &
                     case$cause=='Asthma' &
                     case$measure=='Deaths')

ASR_2019 <- ASR_2019[,c(2,8,9,10)]
ASR_2019$val <- round(ASR_2019$val,2)
ASR_2019$lower <- round(ASR_2019$lower,2)
ASR_2019$upper <- round(ASR_2019$upper,2)


####  map for ASR
worldData <- map_data('world')
country_asr <- ASR_2019

country_asr$location <- as.character(country_asr$location) 
###ÒÔÏÂ´úÂëµÄÄ¿µÄÊÇÈÃcountry_asr$locationµÄ¹ú¼ÒÃû³ÆÓëworldDataµÄ¹ú¼ÒÃû³ÆÒ»ÖÂ
### ÕâÑù²ÅÄÜÈÃÊý¾ÝÓ³Éäµ½µØÍ¼ÉÏ
country_asr$location[country_asr$location == 'United States of America'] = 'USA'
country_asr$location[country_asr$location == 'Russian Federation'] = 'Russia'
country_asr$location[country_asr$location == 'United Kingdom'] = 'UK'
country_asr$location[country_asr$location == 'Congo'] = 'Republic of Congo'
country_asr$location[country_asr$location == "Iran (Islamic Republic of)"] = 'Iran'
country_asr$location[country_asr$location == "Democratic People's Republic of Korea"] = 'North Korea'
country_asr$location[country_asr$location == "Taiwan (Province of China)"] = 'Taiwan'
country_asr$location[country_asr$location == "Republic of Korea"] = 'South Korea'
country_asr$location[country_asr$location == "United Republic of Tanzania"] = 'Tanzania'
country_asr$location[country_asr$location == "Bolivia (Plurinational State of)"] = 'Bolivia'
country_asr$location[country_asr$location == "Venezuela (Bolivarian Republic of)"] = 'Venezuela'
country_asr$location[country_asr$location == "Czechia"] = 'Czech Republic'
country_asr$location[country_asr$location == "Republic of Moldova"] = 'Moldova'
country_asr$location[country_asr$location == "Viet Nam"] = 'Vietnam'
country_asr$location[country_asr$location == "Lao People's Democratic Republic"] = 'Laos'
country_asr$location[country_asr$location == "Syrian Arab Republic"] = 'Syria'
country_asr$location[country_asr$location == "North Macedonia"] = 'Macedonia'
country_asr$location[country_asr$location == "Micronesia (Federated States of)"] = 'Micronesia'
country_asr$location[country_asr$location == "Macedonia"] = 'North Macedonia'
country_asr$location[country_asr$location == "Trinidad and Tobago"] = 'Trinidad'
country_asr <- rbind(country_asr,country_asr[country_asr$location == "Trinidad",])
country_asr$location[country_asr$location == "Trinidad"] = 'Tobago'
country_asr$location[country_asr$location == "Cabo Verde"] = 'Cape Verde'
country_asr$location[country_asr$location == "United States Virgin Islands"] = 'Virgin Islands'
country_asr$location[country_asr$location == "Antigua and Barbuda"] = 'Antigu'
country_asr <- rbind(country_asr,country_asr[country_asr$location == "Antigu",])
country_asr$location[country_asr$location == "Antigu"] = 'Barbuda'
country_asr$location[country_asr$location == "Saint Kitts and Nevis"] = 'Saint Kitts'
country_asr <- rbind(country_asr,country_asr[country_asr$location == "Saint Kitts",])
country_asr$location[country_asr$location == "Saint Kitts"] = 'Nevis'
country_asr$location[country_asr$location == "CÃ´te d'Ivoire"] = 'Ivory Coast'
country_asr$location[country_asr$location == "Saint Vincent and the Grenadines"] = 'Saint Vincent'
country_asr <- rbind(country_asr,country_asr[country_asr$location == "Saint Vincent",])
country_asr$location[country_asr$location == "Saint Vincent"] = 'Grenadines'
country_asr$location[country_asr$location == "Eswatini"] = 'Swaziland'
country_asr$location[country_asr$location == "Brunei Darussalam"] = 'Brunei'


total <- full_join(worldData,country_asr,by = c('region'='location'))

p <- ggplot()
total <- total %>% mutate(val2 = cut(val, breaks = c(0,1,2,4,6,8,10,15,20,40,100),
                                     labels = c("0 to <1","1 to <2","2 to <4",'4 to <6','6 to <8',
                                                "6 to <10","10 to <15","15 to <20","20 to <40",
                                                '40 to <100'),  ### breaksÐèÒª¸ù¾Ý×Ô¼ºµÄÊµ¼Ê½á¹ûÀ´µ÷Õû
                                     include.lowest = T,right = T))

p2 <- p + geom_polygon(data=total, 
                       aes(x=long, y=lat, group = group,fill=val2),
                       colour="black",size = .2) + 
  scale_fill_brewer(type='seq',palette='RdBu',direction=-1)+
  theme_void()+labs(x="", y="")+
  guides(fill = guide_legend(title='ASR(/10^5)'))+
  theme(legend.position = 'right')
p2

### AAPC
## APC
EAPC <- subset(case, case$age=='Age-standardized' & 
                 case$metric== 'Rate' &
                 case$sex=='Both' &
                 case$cause=='Asthma' &
                 case$measure=='Deaths')

EAPC$SE <- (EAPC$upper-EAPC$lower)/(1.96*2)   ##¸ù¾Ý95%UI ¼ÆËã±ê×¼Îó
EAPC <- EAPC[,c(2,7,8,11)] ##»ñÈ¡µØÇø¡¢Äê·ÝÒÔ¼°¶ÔÓ¦µÄÊýÖµ
EAPC <- EAPC[order(EAPC$location,EAPC$year),]   ### joinpointÒªÇóÄê·Ý°´ÕÕÉýÐòÅÅÁÐ£¬ÇÒÒ»¸ö×é·ÅÔÚÒ»Æð
write.table(EAPC,'joinpoint.csv',row.names = F,col.names = F,sep = ',')

#### Õë¶ÔÅäÖÃÎÄ¼þ£¬Ð¡¸ÄµÄ»°¿ÉÒÔÔËÐÐÈçÏÂ´úÂë½øÐÐÐÞ¸Ä£¬±ÈÈçÎÒÃÇÐèÒªÐÞ¸ÄÊäÈëÎÄ¼þ£¬ÎÒÃÇ¿ÉÒÔÖ±½ÓÔÚRÖÐ½øÐÐ
####¶ÁÈ¡ÅäÖÃÎÄ¼þ
library(configr)
GBD_Created_Session <- read.config('GBD.Created.Session.ini')
GBD_JPOptions <- read.config('GBD.JPOptions.ini')
##ÐÞ¸ÄÅäÖÃÎÄ¼þ
GBD_Created_Session[["Datafile options"]][["Datafile name"]] <- 'E:/clinical data mining/Data for others/Analysis/GBD-2/joinpoint.csv'

###ÐÞ¸ÄÍê±ÏºóÌæ´úÔ­À´µÄÎÄ¼þ
write.config(config.dat = GBD_Created_Session, file.path = sprintf("%s/GBD.Created.Session.ini", getwd()), write.type = "ini")
write.config(config.dat = GBD_JPOptions, file.path = sprintf("%s/GBD.JPOptions.ini", getwd()), write.type = "ini")


### Èí¼þµ÷ÓÃ
# Create an input file for the Joinpoint program(Èí¼þÔËÐÐÅäÖÃÎÄ¼þ)
filedir <- paste0(getwd(),'/')
jprun.ini.file =  "GBD.JPRun.ini"
cat(file = jprun.ini.file, "[Joinpoint Input Files]\n", append = FALSE)
cat(file = jprun.ini.file, paste0("Session File=", filedir, "GBD.Created.Session.ini\n"), append = TRUE)
cat(file = jprun.ini.file, paste0("Output File=", filedir, "GBD", ".jpo\n"), append = TRUE)
cat(file = jprun.ini.file, paste0("Export Options File=", filedir, "GBD.JPOptions.ini\n"), append = TRUE)
cat(file = jprun.ini.file, paste0("Run Options File=", filedir, "GBD.JPOptions.ini"), append = TRUE)


system(paste("jpCommand.exe", jprun.ini.file))

AAPC <- read.table('GBD.aapcexport.txt', header= TRUE)
AAPC <- AAPC[,c(1,6:8)]
names(AAPC)[2:4] <- c('val','lower','upper')

####  map for ASR
worldData <- map_data('world')
country_asr <- AAPC

country_asr$location <- as.character(country_asr$location) 
###ÒÔÏÂ´úÂëµÄÄ¿µÄÊÇÈÃcountry_asr$locationµÄ¹ú¼ÒÃû³ÆÓëworldDataµÄ¹ú¼ÒÃû³ÆÒ»ÖÂ
### ÕâÑù²ÅÄÜÈÃÊý¾ÝÓ³Éäµ½µØÍ¼ÉÏ
country_asr$location[country_asr$location == 'United States of America'] = 'USA'
country_asr$location[country_asr$location == 'Russian Federation'] = 'Russia'
country_asr$location[country_asr$location == 'United Kingdom'] = 'UK'
country_asr$location[country_asr$location == 'Congo'] = 'Republic of Congo'
country_asr$location[country_asr$location == "Iran (Islamic Republic of)"] = 'Iran'
country_asr$location[country_asr$location == "Democratic People's Republic of Korea"] = 'North Korea'
country_asr$location[country_asr$location == "Taiwan (Province of China)"] = 'Taiwan'
country_asr$location[country_asr$location == "Republic of Korea"] = 'South Korea'
country_asr$location[country_asr$location == "United Republic of Tanzania"] = 'Tanzania'
country_asr$location[country_asr$location == "Bolivia (Plurinational State of)"] = 'Bolivia'
country_asr$location[country_asr$location == "Venezuela (Bolivarian Republic of)"] = 'Venezuela'
country_asr$location[country_asr$location == "Czechia"] = 'Czech Republic'
country_asr$location[country_asr$location == "Republic of Moldova"] = 'Moldova'
country_asr$location[country_asr$location == "Viet Nam"] = 'Vietnam'
country_asr$location[country_asr$location == "Lao People's Democratic Republic"] = 'Laos'
country_asr$location[country_asr$location == "Syrian Arab Republic"] = 'Syria'
country_asr$location[country_asr$location == "North Macedonia"] = 'Macedonia'
country_asr$location[country_asr$location == "Micronesia (Federated States of)"] = 'Micronesia'
country_asr$location[country_asr$location == "Macedonia"] = 'North Macedonia'
country_asr$location[country_asr$location == "Trinidad and Tobago"] = 'Trinidad'
country_asr <- rbind(country_asr,country_asr[country_asr$location == "Trinidad",])
country_asr$location[country_asr$location == "Trinidad"] = 'Tobago'
country_asr$location[country_asr$location == "Cabo Verde"] = 'Cape Verde'
country_asr$location[country_asr$location == "United States Virgin Islands"] = 'Virgin Islands'
country_asr$location[country_asr$location == "Antigua and Barbuda"] = 'Antigu'
country_asr <- rbind(country_asr,country_asr[country_asr$location == "Antigu",])
country_asr$location[country_asr$location == "Antigu"] = 'Barbuda'
country_asr$location[country_asr$location == "Saint Kitts and Nevis"] = 'Saint Kitts'
country_asr <- rbind(country_asr,country_asr[country_asr$location == "Saint Kitts",])
country_asr$location[country_asr$location == "Saint Kitts"] = 'Nevis'
country_asr$location[country_asr$location == "CÃ´te d'Ivoire"] = 'Ivory Coast'
country_asr$location[country_asr$location == "Saint Vincent and the Grenadines"] = 'Saint Vincent'
country_asr <- rbind(country_asr,country_asr[country_asr$location == "Saint Vincent",])
country_asr$location[country_asr$location == "Saint Vincent"] = 'Grenadines'
country_asr$location[country_asr$location == "Eswatini"] = 'Swaziland'
country_asr$location[country_asr$location == "Brunei Darussalam"] = 'Brunei'


total <- full_join(worldData,country_asr,by = c('region'='location'))

p <- ggplot()
p1 <- p + geom_polygon(data=total, 
                       aes(x=long, y=lat, group = group,fill=val),
                       colour="black",size = .2) + 
  scale_fill_gradient2(low = "forestgreen",mid = 'white', high = "red",
                       midpoint = 0)+
  theme_void()+labs(x="", y="")+
  guides(fill = guide_colorbar(title='AAPC(%)'))+
  theme(legend.position = 'right')
p1


## ILD
##ASR 
ASR_2019 <- subset(case,case$year==2019 & 
                     case$age=='Age-standardized' & 
                     case$metric== 'Rate' &
                     case$sex=='Both' &
                     case$cause=='Interstitial lung disease and pulmonary sarcoidosis' &
                     case$measure=='Deaths')

ASR_2019 <- ASR_2019[,c(2,8,9,10)]
ASR_2019$val <- round(ASR_2019$val,2)
ASR_2019$lower <- round(ASR_2019$lower,2)
ASR_2019$upper <- round(ASR_2019$upper,2)


####  map for ASR
worldData <- map_data('world')
country_asr <- ASR_2019

country_asr$location <- as.character(country_asr$location) 
###ÒÔÏÂ´úÂëµÄÄ¿µÄÊÇÈÃcountry_asr$locationµÄ¹ú¼ÒÃû³ÆÓëworldDataµÄ¹ú¼ÒÃû³ÆÒ»ÖÂ
### ÕâÑù²ÅÄÜÈÃÊý¾ÝÓ³Éäµ½µØÍ¼ÉÏ
country_asr$location[country_asr$location == 'United States of America'] = 'USA'
country_asr$location[country_asr$location == 'Russian Federation'] = 'Russia'
country_asr$location[country_asr$location == 'United Kingdom'] = 'UK'
country_asr$location[country_asr$location == 'Congo'] = 'Republic of Congo'
country_asr$location[country_asr$location == "Iran (Islamic Republic of)"] = 'Iran'
country_asr$location[country_asr$location == "Democratic People's Republic of Korea"] = 'North Korea'
country_asr$location[country_asr$location == "Taiwan (Province of China)"] = 'Taiwan'
country_asr$location[country_asr$location == "Republic of Korea"] = 'South Korea'
country_asr$location[country_asr$location == "United Republic of Tanzania"] = 'Tanzania'
country_asr$location[country_asr$location == "Bolivia (Plurinational State of)"] = 'Bolivia'
country_asr$location[country_asr$location == "Venezuela (Bolivarian Republic of)"] = 'Venezuela'
country_asr$location[country_asr$location == "Czechia"] = 'Czech Republic'
country_asr$location[country_asr$location == "Republic of Moldova"] = 'Moldova'
country_asr$location[country_asr$location == "Viet Nam"] = 'Vietnam'
country_asr$location[country_asr$location == "Lao People's Democratic Republic"] = 'Laos'
country_asr$location[country_asr$location == "Syrian Arab Republic"] = 'Syria'
country_asr$location[country_asr$location == "North Macedonia"] = 'Macedonia'
country_asr$location[country_asr$location == "Micronesia (Federated States of)"] = 'Micronesia'
country_asr$location[country_asr$location == "Macedonia"] = 'North Macedonia'
country_asr$location[country_asr$location == "Trinidad and Tobago"] = 'Trinidad'
country_asr <- rbind(country_asr,country_asr[country_asr$location == "Trinidad",])
country_asr$location[country_asr$location == "Trinidad"] = 'Tobago'
country_asr$location[country_asr$location == "Cabo Verde"] = 'Cape Verde'
country_asr$location[country_asr$location == "United States Virgin Islands"] = 'Virgin Islands'
country_asr$location[country_asr$location == "Antigua and Barbuda"] = 'Antigu'
country_asr <- rbind(country_asr,country_asr[country_asr$location == "Antigu",])
country_asr$location[country_asr$location == "Antigu"] = 'Barbuda'
country_asr$location[country_asr$location == "Saint Kitts and Nevis"] = 'Saint Kitts'
country_asr <- rbind(country_asr,country_asr[country_asr$location == "Saint Kitts",])
country_asr$location[country_asr$location == "Saint Kitts"] = 'Nevis'
country_asr$location[country_asr$location == "CÃ´te d'Ivoire"] = 'Ivory Coast'
country_asr$location[country_asr$location == "Saint Vincent and the Grenadines"] = 'Saint Vincent'
country_asr <- rbind(country_asr,country_asr[country_asr$location == "Saint Vincent",])
country_asr$location[country_asr$location == "Saint Vincent"] = 'Grenadines'
country_asr$location[country_asr$location == "Eswatini"] = 'Swaziland'
country_asr$location[country_asr$location == "Brunei Darussalam"] = 'Brunei'


total <- full_join(worldData,country_asr,by = c('region'='location'))

p <- ggplot()
total <- total %>% mutate(val2 = cut(val, breaks = c(0,1,2,3,4,5,6,10,20),
                                     labels = c("0 to <1","1 to <2","2 to <3",'3 to <4',
                                                "4 to <5","5 to <6","6 to <10","10 to <20"),  ### breaksÐèÒª¸ù¾Ý×Ô¼ºµÄÊµ¼Ê½á¹ûÀ´µ÷Õû
                                     include.lowest = T,right = T))

p2 <- p + geom_polygon(data=total, 
                       aes(x=long, y=lat, group = group,fill=val2),
                       colour="black",size = .2) + 
  scale_fill_brewer(type='seq',palette='RdBu',direction=-1)+
  theme_void()+labs(x="", y="")+
  guides(fill = guide_legend(title='ASR(/10^5)'))+
  theme(legend.position = 'right')
p2

### AAPC
## APC
EAPC <- subset(case, case$age=='Age-standardized' & 
                 case$metric== 'Rate' &
                 case$sex=='Both' &
                 case$cause=='Interstitial lung disease and pulmonary sarcoidosis' &
                 case$measure=='Deaths')

EAPC$SE <- (EAPC$upper-EAPC$lower)/(1.96*2)   ##¸ù¾Ý95%UI ¼ÆËã±ê×¼Îó
EAPC <- EAPC[,c(2,7,8,11)] ##»ñÈ¡µØÇø¡¢Äê·ÝÒÔ¼°¶ÔÓ¦µÄÊýÖµ
EAPC <- EAPC[order(EAPC$location,EAPC$year),]   ### joinpointÒªÇóÄê·Ý°´ÕÕÉýÐòÅÅÁÐ£¬ÇÒÒ»¸ö×é·ÅÔÚÒ»Æð
write.table(EAPC,'joinpoint.csv',row.names = F,col.names = F,sep = ',')

#### Õë¶ÔÅäÖÃÎÄ¼þ£¬Ð¡¸ÄµÄ»°¿ÉÒÔÔËÐÐÈçÏÂ´úÂë½øÐÐÐÞ¸Ä£¬±ÈÈçÎÒÃÇÐèÒªÐÞ¸ÄÊäÈëÎÄ¼þ£¬ÎÒÃÇ¿ÉÒÔÖ±½ÓÔÚRÖÐ½øÐÐ
####¶ÁÈ¡ÅäÖÃÎÄ¼þ
library(configr)
GBD_Created_Session <- read.config('GBD.Created.Session.ini')
GBD_JPOptions <- read.config('GBD.JPOptions.ini')
##ÐÞ¸ÄÅäÖÃÎÄ¼þ
GBD_Created_Session[["Datafile options"]][["Datafile name"]] <- 'E:/clinical data mining/Data for others/Analysis/GBD-2/joinpoint.csv'

###ÐÞ¸ÄÍê±ÏºóÌæ´úÔ­À´µÄÎÄ¼þ
write.config(config.dat = GBD_Created_Session, file.path = sprintf("%s/GBD.Created.Session.ini", getwd()), write.type = "ini")
write.config(config.dat = GBD_JPOptions, file.path = sprintf("%s/GBD.JPOptions.ini", getwd()), write.type = "ini")


### Èí¼þµ÷ÓÃ
# Create an input file for the Joinpoint program(Èí¼þÔËÐÐÅäÖÃÎÄ¼þ)
filedir <- paste0(getwd(),'/')
jprun.ini.file =  "GBD.JPRun.ini"
cat(file = jprun.ini.file, "[Joinpoint Input Files]\n", append = FALSE)
cat(file = jprun.ini.file, paste0("Session File=", filedir, "GBD.Created.Session.ini\n"), append = TRUE)
cat(file = jprun.ini.file, paste0("Output File=", filedir, "GBD", ".jpo\n"), append = TRUE)
cat(file = jprun.ini.file, paste0("Export Options File=", filedir, "GBD.JPOptions.ini\n"), append = TRUE)
cat(file = jprun.ini.file, paste0("Run Options File=", filedir, "GBD.JPOptions.ini"), append = TRUE)


system(paste("jpCommand.exe", jprun.ini.file))

AAPC <- read.table('GBD.aapcexport.txt', header= TRUE)
AAPC <- AAPC[,c(1,6:8)]
names(AAPC)[2:4] <- c('val','lower','upper')

####  map for ASR
worldData <- map_data('world')
country_asr <- AAPC

country_asr$location <- as.character(country_asr$location) 
###ÒÔÏÂ´úÂëµÄÄ¿µÄÊÇÈÃcountry_asr$locationµÄ¹ú¼ÒÃû³ÆÓëworldDataµÄ¹ú¼ÒÃû³ÆÒ»ÖÂ
### ÕâÑù²ÅÄÜÈÃÊý¾ÝÓ³Éäµ½µØÍ¼ÉÏ
country_asr$location[country_asr$location == 'United States of America'] = 'USA'
country_asr$location[country_asr$location == 'Russian Federation'] = 'Russia'
country_asr$location[country_asr$location == 'United Kingdom'] = 'UK'
country_asr$location[country_asr$location == 'Congo'] = 'Republic of Congo'
country_asr$location[country_asr$location == "Iran (Islamic Republic of)"] = 'Iran'
country_asr$location[country_asr$location == "Democratic People's Republic of Korea"] = 'North Korea'
country_asr$location[country_asr$location == "Taiwan (Province of China)"] = 'Taiwan'
country_asr$location[country_asr$location == "Republic of Korea"] = 'South Korea'
country_asr$location[country_asr$location == "United Republic of Tanzania"] = 'Tanzania'
country_asr$location[country_asr$location == "Bolivia (Plurinational State of)"] = 'Bolivia'
country_asr$location[country_asr$location == "Venezuela (Bolivarian Republic of)"] = 'Venezuela'
country_asr$location[country_asr$location == "Czechia"] = 'Czech Republic'
country_asr$location[country_asr$location == "Republic of Moldova"] = 'Moldova'
country_asr$location[country_asr$location == "Viet Nam"] = 'Vietnam'
country_asr$location[country_asr$location == "Lao People's Democratic Republic"] = 'Laos'
country_asr$location[country_asr$location == "Syrian Arab Republic"] = 'Syria'
country_asr$location[country_asr$location == "North Macedonia"] = 'Macedonia'
country_asr$location[country_asr$location == "Micronesia (Federated States of)"] = 'Micronesia'
country_asr$location[country_asr$location == "Macedonia"] = 'North Macedonia'
country_asr$location[country_asr$location == "Trinidad and Tobago"] = 'Trinidad'
country_asr <- rbind(country_asr,country_asr[country_asr$location == "Trinidad",])
country_asr$location[country_asr$location == "Trinidad"] = 'Tobago'
country_asr$location[country_asr$location == "Cabo Verde"] = 'Cape Verde'
country_asr$location[country_asr$location == "United States Virgin Islands"] = 'Virgin Islands'
country_asr$location[country_asr$location == "Antigua and Barbuda"] = 'Antigu'
country_asr <- rbind(country_asr,country_asr[country_asr$location == "Antigu",])
country_asr$location[country_asr$location == "Antigu"] = 'Barbuda'
country_asr$location[country_asr$location == "Saint Kitts and Nevis"] = 'Saint Kitts'
country_asr <- rbind(country_asr,country_asr[country_asr$location == "Saint Kitts",])
country_asr$location[country_asr$location == "Saint Kitts"] = 'Nevis'
country_asr$location[country_asr$location == "CÃ´te d'Ivoire"] = 'Ivory Coast'
country_asr$location[country_asr$location == "Saint Vincent and the Grenadines"] = 'Saint Vincent'
country_asr <- rbind(country_asr,country_asr[country_asr$location == "Saint Vincent",])
country_asr$location[country_asr$location == "Saint Vincent"] = 'Grenadines'
country_asr$location[country_asr$location == "Eswatini"] = 'Swaziland'
country_asr$location[country_asr$location == "Brunei Darussalam"] = 'Brunei'


total <- full_join(worldData,country_asr,by = c('region'='location'))

p <- ggplot()
p1 <- p + geom_polygon(data=total, 
                       aes(x=long, y=lat, group = group,fill=val),
                       colour="black",size = .2) + 
  scale_fill_gradient2(low = "forestgreen",mid = 'white', high = "red",
                       midpoint = 0)+
  theme_void()+labs(x="", y="")+
  guides(fill = guide_colorbar(title='AAPC(%)'))+
  theme(legend.position = 'right')
p1


## pne
##ASR 
ASR_2019 <- subset(case,case$year==2019 & 
                     case$age=='Age-standardized' & 
                     case$metric== 'Rate' &
                     case$sex=='Both' &
                     case$cause=='Pneumoconiosis' &
                     case$measure=='Deaths')

ASR_2019 <- ASR_2019[,c(2,8,9,10)]
ASR_2019$val <- round(ASR_2019$val,2)
ASR_2019$lower <- round(ASR_2019$lower,2)
ASR_2019$upper <- round(ASR_2019$upper,2)


####  map for ASR
worldData <- map_data('world')
country_asr <- ASR_2019

country_asr$location <- as.character(country_asr$location) 
###ÒÔÏÂ´úÂëµÄÄ¿µÄÊÇÈÃcountry_asr$locationµÄ¹ú¼ÒÃû³ÆÓëworldDataµÄ¹ú¼ÒÃû³ÆÒ»ÖÂ
### ÕâÑù²ÅÄÜÈÃÊý¾ÝÓ³Éäµ½µØÍ¼ÉÏ
country_asr$location[country_asr$location == 'United States of America'] = 'USA'
country_asr$location[country_asr$location == 'Russian Federation'] = 'Russia'
country_asr$location[country_asr$location == 'United Kingdom'] = 'UK'
country_asr$location[country_asr$location == 'Congo'] = 'Republic of Congo'
country_asr$location[country_asr$location == "Iran (Islamic Republic of)"] = 'Iran'
country_asr$location[country_asr$location == "Democratic People's Republic of Korea"] = 'North Korea'
country_asr$location[country_asr$location == "Taiwan (Province of China)"] = 'Taiwan'
country_asr$location[country_asr$location == "Republic of Korea"] = 'South Korea'
country_asr$location[country_asr$location == "United Republic of Tanzania"] = 'Tanzania'
country_asr$location[country_asr$location == "Bolivia (Plurinational State of)"] = 'Bolivia'
country_asr$location[country_asr$location == "Venezuela (Bolivarian Republic of)"] = 'Venezuela'
country_asr$location[country_asr$location == "Czechia"] = 'Czech Republic'
country_asr$location[country_asr$location == "Republic of Moldova"] = 'Moldova'
country_asr$location[country_asr$location == "Viet Nam"] = 'Vietnam'
country_asr$location[country_asr$location == "Lao People's Democratic Republic"] = 'Laos'
country_asr$location[country_asr$location == "Syrian Arab Republic"] = 'Syria'
country_asr$location[country_asr$location == "North Macedonia"] = 'Macedonia'
country_asr$location[country_asr$location == "Micronesia (Federated States of)"] = 'Micronesia'
country_asr$location[country_asr$location == "Macedonia"] = 'North Macedonia'
country_asr$location[country_asr$location == "Trinidad and Tobago"] = 'Trinidad'
country_asr <- rbind(country_asr,country_asr[country_asr$location == "Trinidad",])
country_asr$location[country_asr$location == "Trinidad"] = 'Tobago'
country_asr$location[country_asr$location == "Cabo Verde"] = 'Cape Verde'
country_asr$location[country_asr$location == "United States Virgin Islands"] = 'Virgin Islands'
country_asr$location[country_asr$location == "Antigua and Barbuda"] = 'Antigu'
country_asr <- rbind(country_asr,country_asr[country_asr$location == "Antigu",])
country_asr$location[country_asr$location == "Antigu"] = 'Barbuda'
country_asr$location[country_asr$location == "Saint Kitts and Nevis"] = 'Saint Kitts'
country_asr <- rbind(country_asr,country_asr[country_asr$location == "Saint Kitts",])
country_asr$location[country_asr$location == "Saint Kitts"] = 'Nevis'
country_asr$location[country_asr$location == "CÃ´te d'Ivoire"] = 'Ivory Coast'
country_asr$location[country_asr$location == "Saint Vincent and the Grenadines"] = 'Saint Vincent'
country_asr <- rbind(country_asr,country_asr[country_asr$location == "Saint Vincent",])
country_asr$location[country_asr$location == "Saint Vincent"] = 'Grenadines'
country_asr$location[country_asr$location == "Eswatini"] = 'Swaziland'
country_asr$location[country_asr$location == "Brunei Darussalam"] = 'Brunei'


total <- full_join(worldData,country_asr,by = c('region'='location'))

p <- ggplot()
total <- total %>% mutate(val2 = cut(val, breaks = c(0,0.02,0.04,0.06,0.08,0.10,0.2,0.3,0.5,1.0,5),
                                     labels = c("0 to <0.02","0.02 to <0.04","0.04 to <0.06",'0.06 to <0.08',
                                                "0.08 to <0.10","0.10 to <0.20","0.20 to <0.30","0.30 to <0.50",
                                                "0.50 to <1.0",'1.0 to <5.0'),  ### breaksÐèÒª¸ù¾Ý×Ô¼ºµÄÊµ¼Ê½á¹ûÀ´µ÷Õû
                                     include.lowest = T,right = T))

p2 <- p + geom_polygon(data=total, 
                       aes(x=long, y=lat, group = group,fill=val2),
                       colour="black",size = .2) + 
  scale_fill_brewer(type='seq',palette='RdBu',direction=-1)+
  theme_void()+labs(x="", y="")+
  guides(fill = guide_legend(title='ASR(/10^5)'))+
  theme(legend.position = 'right')
p2

### AAPC
## APC
EAPC <- subset(case, case$age=='Age-standardized' & 
                 case$metric== 'Rate' &
                 case$sex=='Both' &
                 case$cause=='Pneumoconiosis' &
                 case$measure=='Deaths')

EAPC$SE <- (EAPC$upper-EAPC$lower)/(1.96*2)   ##¸ù¾Ý95%UI ¼ÆËã±ê×¼Îó
EAPC <- EAPC[,c(2,7,8,11)] ##»ñÈ¡µØÇø¡¢Äê·ÝÒÔ¼°¶ÔÓ¦µÄÊýÖµ
EAPC <- EAPC[order(EAPC$location,EAPC$year),]   ### joinpointÒªÇóÄê·Ý°´ÕÕÉýÐòÅÅÁÐ£¬ÇÒÒ»¸ö×é·ÅÔÚÒ»Æð
write.table(EAPC,'joinpoint.csv',row.names = F,col.names = F,sep = ',')

#### Õë¶ÔÅäÖÃÎÄ¼þ£¬Ð¡¸ÄµÄ»°¿ÉÒÔÔËÐÐÈçÏÂ´úÂë½øÐÐÐÞ¸Ä£¬±ÈÈçÎÒÃÇÐèÒªÐÞ¸ÄÊäÈëÎÄ¼þ£¬ÎÒÃÇ¿ÉÒÔÖ±½ÓÔÚRÖÐ½øÐÐ
####¶ÁÈ¡ÅäÖÃÎÄ¼þ
library(configr)
GBD_Created_Session <- read.config('GBD.Created.Session.ini')
GBD_JPOptions <- read.config('GBD.JPOptions.ini')
##ÐÞ¸ÄÅäÖÃÎÄ¼þ
GBD_Created_Session[["Datafile options"]][["Datafile name"]] <- 'E:/clinical data mining/Data for others/Analysis/GBD-2/joinpoint.csv'

###ÐÞ¸ÄÍê±ÏºóÌæ´úÔ­À´µÄÎÄ¼þ
write.config(config.dat = GBD_Created_Session, file.path = sprintf("%s/GBD.Created.Session.ini", getwd()), write.type = "ini")
write.config(config.dat = GBD_JPOptions, file.path = sprintf("%s/GBD.JPOptions.ini", getwd()), write.type = "ini")


### Èí¼þµ÷ÓÃ
# Create an input file for the Joinpoint program(Èí¼þÔËÐÐÅäÖÃÎÄ¼þ)
filedir <- paste0(getwd(),'/')
jprun.ini.file =  "GBD.JPRun.ini"
cat(file = jprun.ini.file, "[Joinpoint Input Files]\n", append = FALSE)
cat(file = jprun.ini.file, paste0("Session File=", filedir, "GBD.Created.Session.ini\n"), append = TRUE)
cat(file = jprun.ini.file, paste0("Output File=", filedir, "GBD", ".jpo\n"), append = TRUE)
cat(file = jprun.ini.file, paste0("Export Options File=", filedir, "GBD.JPOptions.ini\n"), append = TRUE)
cat(file = jprun.ini.file, paste0("Run Options File=", filedir, "GBD.JPOptions.ini"), append = TRUE)


system(paste("jpCommand.exe", jprun.ini.file))

AAPC <- read.table('GBD.aapcexport.txt', header= TRUE)
AAPC <- AAPC[,c(1,6:8)]
names(AAPC)[2:4] <- c('val','lower','upper')

####  map for ASR
worldData <- map_data('world')
country_asr <- AAPC

country_asr$location <- as.character(country_asr$location) 
###ÒÔÏÂ´úÂëµÄÄ¿µÄÊÇÈÃcountry_asr$locationµÄ¹ú¼ÒÃû³ÆÓëworldDataµÄ¹ú¼ÒÃû³ÆÒ»ÖÂ
### ÕâÑù²ÅÄÜÈÃÊý¾ÝÓ³Éäµ½µØÍ¼ÉÏ
country_asr$location[country_asr$location == 'United States of America'] = 'USA'
country_asr$location[country_asr$location == 'Russian Federation'] = 'Russia'
country_asr$location[country_asr$location == 'United Kingdom'] = 'UK'
country_asr$location[country_asr$location == 'Congo'] = 'Republic of Congo'
country_asr$location[country_asr$location == "Iran (Islamic Republic of)"] = 'Iran'
country_asr$location[country_asr$location == "Democratic People's Republic of Korea"] = 'North Korea'
country_asr$location[country_asr$location == "Taiwan (Province of China)"] = 'Taiwan'
country_asr$location[country_asr$location == "Republic of Korea"] = 'South Korea'
country_asr$location[country_asr$location == "United Republic of Tanzania"] = 'Tanzania'
country_asr$location[country_asr$location == "Bolivia (Plurinational State of)"] = 'Bolivia'
country_asr$location[country_asr$location == "Venezuela (Bolivarian Republic of)"] = 'Venezuela'
country_asr$location[country_asr$location == "Czechia"] = 'Czech Republic'
country_asr$location[country_asr$location == "Republic of Moldova"] = 'Moldova'
country_asr$location[country_asr$location == "Viet Nam"] = 'Vietnam'
country_asr$location[country_asr$location == "Lao People's Democratic Republic"] = 'Laos'
country_asr$location[country_asr$location == "Syrian Arab Republic"] = 'Syria'
country_asr$location[country_asr$location == "North Macedonia"] = 'Macedonia'
country_asr$location[country_asr$location == "Micronesia (Federated States of)"] = 'Micronesia'
country_asr$location[country_asr$location == "Macedonia"] = 'North Macedonia'
country_asr$location[country_asr$location == "Trinidad and Tobago"] = 'Trinidad'
country_asr <- rbind(country_asr,country_asr[country_asr$location == "Trinidad",])
country_asr$location[country_asr$location == "Trinidad"] = 'Tobago'
country_asr$location[country_asr$location == "Cabo Verde"] = 'Cape Verde'
country_asr$location[country_asr$location == "United States Virgin Islands"] = 'Virgin Islands'
country_asr$location[country_asr$location == "Antigua and Barbuda"] = 'Antigu'
country_asr <- rbind(country_asr,country_asr[country_asr$location == "Antigu",])
country_asr$location[country_asr$location == "Antigu"] = 'Barbuda'
country_asr$location[country_asr$location == "Saint Kitts and Nevis"] = 'Saint Kitts'
country_asr <- rbind(country_asr,country_asr[country_asr$location == "Saint Kitts",])
country_asr$location[country_asr$location == "Saint Kitts"] = 'Nevis'
country_asr$location[country_asr$location == "CÃ´te d'Ivoire"] = 'Ivory Coast'
country_asr$location[country_asr$location == "Saint Vincent and the Grenadines"] = 'Saint Vincent'
country_asr <- rbind(country_asr,country_asr[country_asr$location == "Saint Vincent",])
country_asr$location[country_asr$location == "Saint Vincent"] = 'Grenadines'
country_asr$location[country_asr$location == "Eswatini"] = 'Swaziland'
country_asr$location[country_asr$location == "Brunei Darussalam"] = 'Brunei'


total <- full_join(worldData,country_asr,by = c('region'='location'))

p <- ggplot()
p1 <- p + geom_polygon(data=total, 
                       aes(x=long, y=lat, group = group,fill=val),
                       colour="black",size = .2) + 
  scale_fill_gradient2(low = "forestgreen",mid = 'white', high = "red",
                       midpoint = 0)+
  theme_void()+labs(x="", y="")+
  guides(fill = guide_colorbar(title='AAPC(%)'))+
  theme(legend.position = 'right')
p1


## Other
##ASR 
ASR_2019 <- subset(case,case$year==2019 & 
                     case$age=='Age-standardized' & 
                     case$metric== 'Rate' &
                     case$sex=='Both' &
                     case$cause=='Other chronic respiratory diseases' &
                     case$measure=='Deaths')

ASR_2019 <- ASR_2019[,c(2,8,9,10)]
ASR_2019$val <- round(ASR_2019$val,2)
ASR_2019$lower <- round(ASR_2019$lower,2)
ASR_2019$upper <- round(ASR_2019$upper,2)


####  map for ASR
worldData <- map_data('world')
country_asr <- ASR_2019

country_asr$location <- as.character(country_asr$location) 
###ÒÔÏÂ´úÂëµÄÄ¿µÄÊÇÈÃcountry_asr$locationµÄ¹ú¼ÒÃû³ÆÓëworldDataµÄ¹ú¼ÒÃû³ÆÒ»ÖÂ
### ÕâÑù²ÅÄÜÈÃÊý¾ÝÓ³Éäµ½µØÍ¼ÉÏ
country_asr$location[country_asr$location == 'United States of America'] = 'USA'
country_asr$location[country_asr$location == 'Russian Federation'] = 'Russia'
country_asr$location[country_asr$location == 'United Kingdom'] = 'UK'
country_asr$location[country_asr$location == 'Congo'] = 'Republic of Congo'
country_asr$location[country_asr$location == "Iran (Islamic Republic of)"] = 'Iran'
country_asr$location[country_asr$location == "Democratic People's Republic of Korea"] = 'North Korea'
country_asr$location[country_asr$location == "Taiwan (Province of China)"] = 'Taiwan'
country_asr$location[country_asr$location == "Republic of Korea"] = 'South Korea'
country_asr$location[country_asr$location == "United Republic of Tanzania"] = 'Tanzania'
country_asr$location[country_asr$location == "Bolivia (Plurinational State of)"] = 'Bolivia'
country_asr$location[country_asr$location == "Venezuela (Bolivarian Republic of)"] = 'Venezuela'
country_asr$location[country_asr$location == "Czechia"] = 'Czech Republic'
country_asr$location[country_asr$location == "Republic of Moldova"] = 'Moldova'
country_asr$location[country_asr$location == "Viet Nam"] = 'Vietnam'
country_asr$location[country_asr$location == "Lao People's Democratic Republic"] = 'Laos'
country_asr$location[country_asr$location == "Syrian Arab Republic"] = 'Syria'
country_asr$location[country_asr$location == "North Macedonia"] = 'Macedonia'
country_asr$location[country_asr$location == "Micronesia (Federated States of)"] = 'Micronesia'
country_asr$location[country_asr$location == "Macedonia"] = 'North Macedonia'
country_asr$location[country_asr$location == "Trinidad and Tobago"] = 'Trinidad'
country_asr <- rbind(country_asr,country_asr[country_asr$location == "Trinidad",])
country_asr$location[country_asr$location == "Trinidad"] = 'Tobago'
country_asr$location[country_asr$location == "Cabo Verde"] = 'Cape Verde'
country_asr$location[country_asr$location == "United States Virgin Islands"] = 'Virgin Islands'
country_asr$location[country_asr$location == "Antigua and Barbuda"] = 'Antigu'
country_asr <- rbind(country_asr,country_asr[country_asr$location == "Antigu",])
country_asr$location[country_asr$location == "Antigu"] = 'Barbuda'
country_asr$location[country_asr$location == "Saint Kitts and Nevis"] = 'Saint Kitts'
country_asr <- rbind(country_asr,country_asr[country_asr$location == "Saint Kitts",])
country_asr$location[country_asr$location == "Saint Kitts"] = 'Nevis'
country_asr$location[country_asr$location == "CÃ´te d'Ivoire"] = 'Ivory Coast'
country_asr$location[country_asr$location == "Saint Vincent and the Grenadines"] = 'Saint Vincent'
country_asr <- rbind(country_asr,country_asr[country_asr$location == "Saint Vincent",])
country_asr$location[country_asr$location == "Saint Vincent"] = 'Grenadines'
country_asr$location[country_asr$location == "Eswatini"] = 'Swaziland'
country_asr$location[country_asr$location == "Brunei Darussalam"] = 'Brunei'


total <- full_join(worldData,country_asr,by = c('region'='location'))

p <- ggplot()
total <- total %>% mutate(val2 = cut(val, breaks = c(0,0.2,0.4,0.6,0.8,1.0,2,5,20),
                                     labels = c("0 to <0.2","0.2 to <0.4","0.4 to <0.6",'0.6 to <0.8',
                                                "0.8 to <1.0",'1.0 to <2.0','2.0 to <5.0','5.0 to <16.0'),  ### breaksÐèÒª¸ù¾Ý×Ô¼ºµÄÊµ¼Ê½á¹ûÀ´µ÷Õû
                                     include.lowest = T,right = T))

p2 <- p + geom_polygon(data=total, 
                       aes(x=long, y=lat, group = group,fill=val2),
                       colour="black",size = .2) + 
  scale_fill_brewer(type='seq',palette='RdBu',direction=-1)+
  theme_void()+labs(x="", y="")+
  guides(fill = guide_legend(title='ASR(/10^5)'))+
  theme(legend.position = 'right')
p2

### AAPC
## APC
EAPC <- subset(case, case$age=='Age-standardized' & 
                 case$metric== 'Rate' &
                 case$sex=='Both' &
                 case$cause=='Other chronic respiratory diseases' &
                 case$measure=='Deaths')

EAPC$SE <- (EAPC$upper-EAPC$lower)/(1.96*2)   ##¸ù¾Ý95%UI ¼ÆËã±ê×¼Îó
EAPC <- EAPC[,c(2,7,8,11)] ##»ñÈ¡µØÇø¡¢Äê·ÝÒÔ¼°¶ÔÓ¦µÄÊýÖµ
EAPC <- EAPC[order(EAPC$location,EAPC$year),]   ### joinpointÒªÇóÄê·Ý°´ÕÕÉýÐòÅÅÁÐ£¬ÇÒÒ»¸ö×é·ÅÔÚÒ»Æð
write.table(EAPC,'joinpoint.csv',row.names = F,col.names = F,sep = ',')

#### Õë¶ÔÅäÖÃÎÄ¼þ£¬Ð¡¸ÄµÄ»°¿ÉÒÔÔËÐÐÈçÏÂ´úÂë½øÐÐÐÞ¸Ä£¬±ÈÈçÎÒÃÇÐèÒªÐÞ¸ÄÊäÈëÎÄ¼þ£¬ÎÒÃÇ¿ÉÒÔÖ±½ÓÔÚRÖÐ½øÐÐ
####¶ÁÈ¡ÅäÖÃÎÄ¼þ
library(configr)
GBD_Created_Session <- read.config('GBD.Created.Session.ini')
GBD_JPOptions <- read.config('GBD.JPOptions.ini')
##ÐÞ¸ÄÅäÖÃÎÄ¼þ
GBD_Created_Session[["Datafile options"]][["Datafile name"]] <- 'E:/clinical data mining/Data for others/Analysis/GBD-2/joinpoint.csv'

###ÐÞ¸ÄÍê±ÏºóÌæ´úÔ­À´µÄÎÄ¼þ
write.config(config.dat = GBD_Created_Session, file.path = sprintf("%s/GBD.Created.Session.ini", getwd()), write.type = "ini")
write.config(config.dat = GBD_JPOptions, file.path = sprintf("%s/GBD.JPOptions.ini", getwd()), write.type = "ini")


### Èí¼þµ÷ÓÃ
# Create an input file for the Joinpoint program(Èí¼þÔËÐÐÅäÖÃÎÄ¼þ)
filedir <- paste0(getwd(),'/')
jprun.ini.file =  "GBD.JPRun.ini"
cat(file = jprun.ini.file, "[Joinpoint Input Files]\n", append = FALSE)
cat(file = jprun.ini.file, paste0("Session File=", filedir, "GBD.Created.Session.ini\n"), append = TRUE)
cat(file = jprun.ini.file, paste0("Output File=", filedir, "GBD", ".jpo\n"), append = TRUE)
cat(file = jprun.ini.file, paste0("Export Options File=", filedir, "GBD.JPOptions.ini\n"), append = TRUE)
cat(file = jprun.ini.file, paste0("Run Options File=", filedir, "GBD.JPOptions.ini"), append = TRUE)


system(paste("jpCommand.exe", jprun.ini.file))

AAPC <- read.table('GBD.aapcexport.txt', header= TRUE)
AAPC <- AAPC[,c(1,6:8)]
names(AAPC)[2:4] <- c('val','lower','upper')

####  map for ASR
worldData <- map_data('world')
country_asr <- AAPC

country_asr$location <- as.character(country_asr$location) 
###ÒÔÏÂ´úÂëµÄÄ¿µÄÊÇÈÃcountry_asr$locationµÄ¹ú¼ÒÃû³ÆÓëworldDataµÄ¹ú¼ÒÃû³ÆÒ»ÖÂ
### ÕâÑù²ÅÄÜÈÃÊý¾ÝÓ³Éäµ½µØÍ¼ÉÏ
country_asr$location[country_asr$location == 'United States of America'] = 'USA'
country_asr$location[country_asr$location == 'Russian Federation'] = 'Russia'
country_asr$location[country_asr$location == 'United Kingdom'] = 'UK'
country_asr$location[country_asr$location == 'Congo'] = 'Republic of Congo'
country_asr$location[country_asr$location == "Iran (Islamic Republic of)"] = 'Iran'
country_asr$location[country_asr$location == "Democratic People's Republic of Korea"] = 'North Korea'
country_asr$location[country_asr$location == "Taiwan (Province of China)"] = 'Taiwan'
country_asr$location[country_asr$location == "Republic of Korea"] = 'South Korea'
country_asr$location[country_asr$location == "United Republic of Tanzania"] = 'Tanzania'
country_asr$location[country_asr$location == "Bolivia (Plurinational State of)"] = 'Bolivia'
country_asr$location[country_asr$location == "Venezuela (Bolivarian Republic of)"] = 'Venezuela'
country_asr$location[country_asr$location == "Czechia"] = 'Czech Republic'
country_asr$location[country_asr$location == "Republic of Moldova"] = 'Moldova'
country_asr$location[country_asr$location == "Viet Nam"] = 'Vietnam'
country_asr$location[country_asr$location == "Lao People's Democratic Republic"] = 'Laos'
country_asr$location[country_asr$location == "Syrian Arab Republic"] = 'Syria'
country_asr$location[country_asr$location == "North Macedonia"] = 'Macedonia'
country_asr$location[country_asr$location == "Micronesia (Federated States of)"] = 'Micronesia'
country_asr$location[country_asr$location == "Macedonia"] = 'North Macedonia'
country_asr$location[country_asr$location == "Trinidad and Tobago"] = 'Trinidad'
country_asr <- rbind(country_asr,country_asr[country_asr$location == "Trinidad",])
country_asr$location[country_asr$location == "Trinidad"] = 'Tobago'
country_asr$location[country_asr$location == "Cabo Verde"] = 'Cape Verde'
country_asr$location[country_asr$location == "United States Virgin Islands"] = 'Virgin Islands'
country_asr$location[country_asr$location == "Antigua and Barbuda"] = 'Antigu'
country_asr <- rbind(country_asr,country_asr[country_asr$location == "Antigu",])
country_asr$location[country_asr$location == "Antigu"] = 'Barbuda'
country_asr$location[country_asr$location == "Saint Kitts and Nevis"] = 'Saint Kitts'
country_asr <- rbind(country_asr,country_asr[country_asr$location == "Saint Kitts",])
country_asr$location[country_asr$location == "Saint Kitts"] = 'Nevis'
country_asr$location[country_asr$location == "CÃ´te d'Ivoire"] = 'Ivory Coast'
country_asr$location[country_asr$location == "Saint Vincent and the Grenadines"] = 'Saint Vincent'
country_asr <- rbind(country_asr,country_asr[country_asr$location == "Saint Vincent",])
country_asr$location[country_asr$location == "Saint Vincent"] = 'Grenadines'
country_asr$location[country_asr$location == "Eswatini"] = 'Swaziland'
country_asr$location[country_asr$location == "Brunei Darussalam"] = 'Brunei'


total <- full_join(worldData,country_asr,by = c('region'='location'))

p <- ggplot()
p1 <- p + geom_polygon(data=total, 
                       aes(x=long, y=lat, group = group,fill=val),
                       colour="black",size = .2) + 
  scale_fill_gradient2(low = "forestgreen",mid = 'white', high = "red",
                       midpoint = 0)+
  theme_void()+labs(x="", y="")+
  guides(fill = guide_colorbar(title='AAPC(%)'))+
  theme(legend.position = 'right')
p1


########################################################################
### DALYs
## overall
##ASR 
ASR_2019 <- subset(case,case$year==2019 & 
                     case$age=='Age-standardized' & 
                     case$metric== 'Rate' &
                     case$sex=='Both' &
                     case$cause=='Chronic respiratory diseases' &
                     case$measure=='DALYs (Disability-Adjusted Life Years)')

ASR_2019 <- ASR_2019[,c(2,8,9,10)]
ASR_2019$val <- round(ASR_2019$val,2)
ASR_2019$lower <- round(ASR_2019$lower,2)
ASR_2019$upper <- round(ASR_2019$upper,2)


####  map for ASR
worldData <- map_data('world')
country_asr <- ASR_2019

country_asr$location <- as.character(country_asr$location) 
###ÒÔÏÂ´úÂëµÄÄ¿µÄÊÇÈÃcountry_asr$locationµÄ¹ú¼ÒÃû³ÆÓëworldDataµÄ¹ú¼ÒÃû³ÆÒ»ÖÂ
### ÕâÑù²ÅÄÜÈÃÊý¾ÝÓ³Éäµ½µØÍ¼ÉÏ
country_asr$location[country_asr$location == 'United States of America'] = 'USA'
country_asr$location[country_asr$location == 'Russian Federation'] = 'Russia'
country_asr$location[country_asr$location == 'United Kingdom'] = 'UK'
country_asr$location[country_asr$location == 'Congo'] = 'Republic of Congo'
country_asr$location[country_asr$location == "Iran (Islamic Republic of)"] = 'Iran'
country_asr$location[country_asr$location == "Democratic People's Republic of Korea"] = 'North Korea'
country_asr$location[country_asr$location == "Taiwan (Province of China)"] = 'Taiwan'
country_asr$location[country_asr$location == "Republic of Korea"] = 'South Korea'
country_asr$location[country_asr$location == "United Republic of Tanzania"] = 'Tanzania'
country_asr$location[country_asr$location == "Bolivia (Plurinational State of)"] = 'Bolivia'
country_asr$location[country_asr$location == "Venezuela (Bolivarian Republic of)"] = 'Venezuela'
country_asr$location[country_asr$location == "Czechia"] = 'Czech Republic'
country_asr$location[country_asr$location == "Republic of Moldova"] = 'Moldova'
country_asr$location[country_asr$location == "Viet Nam"] = 'Vietnam'
country_asr$location[country_asr$location == "Lao People's Democratic Republic"] = 'Laos'
country_asr$location[country_asr$location == "Syrian Arab Republic"] = 'Syria'
country_asr$location[country_asr$location == "North Macedonia"] = 'Macedonia'
country_asr$location[country_asr$location == "Micronesia (Federated States of)"] = 'Micronesia'
country_asr$location[country_asr$location == "Macedonia"] = 'North Macedonia'
country_asr$location[country_asr$location == "Trinidad and Tobago"] = 'Trinidad'
country_asr <- rbind(country_asr,country_asr[country_asr$location == "Trinidad",])
country_asr$location[country_asr$location == "Trinidad"] = 'Tobago'
country_asr$location[country_asr$location == "Cabo Verde"] = 'Cape Verde'
country_asr$location[country_asr$location == "United States Virgin Islands"] = 'Virgin Islands'
country_asr$location[country_asr$location == "Antigua and Barbuda"] = 'Antigu'
country_asr <- rbind(country_asr,country_asr[country_asr$location == "Antigu",])
country_asr$location[country_asr$location == "Antigu"] = 'Barbuda'
country_asr$location[country_asr$location == "Saint Kitts and Nevis"] = 'Saint Kitts'
country_asr <- rbind(country_asr,country_asr[country_asr$location == "Saint Kitts",])
country_asr$location[country_asr$location == "Saint Kitts"] = 'Nevis'
country_asr$location[country_asr$location == "CÃ´te d'Ivoire"] = 'Ivory Coast'
country_asr$location[country_asr$location == "Saint Vincent and the Grenadines"] = 'Saint Vincent'
country_asr <- rbind(country_asr,country_asr[country_asr$location == "Saint Vincent",])
country_asr$location[country_asr$location == "Saint Vincent"] = 'Grenadines'
country_asr$location[country_asr$location == "Eswatini"] = 'Swaziland'
country_asr$location[country_asr$location == "Brunei Darussalam"] = 'Brunei'


total <- full_join(worldData,country_asr,by = c('region'='location'))

p <- ggplot()
total <- total %>% mutate(val2 = cut(val, breaks = c(0,500,700,900,1100,1300,1500,2000,2500,3000,5000),
                                     labels = c("<500","500 to <700","700 to <900",'900 to <1100',
                                                "1100 to <1300","1300 to <1500","1500 to <2000","2000 to <2500","2500 to <3000",
                                                '3000 to <5000'),  ### breaksÐèÒª¸ù¾Ý×Ô¼ºµÄÊµ¼Ê½á¹ûÀ´µ÷Õû
                                     include.lowest = T,right = T))

p2 <- p + geom_polygon(data=total, 
                       aes(x=long, y=lat, group = group,fill=val2),
                       colour="black",size = .2) + 
  scale_fill_brewer(type='seq',palette='RdBu',direction=-1)+
  theme_void()+labs(x="", y="")+
  guides(fill = guide_legend(title='ASR(/10^5)'))+
  theme(legend.position = 'right')
p2

### AAPC
## APC
EAPC <- subset(case, case$age=='Age-standardized' & 
                 case$metric== 'Rate' &
                 case$sex=='Both' &
                 case$cause=='Chronic respiratory diseases' &
                 case$measure=='DALYs (Disability-Adjusted Life Years)')

EAPC$SE <- (EAPC$upper-EAPC$lower)/(1.96*2)   ##¸ù¾Ý95%UI ¼ÆËã±ê×¼Îó
EAPC <- EAPC[,c(2,7,8,11)] ##»ñÈ¡µØÇø¡¢Äê·ÝÒÔ¼°¶ÔÓ¦µÄÊýÖµ
EAPC <- EAPC[order(EAPC$location,EAPC$year),]   ### joinpointÒªÇóÄê·Ý°´ÕÕÉýÐòÅÅÁÐ£¬ÇÒÒ»¸ö×é·ÅÔÚÒ»Æð
write.table(EAPC,'joinpoint.csv',row.names = F,col.names = F,sep = ',')

#### Õë¶ÔÅäÖÃÎÄ¼þ£¬Ð¡¸ÄµÄ»°¿ÉÒÔÔËÐÐÈçÏÂ´úÂë½øÐÐÐÞ¸Ä£¬±ÈÈçÎÒÃÇÐèÒªÐÞ¸ÄÊäÈëÎÄ¼þ£¬ÎÒÃÇ¿ÉÒÔÖ±½ÓÔÚRÖÐ½øÐÐ
####¶ÁÈ¡ÅäÖÃÎÄ¼þ
library(configr)
GBD_Created_Session <- read.config('GBD.Created.Session.ini')
GBD_JPOptions <- read.config('GBD.JPOptions.ini')
##ÐÞ¸ÄÅäÖÃÎÄ¼þ
GBD_Created_Session[["Datafile options"]][["Datafile name"]] <- 'E:/clinical data mining/Data for others/Analysis/GBD-2/joinpoint.csv'

###ÐÞ¸ÄÍê±ÏºóÌæ´úÔ­À´µÄÎÄ¼þ
write.config(config.dat = GBD_Created_Session, file.path = sprintf("%s/GBD.Created.Session.ini", getwd()), write.type = "ini")
write.config(config.dat = GBD_JPOptions, file.path = sprintf("%s/GBD.JPOptions.ini", getwd()), write.type = "ini")


### Èí¼þµ÷ÓÃ
# Create an input file for the Joinpoint program(Èí¼þÔËÐÐÅäÖÃÎÄ¼þ)
filedir <- paste0(getwd(),'/')
jprun.ini.file =  "GBD.JPRun.ini"
cat(file = jprun.ini.file, "[Joinpoint Input Files]\n", append = FALSE)
cat(file = jprun.ini.file, paste0("Session File=", filedir, "GBD.Created.Session.ini\n"), append = TRUE)
cat(file = jprun.ini.file, paste0("Output File=", filedir, "GBD", ".jpo\n"), append = TRUE)
cat(file = jprun.ini.file, paste0("Export Options File=", filedir, "GBD.JPOptions.ini\n"), append = TRUE)
cat(file = jprun.ini.file, paste0("Run Options File=", filedir, "GBD.JPOptions.ini"), append = TRUE)


system(paste("jpCommand.exe", jprun.ini.file))

AAPC <- read.table('GBD.aapcexport.txt', header= TRUE)
AAPC <- AAPC[,c(1,6:8)]
names(AAPC)[2:4] <- c('val','lower','upper')

####  map for ASR
worldData <- map_data('world')
country_asr <- AAPC

country_asr$location <- as.character(country_asr$location) 
###ÒÔÏÂ´úÂëµÄÄ¿µÄÊÇÈÃcountry_asr$locationµÄ¹ú¼ÒÃû³ÆÓëworldDataµÄ¹ú¼ÒÃû³ÆÒ»ÖÂ
### ÕâÑù²ÅÄÜÈÃÊý¾ÝÓ³Éäµ½µØÍ¼ÉÏ
country_asr$location[country_asr$location == 'United States of America'] = 'USA'
country_asr$location[country_asr$location == 'Russian Federation'] = 'Russia'
country_asr$location[country_asr$location == 'United Kingdom'] = 'UK'
country_asr$location[country_asr$location == 'Congo'] = 'Republic of Congo'
country_asr$location[country_asr$location == "Iran (Islamic Republic of)"] = 'Iran'
country_asr$location[country_asr$location == "Democratic People's Republic of Korea"] = 'North Korea'
country_asr$location[country_asr$location == "Taiwan (Province of China)"] = 'Taiwan'
country_asr$location[country_asr$location == "Republic of Korea"] = 'South Korea'
country_asr$location[country_asr$location == "United Republic of Tanzania"] = 'Tanzania'
country_asr$location[country_asr$location == "Bolivia (Plurinational State of)"] = 'Bolivia'
country_asr$location[country_asr$location == "Venezuela (Bolivarian Republic of)"] = 'Venezuela'
country_asr$location[country_asr$location == "Czechia"] = 'Czech Republic'
country_asr$location[country_asr$location == "Republic of Moldova"] = 'Moldova'
country_asr$location[country_asr$location == "Viet Nam"] = 'Vietnam'
country_asr$location[country_asr$location == "Lao People's Democratic Republic"] = 'Laos'
country_asr$location[country_asr$location == "Syrian Arab Republic"] = 'Syria'
country_asr$location[country_asr$location == "North Macedonia"] = 'Macedonia'
country_asr$location[country_asr$location == "Micronesia (Federated States of)"] = 'Micronesia'
country_asr$location[country_asr$location == "Macedonia"] = 'North Macedonia'
country_asr$location[country_asr$location == "Trinidad and Tobago"] = 'Trinidad'
country_asr <- rbind(country_asr,country_asr[country_asr$location == "Trinidad",])
country_asr$location[country_asr$location == "Trinidad"] = 'Tobago'
country_asr$location[country_asr$location == "Cabo Verde"] = 'Cape Verde'
country_asr$location[country_asr$location == "United States Virgin Islands"] = 'Virgin Islands'
country_asr$location[country_asr$location == "Antigua and Barbuda"] = 'Antigu'
country_asr <- rbind(country_asr,country_asr[country_asr$location == "Antigu",])
country_asr$location[country_asr$location == "Antigu"] = 'Barbuda'
country_asr$location[country_asr$location == "Saint Kitts and Nevis"] = 'Saint Kitts'
country_asr <- rbind(country_asr,country_asr[country_asr$location == "Saint Kitts",])
country_asr$location[country_asr$location == "Saint Kitts"] = 'Nevis'
country_asr$location[country_asr$location == "CÃ´te d'Ivoire"] = 'Ivory Coast'
country_asr$location[country_asr$location == "Saint Vincent and the Grenadines"] = 'Saint Vincent'
country_asr <- rbind(country_asr,country_asr[country_asr$location == "Saint Vincent",])
country_asr$location[country_asr$location == "Saint Vincent"] = 'Grenadines'
country_asr$location[country_asr$location == "Eswatini"] = 'Swaziland'
country_asr$location[country_asr$location == "Brunei Darussalam"] = 'Brunei'


total <- full_join(worldData,country_asr,by = c('region'='location'))

p <- ggplot()
p1 <- p + geom_polygon(data=total, 
                       aes(x=long, y=lat, group = group,fill=val),
                       colour="black",size = .2) + 
  scale_fill_gradient2(low = "forestgreen",mid = 'white', high = "red",
                       midpoint = 0)+
  theme_void()+labs(x="", y="")+
  guides(fill = guide_colorbar(title='AAPC(%)'))+
  theme(legend.position = 'right')
p1


## COPD
##ASR 
ASR_2019 <- subset(case,case$year==2019 & 
                     case$age=='Age-standardized' & 
                     case$metric== 'Rate' &
                     case$sex=='Both' &
                     case$cause=='Chronic obstructive pulmonary disease' &
                     case$measure=='DALYs (Disability-Adjusted Life Years)')

ASR_2019 <- ASR_2019[,c(2,8,9,10)]
ASR_2019$val <- round(ASR_2019$val,2)
ASR_2019$lower <- round(ASR_2019$lower,2)
ASR_2019$upper <- round(ASR_2019$upper,2)


####  map for ASR
worldData <- map_data('world')
country_asr <- ASR_2019

country_asr$location <- as.character(country_asr$location) 
###ÒÔÏÂ´úÂëµÄÄ¿µÄÊÇÈÃcountry_asr$locationµÄ¹ú¼ÒÃû³ÆÓëworldDataµÄ¹ú¼ÒÃû³ÆÒ»ÖÂ
### ÕâÑù²ÅÄÜÈÃÊý¾ÝÓ³Éäµ½µØÍ¼ÉÏ
country_asr$location[country_asr$location == 'United States of America'] = 'USA'
country_asr$location[country_asr$location == 'Russian Federation'] = 'Russia'
country_asr$location[country_asr$location == 'United Kingdom'] = 'UK'
country_asr$location[country_asr$location == 'Congo'] = 'Republic of Congo'
country_asr$location[country_asr$location == "Iran (Islamic Republic of)"] = 'Iran'
country_asr$location[country_asr$location == "Democratic People's Republic of Korea"] = 'North Korea'
country_asr$location[country_asr$location == "Taiwan (Province of China)"] = 'Taiwan'
country_asr$location[country_asr$location == "Republic of Korea"] = 'South Korea'
country_asr$location[country_asr$location == "United Republic of Tanzania"] = 'Tanzania'
country_asr$location[country_asr$location == "Bolivia (Plurinational State of)"] = 'Bolivia'
country_asr$location[country_asr$location == "Venezuela (Bolivarian Republic of)"] = 'Venezuela'
country_asr$location[country_asr$location == "Czechia"] = 'Czech Republic'
country_asr$location[country_asr$location == "Republic of Moldova"] = 'Moldova'
country_asr$location[country_asr$location == "Viet Nam"] = 'Vietnam'
country_asr$location[country_asr$location == "Lao People's Democratic Republic"] = 'Laos'
country_asr$location[country_asr$location == "Syrian Arab Republic"] = 'Syria'
country_asr$location[country_asr$location == "North Macedonia"] = 'Macedonia'
country_asr$location[country_asr$location == "Micronesia (Federated States of)"] = 'Micronesia'
country_asr$location[country_asr$location == "Macedonia"] = 'North Macedonia'
country_asr$location[country_asr$location == "Trinidad and Tobago"] = 'Trinidad'
country_asr <- rbind(country_asr,country_asr[country_asr$location == "Trinidad",])
country_asr$location[country_asr$location == "Trinidad"] = 'Tobago'
country_asr$location[country_asr$location == "Cabo Verde"] = 'Cape Verde'
country_asr$location[country_asr$location == "United States Virgin Islands"] = 'Virgin Islands'
country_asr$location[country_asr$location == "Antigua and Barbuda"] = 'Antigu'
country_asr <- rbind(country_asr,country_asr[country_asr$location == "Antigu",])
country_asr$location[country_asr$location == "Antigu"] = 'Barbuda'
country_asr$location[country_asr$location == "Saint Kitts and Nevis"] = 'Saint Kitts'
country_asr <- rbind(country_asr,country_asr[country_asr$location == "Saint Kitts",])
country_asr$location[country_asr$location == "Saint Kitts"] = 'Nevis'
country_asr$location[country_asr$location == "CÃ´te d'Ivoire"] = 'Ivory Coast'
country_asr$location[country_asr$location == "Saint Vincent and the Grenadines"] = 'Saint Vincent'
country_asr <- rbind(country_asr,country_asr[country_asr$location == "Saint Vincent",])
country_asr$location[country_asr$location == "Saint Vincent"] = 'Grenadines'
country_asr$location[country_asr$location == "Eswatini"] = 'Swaziland'
country_asr$location[country_asr$location == "Brunei Darussalam"] = 'Brunei'


total <- full_join(worldData,country_asr,by = c('region'='location'))

p <- ggplot()
total <- total %>% mutate(val2 = cut(val, breaks = c(0,200,300,400,500,600,700,800,1000,2000,5000),
                               labels = c("150 to <200","200 to <300","300 to <400","400 to <500","500 to <600",'600 to <700',
                         "700 to <800","800 to <1000","1000 to <2000","2000 to <3000"),  ### breaksÐèÒª¸ù¾Ý×Ô¼ºµÄÊµ¼Ê½á¹ûÀ´µ÷Õû
                            include.lowest = T,right = T))
p2 <- p + geom_polygon(data=total, 
                       aes(x=long, y=lat, group = group,fill=val2),
                       colour="black",size = .2) + 
  scale_fill_brewer(type='seq',palette='RdBu',direction=-1)+
  theme_void()+labs(x="", y="")+
  guides(fill = guide_legend(title='ASR(/10^5)'))+
  theme(legend.position = 'right')
p2

### AAPC
## APC
EAPC <- subset(case, case$age=='Age-standardized' & 
                 case$metric== 'Rate' &
                 case$sex=='Both' &
                 case$cause=='Chronic obstructive pulmonary disease' &
                 case$measure=='DALYs (Disability-Adjusted Life Years)')

EAPC$SE <- (EAPC$upper-EAPC$lower)/(1.96*2)   ##¸ù¾Ý95%UI ¼ÆËã±ê×¼Îó
EAPC <- EAPC[,c(2,7,8,11)] ##»ñÈ¡µØÇø¡¢Äê·ÝÒÔ¼°¶ÔÓ¦µÄÊýÖµ
EAPC <- EAPC[order(EAPC$location,EAPC$year),]   ### joinpointÒªÇóÄê·Ý°´ÕÕÉýÐòÅÅÁÐ£¬ÇÒÒ»¸ö×é·ÅÔÚÒ»Æð
write.table(EAPC,'joinpoint.csv',row.names = F,col.names = F,sep = ',')

#### Õë¶ÔÅäÖÃÎÄ¼þ£¬Ð¡¸ÄµÄ»°¿ÉÒÔÔËÐÐÈçÏÂ´úÂë½øÐÐÐÞ¸Ä£¬±ÈÈçÎÒÃÇÐèÒªÐÞ¸ÄÊäÈëÎÄ¼þ£¬ÎÒÃÇ¿ÉÒÔÖ±½ÓÔÚRÖÐ½øÐÐ
####¶ÁÈ¡ÅäÖÃÎÄ¼þ
library(configr)
GBD_Created_Session <- read.config('GBD.Created.Session.ini')
GBD_JPOptions <- read.config('GBD.JPOptions.ini')
##ÐÞ¸ÄÅäÖÃÎÄ¼þ
GBD_Created_Session[["Datafile options"]][["Datafile name"]] <- 'E:/clinical data mining/Data for others/Analysis/GBD-2/joinpoint.csv'

###ÐÞ¸ÄÍê±ÏºóÌæ´úÔ­À´µÄÎÄ¼þ
write.config(config.dat = GBD_Created_Session, file.path = sprintf("%s/GBD.Created.Session.ini", getwd()), write.type = "ini")
write.config(config.dat = GBD_JPOptions, file.path = sprintf("%s/GBD.JPOptions.ini", getwd()), write.type = "ini")


### Èí¼þµ÷ÓÃ
# Create an input file for the Joinpoint program(Èí¼þÔËÐÐÅäÖÃÎÄ¼þ)
filedir <- paste0(getwd(),'/')
jprun.ini.file =  "GBD.JPRun.ini"
cat(file = jprun.ini.file, "[Joinpoint Input Files]\n", append = FALSE)
cat(file = jprun.ini.file, paste0("Session File=", filedir, "GBD.Created.Session.ini\n"), append = TRUE)
cat(file = jprun.ini.file, paste0("Output File=", filedir, "GBD", ".jpo\n"), append = TRUE)
cat(file = jprun.ini.file, paste0("Export Options File=", filedir, "GBD.JPOptions.ini\n"), append = TRUE)
cat(file = jprun.ini.file, paste0("Run Options File=", filedir, "GBD.JPOptions.ini"), append = TRUE)


system(paste("jpCommand.exe", jprun.ini.file))

AAPC <- read.table('GBD.aapcexport.txt', header= TRUE)
AAPC <- AAPC[,c(1,6:8)]
names(AAPC)[2:4] <- c('val','lower','upper')

####  map for ASR
worldData <- map_data('world')
country_asr <- AAPC

country_asr$location <- as.character(country_asr$location) 
###ÒÔÏÂ´úÂëµÄÄ¿µÄÊÇÈÃcountry_asr$locationµÄ¹ú¼ÒÃû³ÆÓëworldDataµÄ¹ú¼ÒÃû³ÆÒ»ÖÂ
### ÕâÑù²ÅÄÜÈÃÊý¾ÝÓ³Éäµ½µØÍ¼ÉÏ
country_asr$location[country_asr$location == 'United States of America'] = 'USA'
country_asr$location[country_asr$location == 'Russian Federation'] = 'Russia'
country_asr$location[country_asr$location == 'United Kingdom'] = 'UK'
country_asr$location[country_asr$location == 'Congo'] = 'Republic of Congo'
country_asr$location[country_asr$location == "Iran (Islamic Republic of)"] = 'Iran'
country_asr$location[country_asr$location == "Democratic People's Republic of Korea"] = 'North Korea'
country_asr$location[country_asr$location == "Taiwan (Province of China)"] = 'Taiwan'
country_asr$location[country_asr$location == "Republic of Korea"] = 'South Korea'
country_asr$location[country_asr$location == "United Republic of Tanzania"] = 'Tanzania'
country_asr$location[country_asr$location == "Bolivia (Plurinational State of)"] = 'Bolivia'
country_asr$location[country_asr$location == "Venezuela (Bolivarian Republic of)"] = 'Venezuela'
country_asr$location[country_asr$location == "Czechia"] = 'Czech Republic'
country_asr$location[country_asr$location == "Republic of Moldova"] = 'Moldova'
country_asr$location[country_asr$location == "Viet Nam"] = 'Vietnam'
country_asr$location[country_asr$location == "Lao People's Democratic Republic"] = 'Laos'
country_asr$location[country_asr$location == "Syrian Arab Republic"] = 'Syria'
country_asr$location[country_asr$location == "North Macedonia"] = 'Macedonia'
country_asr$location[country_asr$location == "Micronesia (Federated States of)"] = 'Micronesia'
country_asr$location[country_asr$location == "Macedonia"] = 'North Macedonia'
country_asr$location[country_asr$location == "Trinidad and Tobago"] = 'Trinidad'
country_asr <- rbind(country_asr,country_asr[country_asr$location == "Trinidad",])
country_asr$location[country_asr$location == "Trinidad"] = 'Tobago'
country_asr$location[country_asr$location == "Cabo Verde"] = 'Cape Verde'
country_asr$location[country_asr$location == "United States Virgin Islands"] = 'Virgin Islands'
country_asr$location[country_asr$location == "Antigua and Barbuda"] = 'Antigu'
country_asr <- rbind(country_asr,country_asr[country_asr$location == "Antigu",])
country_asr$location[country_asr$location == "Antigu"] = 'Barbuda'
country_asr$location[country_asr$location == "Saint Kitts and Nevis"] = 'Saint Kitts'
country_asr <- rbind(country_asr,country_asr[country_asr$location == "Saint Kitts",])
country_asr$location[country_asr$location == "Saint Kitts"] = 'Nevis'
country_asr$location[country_asr$location == "CÃ´te d'Ivoire"] = 'Ivory Coast'
country_asr$location[country_asr$location == "Saint Vincent and the Grenadines"] = 'Saint Vincent'
country_asr <- rbind(country_asr,country_asr[country_asr$location == "Saint Vincent",])
country_asr$location[country_asr$location == "Saint Vincent"] = 'Grenadines'
country_asr$location[country_asr$location == "Eswatini"] = 'Swaziland'
country_asr$location[country_asr$location == "Brunei Darussalam"] = 'Brunei'


total <- full_join(worldData,country_asr,by = c('region'='location'))

p <- ggplot()
p1 <- p + geom_polygon(data=total, 
                       aes(x=long, y=lat, group = group,fill=val),
                       colour="black",size = .2) + 
  scale_fill_gradient2(low = "forestgreen",mid = 'white', high = "red",
                       midpoint = 0)+
  theme_void()+labs(x="", y="")+
  guides(fill = guide_colorbar(title='AAPC(%)'))+
  theme(legend.position = 'right')
p1


## asthma
##ASR 
ASR_2019 <- subset(case,case$year==2019 & 
                     case$age=='Age-standardized' & 
                     case$metric== 'Rate' &
                     case$sex=='Both' &
                     case$cause=='Asthma' &
                     case$measure=='DALYs (Disability-Adjusted Life Years)')

ASR_2019 <- ASR_2019[,c(2,8,9,10)]
ASR_2019$val <- round(ASR_2019$val,2)
ASR_2019$lower <- round(ASR_2019$lower,2)
ASR_2019$upper <- round(ASR_2019$upper,2)


####  map for ASR
worldData <- map_data('world')
country_asr <- ASR_2019

country_asr$location <- as.character(country_asr$location) 
###ÒÔÏÂ´úÂëµÄÄ¿µÄÊÇÈÃcountry_asr$locationµÄ¹ú¼ÒÃû³ÆÓëworldDataµÄ¹ú¼ÒÃû³ÆÒ»ÖÂ
### ÕâÑù²ÅÄÜÈÃÊý¾ÝÓ³Éäµ½µØÍ¼ÉÏ
country_asr$location[country_asr$location == 'United States of America'] = 'USA'
country_asr$location[country_asr$location == 'Russian Federation'] = 'Russia'
country_asr$location[country_asr$location == 'United Kingdom'] = 'UK'
country_asr$location[country_asr$location == 'Congo'] = 'Republic of Congo'
country_asr$location[country_asr$location == "Iran (Islamic Republic of)"] = 'Iran'
country_asr$location[country_asr$location == "Democratic People's Republic of Korea"] = 'North Korea'
country_asr$location[country_asr$location == "Taiwan (Province of China)"] = 'Taiwan'
country_asr$location[country_asr$location == "Republic of Korea"] = 'South Korea'
country_asr$location[country_asr$location == "United Republic of Tanzania"] = 'Tanzania'
country_asr$location[country_asr$location == "Bolivia (Plurinational State of)"] = 'Bolivia'
country_asr$location[country_asr$location == "Venezuela (Bolivarian Republic of)"] = 'Venezuela'
country_asr$location[country_asr$location == "Czechia"] = 'Czech Republic'
country_asr$location[country_asr$location == "Republic of Moldova"] = 'Moldova'
country_asr$location[country_asr$location == "Viet Nam"] = 'Vietnam'
country_asr$location[country_asr$location == "Lao People's Democratic Republic"] = 'Laos'
country_asr$location[country_asr$location == "Syrian Arab Republic"] = 'Syria'
country_asr$location[country_asr$location == "North Macedonia"] = 'Macedonia'
country_asr$location[country_asr$location == "Micronesia (Federated States of)"] = 'Micronesia'
country_asr$location[country_asr$location == "Macedonia"] = 'North Macedonia'
country_asr$location[country_asr$location == "Trinidad and Tobago"] = 'Trinidad'
country_asr <- rbind(country_asr,country_asr[country_asr$location == "Trinidad",])
country_asr$location[country_asr$location == "Trinidad"] = 'Tobago'
country_asr$location[country_asr$location == "Cabo Verde"] = 'Cape Verde'
country_asr$location[country_asr$location == "United States Virgin Islands"] = 'Virgin Islands'
country_asr$location[country_asr$location == "Antigua and Barbuda"] = 'Antigu'
country_asr <- rbind(country_asr,country_asr[country_asr$location == "Antigu",])
country_asr$location[country_asr$location == "Antigu"] = 'Barbuda'
country_asr$location[country_asr$location == "Saint Kitts and Nevis"] = 'Saint Kitts'
country_asr <- rbind(country_asr,country_asr[country_asr$location == "Saint Kitts",])
country_asr$location[country_asr$location == "Saint Kitts"] = 'Nevis'
country_asr$location[country_asr$location == "CÃ´te d'Ivoire"] = 'Ivory Coast'
country_asr$location[country_asr$location == "Saint Vincent and the Grenadines"] = 'Saint Vincent'
country_asr <- rbind(country_asr,country_asr[country_asr$location == "Saint Vincent",])
country_asr$location[country_asr$location == "Saint Vincent"] = 'Grenadines'
country_asr$location[country_asr$location == "Eswatini"] = 'Swaziland'
country_asr$location[country_asr$location == "Brunei Darussalam"] = 'Brunei'


total <- full_join(worldData,country_asr,by = c('region'='location'))

p <- ggplot()
total <- total %>% mutate(val2 = cut(val, breaks = c(0,150,200,250,300,400,500,800,5000),
                                     labels = c("90 to <150","150 to <200","200 to <250","250 to <300","300 to <400",'400 to <500',
                                                "500 to <800","800 to <2000"),  ### breaksÐèÒª¸ù¾Ý×Ô¼ºµÄÊµ¼Ê½á¹ûÀ´µ÷Õû
                                     include.lowest = T,right = T))

p2 <- p + geom_polygon(data=total, 
                       aes(x=long, y=lat, group = group,fill=val2),
                       colour="black",size = .2) + 
  scale_fill_brewer(type='seq',palette='RdBu',direction=-1)+
  theme_void()+labs(x="", y="")+
  guides(fill = guide_legend(title='ASR(/10^5)'))+
  theme(legend.position = 'right')
p2

### AAPC
## APC
EAPC <- subset(case, case$age=='Age-standardized' & 
                 case$metric== 'Rate' &
                 case$sex=='Both' &
                 case$cause=='Asthma' &
                 case$measure=='DALYs (Disability-Adjusted Life Years)')

EAPC$SE <- (EAPC$upper-EAPC$lower)/(1.96*2)   ##¸ù¾Ý95%UI ¼ÆËã±ê×¼Îó
EAPC <- EAPC[,c(2,7,8,11)] ##»ñÈ¡µØÇø¡¢Äê·ÝÒÔ¼°¶ÔÓ¦µÄÊýÖµ
EAPC <- EAPC[order(EAPC$location,EAPC$year),]   ### joinpointÒªÇóÄê·Ý°´ÕÕÉýÐòÅÅÁÐ£¬ÇÒÒ»¸ö×é·ÅÔÚÒ»Æð
write.table(EAPC,'joinpoint.csv',row.names = F,col.names = F,sep = ',')

#### Õë¶ÔÅäÖÃÎÄ¼þ£¬Ð¡¸ÄµÄ»°¿ÉÒÔÔËÐÐÈçÏÂ´úÂë½øÐÐÐÞ¸Ä£¬±ÈÈçÎÒÃÇÐèÒªÐÞ¸ÄÊäÈëÎÄ¼þ£¬ÎÒÃÇ¿ÉÒÔÖ±½ÓÔÚRÖÐ½øÐÐ
####¶ÁÈ¡ÅäÖÃÎÄ¼þ
library(configr)
GBD_Created_Session <- read.config('GBD.Created.Session.ini')
GBD_JPOptions <- read.config('GBD.JPOptions.ini')
##ÐÞ¸ÄÅäÖÃÎÄ¼þ
GBD_Created_Session[["Datafile options"]][["Datafile name"]] <- 'E:/clinical data mining/Data for others/Analysis/GBD-2/joinpoint.csv'

###ÐÞ¸ÄÍê±ÏºóÌæ´úÔ­À´µÄÎÄ¼þ
write.config(config.dat = GBD_Created_Session, file.path = sprintf("%s/GBD.Created.Session.ini", getwd()), write.type = "ini")
write.config(config.dat = GBD_JPOptions, file.path = sprintf("%s/GBD.JPOptions.ini", getwd()), write.type = "ini")


### Èí¼þµ÷ÓÃ
# Create an input file for the Joinpoint program(Èí¼þÔËÐÐÅäÖÃÎÄ¼þ)
filedir <- paste0(getwd(),'/')
jprun.ini.file =  "GBD.JPRun.ini"
cat(file = jprun.ini.file, "[Joinpoint Input Files]\n", append = FALSE)
cat(file = jprun.ini.file, paste0("Session File=", filedir, "GBD.Created.Session.ini\n"), append = TRUE)
cat(file = jprun.ini.file, paste0("Output File=", filedir, "GBD", ".jpo\n"), append = TRUE)
cat(file = jprun.ini.file, paste0("Export Options File=", filedir, "GBD.JPOptions.ini\n"), append = TRUE)
cat(file = jprun.ini.file, paste0("Run Options File=", filedir, "GBD.JPOptions.ini"), append = TRUE)


system(paste("jpCommand.exe", jprun.ini.file))

AAPC <- read.table('GBD.aapcexport.txt', header= TRUE)
AAPC <- AAPC[,c(1,6:8)]
names(AAPC)[2:4] <- c('val','lower','upper')

####  map for ASR
worldData <- map_data('world')
country_asr <- AAPC

country_asr$location <- as.character(country_asr$location) 
###ÒÔÏÂ´úÂëµÄÄ¿µÄÊÇÈÃcountry_asr$locationµÄ¹ú¼ÒÃû³ÆÓëworldDataµÄ¹ú¼ÒÃû³ÆÒ»ÖÂ
### ÕâÑù²ÅÄÜÈÃÊý¾ÝÓ³Éäµ½µØÍ¼ÉÏ
country_asr$location[country_asr$location == 'United States of America'] = 'USA'
country_asr$location[country_asr$location == 'Russian Federation'] = 'Russia'
country_asr$location[country_asr$location == 'United Kingdom'] = 'UK'
country_asr$location[country_asr$location == 'Congo'] = 'Republic of Congo'
country_asr$location[country_asr$location == "Iran (Islamic Republic of)"] = 'Iran'
country_asr$location[country_asr$location == "Democratic People's Republic of Korea"] = 'North Korea'
country_asr$location[country_asr$location == "Taiwan (Province of China)"] = 'Taiwan'
country_asr$location[country_asr$location == "Republic of Korea"] = 'South Korea'
country_asr$location[country_asr$location == "United Republic of Tanzania"] = 'Tanzania'
country_asr$location[country_asr$location == "Bolivia (Plurinational State of)"] = 'Bolivia'
country_asr$location[country_asr$location == "Venezuela (Bolivarian Republic of)"] = 'Venezuela'
country_asr$location[country_asr$location == "Czechia"] = 'Czech Republic'
country_asr$location[country_asr$location == "Republic of Moldova"] = 'Moldova'
country_asr$location[country_asr$location == "Viet Nam"] = 'Vietnam'
country_asr$location[country_asr$location == "Lao People's Democratic Republic"] = 'Laos'
country_asr$location[country_asr$location == "Syrian Arab Republic"] = 'Syria'
country_asr$location[country_asr$location == "North Macedonia"] = 'Macedonia'
country_asr$location[country_asr$location == "Micronesia (Federated States of)"] = 'Micronesia'
country_asr$location[country_asr$location == "Macedonia"] = 'North Macedonia'
country_asr$location[country_asr$location == "Trinidad and Tobago"] = 'Trinidad'
country_asr <- rbind(country_asr,country_asr[country_asr$location == "Trinidad",])
country_asr$location[country_asr$location == "Trinidad"] = 'Tobago'
country_asr$location[country_asr$location == "Cabo Verde"] = 'Cape Verde'
country_asr$location[country_asr$location == "United States Virgin Islands"] = 'Virgin Islands'
country_asr$location[country_asr$location == "Antigua and Barbuda"] = 'Antigu'
country_asr <- rbind(country_asr,country_asr[country_asr$location == "Antigu",])
country_asr$location[country_asr$location == "Antigu"] = 'Barbuda'
country_asr$location[country_asr$location == "Saint Kitts and Nevis"] = 'Saint Kitts'
country_asr <- rbind(country_asr,country_asr[country_asr$location == "Saint Kitts",])
country_asr$location[country_asr$location == "Saint Kitts"] = 'Nevis'
country_asr$location[country_asr$location == "CÃ´te d'Ivoire"] = 'Ivory Coast'
country_asr$location[country_asr$location == "Saint Vincent and the Grenadines"] = 'Saint Vincent'
country_asr <- rbind(country_asr,country_asr[country_asr$location == "Saint Vincent",])
country_asr$location[country_asr$location == "Saint Vincent"] = 'Grenadines'
country_asr$location[country_asr$location == "Eswatini"] = 'Swaziland'
country_asr$location[country_asr$location == "Brunei Darussalam"] = 'Brunei'


total <- full_join(worldData,country_asr,by = c('region'='location'))

p <- ggplot()
p1 <- p + geom_polygon(data=total, 
                       aes(x=long, y=lat, group = group,fill=val),
                       colour="black",size = .2) + 
  scale_fill_gradient2(low = "forestgreen",mid = 'white', high = "red",
                       midpoint = 0)+
  theme_void()+labs(x="", y="")+
  guides(fill = guide_colorbar(title='AAPC(%)'))+
  theme(legend.position = 'right')
p1


## ILD
##ASR 
ASR_2019 <- subset(case,case$year==2019 & 
                     case$age=='Age-standardized' & 
                     case$metric== 'Rate' &
                     case$sex=='Both' &
                     case$cause=='Interstitial lung disease and pulmonary sarcoidosis' &
                     case$measure=='DALYs (Disability-Adjusted Life Years)')

ASR_2019 <- ASR_2019[,c(2,8,9,10)]
ASR_2019$val <- round(ASR_2019$val,2)
ASR_2019$lower <- round(ASR_2019$lower,2)
ASR_2019$upper <- round(ASR_2019$upper,2)


####  map for ASR
worldData <- map_data('world')
country_asr <- ASR_2019

country_asr$location <- as.character(country_asr$location) 
###ÒÔÏÂ´úÂëµÄÄ¿µÄÊÇÈÃcountry_asr$locationµÄ¹ú¼ÒÃû³ÆÓëworldDataµÄ¹ú¼ÒÃû³ÆÒ»ÖÂ
### ÕâÑù²ÅÄÜÈÃÊý¾ÝÓ³Éäµ½µØÍ¼ÉÏ
country_asr$location[country_asr$location == 'United States of America'] = 'USA'
country_asr$location[country_asr$location == 'Russian Federation'] = 'Russia'
country_asr$location[country_asr$location == 'United Kingdom'] = 'UK'
country_asr$location[country_asr$location == 'Congo'] = 'Republic of Congo'
country_asr$location[country_asr$location == "Iran (Islamic Republic of)"] = 'Iran'
country_asr$location[country_asr$location == "Democratic People's Republic of Korea"] = 'North Korea'
country_asr$location[country_asr$location == "Taiwan (Province of China)"] = 'Taiwan'
country_asr$location[country_asr$location == "Republic of Korea"] = 'South Korea'
country_asr$location[country_asr$location == "United Republic of Tanzania"] = 'Tanzania'
country_asr$location[country_asr$location == "Bolivia (Plurinational State of)"] = 'Bolivia'
country_asr$location[country_asr$location == "Venezuela (Bolivarian Republic of)"] = 'Venezuela'
country_asr$location[country_asr$location == "Czechia"] = 'Czech Republic'
country_asr$location[country_asr$location == "Republic of Moldova"] = 'Moldova'
country_asr$location[country_asr$location == "Viet Nam"] = 'Vietnam'
country_asr$location[country_asr$location == "Lao People's Democratic Republic"] = 'Laos'
country_asr$location[country_asr$location == "Syrian Arab Republic"] = 'Syria'
country_asr$location[country_asr$location == "North Macedonia"] = 'Macedonia'
country_asr$location[country_asr$location == "Micronesia (Federated States of)"] = 'Micronesia'
country_asr$location[country_asr$location == "Macedonia"] = 'North Macedonia'
country_asr$location[country_asr$location == "Trinidad and Tobago"] = 'Trinidad'
country_asr <- rbind(country_asr,country_asr[country_asr$location == "Trinidad",])
country_asr$location[country_asr$location == "Trinidad"] = 'Tobago'
country_asr$location[country_asr$location == "Cabo Verde"] = 'Cape Verde'
country_asr$location[country_asr$location == "United States Virgin Islands"] = 'Virgin Islands'
country_asr$location[country_asr$location == "Antigua and Barbuda"] = 'Antigu'
country_asr <- rbind(country_asr,country_asr[country_asr$location == "Antigu",])
country_asr$location[country_asr$location == "Antigu"] = 'Barbuda'
country_asr$location[country_asr$location == "Saint Kitts and Nevis"] = 'Saint Kitts'
country_asr <- rbind(country_asr,country_asr[country_asr$location == "Saint Kitts",])
country_asr$location[country_asr$location == "Saint Kitts"] = 'Nevis'
country_asr$location[country_asr$location == "CÃ´te d'Ivoire"] = 'Ivory Coast'
country_asr$location[country_asr$location == "Saint Vincent and the Grenadines"] = 'Saint Vincent'
country_asr <- rbind(country_asr,country_asr[country_asr$location == "Saint Vincent",])
country_asr$location[country_asr$location == "Saint Vincent"] = 'Grenadines'
country_asr$location[country_asr$location == "Eswatini"] = 'Swaziland'
country_asr$location[country_asr$location == "Brunei Darussalam"] = 'Brunei'


total <- full_join(worldData,country_asr,by = c('region'='location'))

p <- ggplot()
total <- total %>% mutate(val2 = cut(val, breaks = c(0,20,30,40,60,80,100,150,200),
                                     labels = c("5 to <20","20 to <30","30 to <40",'40 to <60',
                                                "60 to <80","80 to <100","100 to <150","150 to <200"),  ### breaksÐèÒª¸ù¾Ý×Ô¼ºµÄÊµ¼Ê½á¹ûÀ´µ÷Õû
                                     include.lowest = T,right = T))

p2 <- p + geom_polygon(data=total, 
                       aes(x=long, y=lat, group = group,fill=val2),
                       colour="black",size = .2) + 
  scale_fill_brewer(type='seq',palette='RdBu',direction=-1)+
  theme_void()+labs(x="", y="")+
  guides(fill = guide_legend(title='ASR(/10^5)'))+
  theme(legend.position = 'right')
p2

### AAPC
## APC
EAPC <- subset(case, case$age=='Age-standardized' & 
                 case$metric== 'Rate' &
                 case$sex=='Both' &
                 case$cause=='Interstitial lung disease and pulmonary sarcoidosis' &
                 case$measure=='DALYs (Disability-Adjusted Life Years)')

EAPC$SE <- (EAPC$upper-EAPC$lower)/(1.96*2)   ##¸ù¾Ý95%UI ¼ÆËã±ê×¼Îó
EAPC <- EAPC[,c(2,7,8,11)] ##»ñÈ¡µØÇø¡¢Äê·ÝÒÔ¼°¶ÔÓ¦µÄÊýÖµ
EAPC <- EAPC[order(EAPC$location,EAPC$year),]   ### joinpointÒªÇóÄê·Ý°´ÕÕÉýÐòÅÅÁÐ£¬ÇÒÒ»¸ö×é·ÅÔÚÒ»Æð
write.table(EAPC,'joinpoint.csv',row.names = F,col.names = F,sep = ',')

#### Õë¶ÔÅäÖÃÎÄ¼þ£¬Ð¡¸ÄµÄ»°¿ÉÒÔÔËÐÐÈçÏÂ´úÂë½øÐÐÐÞ¸Ä£¬±ÈÈçÎÒÃÇÐèÒªÐÞ¸ÄÊäÈëÎÄ¼þ£¬ÎÒÃÇ¿ÉÒÔÖ±½ÓÔÚRÖÐ½øÐÐ
####¶ÁÈ¡ÅäÖÃÎÄ¼þ
library(configr)
GBD_Created_Session <- read.config('GBD.Created.Session.ini')
GBD_JPOptions <- read.config('GBD.JPOptions.ini')
##ÐÞ¸ÄÅäÖÃÎÄ¼þ
GBD_Created_Session[["Datafile options"]][["Datafile name"]] <- 'E:/clinical data mining/Data for others/Analysis/GBD-2/joinpoint.csv'

###ÐÞ¸ÄÍê±ÏºóÌæ´úÔ­À´µÄÎÄ¼þ
write.config(config.dat = GBD_Created_Session, file.path = sprintf("%s/GBD.Created.Session.ini", getwd()), write.type = "ini")
write.config(config.dat = GBD_JPOptions, file.path = sprintf("%s/GBD.JPOptions.ini", getwd()), write.type = "ini")


### Èí¼þµ÷ÓÃ
# Create an input file for the Joinpoint program(Èí¼þÔËÐÐÅäÖÃÎÄ¼þ)
filedir <- paste0(getwd(),'/')
jprun.ini.file =  "GBD.JPRun.ini"
cat(file = jprun.ini.file, "[Joinpoint Input Files]\n", append = FALSE)
cat(file = jprun.ini.file, paste0("Session File=", filedir, "GBD.Created.Session.ini\n"), append = TRUE)
cat(file = jprun.ini.file, paste0("Output File=", filedir, "GBD", ".jpo\n"), append = TRUE)
cat(file = jprun.ini.file, paste0("Export Options File=", filedir, "GBD.JPOptions.ini\n"), append = TRUE)
cat(file = jprun.ini.file, paste0("Run Options File=", filedir, "GBD.JPOptions.ini"), append = TRUE)


system(paste("jpCommand.exe", jprun.ini.file))

AAPC <- read.table('GBD.aapcexport.txt', header= TRUE)
AAPC <- AAPC[,c(1,6:8)]
names(AAPC)[2:4] <- c('val','lower','upper')

####  map for ASR
worldData <- map_data('world')
country_asr <- AAPC

country_asr$location <- as.character(country_asr$location) 
###ÒÔÏÂ´úÂëµÄÄ¿µÄÊÇÈÃcountry_asr$locationµÄ¹ú¼ÒÃû³ÆÓëworldDataµÄ¹ú¼ÒÃû³ÆÒ»ÖÂ
### ÕâÑù²ÅÄÜÈÃÊý¾ÝÓ³Éäµ½µØÍ¼ÉÏ
country_asr$location[country_asr$location == 'United States of America'] = 'USA'
country_asr$location[country_asr$location == 'Russian Federation'] = 'Russia'
country_asr$location[country_asr$location == 'United Kingdom'] = 'UK'
country_asr$location[country_asr$location == 'Congo'] = 'Republic of Congo'
country_asr$location[country_asr$location == "Iran (Islamic Republic of)"] = 'Iran'
country_asr$location[country_asr$location == "Democratic People's Republic of Korea"] = 'North Korea'
country_asr$location[country_asr$location == "Taiwan (Province of China)"] = 'Taiwan'
country_asr$location[country_asr$location == "Republic of Korea"] = 'South Korea'
country_asr$location[country_asr$location == "United Republic of Tanzania"] = 'Tanzania'
country_asr$location[country_asr$location == "Bolivia (Plurinational State of)"] = 'Bolivia'
country_asr$location[country_asr$location == "Venezuela (Bolivarian Republic of)"] = 'Venezuela'
country_asr$location[country_asr$location == "Czechia"] = 'Czech Republic'
country_asr$location[country_asr$location == "Republic of Moldova"] = 'Moldova'
country_asr$location[country_asr$location == "Viet Nam"] = 'Vietnam'
country_asr$location[country_asr$location == "Lao People's Democratic Republic"] = 'Laos'
country_asr$location[country_asr$location == "Syrian Arab Republic"] = 'Syria'
country_asr$location[country_asr$location == "North Macedonia"] = 'Macedonia'
country_asr$location[country_asr$location == "Micronesia (Federated States of)"] = 'Micronesia'
country_asr$location[country_asr$location == "Macedonia"] = 'North Macedonia'
country_asr$location[country_asr$location == "Trinidad and Tobago"] = 'Trinidad'
country_asr <- rbind(country_asr,country_asr[country_asr$location == "Trinidad",])
country_asr$location[country_asr$location == "Trinidad"] = 'Tobago'
country_asr$location[country_asr$location == "Cabo Verde"] = 'Cape Verde'
country_asr$location[country_asr$location == "United States Virgin Islands"] = 'Virgin Islands'
country_asr$location[country_asr$location == "Antigua and Barbuda"] = 'Antigu'
country_asr <- rbind(country_asr,country_asr[country_asr$location == "Antigu",])
country_asr$location[country_asr$location == "Antigu"] = 'Barbuda'
country_asr$location[country_asr$location == "Saint Kitts and Nevis"] = 'Saint Kitts'
country_asr <- rbind(country_asr,country_asr[country_asr$location == "Saint Kitts",])
country_asr$location[country_asr$location == "Saint Kitts"] = 'Nevis'
country_asr$location[country_asr$location == "CÃ´te d'Ivoire"] = 'Ivory Coast'
country_asr$location[country_asr$location == "Saint Vincent and the Grenadines"] = 'Saint Vincent'
country_asr <- rbind(country_asr,country_asr[country_asr$location == "Saint Vincent",])
country_asr$location[country_asr$location == "Saint Vincent"] = 'Grenadines'
country_asr$location[country_asr$location == "Eswatini"] = 'Swaziland'
country_asr$location[country_asr$location == "Brunei Darussalam"] = 'Brunei'


total <- full_join(worldData,country_asr,by = c('region'='location'))

p <- ggplot()
p1 <- p + geom_polygon(data=total, 
                       aes(x=long, y=lat, group = group,fill=val),
                       colour="black",size = .2) + 
  scale_fill_gradient2(low = "forestgreen",mid = 'white', high = "red",
                       midpoint = 0)+
  theme_void()+labs(x="", y="")+
  guides(fill = guide_colorbar(title='AAPC(%)'))+
  theme(legend.position = 'right')
p1


## pne
##ASR 
ASR_2019 <- subset(case,case$year==2019 & 
                     case$age=='Age-standardized' & 
                     case$metric== 'Rate' &
                     case$sex=='Both' &
                     case$cause=='Pneumoconiosis' &
                     case$measure=='DALYs (Disability-Adjusted Life Years)')

ASR_2019 <- ASR_2019[,c(2,8,9,10)]
ASR_2019$val <- round(ASR_2019$val,2)
ASR_2019$lower <- round(ASR_2019$lower,2)
ASR_2019$upper <- round(ASR_2019$upper,2)


####  map for ASR
worldData <- map_data('world')
country_asr <- ASR_2019

country_asr$location <- as.character(country_asr$location) 
###ÒÔÏÂ´úÂëµÄÄ¿µÄÊÇÈÃcountry_asr$locationµÄ¹ú¼ÒÃû³ÆÓëworldDataµÄ¹ú¼ÒÃû³ÆÒ»ÖÂ
### ÕâÑù²ÅÄÜÈÃÊý¾ÝÓ³Éäµ½µØÍ¼ÉÏ
country_asr$location[country_asr$location == 'United States of America'] = 'USA'
country_asr$location[country_asr$location == 'Russian Federation'] = 'Russia'
country_asr$location[country_asr$location == 'United Kingdom'] = 'UK'
country_asr$location[country_asr$location == 'Congo'] = 'Republic of Congo'
country_asr$location[country_asr$location == "Iran (Islamic Republic of)"] = 'Iran'
country_asr$location[country_asr$location == "Democratic People's Republic of Korea"] = 'North Korea'
country_asr$location[country_asr$location == "Taiwan (Province of China)"] = 'Taiwan'
country_asr$location[country_asr$location == "Republic of Korea"] = 'South Korea'
country_asr$location[country_asr$location == "United Republic of Tanzania"] = 'Tanzania'
country_asr$location[country_asr$location == "Bolivia (Plurinational State of)"] = 'Bolivia'
country_asr$location[country_asr$location == "Venezuela (Bolivarian Republic of)"] = 'Venezuela'
country_asr$location[country_asr$location == "Czechia"] = 'Czech Republic'
country_asr$location[country_asr$location == "Republic of Moldova"] = 'Moldova'
country_asr$location[country_asr$location == "Viet Nam"] = 'Vietnam'
country_asr$location[country_asr$location == "Lao People's Democratic Republic"] = 'Laos'
country_asr$location[country_asr$location == "Syrian Arab Republic"] = 'Syria'
country_asr$location[country_asr$location == "North Macedonia"] = 'Macedonia'
country_asr$location[country_asr$location == "Micronesia (Federated States of)"] = 'Micronesia'
country_asr$location[country_asr$location == "Macedonia"] = 'North Macedonia'
country_asr$location[country_asr$location == "Trinidad and Tobago"] = 'Trinidad'
country_asr <- rbind(country_asr,country_asr[country_asr$location == "Trinidad",])
country_asr$location[country_asr$location == "Trinidad"] = 'Tobago'
country_asr$location[country_asr$location == "Cabo Verde"] = 'Cape Verde'
country_asr$location[country_asr$location == "United States Virgin Islands"] = 'Virgin Islands'
country_asr$location[country_asr$location == "Antigua and Barbuda"] = 'Antigu'
country_asr <- rbind(country_asr,country_asr[country_asr$location == "Antigu",])
country_asr$location[country_asr$location == "Antigu"] = 'Barbuda'
country_asr$location[country_asr$location == "Saint Kitts and Nevis"] = 'Saint Kitts'
country_asr <- rbind(country_asr,country_asr[country_asr$location == "Saint Kitts",])
country_asr$location[country_asr$location == "Saint Kitts"] = 'Nevis'
country_asr$location[country_asr$location == "CÃ´te d'Ivoire"] = 'Ivory Coast'
country_asr$location[country_asr$location == "Saint Vincent and the Grenadines"] = 'Saint Vincent'
country_asr <- rbind(country_asr,country_asr[country_asr$location == "Saint Vincent",])
country_asr$location[country_asr$location == "Saint Vincent"] = 'Grenadines'
country_asr$location[country_asr$location == "Eswatini"] = 'Swaziland'
country_asr$location[country_asr$location == "Brunei Darussalam"] = 'Brunei'


total <- full_join(worldData,country_asr,by = c('region'='location'))

p <- ggplot()
total <- total %>% mutate(val2 = cut(val, breaks = c(0,1,2,3,4,6,8,10,13),
                                     labels = c("0 to <1.0","1.0 to <2.0","2.0 to <3.0",'3.0 to <4.0',
                                                "4.0 to <6.0","6.0 to <8.0","8.0 to <10.0","10.0 to <15.0"),  ### breaksÐèÒª¸ù¾Ý×Ô¼ºµÄÊµ¼Ê½á¹ûÀ´µ÷Õû
                                     include.lowest = T,right = T))

p2 <- p + geom_polygon(data=total, 
                       aes(x=long, y=lat, group = group,fill=val2),
                       colour="black",size = .2) + 
  scale_fill_brewer(type='seq',palette='RdBu',direction=-1)+
  theme_void()+labs(x="", y="")+
  guides(fill = guide_legend(title='ASR(/10^5)'))+
  theme(legend.position = 'right')
p2

### AAPC
## APC
EAPC <- subset(case, case$age=='Age-standardized' & 
                 case$metric== 'Rate' &
                 case$sex=='Both' &
                 case$cause=='Pneumoconiosis' &
                 case$measure=='DALYs (Disability-Adjusted Life Years)')

EAPC$SE <- (EAPC$upper-EAPC$lower)/(1.96*2)   ##¸ù¾Ý95%UI ¼ÆËã±ê×¼Îó
EAPC <- EAPC[,c(2,7,8,11)] ##»ñÈ¡µØÇø¡¢Äê·ÝÒÔ¼°¶ÔÓ¦µÄÊýÖµ
EAPC <- EAPC[order(EAPC$location,EAPC$year),]   ### joinpointÒªÇóÄê·Ý°´ÕÕÉýÐòÅÅÁÐ£¬ÇÒÒ»¸ö×é·ÅÔÚÒ»Æð
write.table(EAPC,'joinpoint.csv',row.names = F,col.names = F,sep = ',')

#### Õë¶ÔÅäÖÃÎÄ¼þ£¬Ð¡¸ÄµÄ»°¿ÉÒÔÔËÐÐÈçÏÂ´úÂë½øÐÐÐÞ¸Ä£¬±ÈÈçÎÒÃÇÐèÒªÐÞ¸ÄÊäÈëÎÄ¼þ£¬ÎÒÃÇ¿ÉÒÔÖ±½ÓÔÚRÖÐ½øÐÐ
####¶ÁÈ¡ÅäÖÃÎÄ¼þ
library(configr)
GBD_Created_Session <- read.config('GBD.Created.Session.ini')
GBD_JPOptions <- read.config('GBD.JPOptions.ini')
##ÐÞ¸ÄÅäÖÃÎÄ¼þ
GBD_Created_Session[["Datafile options"]][["Datafile name"]] <- 'E:/clinical data mining/Data for others/Analysis/GBD-2/joinpoint.csv'

###ÐÞ¸ÄÍê±ÏºóÌæ´úÔ­À´µÄÎÄ¼þ
write.config(config.dat = GBD_Created_Session, file.path = sprintf("%s/GBD.Created.Session.ini", getwd()), write.type = "ini")
write.config(config.dat = GBD_JPOptions, file.path = sprintf("%s/GBD.JPOptions.ini", getwd()), write.type = "ini")


### Èí¼þµ÷ÓÃ
# Create an input file for the Joinpoint program(Èí¼þÔËÐÐÅäÖÃÎÄ¼þ)
filedir <- paste0(getwd(),'/')
jprun.ini.file =  "GBD.JPRun.ini"
cat(file = jprun.ini.file, "[Joinpoint Input Files]\n", append = FALSE)
cat(file = jprun.ini.file, paste0("Session File=", filedir, "GBD.Created.Session.ini\n"), append = TRUE)
cat(file = jprun.ini.file, paste0("Output File=", filedir, "GBD", ".jpo\n"), append = TRUE)
cat(file = jprun.ini.file, paste0("Export Options File=", filedir, "GBD.JPOptions.ini\n"), append = TRUE)
cat(file = jprun.ini.file, paste0("Run Options File=", filedir, "GBD.JPOptions.ini"), append = TRUE)


system(paste("jpCommand.exe", jprun.ini.file))

AAPC <- read.table('GBD.aapcexport.txt', header= TRUE)
AAPC <- AAPC[,c(1,6:8)]
names(AAPC)[2:4] <- c('val','lower','upper')

####  map for ASR
worldData <- map_data('world')
country_asr <- AAPC

country_asr$location <- as.character(country_asr$location) 
###ÒÔÏÂ´úÂëµÄÄ¿µÄÊÇÈÃcountry_asr$locationµÄ¹ú¼ÒÃû³ÆÓëworldDataµÄ¹ú¼ÒÃû³ÆÒ»ÖÂ
### ÕâÑù²ÅÄÜÈÃÊý¾ÝÓ³Éäµ½µØÍ¼ÉÏ
country_asr$location[country_asr$location == 'United States of America'] = 'USA'
country_asr$location[country_asr$location == 'Russian Federation'] = 'Russia'
country_asr$location[country_asr$location == 'United Kingdom'] = 'UK'
country_asr$location[country_asr$location == 'Congo'] = 'Republic of Congo'
country_asr$location[country_asr$location == "Iran (Islamic Republic of)"] = 'Iran'
country_asr$location[country_asr$location == "Democratic People's Republic of Korea"] = 'North Korea'
country_asr$location[country_asr$location == "Taiwan (Province of China)"] = 'Taiwan'
country_asr$location[country_asr$location == "Republic of Korea"] = 'South Korea'
country_asr$location[country_asr$location == "United Republic of Tanzania"] = 'Tanzania'
country_asr$location[country_asr$location == "Bolivia (Plurinational State of)"] = 'Bolivia'
country_asr$location[country_asr$location == "Venezuela (Bolivarian Republic of)"] = 'Venezuela'
country_asr$location[country_asr$location == "Czechia"] = 'Czech Republic'
country_asr$location[country_asr$location == "Republic of Moldova"] = 'Moldova'
country_asr$location[country_asr$location == "Viet Nam"] = 'Vietnam'
country_asr$location[country_asr$location == "Lao People's Democratic Republic"] = 'Laos'
country_asr$location[country_asr$location == "Syrian Arab Republic"] = 'Syria'
country_asr$location[country_asr$location == "North Macedonia"] = 'Macedonia'
country_asr$location[country_asr$location == "Micronesia (Federated States of)"] = 'Micronesia'
country_asr$location[country_asr$location == "Macedonia"] = 'North Macedonia'
country_asr$location[country_asr$location == "Trinidad and Tobago"] = 'Trinidad'
country_asr <- rbind(country_asr,country_asr[country_asr$location == "Trinidad",])
country_asr$location[country_asr$location == "Trinidad"] = 'Tobago'
country_asr$location[country_asr$location == "Cabo Verde"] = 'Cape Verde'
country_asr$location[country_asr$location == "United States Virgin Islands"] = 'Virgin Islands'
country_asr$location[country_asr$location == "Antigua and Barbuda"] = 'Antigu'
country_asr <- rbind(country_asr,country_asr[country_asr$location == "Antigu",])
country_asr$location[country_asr$location == "Antigu"] = 'Barbuda'
country_asr$location[country_asr$location == "Saint Kitts and Nevis"] = 'Saint Kitts'
country_asr <- rbind(country_asr,country_asr[country_asr$location == "Saint Kitts",])
country_asr$location[country_asr$location == "Saint Kitts"] = 'Nevis'
country_asr$location[country_asr$location == "CÃ´te d'Ivoire"] = 'Ivory Coast'
country_asr$location[country_asr$location == "Saint Vincent and the Grenadines"] = 'Saint Vincent'
country_asr <- rbind(country_asr,country_asr[country_asr$location == "Saint Vincent",])
country_asr$location[country_asr$location == "Saint Vincent"] = 'Grenadines'
country_asr$location[country_asr$location == "Eswatini"] = 'Swaziland'
country_asr$location[country_asr$location == "Brunei Darussalam"] = 'Brunei'


total <- full_join(worldData,country_asr,by = c('region'='location'))

p <- ggplot()
p1 <- p + geom_polygon(data=total, 
                       aes(x=long, y=lat, group = group,fill=val),
                       colour="black",size = .2) + 
  scale_fill_gradient2(low = "forestgreen",mid = 'white', high = "red",
                       midpoint = 0)+
  theme_void()+labs(x="", y="")+
  guides(fill = guide_colorbar(title='AAPC(%)'))+
  theme(legend.position = 'right')
p1


## Other
##ASR 
ASR_2019 <- subset(case,case$year==2019 & 
                     case$age=='Age-standardized' & 
                     case$metric== 'Rate' &
                     case$sex=='Both' &
                     case$cause=='Other chronic respiratory diseases' &
                     case$measure=='DALYs (Disability-Adjusted Life Years)')

ASR_2019 <- ASR_2019[,c(2,8,9,10)]
ASR_2019$val <- round(ASR_2019$val,2)
ASR_2019$lower <- round(ASR_2019$lower,2)
ASR_2019$upper <- round(ASR_2019$upper,2)


####  map for ASR
worldData <- map_data('world')
country_asr <- ASR_2019

country_asr$location <- as.character(country_asr$location) 
###ÒÔÏÂ´úÂëµÄÄ¿µÄÊÇÈÃcountry_asr$locationµÄ¹ú¼ÒÃû³ÆÓëworldDataµÄ¹ú¼ÒÃû³ÆÒ»ÖÂ
### ÕâÑù²ÅÄÜÈÃÊý¾ÝÓ³Éäµ½µØÍ¼ÉÏ
country_asr$location[country_asr$location == 'United States of America'] = 'USA'
country_asr$location[country_asr$location == 'Russian Federation'] = 'Russia'
country_asr$location[country_asr$location == 'United Kingdom'] = 'UK'
country_asr$location[country_asr$location == 'Congo'] = 'Republic of Congo'
country_asr$location[country_asr$location == "Iran (Islamic Republic of)"] = 'Iran'
country_asr$location[country_asr$location == "Democratic People's Republic of Korea"] = 'North Korea'
country_asr$location[country_asr$location == "Taiwan (Province of China)"] = 'Taiwan'
country_asr$location[country_asr$location == "Republic of Korea"] = 'South Korea'
country_asr$location[country_asr$location == "United Republic of Tanzania"] = 'Tanzania'
country_asr$location[country_asr$location == "Bolivia (Plurinational State of)"] = 'Bolivia'
country_asr$location[country_asr$location == "Venezuela (Bolivarian Republic of)"] = 'Venezuela'
country_asr$location[country_asr$location == "Czechia"] = 'Czech Republic'
country_asr$location[country_asr$location == "Republic of Moldova"] = 'Moldova'
country_asr$location[country_asr$location == "Viet Nam"] = 'Vietnam'
country_asr$location[country_asr$location == "Lao People's Democratic Republic"] = 'Laos'
country_asr$location[country_asr$location == "Syrian Arab Republic"] = 'Syria'
country_asr$location[country_asr$location == "North Macedonia"] = 'Macedonia'
country_asr$location[country_asr$location == "Micronesia (Federated States of)"] = 'Micronesia'
country_asr$location[country_asr$location == "Macedonia"] = 'North Macedonia'
country_asr$location[country_asr$location == "Trinidad and Tobago"] = 'Trinidad'
country_asr <- rbind(country_asr,country_asr[country_asr$location == "Trinidad",])
country_asr$location[country_asr$location == "Trinidad"] = 'Tobago'
country_asr$location[country_asr$location == "Cabo Verde"] = 'Cape Verde'
country_asr$location[country_asr$location == "United States Virgin Islands"] = 'Virgin Islands'
country_asr$location[country_asr$location == "Antigua and Barbuda"] = 'Antigu'
country_asr <- rbind(country_asr,country_asr[country_asr$location == "Antigu",])
country_asr$location[country_asr$location == "Antigu"] = 'Barbuda'
country_asr$location[country_asr$location == "Saint Kitts and Nevis"] = 'Saint Kitts'
country_asr <- rbind(country_asr,country_asr[country_asr$location == "Saint Kitts",])
country_asr$location[country_asr$location == "Saint Kitts"] = 'Nevis'
country_asr$location[country_asr$location == "CÃ´te d'Ivoire"] = 'Ivory Coast'
country_asr$location[country_asr$location == "Saint Vincent and the Grenadines"] = 'Saint Vincent'
country_asr <- rbind(country_asr,country_asr[country_asr$location == "Saint Vincent",])
country_asr$location[country_asr$location == "Saint Vincent"] = 'Grenadines'
country_asr$location[country_asr$location == "Eswatini"] = 'Swaziland'
country_asr$location[country_asr$location == "Brunei Darussalam"] = 'Brunei'


total <- full_join(worldData,country_asr,by = c('region'='location'))

p <- ggplot()
total <- total %>% mutate(val2 = cut(val, breaks = c(0,20,30,40,50,70,90,150,1000),
                                     labels = c("10 to <20","20 to <30","30 to <40",'40 to <50',
                                                "50 to <70",'70 to <90','90 to <150','150 to <600'),  ### breaksÐèÒª¸ù¾Ý×Ô¼ºµÄÊµ¼Ê½á¹ûÀ´µ÷Õû
                                     include.lowest = T,right = T))

p2 <- p + geom_polygon(data=total, 
                       aes(x=long, y=lat, group = group,fill=val2),
                       colour="black",size = .2) + 
  scale_fill_brewer(type='seq',palette='RdBu',direction=-1)+
  theme_void()+labs(x="", y="")+
  guides(fill = guide_legend(title='ASR(/10^5)'))+
  theme(legend.position = 'right')
p2

### AAPC
## APC
EAPC <- subset(case, case$age=='Age-standardized' & 
                 case$metric== 'Rate' &
                 case$sex=='Both' &
                 case$cause=='Other chronic respiratory diseases' &
                 case$measure=='DALYs (Disability-Adjusted Life Years)')

EAPC$SE <- (EAPC$upper-EAPC$lower)/(1.96*2)   ##¸ù¾Ý95%UI ¼ÆËã±ê×¼Îó
EAPC <- EAPC[,c(2,7,8,11)] ##»ñÈ¡µØÇø¡¢Äê·ÝÒÔ¼°¶ÔÓ¦µÄÊýÖµ
EAPC <- EAPC[order(EAPC$location,EAPC$year),]   ### joinpointÒªÇóÄê·Ý°´ÕÕÉýÐòÅÅÁÐ£¬ÇÒÒ»¸ö×é·ÅÔÚÒ»Æð
write.table(EAPC,'joinpoint.csv',row.names = F,col.names = F,sep = ',')

#### Õë¶ÔÅäÖÃÎÄ¼þ£¬Ð¡¸ÄµÄ»°¿ÉÒÔÔËÐÐÈçÏÂ´úÂë½øÐÐÐÞ¸Ä£¬±ÈÈçÎÒÃÇÐèÒªÐÞ¸ÄÊäÈëÎÄ¼þ£¬ÎÒÃÇ¿ÉÒÔÖ±½ÓÔÚRÖÐ½øÐÐ
####¶ÁÈ¡ÅäÖÃÎÄ¼þ
library(configr)
GBD_Created_Session <- read.config('GBD.Created.Session.ini')
GBD_JPOptions <- read.config('GBD.JPOptions.ini')
##ÐÞ¸ÄÅäÖÃÎÄ¼þ
GBD_Created_Session[["Datafile options"]][["Datafile name"]] <- 'E:/clinical data mining/Data for others/Analysis/GBD-2/joinpoint.csv'

###ÐÞ¸ÄÍê±ÏºóÌæ´úÔ­À´µÄÎÄ¼þ
write.config(config.dat = GBD_Created_Session, file.path = sprintf("%s/GBD.Created.Session.ini", getwd()), write.type = "ini")
write.config(config.dat = GBD_JPOptions, file.path = sprintf("%s/GBD.JPOptions.ini", getwd()), write.type = "ini")


### Èí¼þµ÷ÓÃ
# Create an input file for the Joinpoint program(Èí¼þÔËÐÐÅäÖÃÎÄ¼þ)
filedir <- paste0(getwd(),'/')
jprun.ini.file =  "GBD.JPRun.ini"
cat(file = jprun.ini.file, "[Joinpoint Input Files]\n", append = FALSE)
cat(file = jprun.ini.file, paste0("Session File=", filedir, "GBD.Created.Session.ini\n"), append = TRUE)
cat(file = jprun.ini.file, paste0("Output File=", filedir, "GBD", ".jpo\n"), append = TRUE)
cat(file = jprun.ini.file, paste0("Export Options File=", filedir, "GBD.JPOptions.ini\n"), append = TRUE)
cat(file = jprun.ini.file, paste0("Run Options File=", filedir, "GBD.JPOptions.ini"), append = TRUE)


system(paste("jpCommand.exe", jprun.ini.file))

AAPC <- read.table('GBD.aapcexport.txt', header= TRUE)
AAPC <- AAPC[,c(1,6:8)]
names(AAPC)[2:4] <- c('val','lower','upper')

####  map for ASR
worldData <- map_data('world')
country_asr <- AAPC

country_asr$location <- as.character(country_asr$location) 
###ÒÔÏÂ´úÂëµÄÄ¿µÄÊÇÈÃcountry_asr$locationµÄ¹ú¼ÒÃû³ÆÓëworldDataµÄ¹ú¼ÒÃû³ÆÒ»ÖÂ
### ÕâÑù²ÅÄÜÈÃÊý¾ÝÓ³Éäµ½µØÍ¼ÉÏ
country_asr$location[country_asr$location == 'United States of America'] = 'USA'
country_asr$location[country_asr$location == 'Russian Federation'] = 'Russia'
country_asr$location[country_asr$location == 'United Kingdom'] = 'UK'
country_asr$location[country_asr$location == 'Congo'] = 'Republic of Congo'
country_asr$location[country_asr$location == "Iran (Islamic Republic of)"] = 'Iran'
country_asr$location[country_asr$location == "Democratic People's Republic of Korea"] = 'North Korea'
country_asr$location[country_asr$location == "Taiwan (Province of China)"] = 'Taiwan'
country_asr$location[country_asr$location == "Republic of Korea"] = 'South Korea'
country_asr$location[country_asr$location == "United Republic of Tanzania"] = 'Tanzania'
country_asr$location[country_asr$location == "Bolivia (Plurinational State of)"] = 'Bolivia'
country_asr$location[country_asr$location == "Venezuela (Bolivarian Republic of)"] = 'Venezuela'
country_asr$location[country_asr$location == "Czechia"] = 'Czech Republic'
country_asr$location[country_asr$location == "Republic of Moldova"] = 'Moldova'
country_asr$location[country_asr$location == "Viet Nam"] = 'Vietnam'
country_asr$location[country_asr$location == "Lao People's Democratic Republic"] = 'Laos'
country_asr$location[country_asr$location == "Syrian Arab Republic"] = 'Syria'
country_asr$location[country_asr$location == "North Macedonia"] = 'Macedonia'
country_asr$location[country_asr$location == "Micronesia (Federated States of)"] = 'Micronesia'
country_asr$location[country_asr$location == "Macedonia"] = 'North Macedonia'
country_asr$location[country_asr$location == "Trinidad and Tobago"] = 'Trinidad'
country_asr <- rbind(country_asr,country_asr[country_asr$location == "Trinidad",])
country_asr$location[country_asr$location == "Trinidad"] = 'Tobago'
country_asr$location[country_asr$location == "Cabo Verde"] = 'Cape Verde'
country_asr$location[country_asr$location == "United States Virgin Islands"] = 'Virgin Islands'
country_asr$location[country_asr$location == "Antigua and Barbuda"] = 'Antigu'
country_asr <- rbind(country_asr,country_asr[country_asr$location == "Antigu",])
country_asr$location[country_asr$location == "Antigu"] = 'Barbuda'
country_asr$location[country_asr$location == "Saint Kitts and Nevis"] = 'Saint Kitts'
country_asr <- rbind(country_asr,country_asr[country_asr$location == "Saint Kitts",])
country_asr$location[country_asr$location == "Saint Kitts"] = 'Nevis'
country_asr$location[country_asr$location == "CÃ´te d'Ivoire"] = 'Ivory Coast'
country_asr$location[country_asr$location == "Saint Vincent and the Grenadines"] = 'Saint Vincent'
country_asr <- rbind(country_asr,country_asr[country_asr$location == "Saint Vincent",])
country_asr$location[country_asr$location == "Saint Vincent"] = 'Grenadines'
country_asr$location[country_asr$location == "Eswatini"] = 'Swaziland'
country_asr$location[country_asr$location == "Brunei Darussalam"] = 'Brunei'


total <- full_join(worldData,country_asr,by = c('region'='location'))

p <- ggplot()
p1 <- p + geom_polygon(data=total, 
                       aes(x=long, y=lat, group = group,fill=val),
                       colour="black",size = .2) + 
  scale_fill_gradient2(low = "forestgreen",mid = 'white', high = "red",
                       midpoint = 0)+
  theme_void()+labs(x="", y="")+
  guides(fill = guide_colorbar(title='AAPC(%)'))+
  theme(legend.position = 'right')
p1
