# Supplementary material for: Global, regional, and national burden of chronic respiratory diseases and associated risk factors, 1990–2019: Results from the Global Burden of Disease Study 2019
Source: Front Med (Lausanne). 2023 Mar 28;10:1066804. doi: 10.3389/fmed.2023.1066804 (PMC10088372; doi:10.3389/fmed.2023.1066804)
Supplement: Supplementary file 3 [file Data_Sheet_3.ZIP › statistical programs(R)1/region.R]

setwd('E:/clinical data mining/Data for others/Analysis/GBD-3')
load(file = 'L_region_data.Rdata')
order <- read.csv('order.csv',header = F)
library(dplyr)
library(configr)
library(forcats)

disease_name <- unique(L_region$cause)
measure_name <- unique(L_region$measure)
disease_name <- disease_name[c(1,2,4,5,6,7)]
case <- L_region
####  overall 
### Prevalence
case_1990 <- subset(case,case$year=='1990' & 
                      case$age=='All Ages' & 
                      case$metric== 'Number' &
                      case$sex=='Both' &
                      case$cause=='Chronic respiratory diseases' &
                      case$measure=='Prevalence')

case_1990 <- case_1990[,c(2,8,9,10)]
case_1990$val <- round(case_1990$val,0)
case_1990$lower <- round(case_1990$lower,0)
case_1990$upper <- round(case_1990$upper,0)
case_1990$UI <- paste(case_1990$lower,case_1990$upper,sep = ' to ') 
case_1990$UI <- paste(case_1990$UI,')',sep = '') 
case_1990$UI <- paste('(',case_1990$UI,sep = '') 
case_1990$UI <- paste(case_1990$val,case_1990$UI,sep = ' ') 
case_1990 <- case_1990[,c(1,5)]
names(case_1990)[2] <- 'case_1990'

case_2019 <- subset(case,case$year=='2019' & 
                      case$age=='All Ages' & 
                      case$metric== 'Number' &
                      case$sex=='Both' &
                      case$cause=='Chronic respiratory diseases' &
                      case$measure=='Prevalence')

case_2019 <- case_2019[,c(2,8,9,10)]
case_2019$val <- round(case_2019$val,0)
case_2019$lower <- round(case_2019$lower,0)
case_2019$upper <- round(case_2019$upper,0)
case_2019$UI <- paste(case_2019$lower,case_2019$upper,sep = ' to ') 
case_2019$UI <- paste(case_2019$UI,')',sep = '') 
case_2019$UI <- paste('(',case_2019$UI,sep = '') 
case_2019$UI <- paste(case_2019$val,case_2019$UI,sep = ' ')
case_2019 <- case_2019[,c(1,5)]
names(case_2019)[2] <- 'case_2019'

ASR_1990 <- subset(case,case$year==1990 & 
                     case$age=='Age-standardized' & 
                     case$metric== 'Rate' &
                     case$sex=='Both' &
                     case$cause=='Chronic respiratory diseases' &
                     case$measure=='Prevalence')

ASR_1990 <- ASR_1990[,c(2,8,9,10)]
ASR_1990$val <- round(ASR_1990$val,2)
ASR_1990$lower <- round(ASR_1990$lower,2)
ASR_1990$upper <- round(ASR_1990$upper,2)
ASR_1990$UI <- paste(ASR_1990$lower,ASR_1990$upper,sep = ' to ') 
ASR_1990$UI <- paste(ASR_1990$UI,')',sep = '') 
ASR_1990$UI <- paste('(',ASR_1990$UI,sep = '') 
ASR_1990$UI <- paste(ASR_1990$val,ASR_1990$UI,sep = ' ') 
ASR_1990 <- ASR_1990[,c(1,5)]
names(ASR_1990)[2] <- 'ASR_1990'

ASR_2019 <- subset(case,case$year==2019 & 
                     case$age=='Age-standardized' & 
                     case$metric== 'Rate' &
                     case$sex=='Both' &
                     case$cause=='Chronic respiratory diseases' &
                     case$measure=='Prevalence')

ASR_2019 <- ASR_2019[,c(2,8,9,10)]
ASR_2019$val <- round(ASR_2019$val,2)
ASR_2019$lower <- round(ASR_2019$lower,2)
ASR_2019$upper <- round(ASR_2019$upper,2)
ASR_2019$UI <- paste(ASR_2019$lower,ASR_2019$upper,sep = ' to ') 
ASR_2019$UI <- paste(ASR_2019$UI,')',sep = '') 
ASR_2019$UI <- paste('(',ASR_2019$UI,sep = '') 
ASR_2019$UI <- paste(ASR_2019$val,ASR_2019$UI,sep = ' ')
ASR_2019 <- ASR_2019[,c(1,5)]
names(ASR_2019)[2] <- 'ASR_2019'

## APC
EAPC <- subset(case, case$age=='Age-standardized' & 
                 case$metric== 'Rate' &
                 case$sex=='Both' &
                 case$cause=='Chronic respiratory diseases' &
                 case$measure=='Prevalence')

EAPC$SE <- (EAPC$upper-EAPC$lower)/(1.96*2)   ##¸ù¾Ý95%UI ¼ÆËã±ê×¼Îó
EAPC <- EAPC[,c(2,7,8,11)] ##»ñÈ¡µØÇø¡¢Äê·ÝÒÔ¼°¶ÔÓ¦µÄÊýÖµ
EAPC <- EAPC[order(EAPC$location,EAPC$year),]   ### joinpointÒªÇóÄê·Ý°´ÕÕÉýÐòÅÅÁÐ£¬ÇÒÒ»¸ö×é·ÅÔÚÒ»Æð
write.table(EAPC,'joinpoint.csv',row.names = F,col.names = F,sep = ',')

#### Õë¶ÔÅäÖÃÎÄ¼þ£¬Ð¡¸ÄµÄ»°¿ÉÒÔÔËÐÐÈçÏÂ´úÂë½øÐÐÐÞ¸Ä£¬±ÈÈçÎÒÃÇÐèÒªÐÞ¸ÄÊäÈëÎÄ¼þ£¬ÎÒÃÇ¿ÉÒÔÖ±½ÓÔÚRÖÐ½øÐÐ
####¶ÁÈ¡ÅäÖÃÎÄ¼þ
library(configr)
GBD_Created_Session <- read.config('GBD.Created.Session.ini')
GBD_JPOptions <- read.config('GBD.JPOptions.ini')
##ÐÞ¸ÄÅäÖÃÎÄ¼þ
GBD_Created_Session[["Datafile options"]][["Datafile name"]] <- 'E:/clinical data mining/Data for others/Analysis/GBD-3/joinpoint.csv'

###ÐÞ¸ÄÍê±ÏºóÌæ´úÔ­À´µÄÎÄ¼þ
write.config(config.dat = GBD_Created_Session, file.path = sprintf("%s/GBD.Created.Session.ini", getwd()), write.type = "ini")
write.config(config.dat = GBD_JPOptions, file.path = sprintf("%s/GBD.JPOptions.ini", getwd()), write.type = "ini")


### Èí¼þµ÷ÓÃ
# Create an input file for the Joinpoint program(Èí¼þÔËÐÐÅäÖÃÎÄ¼þ)
filedir <- paste0(getwd(),'/')
jprun.ini.file =  "GBD.JPRun.ini"
cat(file = jprun.ini.file, "[Joinpoint Input Files]\n", append = FALSE)
cat(file = jprun.ini.file, paste0("Session File=", filedir, "GBD.Created.Session.ini\n"), append = TRUE)
cat(file = jprun.ini.file, paste0("Output File=", filedir, "GBD", ".jpo\n"), append = TRUE)
cat(file = jprun.ini.file, paste0("Export Options File=", filedir, "GBD.JPOptions.ini\n"), append = TRUE)
cat(file = jprun.ini.file, paste0("Run Options File=", filedir, "GBD.JPOptions.ini"), append = TRUE)


system(paste("jpCommand.exe", jprun.ini.file))

AAPC <- read.table('GBD.aapcexport.txt', header= TRUE)
AAPC <- AAPC[,c(1,6:8)]
names(AAPC)[2:4] <- c('val','lower','upper')


AAPC$AAPC <- paste(AAPC$lower,AAPC$upper,sep = ' to ') ## ÓÃ"-"Á¬½Ó95%UIÉÏÏÂÊýÖµ
AAPC$AAPC <- paste(AAPC$AAPC,')',sep = '')  ##95%UIÇ°ºó¼ÓÀ¨ºÅ             
AAPC$AAPC <- paste('(',AAPC$AAPC,sep = '')  ##95%UIÇ°ºó¼ÓÀ¨ºÅ
AAPC$AAPC <- paste(AAPC$val,AAPC$AAPC,sep = ' ') ##Êý¾ÝºÍ95%UIÓÃ¿Õ¸ñ¼üÁ¬½Ó
AAPC <- AAPC[,c(1,5)]
names(AAPC)[2] <- 'AAPC'

Prevalence_region <- merge(case_1990,ASR_1990,by='location')
Prevalence_region <- merge(Prevalence_region,case_2019,by='location')
Prevalence_region <- merge(Prevalence_region,ASR_2019,by='location')
Prevalence_region <- merge(Prevalence_region,AAPC,by='location')


Prevalence_region <- Prevalence_region %>% 
  mutate(location=fct_relevel(location,order$V1)) %>% arrange(location)

write.csv(Prevalence_region,'Results for Prevalence_region_Overall.csv')


####  COPD
### Prevalence
case_1990 <- subset(case,case$year=='1990' & 
                      case$age=='All Ages' & 
                      case$metric== 'Number' &
                      case$sex=='Both' &
                      case$cause=='Chronic obstructive pulmonary disease' &
                      case$measure=='Prevalence')

case_1990 <- case_1990[,c(2,8,9,10)]
case_1990$val <- round(case_1990$val,0)
case_1990$lower <- round(case_1990$lower,0)
case_1990$upper <- round(case_1990$upper,0)
case_1990$UI <- paste(case_1990$lower,case_1990$upper,sep = ' to ') 
case_1990$UI <- paste(case_1990$UI,')',sep = '') 
case_1990$UI <- paste('(',case_1990$UI,sep = '') 
case_1990$UI <- paste(case_1990$val,case_1990$UI,sep = ' ') 
case_1990 <- case_1990[,c(1,5)]
names(case_1990)[2] <- 'case_1990'

case_2019 <- subset(case,case$year=='2019' & 
                      case$age=='All Ages' & 
                      case$metric== 'Number' &
                      case$sex=='Both' &
                      case$cause=='Chronic obstructive pulmonary disease' &
                      case$measure=='Prevalence')

case_2019 <- case_2019[,c(2,8,9,10)]
case_2019$val <- round(case_2019$val,0)
case_2019$lower <- round(case_2019$lower,0)
case_2019$upper <- round(case_2019$upper,0)
case_2019$UI <- paste(case_2019$lower,case_2019$upper,sep = ' to ') 
case_2019$UI <- paste(case_2019$UI,')',sep = '') 
case_2019$UI <- paste('(',case_2019$UI,sep = '') 
case_2019$UI <- paste(case_2019$val,case_2019$UI,sep = ' ')
case_2019 <- case_2019[,c(1,5)]
names(case_2019)[2] <- 'case_2019'

ASR_1990 <- subset(case,case$year==1990 & 
                     case$age=='Age-standardized' & 
                     case$metric== 'Rate' &
                     case$sex=='Both' &
                     case$cause=='Chronic obstructive pulmonary disease' &
                     case$measure=='Prevalence')

ASR_1990 <- ASR_1990[,c(2,8,9,10)]
ASR_1990$val <- round(ASR_1990$val,2)
ASR_1990$lower <- round(ASR_1990$lower,2)
ASR_1990$upper <- round(ASR_1990$upper,2)
ASR_1990$UI <- paste(ASR_1990$lower,ASR_1990$upper,sep = ' to ') 
ASR_1990$UI <- paste(ASR_1990$UI,')',sep = '') 
ASR_1990$UI <- paste('(',ASR_1990$UI,sep = '') 
ASR_1990$UI <- paste(ASR_1990$val,ASR_1990$UI,sep = ' ') 
ASR_1990 <- ASR_1990[,c(1,5)]
names(ASR_1990)[2] <- 'ASR_1990'

ASR_2019 <- subset(case,case$year==2019 & 
                     case$age=='Age-standardized' & 
                     case$metric== 'Rate' &
                     case$sex=='Both' &
                     case$cause=='Chronic obstructive pulmonary disease' &
                     case$measure=='Prevalence')

ASR_2019 <- ASR_2019[,c(2,8,9,10)]
ASR_2019$val <- round(ASR_2019$val,2)
ASR_2019$lower <- round(ASR_2019$lower,2)
ASR_2019$upper <- round(ASR_2019$upper,2)
ASR_2019$UI <- paste(ASR_2019$lower,ASR_2019$upper,sep = ' to ') 
ASR_2019$UI <- paste(ASR_2019$UI,')',sep = '') 
ASR_2019$UI <- paste('(',ASR_2019$UI,sep = '') 
ASR_2019$UI <- paste(ASR_2019$val,ASR_2019$UI,sep = ' ')
ASR_2019 <- ASR_2019[,c(1,5)]
names(ASR_2019)[2] <- 'ASR_2019'

## APC
EAPC <- subset(case, case$age=='Age-standardized' & 
                 case$metric== 'Rate' &
                 case$sex=='Both' &
                 case$cause=='Chronic obstructive pulmonary disease' &
                 case$measure=='Prevalence')

EAPC$SE <- (EAPC$upper-EAPC$lower)/(1.96*2)   ##¸ù¾Ý95%UI ¼ÆËã±ê×¼Îó
EAPC <- EAPC[,c(2,7,8,11)] ##»ñÈ¡µØÇø¡¢Äê·ÝÒÔ¼°¶ÔÓ¦µÄÊýÖµ
EAPC <- EAPC[order(EAPC$location,EAPC$year),]   ### joinpointÒªÇóÄê·Ý°´ÕÕÉýÐòÅÅÁÐ£¬ÇÒÒ»¸ö×é·ÅÔÚÒ»Æð
write.table(EAPC,'joinpoint.csv',row.names = F,col.names = F,sep = ',')

#### Õë¶ÔÅäÖÃÎÄ¼þ£¬Ð¡¸ÄµÄ»°¿ÉÒÔÔËÐÐÈçÏÂ´úÂë½øÐÐÐÞ¸Ä£¬±ÈÈçÎÒÃÇÐèÒªÐÞ¸ÄÊäÈëÎÄ¼þ£¬ÎÒÃÇ¿ÉÒÔÖ±½ÓÔÚRÖÐ½øÐÐ
####¶ÁÈ¡ÅäÖÃÎÄ¼þ
library(configr)
GBD_Created_Session <- read.config('GBD.Created.Session.ini')
GBD_JPOptions <- read.config('GBD.JPOptions.ini')
##ÐÞ¸ÄÅäÖÃÎÄ¼þ
GBD_Created_Session[["Datafile options"]][["Datafile name"]] <- 'E:/clinical data mining/Data for others/Analysis/GBD-3/joinpoint.csv'

###ÐÞ¸ÄÍê±ÏºóÌæ´úÔ­À´µÄÎÄ¼þ
write.config(config.dat = GBD_Created_Session, file.path = sprintf("%s/GBD.Created.Session.ini", getwd()), write.type = "ini")
write.config(config.dat = GBD_JPOptions, file.path = sprintf("%s/GBD.JPOptions.ini", getwd()), write.type = "ini")


### Èí¼þµ÷ÓÃ
# Create an input file for the Joinpoint program(Èí¼þÔËÐÐÅäÖÃÎÄ¼þ)
filedir <- paste0(getwd(),'/')
jprun.ini.file =  "GBD.JPRun.ini"
cat(file = jprun.ini.file, "[Joinpoint Input Files]\n", append = FALSE)
cat(file = jprun.ini.file, paste0("Session File=", filedir, "GBD.Created.Session.ini\n"), append = TRUE)
cat(file = jprun.ini.file, paste0("Output File=", filedir, "GBD", ".jpo\n"), append = TRUE)
cat(file = jprun.ini.file, paste0("Export Options File=", filedir, "GBD.JPOptions.ini\n"), append = TRUE)
cat(file = jprun.ini.file, paste0("Run Options File=", filedir, "GBD.JPOptions.ini"), append = TRUE)


system(paste("jpCommand.exe", jprun.ini.file))

AAPC <- read.table('GBD.aapcexport.txt', header= TRUE)
AAPC <- AAPC[,c(1,6:8)]
names(AAPC)[2:4] <- c('val','lower','upper')


AAPC$AAPC <- paste(AAPC$lower,AAPC$upper,sep = ' to ') ## ÓÃ"-"Á¬½Ó95%UIÉÏÏÂÊýÖµ
AAPC$AAPC <- paste(AAPC$AAPC,')',sep = '')  ##95%UIÇ°ºó¼ÓÀ¨ºÅ             
AAPC$AAPC <- paste('(',AAPC$AAPC,sep = '')  ##95%UIÇ°ºó¼ÓÀ¨ºÅ
AAPC$AAPC <- paste(AAPC$val,AAPC$AAPC,sep = ' ') ##Êý¾ÝºÍ95%UIÓÃ¿Õ¸ñ¼üÁ¬½Ó
AAPC <- AAPC[,c(1,5)]
names(AAPC)[2] <- 'AAPC'

Prevalence_region <- merge(case_1990,ASR_1990,by='location')
Prevalence_region <- merge(Prevalence_region,case_2019,by='location')
Prevalence_region <- merge(Prevalence_region,ASR_2019,by='location')
Prevalence_region <- merge(Prevalence_region,AAPC,by='location')


Prevalence_region <- Prevalence_region %>% 
  mutate(location=fct_relevel(location,order$V1)) %>% arrange(location)

write.csv(Prevalence_region,'Results for Prevalence_region_COPD.csv')


####  Asthma
### Prevalence
case_1990 <- subset(case,case$year=='1990' & 
                      case$age=='All Ages' & 
                      case$metric== 'Number' &
                      case$sex=='Both' &
                      case$cause=='Asthma' &
                      case$measure=='Prevalence')

case_1990 <- case_1990[,c(2,8,9,10)]
case_1990$val <- round(case_1990$val,0)
case_1990$lower <- round(case_1990$lower,0)
case_1990$upper <- round(case_1990$upper,0)
case_1990$UI <- paste(case_1990$lower,case_1990$upper,sep = ' to ') 
case_1990$UI <- paste(case_1990$UI,')',sep = '') 
case_1990$UI <- paste('(',case_1990$UI,sep = '') 
case_1990$UI <- paste(case_1990$val,case_1990$UI,sep = ' ') 
case_1990 <- case_1990[,c(1,5)]
names(case_1990)[2] <- 'case_1990'

case_2019 <- subset(case,case$year=='2019' & 
                      case$age=='All Ages' & 
                      case$metric== 'Number' &
                      case$sex=='Both' &
                      case$cause=='Asthma' &
                      case$measure=='Prevalence')

case_2019 <- case_2019[,c(2,8,9,10)]
case_2019$val <- round(case_2019$val,0)
case_2019$lower <- round(case_2019$lower,0)
case_2019$upper <- round(case_2019$upper,0)
case_2019$UI <- paste(case_2019$lower,case_2019$upper,sep = ' to ') 
case_2019$UI <- paste(case_2019$UI,')',sep = '') 
case_2019$UI <- paste('(',case_2019$UI,sep = '') 
case_2019$UI <- paste(case_2019$val,case_2019$UI,sep = ' ')
case_2019 <- case_2019[,c(1,5)]
names(case_2019)[2] <- 'case_2019'

ASR_1990 <- subset(case,case$year==1990 & 
                     case$age=='Age-standardized' & 
                     case$metric== 'Rate' &
                     case$sex=='Both' &
                     case$cause=='Asthma' &
                     case$measure=='Prevalence')

ASR_1990 <- ASR_1990[,c(2,8,9,10)]
ASR_1990$val <- round(ASR_1990$val,2)
ASR_1990$lower <- round(ASR_1990$lower,2)
ASR_1990$upper <- round(ASR_1990$upper,2)
ASR_1990$UI <- paste(ASR_1990$lower,ASR_1990$upper,sep = ' to ') 
ASR_1990$UI <- paste(ASR_1990$UI,')',sep = '') 
ASR_1990$UI <- paste('(',ASR_1990$UI,sep = '') 
ASR_1990$UI <- paste(ASR_1990$val,ASR_1990$UI,sep = ' ') 
ASR_1990 <- ASR_1990[,c(1,5)]
names(ASR_1990)[2] <- 'ASR_1990'

ASR_2019 <- subset(case,case$year==2019 & 
                     case$age=='Age-standardized' & 
                     case$metric== 'Rate' &
                     case$sex=='Both' &
                     case$cause=='Asthma' &
                     case$measure=='Prevalence')

ASR_2019 <- ASR_2019[,c(2,8,9,10)]
ASR_2019$val <- round(ASR_2019$val,2)
ASR_2019$lower <- round(ASR_2019$lower,2)
ASR_2019$upper <- round(ASR_2019$upper,2)
ASR_2019$UI <- paste(ASR_2019$lower,ASR_2019$upper,sep = ' to ') 
ASR_2019$UI <- paste(ASR_2019$UI,')',sep = '') 
ASR_2019$UI <- paste('(',ASR_2019$UI,sep = '') 
ASR_2019$UI <- paste(ASR_2019$val,ASR_2019$UI,sep = ' ')
ASR_2019 <- ASR_2019[,c(1,5)]
names(ASR_2019)[2] <- 'ASR_2019'

## APC
EAPC <- subset(case, case$age=='Age-standardized' & 
                 case$metric== 'Rate' &
                 case$sex=='Both' &
                 case$cause=='Asthma' &
                 case$measure=='Prevalence')

EAPC$SE <- (EAPC$upper-EAPC$lower)/(1.96*2)   ##¸ù¾Ý95%UI ¼ÆËã±ê×¼Îó
EAPC <- EAPC[,c(2,7,8,11)] ##»ñÈ¡µØÇø¡¢Äê·ÝÒÔ¼°¶ÔÓ¦µÄÊýÖµ
EAPC <- EAPC[order(EAPC$location,EAPC$year),]   ### joinpointÒªÇóÄê·Ý°´ÕÕÉýÐòÅÅÁÐ£¬ÇÒÒ»¸ö×é·ÅÔÚÒ»Æð
write.table(EAPC,'joinpoint.csv',row.names = F,col.names = F,sep = ',')

#### Õë¶ÔÅäÖÃÎÄ¼þ£¬Ð¡¸ÄµÄ»°¿ÉÒÔÔËÐÐÈçÏÂ´úÂë½øÐÐÐÞ¸Ä£¬±ÈÈçÎÒÃÇÐèÒªÐÞ¸ÄÊäÈëÎÄ¼þ£¬ÎÒÃÇ¿ÉÒÔÖ±½ÓÔÚRÖÐ½øÐÐ
####¶ÁÈ¡ÅäÖÃÎÄ¼þ
library(configr)
GBD_Created_Session <- read.config('GBD.Created.Session.ini')
GBD_JPOptions <- read.config('GBD.JPOptions.ini')
##ÐÞ¸ÄÅäÖÃÎÄ¼þ
GBD_Created_Session[["Datafile options"]][["Datafile name"]] <- 'E:/clinical data mining/Data for others/Analysis/GBD-3/joinpoint.csv'

###ÐÞ¸ÄÍê±ÏºóÌæ´úÔ­À´µÄÎÄ¼þ
write.config(config.dat = GBD_Created_Session, file.path = sprintf("%s/GBD.Created.Session.ini", getwd()), write.type = "ini")
write.config(config.dat = GBD_JPOptions, file.path = sprintf("%s/GBD.JPOptions.ini", getwd()), write.type = "ini")


### Èí¼þµ÷ÓÃ
# Create an input file for the Joinpoint program(Èí¼þÔËÐÐÅäÖÃÎÄ¼þ)
filedir <- paste0(getwd(),'/')
jprun.ini.file =  "GBD.JPRun.ini"
cat(file = jprun.ini.file, "[Joinpoint Input Files]\n", append = FALSE)
cat(file = jprun.ini.file, paste0("Session File=", filedir, "GBD.Created.Session.ini\n"), append = TRUE)
cat(file = jprun.ini.file, paste0("Output File=", filedir, "GBD", ".jpo\n"), append = TRUE)
cat(file = jprun.ini.file, paste0("Export Options File=", filedir, "GBD.JPOptions.ini\n"), append = TRUE)
cat(file = jprun.ini.file, paste0("Run Options File=", filedir, "GBD.JPOptions.ini"), append = TRUE)


system(paste("jpCommand.exe", jprun.ini.file))

AAPC <- read.table('GBD.aapcexport.txt', header= TRUE)
AAPC <- AAPC[,c(1,6:8)]
names(AAPC)[2:4] <- c('val','lower','upper')


AAPC$AAPC <- paste(AAPC$lower,AAPC$upper,sep = ' to ') ## ÓÃ"-"Á¬½Ó95%UIÉÏÏÂÊýÖµ
AAPC$AAPC <- paste(AAPC$AAPC,')',sep = '')  ##95%UIÇ°ºó¼ÓÀ¨ºÅ             
AAPC$AAPC <- paste('(',AAPC$AAPC,sep = '')  ##95%UIÇ°ºó¼ÓÀ¨ºÅ
AAPC$AAPC <- paste(AAPC$val,AAPC$AAPC,sep = ' ') ##Êý¾ÝºÍ95%UIÓÃ¿Õ¸ñ¼üÁ¬½Ó
AAPC <- AAPC[,c(1,5)]
names(AAPC)[2] <- 'AAPC'

Prevalence_region <- merge(case_1990,ASR_1990,by='location')
Prevalence_region <- merge(Prevalence_region,case_2019,by='location')
Prevalence_region <- merge(Prevalence_region,ASR_2019,by='location')
Prevalence_region <- merge(Prevalence_region,AAPC,by='location')


Prevalence_region <- Prevalence_region %>% 
  mutate(location=fct_relevel(location,order$V1)) %>% arrange(location)

write.csv(Prevalence_region,'Results for Prevalence_region_Asthma.csv')


####  Interstitial lung disease and pulmonary sarcoidosis
### Prevalence
case_1990 <- subset(case,case$year=='1990' & 
                      case$age=='All Ages' & 
                      case$metric== 'Number' &
                      case$sex=='Both' &
                      case$cause=='Interstitial lung disease and pulmonary sarcoidosis' &
                      case$measure=='Prevalence')

case_1990 <- case_1990[,c(2,8,9,10)]
case_1990$val <- round(case_1990$val,0)
case_1990$lower <- round(case_1990$lower,0)
case_1990$upper <- round(case_1990$upper,0)
case_1990$UI <- paste(case_1990$lower,case_1990$upper,sep = ' to ') 
case_1990$UI <- paste(case_1990$UI,')',sep = '') 
case_1990$UI <- paste('(',case_1990$UI,sep = '') 
case_1990$UI <- paste(case_1990$val,case_1990$UI,sep = ' ') 
case_1990 <- case_1990[,c(1,5)]
names(case_1990)[2] <- 'case_1990'

case_2019 <- subset(case,case$year=='2019' & 
                      case$age=='All Ages' & 
                      case$metric== 'Number' &
                      case$sex=='Both' &
                      case$cause=='Interstitial lung disease and pulmonary sarcoidosis' &
                      case$measure=='Prevalence')

case_2019 <- case_2019[,c(2,8,9,10)]
case_2019$val <- round(case_2019$val,0)
case_2019$lower <- round(case_2019$lower,0)
case_2019$upper <- round(case_2019$upper,0)
case_2019$UI <- paste(case_2019$lower,case_2019$upper,sep = ' to ') 
case_2019$UI <- paste(case_2019$UI,')',sep = '') 
case_2019$UI <- paste('(',case_2019$UI,sep = '') 
case_2019$UI <- paste(case_2019$val,case_2019$UI,sep = ' ')
case_2019 <- case_2019[,c(1,5)]
names(case_2019)[2] <- 'case_2019'

ASR_1990 <- subset(case,case$year==1990 & 
                     case$age=='Age-standardized' & 
                     case$metric== 'Rate' &
                     case$sex=='Both' &
                     case$cause=='Interstitial lung disease and pulmonary sarcoidosis' &
                     case$measure=='Prevalence')

ASR_1990 <- ASR_1990[,c(2,8,9,10)]
ASR_1990$val <- round(ASR_1990$val,2)
ASR_1990$lower <- round(ASR_1990$lower,2)
ASR_1990$upper <- round(ASR_1990$upper,2)
ASR_1990$UI <- paste(ASR_1990$lower,ASR_1990$upper,sep = ' to ') 
ASR_1990$UI <- paste(ASR_1990$UI,')',sep = '') 
ASR_1990$UI <- paste('(',ASR_1990$UI,sep = '') 
ASR_1990$UI <- paste(ASR_1990$val,ASR_1990$UI,sep = ' ') 
ASR_1990 <- ASR_1990[,c(1,5)]
names(ASR_1990)[2] <- 'ASR_1990'

ASR_2019 <- subset(case,case$year==2019 & 
                     case$age=='Age-standardized' & 
                     case$metric== 'Rate' &
                     case$sex=='Both' &
                     case$cause=='Interstitial lung disease and pulmonary sarcoidosis' &
                     case$measure=='Prevalence')

ASR_2019 <- ASR_2019[,c(2,8,9,10)]
ASR_2019$val <- round(ASR_2019$val,2)
ASR_2019$lower <- round(ASR_2019$lower,2)
ASR_2019$upper <- round(ASR_2019$upper,2)
ASR_2019$UI <- paste(ASR_2019$lower,ASR_2019$upper,sep = ' to ') 
ASR_2019$UI <- paste(ASR_2019$UI,')',sep = '') 
ASR_2019$UI <- paste('(',ASR_2019$UI,sep = '') 
ASR_2019$UI <- paste(ASR_2019$val,ASR_2019$UI,sep = ' ')
ASR_2019 <- ASR_2019[,c(1,5)]
names(ASR_2019)[2] <- 'ASR_2019'

## APC
EAPC <- subset(case, case$age=='Age-standardized' & 
                 case$metric== 'Rate' &
                 case$sex=='Both' &
                 case$cause=='Interstitial lung disease and pulmonary sarcoidosis' &
                 case$measure=='Prevalence')

EAPC$SE <- (EAPC$upper-EAPC$lower)/(1.96*2)   ##¸ù¾Ý95%UI ¼ÆËã±ê×¼Îó
EAPC <- EAPC[,c(2,7,8,11)] ##»ñÈ¡µØÇø¡¢Äê·ÝÒÔ¼°¶ÔÓ¦µÄÊýÖµ
EAPC <- EAPC[order(EAPC$location,EAPC$year),]   ### joinpointÒªÇóÄê·Ý°´ÕÕÉýÐòÅÅÁÐ£¬ÇÒÒ»¸ö×é·ÅÔÚÒ»Æð
write.table(EAPC,'joinpoint.csv',row.names = F,col.names = F,sep = ',')

#### Õë¶ÔÅäÖÃÎÄ¼þ£¬Ð¡¸ÄµÄ»°¿ÉÒÔÔËÐÐÈçÏÂ´úÂë½øÐÐÐÞ¸Ä£¬±ÈÈçÎÒÃÇÐèÒªÐÞ¸ÄÊäÈëÎÄ¼þ£¬ÎÒÃÇ¿ÉÒÔÖ±½ÓÔÚRÖÐ½øÐÐ
####¶ÁÈ¡ÅäÖÃÎÄ¼þ
library(configr)
GBD_Created_Session <- read.config('GBD.Created.Session.ini')
GBD_JPOptions <- read.config('GBD.JPOptions.ini')
##ÐÞ¸ÄÅäÖÃÎÄ¼þ
GBD_Created_Session[["Datafile options"]][["Datafile name"]] <- 'E:/clinical data mining/Data for others/Analysis/GBD-3/joinpoint.csv'

###ÐÞ¸ÄÍê±ÏºóÌæ´úÔ­À´µÄÎÄ¼þ
write.config(config.dat = GBD_Created_Session, file.path = sprintf("%s/GBD.Created.Session.ini", getwd()), write.type = "ini")
write.config(config.dat = GBD_JPOptions, file.path = sprintf("%s/GBD.JPOptions.ini", getwd()), write.type = "ini")


### Èí¼þµ÷ÓÃ
# Create an input file for the Joinpoint program(Èí¼þÔËÐÐÅäÖÃÎÄ¼þ)
filedir <- paste0(getwd(),'/')
jprun.ini.file =  "GBD.JPRun.ini"
cat(file = jprun.ini.file, "[Joinpoint Input Files]\n", append = FALSE)
cat(file = jprun.ini.file, paste0("Session File=", filedir, "GBD.Created.Session.ini\n"), append = TRUE)
cat(file = jprun.ini.file, paste0("Output File=", filedir, "GBD", ".jpo\n"), append = TRUE)
cat(file = jprun.ini.file, paste0("Export Options File=", filedir, "GBD.JPOptions.ini\n"), append = TRUE)
cat(file = jprun.ini.file, paste0("Run Options File=", filedir, "GBD.JPOptions.ini"), append = TRUE)


system(paste("jpCommand.exe", jprun.ini.file))

AAPC <- read.table('GBD.aapcexport.txt', header= TRUE)
AAPC <- AAPC[,c(1,6:8)]
names(AAPC)[2:4] <- c('val','lower','upper')


AAPC$AAPC <- paste(AAPC$lower,AAPC$upper,sep = ' to ') ## ÓÃ"-"Á¬½Ó95%UIÉÏÏÂÊýÖµ
AAPC$AAPC <- paste(AAPC$AAPC,')',sep = '')  ##95%UIÇ°ºó¼ÓÀ¨ºÅ             
AAPC$AAPC <- paste('(',AAPC$AAPC,sep = '')  ##95%UIÇ°ºó¼ÓÀ¨ºÅ
AAPC$AAPC <- paste(AAPC$val,AAPC$AAPC,sep = ' ') ##Êý¾ÝºÍ95%UIÓÃ¿Õ¸ñ¼üÁ¬½Ó
AAPC <- AAPC[,c(1,5)]
names(AAPC)[2] <- 'AAPC'

Prevalence_region <- merge(case_1990,ASR_1990,by='location')
Prevalence_region <- merge(Prevalence_region,case_2019,by='location')
Prevalence_region <- merge(Prevalence_region,ASR_2019,by='location')
Prevalence_region <- merge(Prevalence_region,AAPC,by='location')


Prevalence_region <- Prevalence_region %>% 
  mutate(location=fct_relevel(location,order$V1)) %>% arrange(location)

write.csv(Prevalence_region,'Results for Prevalence_region_ILD.csv')


###
####  Pneumoconiosis
### Prevalence
case_1990 <- subset(case,case$year=='1990' & 
                      case$age=='All Ages' & 
                      case$metric== 'Number' &
                      case$sex=='Both' &
                      case$cause=='Pneumoconiosis' &
                      case$measure=='Prevalence')

case_1990 <- case_1990[,c(2,8,9,10)]
case_1990$val <- round(case_1990$val,0)
case_1990$lower <- round(case_1990$lower,0)
case_1990$upper <- round(case_1990$upper,0)
case_1990$UI <- paste(case_1990$lower,case_1990$upper,sep = ' to ') 
case_1990$UI <- paste(case_1990$UI,')',sep = '') 
case_1990$UI <- paste('(',case_1990$UI,sep = '') 
case_1990$UI <- paste(case_1990$val,case_1990$UI,sep = ' ') 
case_1990 <- case_1990[,c(1,5)]
names(case_1990)[2] <- 'case_1990'

case_2019 <- subset(case,case$year=='2019' & 
                      case$age=='All Ages' & 
                      case$metric== 'Number' &
                      case$sex=='Both' &
                      case$cause=='Pneumoconiosis' &
                      case$measure=='Prevalence')

case_2019 <- case_2019[,c(2,8,9,10)]
case_2019$val <- round(case_2019$val,0)
case_2019$lower <- round(case_2019$lower,0)
case_2019$upper <- round(case_2019$upper,0)
case_2019$UI <- paste(case_2019$lower,case_2019$upper,sep = ' to ') 
case_2019$UI <- paste(case_2019$UI,')',sep = '') 
case_2019$UI <- paste('(',case_2019$UI,sep = '') 
case_2019$UI <- paste(case_2019$val,case_2019$UI,sep = ' ')
case_2019 <- case_2019[,c(1,5)]
names(case_2019)[2] <- 'case_2019'

ASR_1990 <- subset(case,case$year==1990 & 
                     case$age=='Age-standardized' & 
                     case$metric== 'Rate' &
                     case$sex=='Both' &
                     case$cause=='Pneumoconiosis' &
                     case$measure=='Prevalence')

ASR_1990 <- ASR_1990[,c(2,8,9,10)]
ASR_1990$val <- round(ASR_1990$val,2)
ASR_1990$lower <- round(ASR_1990$lower,2)
ASR_1990$upper <- round(ASR_1990$upper,2)
ASR_1990$UI <- paste(ASR_1990$lower,ASR_1990$upper,sep = ' to ') 
ASR_1990$UI <- paste(ASR_1990$UI,')',sep = '') 
ASR_1990$UI <- paste('(',ASR_1990$UI,sep = '') 
ASR_1990$UI <- paste(ASR_1990$val,ASR_1990$UI,sep = ' ') 
ASR_1990 <- ASR_1990[,c(1,5)]
names(ASR_1990)[2] <- 'ASR_1990'

ASR_2019 <- subset(case,case$year==2019 & 
                     case$age=='Age-standardized' & 
                     case$metric== 'Rate' &
                     case$sex=='Both' &
                     case$cause=='Pneumoconiosis' &
                     case$measure=='Prevalence')

ASR_2019 <- ASR_2019[,c(2,8,9,10)]
ASR_2019$val <- round(ASR_2019$val,2)
ASR_2019$lower <- round(ASR_2019$lower,2)
ASR_2019$upper <- round(ASR_2019$upper,2)
ASR_2019$UI <- paste(ASR_2019$lower,ASR_2019$upper,sep = ' to ') 
ASR_2019$UI <- paste(ASR_2019$UI,')',sep = '') 
ASR_2019$UI <- paste('(',ASR_2019$UI,sep = '') 
ASR_2019$UI <- paste(ASR_2019$val,ASR_2019$UI,sep = ' ')
ASR_2019 <- ASR_2019[,c(1,5)]
names(ASR_2019)[2] <- 'ASR_2019'

## APC
EAPC <- subset(case, case$age=='Age-standardized' & 
                 case$metric== 'Rate' &
                 case$sex=='Both' &
                 case$cause=='Pneumoconiosis' &
                 case$measure=='Prevalence')

EAPC$SE <- (EAPC$upper-EAPC$lower)/(1.96*2)   ##¸ù¾Ý95%UI ¼ÆËã±ê×¼Îó
EAPC <- EAPC[,c(2,7,8,11)] ##»ñÈ¡µØÇø¡¢Äê·ÝÒÔ¼°¶ÔÓ¦µÄÊýÖµ
EAPC <- EAPC[order(EAPC$location,EAPC$year),]   ### joinpointÒªÇóÄê·Ý°´ÕÕÉýÐòÅÅÁÐ£¬ÇÒÒ»¸ö×é·ÅÔÚÒ»Æð
write.table(EAPC,'joinpoint.csv',row.names = F,col.names = F,sep = ',')

#### Õë¶ÔÅäÖÃÎÄ¼þ£¬Ð¡¸ÄµÄ»°¿ÉÒÔÔËÐÐÈçÏÂ´úÂë½øÐÐÐÞ¸Ä£¬±ÈÈçÎÒÃÇÐèÒªÐÞ¸ÄÊäÈëÎÄ¼þ£¬ÎÒÃÇ¿ÉÒÔÖ±½ÓÔÚRÖÐ½øÐÐ
####¶ÁÈ¡ÅäÖÃÎÄ¼þ
library(configr)
GBD_Created_Session <- read.config('GBD.Created.Session.ini')
GBD_JPOptions <- read.config('GBD.JPOptions.ini')
##ÐÞ¸ÄÅäÖÃÎÄ¼þ
GBD_Created_Session[["Datafile options"]][["Datafile name"]] <- 'E:/clinical data mining/Data for others/Analysis/GBD-3/joinpoint.csv'

###ÐÞ¸ÄÍê±ÏºóÌæ´úÔ­À´µÄÎÄ¼þ
write.config(config.dat = GBD_Created_Session, file.path = sprintf("%s/GBD.Created.Session.ini", getwd()), write.type = "ini")
write.config(config.dat = GBD_JPOptions, file.path = sprintf("%s/GBD.JPOptions.ini", getwd()), write.type = "ini")


### Èí¼þµ÷ÓÃ
# Create an input file for the Joinpoint program(Èí¼þÔËÐÐÅäÖÃÎÄ¼þ)
filedir <- paste0(getwd(),'/')
jprun.ini.file =  "GBD.JPRun.ini"
cat(file = jprun.ini.file, "[Joinpoint Input Files]\n", append = FALSE)
cat(file = jprun.ini.file, paste0("Session File=", filedir, "GBD.Created.Session.ini\n"), append = TRUE)
cat(file = jprun.ini.file, paste0("Output File=", filedir, "GBD", ".jpo\n"), append = TRUE)
cat(file = jprun.ini.file, paste0("Export Options File=", filedir, "GBD.JPOptions.ini\n"), append = TRUE)
cat(file = jprun.ini.file, paste0("Run Options File=", filedir, "GBD.JPOptions.ini"), append = TRUE)


system(paste("jpCommand.exe", jprun.ini.file))

AAPC <- read.table('GBD.aapcexport.txt', header= TRUE)
AAPC <- AAPC[,c(1,6:8)]
names(AAPC)[2:4] <- c('val','lower','upper')


AAPC$AAPC <- paste(AAPC$lower,AAPC$upper,sep = ' to ') ## ÓÃ"-"Á¬½Ó95%UIÉÏÏÂÊýÖµ
AAPC$AAPC <- paste(AAPC$AAPC,')',sep = '')  ##95%UIÇ°ºó¼ÓÀ¨ºÅ             
AAPC$AAPC <- paste('(',AAPC$AAPC,sep = '')  ##95%UIÇ°ºó¼ÓÀ¨ºÅ
AAPC$AAPC <- paste(AAPC$val,AAPC$AAPC,sep = ' ') ##Êý¾ÝºÍ95%UIÓÃ¿Õ¸ñ¼üÁ¬½Ó
AAPC <- AAPC[,c(1,5)]
names(AAPC)[2] <- 'AAPC'

Prevalence_region <- merge(case_1990,ASR_1990,by='location')
Prevalence_region <- merge(Prevalence_region,case_2019,by='location')
Prevalence_region <- merge(Prevalence_region,ASR_2019,by='location')
Prevalence_region <- merge(Prevalence_region,AAPC,by='location')


Prevalence_region <- Prevalence_region %>% 
  mutate(location=fct_relevel(location,order$V1)) %>% arrange(location)

write.csv(Prevalence_region,'Results for Prevalence_region_Pneumoconiosis.csv')

####  Other
### Prevalence
case_1990 <- subset(case,case$year=='1990' & 
                      case$age=='All Ages' & 
                      case$metric== 'Number' &
                      case$sex=='Both' &
                      case$cause=='Other chronic respiratory diseases' &
                      case$measure=='Prevalence')

case_1990 <- case_1990[,c(2,8,9,10)]
case_1990$val <- round(case_1990$val/10000,0)
case_1990$lower <- round(case_1990$lower/10000,0)
case_1990$upper <- round(case_1990$upper/10000,0)
case_1990$UI <- paste(case_1990$lower,case_1990$upper,sep = ' to ') 
case_1990$UI <- paste(case_1990$UI,')',sep = '') 
case_1990$UI <- paste('(',case_1990$UI,sep = '') 
case_1990$UI <- paste(case_1990$val,case_1990$UI,sep = ' ') 
case_1990 <- case_1990[,c(1,5)]
names(case_1990)[2] <- 'case_1990'

case_2019 <- subset(case,case$year=='2019' & 
                      case$age=='All Ages' & 
                      case$metric== 'Number' &
                      case$sex=='Both' &
                      case$cause=='Other chronic respiratory diseases' &
                      case$measure=='Prevalence')

case_2019 <- case_2019[,c(2,8,9,10)]
case_2019$val <- round(case_2019$val/10000,0)
case_2019$lower <- round(case_2019$lower/10000,0)
case_2019$upper <- round(case_2019$upper/10000,0)
case_2019$UI <- paste(case_2019$lower,case_2019$upper,sep = ' to ') 
case_2019$UI <- paste(case_2019$UI,')',sep = '') 
case_2019$UI <- paste('(',case_2019$UI,sep = '') 
case_2019$UI <- paste(case_2019$val,case_2019$UI,sep = ' ')
case_2019 <- case_2019[,c(1,5)]
names(case_2019)[2] <- 'case_2019'

ASR_1990 <- subset(case,case$year==1990 & 
                     case$age=='Age-standardized' & 
                     case$metric== 'Rate' &
                     case$sex=='Both' &
                     case$cause=='Other chronic respiratory diseases' &
                     case$measure=='Prevalence')

ASR_1990 <- ASR_1990[,c(2,8,9,10)]
ASR_1990$val <- round(ASR_1990$val,2)
ASR_1990$lower <- round(ASR_1990$lower,2)
ASR_1990$upper <- round(ASR_1990$upper,2)
ASR_1990$UI <- paste(ASR_1990$lower,ASR_1990$upper,sep = ' to ') 
ASR_1990$UI <- paste(ASR_1990$UI,')',sep = '') 
ASR_1990$UI <- paste('(',ASR_1990$UI,sep = '') 
ASR_1990$UI <- paste(ASR_1990$val,ASR_1990$UI,sep = ' ') 
ASR_1990 <- ASR_1990[,c(1,5)]
names(ASR_1990)[2] <- 'ASR_1990'

ASR_2019 <- subset(case,case$year==2019 & 
                     case$age=='Age-standardized' & 
                     case$metric== 'Rate' &
                     case$sex=='Both' &
                     case$cause=='Other chronic respiratory diseases' &
                     case$measure=='Prevalence')

ASR_2019 <- ASR_2019[,c(2,8,9,10)]
ASR_2019$val <- round(ASR_2019$val,2)
ASR_2019$lower <- round(ASR_2019$lower,2)
ASR_2019$upper <- round(ASR_2019$upper,2)
ASR_2019$UI <- paste(ASR_2019$lower,ASR_2019$upper,sep = ' to ') 
ASR_2019$UI <- paste(ASR_2019$UI,')',sep = '') 
ASR_2019$UI <- paste('(',ASR_2019$UI,sep = '') 
ASR_2019$UI <- paste(ASR_2019$val,ASR_2019$UI,sep = ' ')
ASR_2019 <- ASR_2019[,c(1,5)]
names(ASR_2019)[2] <- 'ASR_2019'

## APC
EAPC <- subset(case, case$age=='Age-standardized' & 
                 case$metric== 'Rate' &
                 case$sex=='Both' &
                 case$cause=='Other chronic respiratory diseases' &
                 case$measure=='Prevalence')

EAPC$SE <- (EAPC$upper-EAPC$lower)/(1.96*2)   ##¸ù¾Ý95%UI ¼ÆËã±ê×¼Îó
EAPC <- EAPC[,c(2,7,8,11)] ##»ñÈ¡µØÇø¡¢Äê·ÝÒÔ¼°¶ÔÓ¦µÄÊýÖµ
EAPC <- EAPC[order(EAPC$location,EAPC$year),]   ### joinpointÒªÇóÄê·Ý°´ÕÕÉýÐòÅÅÁÐ£¬ÇÒÒ»¸ö×é·ÅÔÚÒ»Æð
write.table(EAPC,'joinpoint.csv',row.names = F,col.names = F,sep = ',')

#### Õë¶ÔÅäÖÃÎÄ¼þ£¬Ð¡¸ÄµÄ»°¿ÉÒÔÔËÐÐÈçÏÂ´úÂë½øÐÐÐÞ¸Ä£¬±ÈÈçÎÒÃÇÐèÒªÐÞ¸ÄÊäÈëÎÄ¼þ£¬ÎÒÃÇ¿ÉÒÔÖ±½ÓÔÚRÖÐ½øÐÐ
####¶ÁÈ¡ÅäÖÃÎÄ¼þ
library(configr)
GBD_Created_Session <- read.config('GBD.Created.Session.ini')
GBD_JPOptions <- read.config('GBD.JPOptions.ini')
##ÐÞ¸ÄÅäÖÃÎÄ¼þ
GBD_Created_Session[["Datafile options"]][["Datafile name"]] <- 'E:/clinical data mining/Data for others/Analysis/GBD-3/joinpoint.csv'

###ÐÞ¸ÄÍê±ÏºóÌæ´úÔ­À´µÄÎÄ¼þ
write.config(config.dat = GBD_Created_Session, file.path = sprintf("%s/GBD.Created.Session.ini", getwd()), write.type = "ini")
write.config(config.dat = GBD_JPOptions, file.path = sprintf("%s/GBD.JPOptions.ini", getwd()), write.type = "ini")


### Èí¼þµ÷ÓÃ
# Create an input file for the Joinpoint program(Èí¼þÔËÐÐÅäÖÃÎÄ¼þ)
filedir <- paste0(getwd(),'/')
jprun.ini.file =  "GBD.JPRun.ini"
cat(file = jprun.ini.file, "[Joinpoint Input Files]\n", append = FALSE)
cat(file = jprun.ini.file, paste0("Session File=", filedir, "GBD.Created.Session.ini\n"), append = TRUE)
cat(file = jprun.ini.file, paste0("Output File=", filedir, "GBD", ".jpo\n"), append = TRUE)
cat(file = jprun.ini.file, paste0("Export Options File=", filedir, "GBD.JPOptions.ini\n"), append = TRUE)
cat(file = jprun.ini.file, paste0("Run Options File=", filedir, "GBD.JPOptions.ini"), append = TRUE)


system(paste("jpCommand.exe", jprun.ini.file))

AAPC <- read.table('GBD.aapcexport.txt', header= TRUE)
AAPC <- AAPC[,c(1,6:8)]
names(AAPC)[2:4] <- c('val','lower','upper')


AAPC$AAPC <- paste(AAPC$lower,AAPC$upper,sep = ' to ') ## ÓÃ"-"Á¬½Ó95%UIÉÏÏÂÊýÖµ
AAPC$AAPC <- paste(AAPC$AAPC,')',sep = '')  ##95%UIÇ°ºó¼ÓÀ¨ºÅ             
AAPC$AAPC <- paste('(',AAPC$AAPC,sep = '')  ##95%UIÇ°ºó¼ÓÀ¨ºÅ
AAPC$AAPC <- paste(AAPC$val,AAPC$AAPC,sep = ' ') ##Êý¾ÝºÍ95%UIÓÃ¿Õ¸ñ¼üÁ¬½Ó
AAPC <- AAPC[,c(1,5)]
names(AAPC)[2] <- 'AAPC'

Prevalence_region <- merge(case_1990,ASR_1990,by='location')
Prevalence_region <- merge(Prevalence_region,case_2019,by='location')
Prevalence_region <- merge(Prevalence_region,ASR_2019,by='location')
Prevalence_region <- merge(Prevalence_region,AAPC,by='location')


Prevalence_region <- Prevalence_region %>% 
  mutate(location=fct_relevel(location,order$V1)) %>% arrange(location)

write.csv(Prevalence_region,'Results for Prevalence_region_Other.csv')


####  overall 
### Deaths
case_1990 <- subset(case,case$year=='1990' & 
                      case$age=='All Ages' & 
                      case$metric== 'Number' &
                      case$sex=='Both' &
                      case$cause=='Chronic respiratory diseases' &
                      case$measure=='Deaths')

case_1990 <- case_1990[,c(2,8,9,10)]
case_1990$val <- round(case_1990$val,0)
case_1990$lower <- round(case_1990$lower,0)
case_1990$upper <- round(case_1990$upper,0)
case_1990$UI <- paste(case_1990$lower,case_1990$upper,sep = ' to ') 
case_1990$UI <- paste(case_1990$UI,')',sep = '') 
case_1990$UI <- paste('(',case_1990$UI,sep = '') 
case_1990$UI <- paste(case_1990$val,case_1990$UI,sep = ' ') 
case_1990 <- case_1990[,c(1,5)]
names(case_1990)[2] <- 'case_1990'

case_2019 <- subset(case,case$year=='2019' & 
                      case$age=='All Ages' & 
                      case$metric== 'Number' &
                      case$sex=='Both' &
                      case$cause=='Chronic respiratory diseases' &
                      case$measure=='Deaths')

case_2019 <- case_2019[,c(2,8,9,10)]
case_2019$val <- round(case_2019$val,0)
case_2019$lower <- round(case_2019$lower,0)
case_2019$upper <- round(case_2019$upper,0)
case_2019$UI <- paste(case_2019$lower,case_2019$upper,sep = ' to ') 
case_2019$UI <- paste(case_2019$UI,')',sep = '') 
case_2019$UI <- paste('(',case_2019$UI,sep = '') 
case_2019$UI <- paste(case_2019$val,case_2019$UI,sep = ' ')
case_2019 <- case_2019[,c(1,5)]
names(case_2019)[2] <- 'case_2019'

ASR_1990 <- subset(case,case$year==1990 & 
                     case$age=='Age-standardized' & 
                     case$metric== 'Rate' &
                     case$sex=='Both' &
                     case$cause=='Chronic respiratory diseases' &
                     case$measure=='Deaths')

ASR_1990 <- ASR_1990[,c(2,8,9,10)]
ASR_1990$val <- round(ASR_1990$val,2)
ASR_1990$lower <- round(ASR_1990$lower,2)
ASR_1990$upper <- round(ASR_1990$upper,2)
ASR_1990$UI <- paste(ASR_1990$lower,ASR_1990$upper,sep = ' to ') 
ASR_1990$UI <- paste(ASR_1990$UI,')',sep = '') 
ASR_1990$UI <- paste('(',ASR_1990$UI,sep = '') 
ASR_1990$UI <- paste(ASR_1990$val,ASR_1990$UI,sep = ' ') 
ASR_1990 <- ASR_1990[,c(1,5)]
names(ASR_1990)[2] <- 'ASR_1990'

ASR_2019 <- subset(case,case$year==2019 & 
                     case$age=='Age-standardized' & 
                     case$metric== 'Rate' &
                     case$sex=='Both' &
                     case$cause=='Chronic respiratory diseases' &
                     case$measure=='Deaths')

ASR_2019 <- ASR_2019[,c(2,8,9,10)]
ASR_2019$val <- round(ASR_2019$val,2)
ASR_2019$lower <- round(ASR_2019$lower,2)
ASR_2019$upper <- round(ASR_2019$upper,2)
ASR_2019$UI <- paste(ASR_2019$lower,ASR_2019$upper,sep = ' to ') 
ASR_2019$UI <- paste(ASR_2019$UI,')',sep = '') 
ASR_2019$UI <- paste('(',ASR_2019$UI,sep = '') 
ASR_2019$UI <- paste(ASR_2019$val,ASR_2019$UI,sep = ' ')
ASR_2019 <- ASR_2019[,c(1,5)]
names(ASR_2019)[2] <- 'ASR_2019'

## APC
EAPC <- subset(case, case$age=='Age-standardized' & 
                 case$metric== 'Rate' &
                 case$sex=='Both' &
                 case$cause=='Chronic respiratory diseases' &
                 case$measure=='Deaths')

EAPC$SE <- (EAPC$upper-EAPC$lower)/(1.96*2)   ##¸ù¾Ý95%UI ¼ÆËã±ê×¼Îó
EAPC <- EAPC[,c(2,7,8,11)] ##»ñÈ¡µØÇø¡¢Äê·ÝÒÔ¼°¶ÔÓ¦µÄÊýÖµ
EAPC <- EAPC[order(EAPC$location,EAPC$year),]   ### joinpointÒªÇóÄê·Ý°´ÕÕÉýÐòÅÅÁÐ£¬ÇÒÒ»¸ö×é·ÅÔÚÒ»Æð
write.table(EAPC,'joinpoint.csv',row.names = F,col.names = F,sep = ',')

#### Õë¶ÔÅäÖÃÎÄ¼þ£¬Ð¡¸ÄµÄ»°¿ÉÒÔÔËÐÐÈçÏÂ´úÂë½øÐÐÐÞ¸Ä£¬±ÈÈçÎÒÃÇÐèÒªÐÞ¸ÄÊäÈëÎÄ¼þ£¬ÎÒÃÇ¿ÉÒÔÖ±½ÓÔÚRÖÐ½øÐÐ
####¶ÁÈ¡ÅäÖÃÎÄ¼þ
library(configr)
GBD_Created_Session <- read.config('GBD.Created.Session.ini')
GBD_JPOptions <- read.config('GBD.JPOptions.ini')
##ÐÞ¸ÄÅäÖÃÎÄ¼þ
GBD_Created_Session[["Datafile options"]][["Datafile name"]] <- 'E:/clinical data mining/Data for others/Analysis/GBD-3/joinpoint.csv'

###ÐÞ¸ÄÍê±ÏºóÌæ´úÔ­À´µÄÎÄ¼þ
write.config(config.dat = GBD_Created_Session, file.path = sprintf("%s/GBD.Created.Session.ini", getwd()), write.type = "ini")
write.config(config.dat = GBD_JPOptions, file.path = sprintf("%s/GBD.JPOptions.ini", getwd()), write.type = "ini")


### Èí¼þµ÷ÓÃ
# Create an input file for the Joinpoint program(Èí¼þÔËÐÐÅäÖÃÎÄ¼þ)
filedir <- paste0(getwd(),'/')
jprun.ini.file =  "GBD.JPRun.ini"
cat(file = jprun.ini.file, "[Joinpoint Input Files]\n", append = FALSE)
cat(file = jprun.ini.file, paste0("Session File=", filedir, "GBD.Created.Session.ini\n"), append = TRUE)
cat(file = jprun.ini.file, paste0("Output File=", filedir, "GBD", ".jpo\n"), append = TRUE)
cat(file = jprun.ini.file, paste0("Export Options File=", filedir, "GBD.JPOptions.ini\n"), append = TRUE)
cat(file = jprun.ini.file, paste0("Run Options File=", filedir, "GBD.JPOptions.ini"), append = TRUE)


system(paste("jpCommand.exe", jprun.ini.file))

AAPC <- read.table('GBD.aapcexport.txt', header= TRUE)
AAPC <- AAPC[,c(1,6:8)]
names(AAPC)[2:4] <- c('val','lower','upper')


AAPC$AAPC <- paste(AAPC$lower,AAPC$upper,sep = ' to ') ## ÓÃ"-"Á¬½Ó95%UIÉÏÏÂÊýÖµ
AAPC$AAPC <- paste(AAPC$AAPC,')',sep = '')  ##95%UIÇ°ºó¼ÓÀ¨ºÅ             
AAPC$AAPC <- paste('(',AAPC$AAPC,sep = '')  ##95%UIÇ°ºó¼ÓÀ¨ºÅ
AAPC$AAPC <- paste(AAPC$val,AAPC$AAPC,sep = ' ') ##Êý¾ÝºÍ95%UIÓÃ¿Õ¸ñ¼üÁ¬½Ó
AAPC <- AAPC[,c(1,5)]
names(AAPC)[2] <- 'AAPC'

Deaths_region <- merge(case_1990,ASR_1990,by='location')
Deaths_region <- merge(Deaths_region,case_2019,by='location')
Deaths_region <- merge(Deaths_region,ASR_2019,by='location')
Deaths_region <- merge(Deaths_region,AAPC,by='location')


Deaths_region <- Deaths_region %>% 
  mutate(location=fct_relevel(location,order$V1)) %>% arrange(location)

write.csv(Deaths_region,'Results for Deaths_region_Overall.csv')


####  COPD
### Deaths
case_1990 <- subset(case,case$year=='1990' & 
                      case$age=='All Ages' & 
                      case$metric== 'Number' &
                      case$sex=='Both' &
                      case$cause=='Chronic obstructive pulmonary disease' &
                      case$measure=='Deaths')

case_1990 <- case_1990[,c(2,8,9,10)]
case_1990$val <- round(case_1990$val,0)
case_1990$lower <- round(case_1990$lower,0)
case_1990$upper <- round(case_1990$upper,0)
case_1990$UI <- paste(case_1990$lower,case_1990$upper,sep = ' to ') 
case_1990$UI <- paste(case_1990$UI,')',sep = '') 
case_1990$UI <- paste('(',case_1990$UI,sep = '') 
case_1990$UI <- paste(case_1990$val,case_1990$UI,sep = ' ') 
case_1990 <- case_1990[,c(1,5)]
names(case_1990)[2] <- 'case_1990'

case_2019 <- subset(case,case$year=='2019' & 
                      case$age=='All Ages' & 
                      case$metric== 'Number' &
                      case$sex=='Both' &
                      case$cause=='Chronic obstructive pulmonary disease' &
                      case$measure=='Deaths')

case_2019 <- case_2019[,c(2,8,9,10)]
case_2019$val <- round(case_2019$val,0)
case_2019$lower <- round(case_2019$lower,0)
case_2019$upper <- round(case_2019$upper,0)
case_2019$UI <- paste(case_2019$lower,case_2019$upper,sep = ' to ') 
case_2019$UI <- paste(case_2019$UI,')',sep = '') 
case_2019$UI <- paste('(',case_2019$UI,sep = '') 
case_2019$UI <- paste(case_2019$val,case_2019$UI,sep = ' ')
case_2019 <- case_2019[,c(1,5)]
names(case_2019)[2] <- 'case_2019'

ASR_1990 <- subset(case,case$year==1990 & 
                     case$age=='Age-standardized' & 
                     case$metric== 'Rate' &
                     case$sex=='Both' &
                     case$cause=='Chronic obstructive pulmonary disease' &
                     case$measure=='Deaths')

ASR_1990 <- ASR_1990[,c(2,8,9,10)]
ASR_1990$val <- round(ASR_1990$val,2)
ASR_1990$lower <- round(ASR_1990$lower,2)
ASR_1990$upper <- round(ASR_1990$upper,2)
ASR_1990$UI <- paste(ASR_1990$lower,ASR_1990$upper,sep = ' to ') 
ASR_1990$UI <- paste(ASR_1990$UI,')',sep = '') 
ASR_1990$UI <- paste('(',ASR_1990$UI,sep = '') 
ASR_1990$UI <- paste(ASR_1990$val,ASR_1990$UI,sep = ' ') 
ASR_1990 <- ASR_1990[,c(1,5)]
names(ASR_1990)[2] <- 'ASR_1990'

ASR_2019 <- subset(case,case$year==2019 & 
                     case$age=='Age-standardized' & 
                     case$metric== 'Rate' &
                     case$sex=='Both' &
                     case$cause=='Chronic obstructive pulmonary disease' &
                     case$measure=='Deaths')

ASR_2019 <- ASR_2019[,c(2,8,9,10)]
ASR_2019$val <- round(ASR_2019$val,2)
ASR_2019$lower <- round(ASR_2019$lower,2)
ASR_2019$upper <- round(ASR_2019$upper,2)
ASR_2019$UI <- paste(ASR_2019$lower,ASR_2019$upper,sep = ' to ') 
ASR_2019$UI <- paste(ASR_2019$UI,')',sep = '') 
ASR_2019$UI <- paste('(',ASR_2019$UI,sep = '') 
ASR_2019$UI <- paste(ASR_2019$val,ASR_2019$UI,sep = ' ')
ASR_2019 <- ASR_2019[,c(1,5)]
names(ASR_2019)[2] <- 'ASR_2019'

## APC
EAPC <- subset(case, case$age=='Age-standardized' & 
                 case$metric== 'Rate' &
                 case$sex=='Both' &
                 case$cause=='Chronic obstructive pulmonary disease' &
                 case$measure=='Deaths')

EAPC$SE <- (EAPC$upper-EAPC$lower)/(1.96*2)   ##¸ù¾Ý95%UI ¼ÆËã±ê×¼Îó
EAPC <- EAPC[,c(2,7,8,11)] ##»ñÈ¡µØÇø¡¢Äê·ÝÒÔ¼°¶ÔÓ¦µÄÊýÖµ
EAPC <- EAPC[order(EAPC$location,EAPC$year),]   ### joinpointÒªÇóÄê·Ý°´ÕÕÉýÐòÅÅÁÐ£¬ÇÒÒ»¸ö×é·ÅÔÚÒ»Æð
write.table(EAPC,'joinpoint.csv',row.names = F,col.names = F,sep = ',')

#### Õë¶ÔÅäÖÃÎÄ¼þ£¬Ð¡¸ÄµÄ»°¿ÉÒÔÔËÐÐÈçÏÂ´úÂë½øÐÐÐÞ¸Ä£¬±ÈÈçÎÒÃÇÐèÒªÐÞ¸ÄÊäÈëÎÄ¼þ£¬ÎÒÃÇ¿ÉÒÔÖ±½ÓÔÚRÖÐ½øÐÐ
####¶ÁÈ¡ÅäÖÃÎÄ¼þ
library(configr)
GBD_Created_Session <- read.config('GBD.Created.Session.ini')
GBD_JPOptions <- read.config('GBD.JPOptions.ini')
##ÐÞ¸ÄÅäÖÃÎÄ¼þ
GBD_Created_Session[["Datafile options"]][["Datafile name"]] <- 'E:/clinical data mining/Data for others/Analysis/GBD-3/joinpoint.csv'

###ÐÞ¸ÄÍê±ÏºóÌæ´úÔ­À´µÄÎÄ¼þ
write.config(config.dat = GBD_Created_Session, file.path = sprintf("%s/GBD.Created.Session.ini", getwd()), write.type = "ini")
write.config(config.dat = GBD_JPOptions, file.path = sprintf("%s/GBD.JPOptions.ini", getwd()), write.type = "ini")


### Èí¼þµ÷ÓÃ
# Create an input file for the Joinpoint program(Èí¼þÔËÐÐÅäÖÃÎÄ¼þ)
filedir <- paste0(getwd(),'/')
jprun.ini.file =  "GBD.JPRun.ini"
cat(file = jprun.ini.file, "[Joinpoint Input Files]\n", append = FALSE)
cat(file = jprun.ini.file, paste0("Session File=", filedir, "GBD.Created.Session.ini\n"), append = TRUE)
cat(file = jprun.ini.file, paste0("Output File=", filedir, "GBD", ".jpo\n"), append = TRUE)
cat(file = jprun.ini.file, paste0("Export Options File=", filedir, "GBD.JPOptions.ini\n"), append = TRUE)
cat(file = jprun.ini.file, paste0("Run Options File=", filedir, "GBD.JPOptions.ini"), append = TRUE)


system(paste("jpCommand.exe", jprun.ini.file))

AAPC <- read.table('GBD.aapcexport.txt', header= TRUE)
AAPC <- AAPC[,c(1,6:8)]
names(AAPC)[2:4] <- c('val','lower','upper')


AAPC$AAPC <- paste(AAPC$lower,AAPC$upper,sep = ' to ') ## ÓÃ"-"Á¬½Ó95%UIÉÏÏÂÊýÖµ
AAPC$AAPC <- paste(AAPC$AAPC,')',sep = '')  ##95%UIÇ°ºó¼ÓÀ¨ºÅ             
AAPC$AAPC <- paste('(',AAPC$AAPC,sep = '')  ##95%UIÇ°ºó¼ÓÀ¨ºÅ
AAPC$AAPC <- paste(AAPC$val,AAPC$AAPC,sep = ' ') ##Êý¾ÝºÍ95%UIÓÃ¿Õ¸ñ¼üÁ¬½Ó
AAPC <- AAPC[,c(1,5)]
names(AAPC)[2] <- 'AAPC'

Deaths_region <- merge(case_1990,ASR_1990,by='location')
Deaths_region <- merge(Deaths_region,case_2019,by='location')
Deaths_region <- merge(Deaths_region,ASR_2019,by='location')
Deaths_region <- merge(Deaths_region,AAPC,by='location')


Deaths_region <- Deaths_region %>% 
  mutate(location=fct_relevel(location,order$V1)) %>% arrange(location)

write.csv(Deaths_region,'Results for Deaths_region_COPD.csv')


####  Asthma
### Deaths
case_1990 <- subset(case,case$year=='1990' & 
                      case$age=='All Ages' & 
                      case$metric== 'Number' &
                      case$sex=='Both' &
                      case$cause=='Asthma' &
                      case$measure=='Deaths')

case_1990 <- case_1990[,c(2,8,9,10)]
case_1990$val <- round(case_1990$val,0)
case_1990$lower <- round(case_1990$lower,0)
case_1990$upper <- round(case_1990$upper,0)
case_1990$UI <- paste(case_1990$lower,case_1990$upper,sep = ' to ') 
case_1990$UI <- paste(case_1990$UI,')',sep = '') 
case_1990$UI <- paste('(',case_1990$UI,sep = '') 
case_1990$UI <- paste(case_1990$val,case_1990$UI,sep = ' ') 
case_1990 <- case_1990[,c(1,5)]
names(case_1990)[2] <- 'case_1990'

case_2019 <- subset(case,case$year=='2019' & 
                      case$age=='All Ages' & 
                      case$metric== 'Number' &
                      case$sex=='Both' &
                      case$cause=='Asthma' &
                      case$measure=='Deaths')

case_2019 <- case_2019[,c(2,8,9,10)]
case_2019$val <- round(case_2019$val,0)
case_2019$lower <- round(case_2019$lower,0)
case_2019$upper <- round(case_2019$upper,0)
case_2019$UI <- paste(case_2019$lower,case_2019$upper,sep = ' to ') 
case_2019$UI <- paste(case_2019$UI,')',sep = '') 
case_2019$UI <- paste('(',case_2019$UI,sep = '') 
case_2019$UI <- paste(case_2019$val,case_2019$UI,sep = ' ')
case_2019 <- case_2019[,c(1,5)]
names(case_2019)[2] <- 'case_2019'

ASR_1990 <- subset(case,case$year==1990 & 
                     case$age=='Age-standardized' & 
                     case$metric== 'Rate' &
                     case$sex=='Both' &
                     case$cause=='Asthma' &
                     case$measure=='Deaths')

ASR_1990 <- ASR_1990[,c(2,8,9,10)]
ASR_1990$val <- round(ASR_1990$val,2)
ASR_1990$lower <- round(ASR_1990$lower,2)
ASR_1990$upper <- round(ASR_1990$upper,2)
ASR_1990$UI <- paste(ASR_1990$lower,ASR_1990$upper,sep = ' to ') 
ASR_1990$UI <- paste(ASR_1990$UI,')',sep = '') 
ASR_1990$UI <- paste('(',ASR_1990$UI,sep = '') 
ASR_1990$UI <- paste(ASR_1990$val,ASR_1990$UI,sep = ' ') 
ASR_1990 <- ASR_1990[,c(1,5)]
names(ASR_1990)[2] <- 'ASR_1990'

ASR_2019 <- subset(case,case$year==2019 & 
                     case$age=='Age-standardized' & 
                     case$metric== 'Rate' &
                     case$sex=='Both' &
                     case$cause=='Asthma' &
                     case$measure=='Deaths')

ASR_2019 <- ASR_2019[,c(2,8,9,10)]
ASR_2019$val <- round(ASR_2019$val,2)
ASR_2019$lower <- round(ASR_2019$lower,2)
ASR_2019$upper <- round(ASR_2019$upper,2)
ASR_2019$UI <- paste(ASR_2019$lower,ASR_2019$upper,sep = ' to ') 
ASR_2019$UI <- paste(ASR_2019$UI,')',sep = '') 
ASR_2019$UI <- paste('(',ASR_2019$UI,sep = '') 
ASR_2019$UI <- paste(ASR_2019$val,ASR_2019$UI,sep = ' ')
ASR_2019 <- ASR_2019[,c(1,5)]
names(ASR_2019)[2] <- 'ASR_2019'

## APC
EAPC <- subset(case, case$age=='Age-standardized' & 
                 case$metric== 'Rate' &
                 case$sex=='Both' &
                 case$cause=='Asthma' &
                 case$measure=='Deaths')

EAPC$SE <- (EAPC$upper-EAPC$lower)/(1.96*2)   ##¸ù¾Ý95%UI ¼ÆËã±ê×¼Îó
EAPC <- EAPC[,c(2,7,8,11)] ##»ñÈ¡µØÇø¡¢Äê·ÝÒÔ¼°¶ÔÓ¦µÄÊýÖµ
EAPC <- EAPC[order(EAPC$location,EAPC$year),]   ### joinpointÒªÇóÄê·Ý°´ÕÕÉýÐòÅÅÁÐ£¬ÇÒÒ»¸ö×é·ÅÔÚÒ»Æð
write.table(EAPC,'joinpoint.csv',row.names = F,col.names = F,sep = ',')

#### Õë¶ÔÅäÖÃÎÄ¼þ£¬Ð¡¸ÄµÄ»°¿ÉÒÔÔËÐÐÈçÏÂ´úÂë½øÐÐÐÞ¸Ä£¬±ÈÈçÎÒÃÇÐèÒªÐÞ¸ÄÊäÈëÎÄ¼þ£¬ÎÒÃÇ¿ÉÒÔÖ±½ÓÔÚRÖÐ½øÐÐ
####¶ÁÈ¡ÅäÖÃÎÄ¼þ
library(configr)
GBD_Created_Session <- read.config('GBD.Created.Session.ini')
GBD_JPOptions <- read.config('GBD.JPOptions.ini')
##ÐÞ¸ÄÅäÖÃÎÄ¼þ
GBD_Created_Session[["Datafile options"]][["Datafile name"]] <- 'E:/clinical data mining/Data for others/Analysis/GBD-3/joinpoint.csv'

###ÐÞ¸ÄÍê±ÏºóÌæ´úÔ­À´µÄÎÄ¼þ
write.config(config.dat = GBD_Created_Session, file.path = sprintf("%s/GBD.Created.Session.ini", getwd()), write.type = "ini")
write.config(config.dat = GBD_JPOptions, file.path = sprintf("%s/GBD.JPOptions.ini", getwd()), write.type = "ini")


### Èí¼þµ÷ÓÃ
# Create an input file for the Joinpoint program(Èí¼þÔËÐÐÅäÖÃÎÄ¼þ)
filedir <- paste0(getwd(),'/')
jprun.ini.file =  "GBD.JPRun.ini"
cat(file = jprun.ini.file, "[Joinpoint Input Files]\n", append = FALSE)
cat(file = jprun.ini.file, paste0("Session File=", filedir, "GBD.Created.Session.ini\n"), append = TRUE)
cat(file = jprun.ini.file, paste0("Output File=", filedir, "GBD", ".jpo\n"), append = TRUE)
cat(file = jprun.ini.file, paste0("Export Options File=", filedir, "GBD.JPOptions.ini\n"), append = TRUE)
cat(file = jprun.ini.file, paste0("Run Options File=", filedir, "GBD.JPOptions.ini"), append = TRUE)


system(paste("jpCommand.exe", jprun.ini.file))

AAPC <- read.table('GBD.aapcexport.txt', header= TRUE)
AAPC <- AAPC[,c(1,6:8)]
names(AAPC)[2:4] <- c('val','lower','upper')


AAPC$AAPC <- paste(AAPC$lower,AAPC$upper,sep = ' to ') ## ÓÃ"-"Á¬½Ó95%UIÉÏÏÂÊýÖµ
AAPC$AAPC <- paste(AAPC$AAPC,')',sep = '')  ##95%UIÇ°ºó¼ÓÀ¨ºÅ             
AAPC$AAPC <- paste('(',AAPC$AAPC,sep = '')  ##95%UIÇ°ºó¼ÓÀ¨ºÅ
AAPC$AAPC <- paste(AAPC$val,AAPC$AAPC,sep = ' ') ##Êý¾ÝºÍ95%UIÓÃ¿Õ¸ñ¼üÁ¬½Ó
AAPC <- AAPC[,c(1,5)]
names(AAPC)[2] <- 'AAPC'

Deaths_region <- merge(case_1990,ASR_1990,by='location')
Deaths_region <- merge(Deaths_region,case_2019,by='location')
Deaths_region <- merge(Deaths_region,ASR_2019,by='location')
Deaths_region <- merge(Deaths_region,AAPC,by='location')


Deaths_region <- Deaths_region %>% 
  mutate(location=fct_relevel(location,order$V1)) %>% arrange(location)

write.csv(Deaths_region,'Results for Deaths_region_Asthma.csv')


####  Interstitial lung disease and pulmonary sarcoidosis
### Deaths
case_1990 <- subset(case,case$year=='1990' & 
                      case$age=='All Ages' & 
                      case$metric== 'Number' &
                      case$sex=='Both' &
                      case$cause=='Interstitial lung disease and pulmonary sarcoidosis' &
                      case$measure=='Deaths')

case_1990 <- case_1990[,c(2,8,9,10)]
case_1990$val <- round(case_1990$val,0)
case_1990$lower <- round(case_1990$lower,0)
case_1990$upper <- round(case_1990$upper,0)
case_1990$UI <- paste(case_1990$lower,case_1990$upper,sep = ' to ') 
case_1990$UI <- paste(case_1990$UI,')',sep = '') 
case_1990$UI <- paste('(',case_1990$UI,sep = '') 
case_1990$UI <- paste(case_1990$val,case_1990$UI,sep = ' ') 
case_1990 <- case_1990[,c(1,5)]
names(case_1990)[2] <- 'case_1990'

case_2019 <- subset(case,case$year=='2019' & 
                      case$age=='All Ages' & 
                      case$metric== 'Number' &
                      case$sex=='Both' &
                      case$cause=='Interstitial lung disease and pulmonary sarcoidosis' &
                      case$measure=='Deaths')

case_2019 <- case_2019[,c(2,8,9,10)]
case_2019$val <- round(case_2019$val,0)
case_2019$lower <- round(case_2019$lower,0)
case_2019$upper <- round(case_2019$upper,0)
case_2019$UI <- paste(case_2019$lower,case_2019$upper,sep = ' to ') 
case_2019$UI <- paste(case_2019$UI,')',sep = '') 
case_2019$UI <- paste('(',case_2019$UI,sep = '') 
case_2019$UI <- paste(case_2019$val,case_2019$UI,sep = ' ')
case_2019 <- case_2019[,c(1,5)]
names(case_2019)[2] <- 'case_2019'

ASR_1990 <- subset(case,case$year==1990 & 
                     case$age=='Age-standardized' & 
                     case$metric== 'Rate' &
                     case$sex=='Both' &
                     case$cause=='Interstitial lung disease and pulmonary sarcoidosis' &
                     case$measure=='Deaths')

ASR_1990 <- ASR_1990[,c(2,8,9,10)]
ASR_1990$val <- round(ASR_1990$val,2)
ASR_1990$lower <- round(ASR_1990$lower,2)
ASR_1990$upper <- round(ASR_1990$upper,2)
ASR_1990$UI <- paste(ASR_1990$lower,ASR_1990$upper,sep = ' to ') 
ASR_1990$UI <- paste(ASR_1990$UI,')',sep = '') 
ASR_1990$UI <- paste('(',ASR_1990$UI,sep = '') 
ASR_1990$UI <- paste(ASR_1990$val,ASR_1990$UI,sep = ' ') 
ASR_1990 <- ASR_1990[,c(1,5)]
names(ASR_1990)[2] <- 'ASR_1990'

ASR_2019 <- subset(case,case$year==2019 & 
                     case$age=='Age-standardized' & 
                     case$metric== 'Rate' &
                     case$sex=='Both' &
                     case$cause=='Interstitial lung disease and pulmonary sarcoidosis' &
                     case$measure=='Deaths')

ASR_2019 <- ASR_2019[,c(2,8,9,10)]
ASR_2019$val <- round(ASR_2019$val,2)
ASR_2019$lower <- round(ASR_2019$lower,2)
ASR_2019$upper <- round(ASR_2019$upper,2)
ASR_2019$UI <- paste(ASR_2019$lower,ASR_2019$upper,sep = ' to ') 
ASR_2019$UI <- paste(ASR_2019$UI,')',sep = '') 
ASR_2019$UI <- paste('(',ASR_2019$UI,sep = '') 
ASR_2019$UI <- paste(ASR_2019$val,ASR_2019$UI,sep = ' ')
ASR_2019 <- ASR_2019[,c(1,5)]
names(ASR_2019)[2] <- 'ASR_2019'

## APC
EAPC <- subset(case, case$age=='Age-standardized' & 
                 case$metric== 'Rate' &
                 case$sex=='Both' &
                 case$cause=='Interstitial lung disease and pulmonary sarcoidosis' &
                 case$measure=='Deaths')

EAPC$SE <- (EAPC$upper-EAPC$lower)/(1.96*2)   ##¸ù¾Ý95%UI ¼ÆËã±ê×¼Îó
EAPC <- EAPC[,c(2,7,8,11)] ##»ñÈ¡µØÇø¡¢Äê·ÝÒÔ¼°¶ÔÓ¦µÄÊýÖµ
EAPC <- EAPC[order(EAPC$location,EAPC$year),]   ### joinpointÒªÇóÄê·Ý°´ÕÕÉýÐòÅÅÁÐ£¬ÇÒÒ»¸ö×é·ÅÔÚÒ»Æð
write.table(EAPC,'joinpoint.csv',row.names = F,col.names = F,sep = ',')

#### Õë¶ÔÅäÖÃÎÄ¼þ£¬Ð¡¸ÄµÄ»°¿ÉÒÔÔËÐÐÈçÏÂ´úÂë½øÐÐÐÞ¸Ä£¬±ÈÈçÎÒÃÇÐèÒªÐÞ¸ÄÊäÈëÎÄ¼þ£¬ÎÒÃÇ¿ÉÒÔÖ±½ÓÔÚRÖÐ½øÐÐ
####¶ÁÈ¡ÅäÖÃÎÄ¼þ
library(configr)
GBD_Created_Session <- read.config('GBD.Created.Session.ini')
GBD_JPOptions <- read.config('GBD.JPOptions.ini')
##ÐÞ¸ÄÅäÖÃÎÄ¼þ
GBD_Created_Session[["Datafile options"]][["Datafile name"]] <- 'E:/clinical data mining/Data for others/Analysis/GBD-3/joinpoint.csv'

###ÐÞ¸ÄÍê±ÏºóÌæ´úÔ­À´µÄÎÄ¼þ
write.config(config.dat = GBD_Created_Session, file.path = sprintf("%s/GBD.Created.Session.ini", getwd()), write.type = "ini")
write.config(config.dat = GBD_JPOptions, file.path = sprintf("%s/GBD.JPOptions.ini", getwd()), write.type = "ini")


### Èí¼þµ÷ÓÃ
# Create an input file for the Joinpoint program(Èí¼þÔËÐÐÅäÖÃÎÄ¼þ)
filedir <- paste0(getwd(),'/')
jprun.ini.file =  "GBD.JPRun.ini"
cat(file = jprun.ini.file, "[Joinpoint Input Files]\n", append = FALSE)
cat(file = jprun.ini.file, paste0("Session File=", filedir, "GBD.Created.Session.ini\n"), append = TRUE)
cat(file = jprun.ini.file, paste0("Output File=", filedir, "GBD", ".jpo\n"), append = TRUE)
cat(file = jprun.ini.file, paste0("Export Options File=", filedir, "GBD.JPOptions.ini\n"), append = TRUE)
cat(file = jprun.ini.file, paste0("Run Options File=", filedir, "GBD.JPOptions.ini"), append = TRUE)


system(paste("jpCommand.exe", jprun.ini.file))

AAPC <- read.table('GBD.aapcexport.txt', header= TRUE)
AAPC <- AAPC[,c(1,6:8)]
names(AAPC)[2:4] <- c('val','lower','upper')


AAPC$AAPC <- paste(AAPC$lower,AAPC$upper,sep = ' to ') ## ÓÃ"-"Á¬½Ó95%UIÉÏÏÂÊýÖµ
AAPC$AAPC <- paste(AAPC$AAPC,')',sep = '')  ##95%UIÇ°ºó¼ÓÀ¨ºÅ             
AAPC$AAPC <- paste('(',AAPC$AAPC,sep = '')  ##95%UIÇ°ºó¼ÓÀ¨ºÅ
AAPC$AAPC <- paste(AAPC$val,AAPC$AAPC,sep = ' ') ##Êý¾ÝºÍ95%UIÓÃ¿Õ¸ñ¼üÁ¬½Ó
AAPC <- AAPC[,c(1,5)]
names(AAPC)[2] <- 'AAPC'

Deaths_region <- merge(case_1990,ASR_1990,by='location')
Deaths_region <- merge(Deaths_region,case_2019,by='location')
Deaths_region <- merge(Deaths_region,ASR_2019,by='location')
Deaths_region <- merge(Deaths_region,AAPC,by='location')


Deaths_region <- Deaths_region %>% 
  mutate(location=fct_relevel(location,order$V1)) %>% arrange(location)

write.csv(Deaths_region,'Results for Deaths_region_ILD.csv')


###
####  Pneumoconiosis
### Deaths
case_1990 <- subset(case,case$year=='1990' & 
                      case$age=='All Ages' & 
                      case$metric== 'Number' &
                      case$sex=='Both' &
                      case$cause=='Pneumoconiosis' &
                      case$measure=='Deaths')

case_1990 <- case_1990[,c(2,8,9,10)]
case_1990$val <- round(case_1990$val,0)
case_1990$lower <- round(case_1990$lower,0)
case_1990$upper <- round(case_1990$upper,0)
case_1990$UI <- paste(case_1990$lower,case_1990$upper,sep = ' to ') 
case_1990$UI <- paste(case_1990$UI,')',sep = '') 
case_1990$UI <- paste('(',case_1990$UI,sep = '') 
case_1990$UI <- paste(case_1990$val,case_1990$UI,sep = ' ') 
case_1990 <- case_1990[,c(1,5)]
names(case_1990)[2] <- 'case_1990'

case_2019 <- subset(case,case$year=='2019' & 
                      case$age=='All Ages' & 
                      case$metric== 'Number' &
                      case$sex=='Both' &
                      case$cause=='Pneumoconiosis' &
                      case$measure=='Deaths')

case_2019 <- case_2019[,c(2,8,9,10)]
case_2019$val <- round(case_2019$val,0)
case_2019$lower <- round(case_2019$lower,0)
case_2019$upper <- round(case_2019$upper,0)
case_2019$UI <- paste(case_2019$lower,case_2019$upper,sep = ' to ') 
case_2019$UI <- paste(case_2019$UI,')',sep = '') 
case_2019$UI <- paste('(',case_2019$UI,sep = '') 
case_2019$UI <- paste(case_2019$val,case_2019$UI,sep = ' ')
case_2019 <- case_2019[,c(1,5)]
names(case_2019)[2] <- 'case_2019'

ASR_1990 <- subset(case,case$year==1990 & 
                     case$age=='Age-standardized' & 
                     case$metric== 'Rate' &
                     case$sex=='Both' &
                     case$cause=='Pneumoconiosis' &
                     case$measure=='Deaths')

ASR_1990 <- ASR_1990[,c(2,8,9,10)]
ASR_1990$val <- round(ASR_1990$val,2)
ASR_1990$lower <- round(ASR_1990$lower,2)
ASR_1990$upper <- round(ASR_1990$upper,2)
ASR_1990$UI <- paste(ASR_1990$lower,ASR_1990$upper,sep = ' to ') 
ASR_1990$UI <- paste(ASR_1990$UI,')',sep = '') 
ASR_1990$UI <- paste('(',ASR_1990$UI,sep = '') 
ASR_1990$UI <- paste(ASR_1990$val,ASR_1990$UI,sep = ' ') 
ASR_1990 <- ASR_1990[,c(1,5)]
names(ASR_1990)[2] <- 'ASR_1990'

ASR_2019 <- subset(case,case$year==2019 & 
                     case$age=='Age-standardized' & 
                     case$metric== 'Rate' &
                     case$sex=='Both' &
                     case$cause=='Pneumoconiosis' &
                     case$measure=='Deaths')

ASR_2019 <- ASR_2019[,c(2,8,9,10)]
ASR_2019$val <- round(ASR_2019$val,2)
ASR_2019$lower <- round(ASR_2019$lower,2)
ASR_2019$upper <- round(ASR_2019$upper,2)
ASR_2019$UI <- paste(ASR_2019$lower,ASR_2019$upper,sep = ' to ') 
ASR_2019$UI <- paste(ASR_2019$UI,')',sep = '') 
ASR_2019$UI <- paste('(',ASR_2019$UI,sep = '') 
ASR_2019$UI <- paste(ASR_2019$val,ASR_2019$UI,sep = ' ')
ASR_2019 <- ASR_2019[,c(1,5)]
names(ASR_2019)[2] <- 'ASR_2019'

## APC
EAPC <- subset(case, case$age=='Age-standardized' & 
                 case$metric== 'Rate' &
                 case$sex=='Both' &
                 case$cause=='Pneumoconiosis' &
                 case$measure=='Deaths')

EAPC$SE <- (EAPC$upper-EAPC$lower)/(1.96*2)   ##¸ù¾Ý95%UI ¼ÆËã±ê×¼Îó
EAPC <- EAPC[,c(2,7,8,11)] ##»ñÈ¡µØÇø¡¢Äê·ÝÒÔ¼°¶ÔÓ¦µÄÊýÖµ
EAPC <- EAPC[order(EAPC$location,EAPC$year),]   ### joinpointÒªÇóÄê·Ý°´ÕÕÉýÐòÅÅÁÐ£¬ÇÒÒ»¸ö×é·ÅÔÚÒ»Æð
write.table(EAPC,'joinpoint.csv',row.names = F,col.names = F,sep = ',')

#### Õë¶ÔÅäÖÃÎÄ¼þ£¬Ð¡¸ÄµÄ»°¿ÉÒÔÔËÐÐÈçÏÂ´úÂë½øÐÐÐÞ¸Ä£¬±ÈÈçÎÒÃÇÐèÒªÐÞ¸ÄÊäÈëÎÄ¼þ£¬ÎÒÃÇ¿ÉÒÔÖ±½ÓÔÚRÖÐ½øÐÐ
####¶ÁÈ¡ÅäÖÃÎÄ¼þ
library(configr)
GBD_Created_Session <- read.config('GBD.Created.Session.ini')
GBD_JPOptions <- read.config('GBD.JPOptions.ini')
##ÐÞ¸ÄÅäÖÃÎÄ¼þ
GBD_Created_Session[["Datafile options"]][["Datafile name"]] <- 'E:/clinical data mining/Data for others/Analysis/GBD-3/joinpoint.csv'

###ÐÞ¸ÄÍê±ÏºóÌæ´úÔ­À´µÄÎÄ¼þ
write.config(config.dat = GBD_Created_Session, file.path = sprintf("%s/GBD.Created.Session.ini", getwd()), write.type = "ini")
write.config(config.dat = GBD_JPOptions, file.path = sprintf("%s/GBD.JPOptions.ini", getwd()), write.type = "ini")


### Èí¼þµ÷ÓÃ
# Create an input file for the Joinpoint program(Èí¼þÔËÐÐÅäÖÃÎÄ¼þ)
filedir <- paste0(getwd(),'/')
jprun.ini.file =  "GBD.JPRun.ini"
cat(file = jprun.ini.file, "[Joinpoint Input Files]\n", append = FALSE)
cat(file = jprun.ini.file, paste0("Session File=", filedir, "GBD.Created.Session.ini\n"), append = TRUE)
cat(file = jprun.ini.file, paste0("Output File=", filedir, "GBD", ".jpo\n"), append = TRUE)
cat(file = jprun.ini.file, paste0("Export Options File=", filedir, "GBD.JPOptions.ini\n"), append = TRUE)
cat(file = jprun.ini.file, paste0("Run Options File=", filedir, "GBD.JPOptions.ini"), append = TRUE)


system(paste("jpCommand.exe", jprun.ini.file))

AAPC <- read.table('GBD.aapcexport.txt', header= TRUE)
AAPC <- AAPC[,c(1,6:8)]
names(AAPC)[2:4] <- c('val','lower','upper')


AAPC$AAPC <- paste(AAPC$lower,AAPC$upper,sep = ' to ') ## ÓÃ"-"Á¬½Ó95%UIÉÏÏÂÊýÖµ
AAPC$AAPC <- paste(AAPC$AAPC,')',sep = '')  ##95%UIÇ°ºó¼ÓÀ¨ºÅ             
AAPC$AAPC <- paste('(',AAPC$AAPC,sep = '')  ##95%UIÇ°ºó¼ÓÀ¨ºÅ
AAPC$AAPC <- paste(AAPC$val,AAPC$AAPC,sep = ' ') ##Êý¾ÝºÍ95%UIÓÃ¿Õ¸ñ¼üÁ¬½Ó
AAPC <- AAPC[,c(1,5)]
names(AAPC)[2] <- 'AAPC'

Deaths_region <- merge(case_1990,ASR_1990,by='location')
Deaths_region <- merge(Deaths_region,case_2019,by='location')
Deaths_region <- merge(Deaths_region,ASR_2019,by='location')
Deaths_region <- merge(Deaths_region,AAPC,by='location')


Deaths_region <- Deaths_region %>% 
  mutate(location=fct_relevel(location,order$V1)) %>% arrange(location)

write.csv(Deaths_region,'Results for Deaths_region_Pneumoconiosis.csv')

####  Other
### Deaths
case_1990 <- subset(case,case$year=='1990' & 
                      case$age=='All Ages' & 
                      case$metric== 'Number' &
                      case$sex=='Both' &
                      case$cause=='Other chronic respiratory diseases' &
                      case$measure=='Deaths')

case_1990 <- case_1990[,c(2,8,9,10)]
case_1990$val <- round(case_1990$val,0)
case_1990$lower <- round(case_1990$lower,0)
case_1990$upper <- round(case_1990$upper,0)
case_1990$UI <- paste(case_1990$lower,case_1990$upper,sep = ' to ') 
case_1990$UI <- paste(case_1990$UI,')',sep = '') 
case_1990$UI <- paste('(',case_1990$UI,sep = '') 
case_1990$UI <- paste(case_1990$val,case_1990$UI,sep = ' ') 
case_1990 <- case_1990[,c(1,5)]
names(case_1990)[2] <- 'case_1990'

case_2019 <- subset(case,case$year=='2019' & 
                      case$age=='All Ages' & 
                      case$metric== 'Number' &
                      case$sex=='Both' &
                      case$cause=='Other chronic respiratory diseases' &
                      case$measure=='Deaths')

case_2019 <- case_2019[,c(2,8,9,10)]
case_2019$val <- round(case_2019$val,0)
case_2019$lower <- round(case_2019$lower,0)
case_2019$upper <- round(case_2019$upper,0)
case_2019$UI <- paste(case_2019$lower,case_2019$upper,sep = ' to ') 
case_2019$UI <- paste(case_2019$UI,')',sep = '') 
case_2019$UI <- paste('(',case_2019$UI,sep = '') 
case_2019$UI <- paste(case_2019$val,case_2019$UI,sep = ' ')
case_2019 <- case_2019[,c(1,5)]
names(case_2019)[2] <- 'case_2019'

ASR_1990 <- subset(case,case$year==1990 & 
                     case$age=='Age-standardized' & 
                     case$metric== 'Rate' &
                     case$sex=='Both' &
                     case$cause=='Other chronic respiratory diseases' &
                     case$measure=='Deaths')

ASR_1990 <- ASR_1990[,c(2,8,9,10)]
ASR_1990$val <- round(ASR_1990$val,2)
ASR_1990$lower <- round(ASR_1990$lower,2)
ASR_1990$upper <- round(ASR_1990$upper,2)
ASR_1990$UI <- paste(ASR_1990$lower,ASR_1990$upper,sep = ' to ') 
ASR_1990$UI <- paste(ASR_1990$UI,')',sep = '') 
ASR_1990$UI <- paste('(',ASR_1990$UI,sep = '') 
ASR_1990$UI <- paste(ASR_1990$val,ASR_1990$UI,sep = ' ') 
ASR_1990 <- ASR_1990[,c(1,5)]
names(ASR_1990)[2] <- 'ASR_1990'

ASR_2019 <- subset(case,case$year==2019 & 
                     case$age=='Age-standardized' & 
                     case$metric== 'Rate' &
                     case$sex=='Both' &
                     case$cause=='Other chronic respiratory diseases' &
                     case$measure=='Deaths')

ASR_2019 <- ASR_2019[,c(2,8,9,10)]
ASR_2019$val <- round(ASR_2019$val,2)
ASR_2019$lower <- round(ASR_2019$lower,2)
ASR_2019$upper <- round(ASR_2019$upper,2)
ASR_2019$UI <- paste(ASR_2019$lower,ASR_2019$upper,sep = ' to ') 
ASR_2019$UI <- paste(ASR_2019$UI,')',sep = '') 
ASR_2019$UI <- paste('(',ASR_2019$UI,sep = '') 
ASR_2019$UI <- paste(ASR_2019$val,ASR_2019$UI,sep = ' ')
ASR_2019 <- ASR_2019[,c(1,5)]
names(ASR_2019)[2] <- 'ASR_2019'

## APC
EAPC <- subset(case, case$age=='Age-standardized' & 
                 case$metric== 'Rate' &
                 case$sex=='Both' &
                 case$cause=='Other chronic respiratory diseases' &
                 case$measure=='Deaths')

EAPC$SE <- (EAPC$upper-EAPC$lower)/(1.96*2)   ##¸ù¾Ý95%UI ¼ÆËã±ê×¼Îó
EAPC <- EAPC[,c(2,7,8,11)] ##»ñÈ¡µØÇø¡¢Äê·ÝÒÔ¼°¶ÔÓ¦µÄÊýÖµ
EAPC <- EAPC[order(EAPC$location,EAPC$year),]   ### joinpointÒªÇóÄê·Ý°´ÕÕÉýÐòÅÅÁÐ£¬ÇÒÒ»¸ö×é·ÅÔÚÒ»Æð
write.table(EAPC,'joinpoint.csv',row.names = F,col.names = F,sep = ',')

#### Õë¶ÔÅäÖÃÎÄ¼þ£¬Ð¡¸ÄµÄ»°¿ÉÒÔÔËÐÐÈçÏÂ´úÂë½øÐÐÐÞ¸Ä£¬±ÈÈçÎÒÃÇÐèÒªÐÞ¸ÄÊäÈëÎÄ¼þ£¬ÎÒÃÇ¿ÉÒÔÖ±½ÓÔÚRÖÐ½øÐÐ
####¶ÁÈ¡ÅäÖÃÎÄ¼þ
library(configr)
GBD_Created_Session <- read.config('GBD.Created.Session.ini')
GBD_JPOptions <- read.config('GBD.JPOptions.ini')
##ÐÞ¸ÄÅäÖÃÎÄ¼þ
GBD_Created_Session[["Datafile options"]][["Datafile name"]] <- 'E:/clinical data mining/Data for others/Analysis/GBD-3/joinpoint.csv'

###ÐÞ¸ÄÍê±ÏºóÌæ´úÔ­À´µÄÎÄ¼þ
write.config(config.dat = GBD_Created_Session, file.path = sprintf("%s/GBD.Created.Session.ini", getwd()), write.type = "ini")
write.config(config.dat = GBD_JPOptions, file.path = sprintf("%s/GBD.JPOptions.ini", getwd()), write.type = "ini")


### Èí¼þµ÷ÓÃ
# Create an input file for the Joinpoint program(Èí¼þÔËÐÐÅäÖÃÎÄ¼þ)
filedir <- paste0(getwd(),'/')
jprun.ini.file =  "GBD.JPRun.ini"
cat(file = jprun.ini.file, "[Joinpoint Input Files]\n", append = FALSE)
cat(file = jprun.ini.file, paste0("Session File=", filedir, "GBD.Created.Session.ini\n"), append = TRUE)
cat(file = jprun.ini.file, paste0("Output File=", filedir, "GBD", ".jpo\n"), append = TRUE)
cat(file = jprun.ini.file, paste0("Export Options File=", filedir, "GBD.JPOptions.ini\n"), append = TRUE)
cat(file = jprun.ini.file, paste0("Run Options File=", filedir, "GBD.JPOptions.ini"), append = TRUE)


system(paste("jpCommand.exe", jprun.ini.file))

AAPC <- read.table('GBD.aapcexport.txt', header= TRUE)
AAPC <- AAPC[,c(1,6:8)]
names(AAPC)[2:4] <- c('val','lower','upper')


AAPC$AAPC <- paste(AAPC$lower,AAPC$upper,sep = ' to ') ## ÓÃ"-"Á¬½Ó95%UIÉÏÏÂÊýÖµ
AAPC$AAPC <- paste(AAPC$AAPC,')',sep = '')  ##95%UIÇ°ºó¼ÓÀ¨ºÅ             
AAPC$AAPC <- paste('(',AAPC$AAPC,sep = '')  ##95%UIÇ°ºó¼ÓÀ¨ºÅ
AAPC$AAPC <- paste(AAPC$val,AAPC$AAPC,sep = ' ') ##Êý¾ÝºÍ95%UIÓÃ¿Õ¸ñ¼üÁ¬½Ó
AAPC <- AAPC[,c(1,5)]
names(AAPC)[2] <- 'AAPC'

Deaths_region <- merge(case_1990,ASR_1990,by='location')
Deaths_region <- merge(Deaths_region,case_2019,by='location')
Deaths_region <- merge(Deaths_region,ASR_2019,by='location')
Deaths_region <- merge(Deaths_region,AAPC,by='location')


Deaths_region <- Deaths_region %>% 
  mutate(location=fct_relevel(location,order$V1)) %>% arrange(location)

write.csv(Deaths_region,'Results for Deaths_region_Other.csv')


####  overall 
### DALY
case_1990 <- subset(case,case$year=='1990' & 
                      case$age=='All Ages' & 
                      case$metric== 'Number' &
                      case$sex=='Both' &
                      case$cause=='Chronic respiratory diseases' &
                      case$measure=='DALYs (Disability-Adjusted Life Years)')

case_1990 <- case_1990[,c(2,8,9,10)]
case_1990$val <- round(case_1990$val,0)
case_1990$lower <- round(case_1990$lower,0)
case_1990$upper <- round(case_1990$upper,0)
case_1990$UI <- paste(case_1990$lower,case_1990$upper,sep = ' to ') 
case_1990$UI <- paste(case_1990$UI,')',sep = '') 
case_1990$UI <- paste('(',case_1990$UI,sep = '') 
case_1990$UI <- paste(case_1990$val,case_1990$UI,sep = ' ') 
case_1990 <- case_1990[,c(1,5)]
names(case_1990)[2] <- 'case_1990'

case_2019 <- subset(case,case$year=='2019' & 
                      case$age=='All Ages' & 
                      case$metric== 'Number' &
                      case$sex=='Both' &
                      case$cause=='Chronic respiratory diseases' &
                      case$measure=='DALYs (Disability-Adjusted Life Years)')

case_2019 <- case_2019[,c(2,8,9,10)]
case_2019$val <- round(case_2019$val,0)
case_2019$lower <- round(case_2019$lower,0)
case_2019$upper <- round(case_2019$upper,0)
case_2019$UI <- paste(case_2019$lower,case_2019$upper,sep = ' to ') 
case_2019$UI <- paste(case_2019$UI,')',sep = '') 
case_2019$UI <- paste('(',case_2019$UI,sep = '') 
case_2019$UI <- paste(case_2019$val,case_2019$UI,sep = ' ')
case_2019 <- case_2019[,c(1,5)]
names(case_2019)[2] <- 'case_2019'

ASR_1990 <- subset(case,case$year==1990 & 
                     case$age=='Age-standardized' & 
                     case$metric== 'Rate' &
                     case$sex=='Both' &
                     case$cause=='Chronic respiratory diseases' &
                     case$measure=='DALYs (Disability-Adjusted Life Years)')

ASR_1990 <- ASR_1990[,c(2,8,9,10)]
ASR_1990$val <- round(ASR_1990$val,2)
ASR_1990$lower <- round(ASR_1990$lower,2)
ASR_1990$upper <- round(ASR_1990$upper,2)
ASR_1990$UI <- paste(ASR_1990$lower,ASR_1990$upper,sep = ' to ') 
ASR_1990$UI <- paste(ASR_1990$UI,')',sep = '') 
ASR_1990$UI <- paste('(',ASR_1990$UI,sep = '') 
ASR_1990$UI <- paste(ASR_1990$val,ASR_1990$UI,sep = ' ') 
ASR_1990 <- ASR_1990[,c(1,5)]
names(ASR_1990)[2] <- 'ASR_1990'

ASR_2019 <- subset(case,case$year==2019 & 
                     case$age=='Age-standardized' & 
                     case$metric== 'Rate' &
                     case$sex=='Both' &
                     case$cause=='Chronic respiratory diseases' &
                     case$measure=='DALYs (Disability-Adjusted Life Years)')

ASR_2019 <- ASR_2019[,c(2,8,9,10)]
ASR_2019$val <- round(ASR_2019$val,2)
ASR_2019$lower <- round(ASR_2019$lower,2)
ASR_2019$upper <- round(ASR_2019$upper,2)
ASR_2019$UI <- paste(ASR_2019$lower,ASR_2019$upper,sep = ' to ') 
ASR_2019$UI <- paste(ASR_2019$UI,')',sep = '') 
ASR_2019$UI <- paste('(',ASR_2019$UI,sep = '') 
ASR_2019$UI <- paste(ASR_2019$val,ASR_2019$UI,sep = ' ')
ASR_2019 <- ASR_2019[,c(1,5)]
names(ASR_2019)[2] <- 'ASR_2019'

## APC
EAPC <- subset(case, case$age=='Age-standardized' & 
                 case$metric== 'Rate' &
                 case$sex=='Both' &
                 case$cause=='Chronic respiratory diseases' &
                 case$measure=='DALYs (Disability-Adjusted Life Years)')

EAPC$SE <- (EAPC$upper-EAPC$lower)/(1.96*2)   ##¸ù¾Ý95%UI ¼ÆËã±ê×¼Îó
EAPC <- EAPC[,c(2,7,8,11)] ##»ñÈ¡µØÇø¡¢Äê·ÝÒÔ¼°¶ÔÓ¦µÄÊýÖµ
EAPC <- EAPC[order(EAPC$location,EAPC$year),]   ### joinpointÒªÇóÄê·Ý°´ÕÕÉýÐòÅÅÁÐ£¬ÇÒÒ»¸ö×é·ÅÔÚÒ»Æð
write.table(EAPC,'joinpoint.csv',row.names = F,col.names = F,sep = ',')

#### Õë¶ÔÅäÖÃÎÄ¼þ£¬Ð¡¸ÄµÄ»°¿ÉÒÔÔËÐÐÈçÏÂ´úÂë½øÐÐÐÞ¸Ä£¬±ÈÈçÎÒÃÇÐèÒªÐÞ¸ÄÊäÈëÎÄ¼þ£¬ÎÒÃÇ¿ÉÒÔÖ±½ÓÔÚRÖÐ½øÐÐ
####¶ÁÈ¡ÅäÖÃÎÄ¼þ
library(configr)
GBD_Created_Session <- read.config('GBD.Created.Session.ini')
GBD_JPOptions <- read.config('GBD.JPOptions.ini')
##ÐÞ¸ÄÅäÖÃÎÄ¼þ
GBD_Created_Session[["Datafile options"]][["Datafile name"]] <- 'E:/clinical data mining/Data for others/Analysis/GBD-3/joinpoint.csv'

###ÐÞ¸ÄÍê±ÏºóÌæ´úÔ­À´µÄÎÄ¼þ
write.config(config.dat = GBD_Created_Session, file.path = sprintf("%s/GBD.Created.Session.ini", getwd()), write.type = "ini")
write.config(config.dat = GBD_JPOptions, file.path = sprintf("%s/GBD.JPOptions.ini", getwd()), write.type = "ini")


### Èí¼þµ÷ÓÃ
# Create an input file for the Joinpoint program(Èí¼þÔËÐÐÅäÖÃÎÄ¼þ)
filedir <- paste0(getwd(),'/')
jprun.ini.file =  "GBD.JPRun.ini"
cat(file = jprun.ini.file, "[Joinpoint Input Files]\n", append = FALSE)
cat(file = jprun.ini.file, paste0("Session File=", filedir, "GBD.Created.Session.ini\n"), append = TRUE)
cat(file = jprun.ini.file, paste0("Output File=", filedir, "GBD", ".jpo\n"), append = TRUE)
cat(file = jprun.ini.file, paste0("Export Options File=", filedir, "GBD.JPOptions.ini\n"), append = TRUE)
cat(file = jprun.ini.file, paste0("Run Options File=", filedir, "GBD.JPOptions.ini"), append = TRUE)


system(paste("jpCommand.exe", jprun.ini.file))

AAPC <- read.table('GBD.aapcexport.txt', header= TRUE)
AAPC <- AAPC[,c(1,6:8)]
names(AAPC)[2:4] <- c('val','lower','upper')


AAPC$AAPC <- paste(AAPC$lower,AAPC$upper,sep = ' to ') ## ÓÃ"-"Á¬½Ó95%UIÉÏÏÂÊýÖµ
AAPC$AAPC <- paste(AAPC$AAPC,')',sep = '')  ##95%UIÇ°ºó¼ÓÀ¨ºÅ             
AAPC$AAPC <- paste('(',AAPC$AAPC,sep = '')  ##95%UIÇ°ºó¼ÓÀ¨ºÅ
AAPC$AAPC <- paste(AAPC$val,AAPC$AAPC,sep = ' ') ##Êý¾ÝºÍ95%UIÓÃ¿Õ¸ñ¼üÁ¬½Ó
AAPC <- AAPC[,c(1,5)]
names(AAPC)[2] <- 'AAPC'

DALY_region <- merge(case_1990,ASR_1990,by='location')
DALY_region <- merge(DALY_region,case_2019,by='location')
DALY_region <- merge(DALY_region,ASR_2019,by='location')
DALY_region <- merge(DALY_region,AAPC,by='location')


DALY_region <- DALY_region %>% 
  mutate(location=fct_relevel(location,order$V1)) %>% arrange(location)

write.csv(DALY_region,'Results for DALY_region_Overall.csv')


####  COPD
### DALY
case_1990 <- subset(case,case$year=='1990' & 
                      case$age=='All Ages' & 
                      case$metric== 'Number' &
                      case$sex=='Both' &
                      case$cause=='Chronic obstructive pulmonary disease' &
                      case$measure=='DALYs (Disability-Adjusted Life Years)')

case_1990 <- case_1990[,c(2,8,9,10)]
case_1990$val <- round(case_1990$val,0)
case_1990$lower <- round(case_1990$lower,0)
case_1990$upper <- round(case_1990$upper,0)
case_1990$UI <- paste(case_1990$lower,case_1990$upper,sep = ' to ') 
case_1990$UI <- paste(case_1990$UI,')',sep = '') 
case_1990$UI <- paste('(',case_1990$UI,sep = '') 
case_1990$UI <- paste(case_1990$val,case_1990$UI,sep = ' ') 
case_1990 <- case_1990[,c(1,5)]
names(case_1990)[2] <- 'case_1990'

case_2019 <- subset(case,case$year=='2019' & 
                      case$age=='All Ages' & 
                      case$metric== 'Number' &
                      case$sex=='Both' &
                      case$cause=='Chronic obstructive pulmonary disease' &
                      case$measure=='DALYs (Disability-Adjusted Life Years)')

case_2019 <- case_2019[,c(2,8,9,10)]
case_2019$val <- round(case_2019$val,0)
case_2019$lower <- round(case_2019$lower,0)
case_2019$upper <- round(case_2019$upper,0)
case_2019$UI <- paste(case_2019$lower,case_2019$upper,sep = ' to ') 
case_2019$UI <- paste(case_2019$UI,')',sep = '') 
case_2019$UI <- paste('(',case_2019$UI,sep = '') 
case_2019$UI <- paste(case_2019$val,case_2019$UI,sep = ' ')
case_2019 <- case_2019[,c(1,5)]
names(case_2019)[2] <- 'case_2019'

ASR_1990 <- subset(case,case$year==1990 & 
                     case$age=='Age-standardized' & 
                     case$metric== 'Rate' &
                     case$sex=='Both' &
                     case$cause=='Chronic obstructive pulmonary disease' &
                     case$measure=='DALYs (Disability-Adjusted Life Years)')

ASR_1990 <- ASR_1990[,c(2,8,9,10)]
ASR_1990$val <- round(ASR_1990$val,2)
ASR_1990$lower <- round(ASR_1990$lower,2)
ASR_1990$upper <- round(ASR_1990$upper,2)
ASR_1990$UI <- paste(ASR_1990$lower,ASR_1990$upper,sep = ' to ') 
ASR_1990$UI <- paste(ASR_1990$UI,')',sep = '') 
ASR_1990$UI <- paste('(',ASR_1990$UI,sep = '') 
ASR_1990$UI <- paste(ASR_1990$val,ASR_1990$UI,sep = ' ') 
ASR_1990 <- ASR_1990[,c(1,5)]
names(ASR_1990)[2] <- 'ASR_1990'

ASR_2019 <- subset(case,case$year==2019 & 
                     case$age=='Age-standardized' & 
                     case$metric== 'Rate' &
                     case$sex=='Both' &
                     case$cause=='Chronic obstructive pulmonary disease' &
                     case$measure=='DALYs (Disability-Adjusted Life Years)')

ASR_2019 <- ASR_2019[,c(2,8,9,10)]
ASR_2019$val <- round(ASR_2019$val,2)
ASR_2019$lower <- round(ASR_2019$lower,2)
ASR_2019$upper <- round(ASR_2019$upper,2)
ASR_2019$UI <- paste(ASR_2019$lower,ASR_2019$upper,sep = ' to ') 
ASR_2019$UI <- paste(ASR_2019$UI,')',sep = '') 
ASR_2019$UI <- paste('(',ASR_2019$UI,sep = '') 
ASR_2019$UI <- paste(ASR_2019$val,ASR_2019$UI,sep = ' ')
ASR_2019 <- ASR_2019[,c(1,5)]
names(ASR_2019)[2] <- 'ASR_2019'

## APC
EAPC <- subset(case, case$age=='Age-standardized' & 
                 case$metric== 'Rate' &
                 case$sex=='Both' &
                 case$cause=='Chronic obstructive pulmonary disease' &
                 case$measure=='DALYs (Disability-Adjusted Life Years)')

EAPC$SE <- (EAPC$upper-EAPC$lower)/(1.96*2)   ##¸ù¾Ý95%UI ¼ÆËã±ê×¼Îó
EAPC <- EAPC[,c(2,7,8,11)] ##»ñÈ¡µØÇø¡¢Äê·ÝÒÔ¼°¶ÔÓ¦µÄÊýÖµ
EAPC <- EAPC[order(EAPC$location,EAPC$year),]   ### joinpointÒªÇóÄê·Ý°´ÕÕÉýÐòÅÅÁÐ£¬ÇÒÒ»¸ö×é·ÅÔÚÒ»Æð
write.table(EAPC,'joinpoint.csv',row.names = F,col.names = F,sep = ',')

#### Õë¶ÔÅäÖÃÎÄ¼þ£¬Ð¡¸ÄµÄ»°¿ÉÒÔÔËÐÐÈçÏÂ´úÂë½øÐÐÐÞ¸Ä£¬±ÈÈçÎÒÃÇÐèÒªÐÞ¸ÄÊäÈëÎÄ¼þ£¬ÎÒÃÇ¿ÉÒÔÖ±½ÓÔÚRÖÐ½øÐÐ
####¶ÁÈ¡ÅäÖÃÎÄ¼þ
library(configr)
GBD_Created_Session <- read.config('GBD.Created.Session.ini')
GBD_JPOptions <- read.config('GBD.JPOptions.ini')
##ÐÞ¸ÄÅäÖÃÎÄ¼þ
GBD_Created_Session[["Datafile options"]][["Datafile name"]] <- 'E:/clinical data mining/Data for others/Analysis/GBD-3/joinpoint.csv'

###ÐÞ¸ÄÍê±ÏºóÌæ´úÔ­À´µÄÎÄ¼þ
write.config(config.dat = GBD_Created_Session, file.path = sprintf("%s/GBD.Created.Session.ini", getwd()), write.type = "ini")
write.config(config.dat = GBD_JPOptions, file.path = sprintf("%s/GBD.JPOptions.ini", getwd()), write.type = "ini")


### Èí¼þµ÷ÓÃ
# Create an input file for the Joinpoint program(Èí¼þÔËÐÐÅäÖÃÎÄ¼þ)
filedir <- paste0(getwd(),'/')
jprun.ini.file =  "GBD.JPRun.ini"
cat(file = jprun.ini.file, "[Joinpoint Input Files]\n", append = FALSE)
cat(file = jprun.ini.file, paste0("Session File=", filedir, "GBD.Created.Session.ini\n"), append = TRUE)
cat(file = jprun.ini.file, paste0("Output File=", filedir, "GBD", ".jpo\n"), append = TRUE)
cat(file = jprun.ini.file, paste0("Export Options File=", filedir, "GBD.JPOptions.ini\n"), append = TRUE)
cat(file = jprun.ini.file, paste0("Run Options File=", filedir, "GBD.JPOptions.ini"), append = TRUE)


system(paste("jpCommand.exe", jprun.ini.file))

AAPC <- read.table('GBD.aapcexport.txt', header= TRUE)
AAPC <- AAPC[,c(1,6:8)]
names(AAPC)[2:4] <- c('val','lower','upper')


AAPC$AAPC <- paste(AAPC$lower,AAPC$upper,sep = ' to ') ## ÓÃ"-"Á¬½Ó95%UIÉÏÏÂÊýÖµ
AAPC$AAPC <- paste(AAPC$AAPC,')',sep = '')  ##95%UIÇ°ºó¼ÓÀ¨ºÅ             
AAPC$AAPC <- paste('(',AAPC$AAPC,sep = '')  ##95%UIÇ°ºó¼ÓÀ¨ºÅ
AAPC$AAPC <- paste(AAPC$val,AAPC$AAPC,sep = ' ') ##Êý¾ÝºÍ95%UIÓÃ¿Õ¸ñ¼üÁ¬½Ó
AAPC <- AAPC[,c(1,5)]
names(AAPC)[2] <- 'AAPC'

DALY_region <- merge(case_1990,ASR_1990,by='location')
DALY_region <- merge(DALY_region,case_2019,by='location')
DALY_region <- merge(DALY_region,ASR_2019,by='location')
DALY_region <- merge(DALY_region,AAPC,by='location')


DALY_region <- DALY_region %>% 
  mutate(location=fct_relevel(location,order$V1)) %>% arrange(location)

write.csv(DALY_region,'Results for DALY_region_COPD.csv')


####  Asthma
### DALY
case_1990 <- subset(case,case$year=='1990' & 
                      case$age=='All Ages' & 
                      case$metric== 'Number' &
                      case$sex=='Both' &
                      case$cause=='Asthma' &
                      case$measure=='DALYs (Disability-Adjusted Life Years)')

case_1990 <- case_1990[,c(2,8,9,10)]
case_1990$val <- round(case_1990$val,0)
case_1990$lower <- round(case_1990$lower,0)
case_1990$upper <- round(case_1990$upper,0)
case_1990$UI <- paste(case_1990$lower,case_1990$upper,sep = ' to ') 
case_1990$UI <- paste(case_1990$UI,')',sep = '') 
case_1990$UI <- paste('(',case_1990$UI,sep = '') 
case_1990$UI <- paste(case_1990$val,case_1990$UI,sep = ' ') 
case_1990 <- case_1990[,c(1,5)]
names(case_1990)[2] <- 'case_1990'

case_2019 <- subset(case,case$year=='2019' & 
                      case$age=='All Ages' & 
                      case$metric== 'Number' &
                      case$sex=='Both' &
                      case$cause=='Asthma' &
                      case$measure=='DALYs (Disability-Adjusted Life Years)')

case_2019 <- case_2019[,c(2,8,9,10)]
case_2019$val <- round(case_2019$val,0)
case_2019$lower <- round(case_2019$lower,0)
case_2019$upper <- round(case_2019$upper,0)
case_2019$UI <- paste(case_2019$lower,case_2019$upper,sep = ' to ') 
case_2019$UI <- paste(case_2019$UI,')',sep = '') 
case_2019$UI <- paste('(',case_2019$UI,sep = '') 
case_2019$UI <- paste(case_2019$val,case_2019$UI,sep = ' ')
case_2019 <- case_2019[,c(1,5)]
names(case_2019)[2] <- 'case_2019'

ASR_1990 <- subset(case,case$year==1990 & 
                     case$age=='Age-standardized' & 
                     case$metric== 'Rate' &
                     case$sex=='Both' &
                     case$cause=='Asthma' &
                     case$measure=='DALYs (Disability-Adjusted Life Years)')

ASR_1990 <- ASR_1990[,c(2,8,9,10)]
ASR_1990$val <- round(ASR_1990$val,2)
ASR_1990$lower <- round(ASR_1990$lower,2)
ASR_1990$upper <- round(ASR_1990$upper,2)
ASR_1990$UI <- paste(ASR_1990$lower,ASR_1990$upper,sep = ' to ') 
ASR_1990$UI <- paste(ASR_1990$UI,')',sep = '') 
ASR_1990$UI <- paste('(',ASR_1990$UI,sep = '') 
ASR_1990$UI <- paste(ASR_1990$val,ASR_1990$UI,sep = ' ') 
ASR_1990 <- ASR_1990[,c(1,5)]
names(ASR_1990)[2] <- 'ASR_1990'

ASR_2019 <- subset(case,case$year==2019 & 
                     case$age=='Age-standardized' & 
                     case$metric== 'Rate' &
                     case$sex=='Both' &
                     case$cause=='Asthma' &
                     case$measure=='DALYs (Disability-Adjusted Life Years)')

ASR_2019 <- ASR_2019[,c(2,8,9,10)]
ASR_2019$val <- round(ASR_2019$val,2)
ASR_2019$lower <- round(ASR_2019$lower,2)
ASR_2019$upper <- round(ASR_2019$upper,2)
ASR_2019$UI <- paste(ASR_2019$lower,ASR_2019$upper,sep = ' to ') 
ASR_2019$UI <- paste(ASR_2019$UI,')',sep = '') 
ASR_2019$UI <- paste('(',ASR_2019$UI,sep = '') 
ASR_2019$UI <- paste(ASR_2019$val,ASR_2019$UI,sep = ' ')
ASR_2019 <- ASR_2019[,c(1,5)]
names(ASR_2019)[2] <- 'ASR_2019'

## APC
EAPC <- subset(case, case$age=='Age-standardized' & 
                 case$metric== 'Rate' &
                 case$sex=='Both' &
                 case$cause=='Asthma' &
                 case$measure=='DALYs (Disability-Adjusted Life Years)')

EAPC$SE <- (EAPC$upper-EAPC$lower)/(1.96*2)   ##¸ù¾Ý95%UI ¼ÆËã±ê×¼Îó
EAPC <- EAPC[,c(2,7,8,11)] ##»ñÈ¡µØÇø¡¢Äê·ÝÒÔ¼°¶ÔÓ¦µÄÊýÖµ
EAPC <- EAPC[order(EAPC$location,EAPC$year),]   ### joinpointÒªÇóÄê·Ý°´ÕÕÉýÐòÅÅÁÐ£¬ÇÒÒ»¸ö×é·ÅÔÚÒ»Æð
write.table(EAPC,'joinpoint.csv',row.names = F,col.names = F,sep = ',')

#### Õë¶ÔÅäÖÃÎÄ¼þ£¬Ð¡¸ÄµÄ»°¿ÉÒÔÔËÐÐÈçÏÂ´úÂë½øÐÐÐÞ¸Ä£¬±ÈÈçÎÒÃÇÐèÒªÐÞ¸ÄÊäÈëÎÄ¼þ£¬ÎÒÃÇ¿ÉÒÔÖ±½ÓÔÚRÖÐ½øÐÐ
####¶ÁÈ¡ÅäÖÃÎÄ¼þ
library(configr)
GBD_Created_Session <- read.config('GBD.Created.Session.ini')
GBD_JPOptions <- read.config('GBD.JPOptions.ini')
##ÐÞ¸ÄÅäÖÃÎÄ¼þ
GBD_Created_Session[["Datafile options"]][["Datafile name"]] <- 'E:/clinical data mining/Data for others/Analysis/GBD-3/joinpoint.csv'

###ÐÞ¸ÄÍê±ÏºóÌæ´úÔ­À´µÄÎÄ¼þ
write.config(config.dat = GBD_Created_Session, file.path = sprintf("%s/GBD.Created.Session.ini", getwd()), write.type = "ini")
write.config(config.dat = GBD_JPOptions, file.path = sprintf("%s/GBD.JPOptions.ini", getwd()), write.type = "ini")


### Èí¼þµ÷ÓÃ
# Create an input file for the Joinpoint program(Èí¼þÔËÐÐÅäÖÃÎÄ¼þ)
filedir <- paste0(getwd(),'/')
jprun.ini.file =  "GBD.JPRun.ini"
cat(file = jprun.ini.file, "[Joinpoint Input Files]\n", append = FALSE)
cat(file = jprun.ini.file, paste0("Session File=", filedir, "GBD.Created.Session.ini\n"), append = TRUE)
cat(file = jprun.ini.file, paste0("Output File=", filedir, "GBD", ".jpo\n"), append = TRUE)
cat(file = jprun.ini.file, paste0("Export Options File=", filedir, "GBD.JPOptions.ini\n"), append = TRUE)
cat(file = jprun.ini.file, paste0("Run Options File=", filedir, "GBD.JPOptions.ini"), append = TRUE)


system(paste("jpCommand.exe", jprun.ini.file))

AAPC <- read.table('GBD.aapcexport.txt', header= TRUE)
AAPC <- AAPC[,c(1,6:8)]
names(AAPC)[2:4] <- c('val','lower','upper')


AAPC$AAPC <- paste(AAPC$lower,AAPC$upper,sep = ' to ') ## ÓÃ"-"Á¬½Ó95%UIÉÏÏÂÊýÖµ
AAPC$AAPC <- paste(AAPC$AAPC,')',sep = '')  ##95%UIÇ°ºó¼ÓÀ¨ºÅ             
AAPC$AAPC <- paste('(',AAPC$AAPC,sep = '')  ##95%UIÇ°ºó¼ÓÀ¨ºÅ
AAPC$AAPC <- paste(AAPC$val,AAPC$AAPC,sep = ' ') ##Êý¾ÝºÍ95%UIÓÃ¿Õ¸ñ¼üÁ¬½Ó
AAPC <- AAPC[,c(1,5)]
names(AAPC)[2] <- 'AAPC'

DALY_region <- merge(case_1990,ASR_1990,by='location')
DALY_region <- merge(DALY_region,case_2019,by='location')
DALY_region <- merge(DALY_region,ASR_2019,by='location')
DALY_region <- merge(DALY_region,AAPC,by='location')


DALY_region <- DALY_region %>% 
  mutate(location=fct_relevel(location,order$V1)) %>% arrange(location)

write.csv(DALY_region,'Results for DALY_region_Asthma.csv')


####  Interstitial lung disease and pulmonary sarcoidosis
### DALY
case_1990 <- subset(case,case$year=='1990' & 
                      case$age=='All Ages' & 
                      case$metric== 'Number' &
                      case$sex=='Both' &
                      case$cause=='Interstitial lung disease and pulmonary sarcoidosis' &
                      case$measure=='DALYs (Disability-Adjusted Life Years)')

case_1990 <- case_1990[,c(2,8,9,10)]
case_1990$val <- round(case_1990$val,0)
case_1990$lower <- round(case_1990$lower,0)
case_1990$upper <- round(case_1990$upper,0)
case_1990$UI <- paste(case_1990$lower,case_1990$upper,sep = ' to ') 
case_1990$UI <- paste(case_1990$UI,')',sep = '') 
case_1990$UI <- paste('(',case_1990$UI,sep = '') 
case_1990$UI <- paste(case_1990$val,case_1990$UI,sep = ' ') 
case_1990 <- case_1990[,c(1,5)]
names(case_1990)[2] <- 'case_1990'

case_2019 <- subset(case,case$year=='2019' & 
                      case$age=='All Ages' & 
                      case$metric== 'Number' &
                      case$sex=='Both' &
                      case$cause=='Interstitial lung disease and pulmonary sarcoidosis' &
                      case$measure=='DALYs (Disability-Adjusted Life Years)')

case_2019 <- case_2019[,c(2,8,9,10)]
case_2019$val <- round(case_2019$val,0)
case_2019$lower <- round(case_2019$lower,0)
case_2019$upper <- round(case_2019$upper,0)
case_2019$UI <- paste(case_2019$lower,case_2019$upper,sep = ' to ') 
case_2019$UI <- paste(case_2019$UI,')',sep = '') 
case_2019$UI <- paste('(',case_2019$UI,sep = '') 
case_2019$UI <- paste(case_2019$val,case_2019$UI,sep = ' ')
case_2019 <- case_2019[,c(1,5)]
names(case_2019)[2] <- 'case_2019'

ASR_1990 <- subset(case,case$year==1990 & 
                     case$age=='Age-standardized' & 
                     case$metric== 'Rate' &
                     case$sex=='Both' &
                     case$cause=='Interstitial lung disease and pulmonary sarcoidosis' &
                     case$measure=='DALYs (Disability-Adjusted Life Years)')

ASR_1990 <- ASR_1990[,c(2,8,9,10)]
ASR_1990$val <- round(ASR_1990$val,2)
ASR_1990$lower <- round(ASR_1990$lower,2)
ASR_1990$upper <- round(ASR_1990$upper,2)
ASR_1990$UI <- paste(ASR_1990$lower,ASR_1990$upper,sep = ' to ') 
ASR_1990$UI <- paste(ASR_1990$UI,')',sep = '') 
ASR_1990$UI <- paste('(',ASR_1990$UI,sep = '') 
ASR_1990$UI <- paste(ASR_1990$val,ASR_1990$UI,sep = ' ') 
ASR_1990 <- ASR_1990[,c(1,5)]
names(ASR_1990)[2] <- 'ASR_1990'

ASR_2019 <- subset(case,case$year==2019 & 
                     case$age=='Age-standardized' & 
                     case$metric== 'Rate' &
                     case$sex=='Both' &
                     case$cause=='Interstitial lung disease and pulmonary sarcoidosis' &
                     case$measure=='DALYs (Disability-Adjusted Life Years)')

ASR_2019 <- ASR_2019[,c(2,8,9,10)]
ASR_2019$val <- round(ASR_2019$val,2)
ASR_2019$lower <- round(ASR_2019$lower,2)
ASR_2019$upper <- round(ASR_2019$upper,2)
ASR_2019$UI <- paste(ASR_2019$lower,ASR_2019$upper,sep = ' to ') 
ASR_2019$UI <- paste(ASR_2019$UI,')',sep = '') 
ASR_2019$UI <- paste('(',ASR_2019$UI,sep = '') 
ASR_2019$UI <- paste(ASR_2019$val,ASR_2019$UI,sep = ' ')
ASR_2019 <- ASR_2019[,c(1,5)]
names(ASR_2019)[2] <- 'ASR_2019'

## APC
EAPC <- subset(case, case$age=='Age-standardized' & 
                 case$metric== 'Rate' &
                 case$sex=='Both' &
                 case$cause=='Interstitial lung disease and pulmonary sarcoidosis' &
                 case$measure=='DALYs (Disability-Adjusted Life Years)')

EAPC$SE <- (EAPC$upper-EAPC$lower)/(1.96*2)   ##¸ù¾Ý95%UI ¼ÆËã±ê×¼Îó
EAPC <- EAPC[,c(2,7,8,11)] ##»ñÈ¡µØÇø¡¢Äê·ÝÒÔ¼°¶ÔÓ¦µÄÊýÖµ
EAPC <- EAPC[order(EAPC$location,EAPC$year),]   ### joinpointÒªÇóÄê·Ý°´ÕÕÉýÐòÅÅÁÐ£¬ÇÒÒ»¸ö×é·ÅÔÚÒ»Æð
write.table(EAPC,'joinpoint.csv',row.names = F,col.names = F,sep = ',')

#### Õë¶ÔÅäÖÃÎÄ¼þ£¬Ð¡¸ÄµÄ»°¿ÉÒÔÔËÐÐÈçÏÂ´úÂë½øÐÐÐÞ¸Ä£¬±ÈÈçÎÒÃÇÐèÒªÐÞ¸ÄÊäÈëÎÄ¼þ£¬ÎÒÃÇ¿ÉÒÔÖ±½ÓÔÚRÖÐ½øÐÐ
####¶ÁÈ¡ÅäÖÃÎÄ¼þ
library(configr)
GBD_Created_Session <- read.config('GBD.Created.Session.ini')
GBD_JPOptions <- read.config('GBD.JPOptions.ini')
##ÐÞ¸ÄÅäÖÃÎÄ¼þ
GBD_Created_Session[["Datafile options"]][["Datafile name"]] <- 'E:/clinical data mining/Data for others/Analysis/GBD-3/joinpoint.csv'

###ÐÞ¸ÄÍê±ÏºóÌæ´úÔ­À´µÄÎÄ¼þ
write.config(config.dat = GBD_Created_Session, file.path = sprintf("%s/GBD.Created.Session.ini", getwd()), write.type = "ini")
write.config(config.dat = GBD_JPOptions, file.path = sprintf("%s/GBD.JPOptions.ini", getwd()), write.type = "ini")


### Èí¼þµ÷ÓÃ
# Create an input file for the Joinpoint program(Èí¼þÔËÐÐÅäÖÃÎÄ¼þ)
filedir <- paste0(getwd(),'/')
jprun.ini.file =  "GBD.JPRun.ini"
cat(file = jprun.ini.file, "[Joinpoint Input Files]\n", append = FALSE)
cat(file = jprun.ini.file, paste0("Session File=", filedir, "GBD.Created.Session.ini\n"), append = TRUE)
cat(file = jprun.ini.file, paste0("Output File=", filedir, "GBD", ".jpo\n"), append = TRUE)
cat(file = jprun.ini.file, paste0("Export Options File=", filedir, "GBD.JPOptions.ini\n"), append = TRUE)
cat(file = jprun.ini.file, paste0("Run Options File=", filedir, "GBD.JPOptions.ini"), append = TRUE)


system(paste("jpCommand.exe", jprun.ini.file))

AAPC <- read.table('GBD.aapcexport.txt', header= TRUE)
AAPC <- AAPC[,c(1,6:8)]
names(AAPC)[2:4] <- c('val','lower','upper')


AAPC$AAPC <- paste(AAPC$lower,AAPC$upper,sep = ' to ') ## ÓÃ"-"Á¬½Ó95%UIÉÏÏÂÊýÖµ
AAPC$AAPC <- paste(AAPC$AAPC,')',sep = '')  ##95%UIÇ°ºó¼ÓÀ¨ºÅ             
AAPC$AAPC <- paste('(',AAPC$AAPC,sep = '')  ##95%UIÇ°ºó¼ÓÀ¨ºÅ
AAPC$AAPC <- paste(AAPC$val,AAPC$AAPC,sep = ' ') ##Êý¾ÝºÍ95%UIÓÃ¿Õ¸ñ¼üÁ¬½Ó
AAPC <- AAPC[,c(1,5)]
names(AAPC)[2] <- 'AAPC'

DALY_region <- merge(case_1990,ASR_1990,by='location')
DALY_region <- merge(DALY_region,case_2019,by='location')
DALY_region <- merge(DALY_region,ASR_2019,by='location')
DALY_region <- merge(DALY_region,AAPC,by='location')


DALY_region <- DALY_region %>% 
  mutate(location=fct_relevel(location,order$V1)) %>% arrange(location)

write.csv(DALY_region,'Results for DALY_region_ILD.csv')


###
####  Pneumoconiosis
### DALY
case_1990 <- subset(case,case$year=='1990' & 
                      case$age=='All Ages' & 
                      case$metric== 'Number' &
                      case$sex=='Both' &
                      case$cause=='Pneumoconiosis' &
                      case$measure=='DALYs (Disability-Adjusted Life Years)')

case_1990 <- case_1990[,c(2,8,9,10)]
case_1990$val <- round(case_1990$val,0)
case_1990$lower <- round(case_1990$lower,0)
case_1990$upper <- round(case_1990$upper,0)
case_1990$UI <- paste(case_1990$lower,case_1990$upper,sep = ' to ') 
case_1990$UI <- paste(case_1990$UI,')',sep = '') 
case_1990$UI <- paste('(',case_1990$UI,sep = '') 
case_1990$UI <- paste(case_1990$val,case_1990$UI,sep = ' ') 
case_1990 <- case_1990[,c(1,5)]
names(case_1990)[2] <- 'case_1990'

case_2019 <- subset(case,case$year=='2019' & 
                      case$age=='All Ages' & 
                      case$metric== 'Number' &
                      case$sex=='Both' &
                      case$cause=='Pneumoconiosis' &
                      case$measure=='DALYs (Disability-Adjusted Life Years)')

case_2019 <- case_2019[,c(2,8,9,10)]
case_2019$val <- round(case_2019$val,0)
case_2019$lower <- round(case_2019$lower,0)
case_2019$upper <- round(case_2019$upper,0)
case_2019$UI <- paste(case_2019$lower,case_2019$upper,sep = ' to ') 
case_2019$UI <- paste(case_2019$UI,')',sep = '') 
case_2019$UI <- paste('(',case_2019$UI,sep = '') 
case_2019$UI <- paste(case_2019$val,case_2019$UI,sep = ' ')
case_2019 <- case_2019[,c(1,5)]
names(case_2019)[2] <- 'case_2019'

ASR_1990 <- subset(case,case$year==1990 & 
                     case$age=='Age-standardized' & 
                     case$metric== 'Rate' &
                     case$sex=='Both' &
                     case$cause=='Pneumoconiosis' &
                     case$measure=='DALYs (Disability-Adjusted Life Years)')

ASR_1990 <- ASR_1990[,c(2,8,9,10)]
ASR_1990$val <- round(ASR_1990$val,2)
ASR_1990$lower <- round(ASR_1990$lower,2)
ASR_1990$upper <- round(ASR_1990$upper,2)
ASR_1990$UI <- paste(ASR_1990$lower,ASR_1990$upper,sep = ' to ') 
ASR_1990$UI <- paste(ASR_1990$UI,')',sep = '') 
ASR_1990$UI <- paste('(',ASR_1990$UI,sep = '') 
ASR_1990$UI <- paste(ASR_1990$val,ASR_1990$UI,sep = ' ') 
ASR_1990 <- ASR_1990[,c(1,5)]
names(ASR_1990)[2] <- 'ASR_1990'

ASR_2019 <- subset(case,case$year==2019 & 
                     case$age=='Age-standardized' & 
                     case$metric== 'Rate' &
                     case$sex=='Both' &
                     case$cause=='Pneumoconiosis' &
                     case$measure=='DALYs (Disability-Adjusted Life Years)')

ASR_2019 <- ASR_2019[,c(2,8,9,10)]
ASR_2019$val <- round(ASR_2019$val,2)
ASR_2019$lower <- round(ASR_2019$lower,2)
ASR_2019$upper <- round(ASR_2019$upper,2)
ASR_2019$UI <- paste(ASR_2019$lower,ASR_2019$upper,sep = ' to ') 
ASR_2019$UI <- paste(ASR_2019$UI,')',sep = '') 
ASR_2019$UI <- paste('(',ASR_2019$UI,sep = '') 
ASR_2019$UI <- paste(ASR_2019$val,ASR_2019$UI,sep = ' ')
ASR_2019 <- ASR_2019[,c(1,5)]
names(ASR_2019)[2] <- 'ASR_2019'

## APC
EAPC <- subset(case, case$age=='Age-standardized' & 
                 case$metric== 'Rate' &
                 case$sex=='Both' &
                 case$cause=='Pneumoconiosis' &
                 case$measure=='DALYs (Disability-Adjusted Life Years)')

EAPC$SE <- (EAPC$upper-EAPC$lower)/(1.96*2)   ##¸ù¾Ý95%UI ¼ÆËã±ê×¼Îó
EAPC <- EAPC[,c(2,7,8,11)] ##»ñÈ¡µØÇø¡¢Äê·ÝÒÔ¼°¶ÔÓ¦µÄÊýÖµ
EAPC <- EAPC[order(EAPC$location,EAPC$year),]   ### joinpointÒªÇóÄê·Ý°´ÕÕÉýÐòÅÅÁÐ£¬ÇÒÒ»¸ö×é·ÅÔÚÒ»Æð
write.table(EAPC,'joinpoint.csv',row.names = F,col.names = F,sep = ',')

#### Õë¶ÔÅäÖÃÎÄ¼þ£¬Ð¡¸ÄµÄ»°¿ÉÒÔÔËÐÐÈçÏÂ´úÂë½øÐÐÐÞ¸Ä£¬±ÈÈçÎÒÃÇÐèÒªÐÞ¸ÄÊäÈëÎÄ¼þ£¬ÎÒÃÇ¿ÉÒÔÖ±½ÓÔÚRÖÐ½øÐÐ
####¶ÁÈ¡ÅäÖÃÎÄ¼þ
library(configr)
GBD_Created_Session <- read.config('GBD.Created.Session.ini')
GBD_JPOptions <- read.config('GBD.JPOptions.ini')
##ÐÞ¸ÄÅäÖÃÎÄ¼þ
GBD_Created_Session[["Datafile options"]][["Datafile name"]] <- 'E:/clinical data mining/Data for others/Analysis/GBD-3/joinpoint.csv'

###ÐÞ¸ÄÍê±ÏºóÌæ´úÔ­À´µÄÎÄ¼þ
write.config(config.dat = GBD_Created_Session, file.path = sprintf("%s/GBD.Created.Session.ini", getwd()), write.type = "ini")
write.config(config.dat = GBD_JPOptions, file.path = sprintf("%s/GBD.JPOptions.ini", getwd()), write.type = "ini")


### Èí¼þµ÷ÓÃ
# Create an input file for the Joinpoint program(Èí¼þÔËÐÐÅäÖÃÎÄ¼þ)
filedir <- paste0(getwd(),'/')
jprun.ini.file =  "GBD.JPRun.ini"
cat(file = jprun.ini.file, "[Joinpoint Input Files]\n", append = FALSE)
cat(file = jprun.ini.file, paste0("Session File=", filedir, "GBD.Created.Session.ini\n"), append = TRUE)
cat(file = jprun.ini.file, paste0("Output File=", filedir, "GBD", ".jpo\n"), append = TRUE)
cat(file = jprun.ini.file, paste0("Export Options File=", filedir, "GBD.JPOptions.ini\n"), append = TRUE)
cat(file = jprun.ini.file, paste0("Run Options File=", filedir, "GBD.JPOptions.ini"), append = TRUE)


system(paste("jpCommand.exe", jprun.ini.file))

AAPC <- read.table('GBD.aapcexport.txt', header= TRUE)
AAPC <- AAPC[,c(1,6:8)]
names(AAPC)[2:4] <- c('val','lower','upper')

AAPC$AAPC <- paste(AAPC$lower,AAPC$upper,sep = ' to ') ## ÓÃ"-"Á¬½Ó95%UIÉÏÏÂÊýÖµ
AAPC$AAPC <- paste(AAPC$AAPC,')',sep = '')  ##95%UIÇ°ºó¼ÓÀ¨ºÅ             
AAPC$AAPC <- paste('(',AAPC$AAPC,sep = '')  ##95%UIÇ°ºó¼ÓÀ¨ºÅ
AAPC$AAPC <- paste(AAPC$val,AAPC$AAPC,sep = ' ') ##Êý¾ÝºÍ95%UIÓÃ¿Õ¸ñ¼üÁ¬½Ó
AAPC <- AAPC[,c(1,5)]
names(AAPC)[2] <- 'AAPC'

DALY_region <- merge(case_1990,ASR_1990,by='location')
DALY_region <- merge(DALY_region,case_2019,by='location')
DALY_region <- merge(DALY_region,ASR_2019,by='location')
DALY_region <- merge(DALY_region,AAPC,by='location')


DALY_region <- DALY_region %>% 
  mutate(location=fct_relevel(location,order$V1)) %>% arrange(location)

write.csv(DALY_region,'Results for DALY_region_Pneumoconiosis.csv')

####  Other
### DALY
case_1990 <- subset(case,case$year=='1990' & 
                      case$age=='All Ages' & 
                      case$metric== 'Number' &
                      case$sex=='Both' &
                      case$cause=='Other chronic respiratory diseases' &
                      case$measure=='DALYs (Disability-Adjusted Life Years)')

case_1990 <- case_1990[,c(2,8,9,10)]
case_1990$val <- round(case_1990$val,0)
case_1990$lower <- round(case_1990$lower,0)
case_1990$upper <- round(case_1990$upper,0)
case_1990$UI <- paste(case_1990$lower,case_1990$upper,sep = ' to ') 
case_1990$UI <- paste(case_1990$UI,')',sep = '') 
case_1990$UI <- paste('(',case_1990$UI,sep = '') 
case_1990$UI <- paste(case_1990$val,case_1990$UI,sep = ' ') 
case_1990 <- case_1990[,c(1,5)]
names(case_1990)[2] <- 'case_1990'

case_2019 <- subset(case,case$year=='2019' & 
                      case$age=='All Ages' & 
                      case$metric== 'Number' &
                      case$sex=='Both' &
                      case$cause=='Other chronic respiratory diseases' &
                      case$measure=='DALYs (Disability-Adjusted Life Years)')

case_2019 <- case_2019[,c(2,8,9,10)]
case_2019$val <- round(case_2019$val,0)
case_2019$lower <- round(case_2019$lower,0)
case_2019$upper <- round(case_2019$upper,0)
case_2019$UI <- paste(case_2019$lower,case_2019$upper,sep = ' to ') 
case_2019$UI <- paste(case_2019$UI,')',sep = '') 
case_2019$UI <- paste('(',case_2019$UI,sep = '') 
case_2019$UI <- paste(case_2019$val,case_2019$UI,sep = ' ')
case_2019 <- case_2019[,c(1,5)]
names(case_2019)[2] <- 'case_2019'

ASR_1990 <- subset(case,case$year==1990 & 
                     case$age=='Age-standardized' & 
                     case$metric== 'Rate' &
                     case$sex=='Both' &
                     case$cause=='Other chronic respiratory diseases' &
                     case$measure=='DALYs (Disability-Adjusted Life Years)')

ASR_1990 <- ASR_1990[,c(2,8,9,10)]
ASR_1990$val <- round(ASR_1990$val,2)
ASR_1990$lower <- round(ASR_1990$lower,2)
ASR_1990$upper <- round(ASR_1990$upper,2)
ASR_1990$UI <- paste(ASR_1990$lower,ASR_1990$upper,sep = ' to ') 
ASR_1990$UI <- paste(ASR_1990$UI,')',sep = '') 
ASR_1990$UI <- paste('(',ASR_1990$UI,sep = '') 
ASR_1990$UI <- paste(ASR_1990$val,ASR_1990$UI,sep = ' ') 
ASR_1990 <- ASR_1990[,c(1,5)]
names(ASR_1990)[2] <- 'ASR_1990'

ASR_2019 <- subset(case,case$year==2019 & 
                     case$age=='Age-standardized' & 
                     case$metric== 'Rate' &
                     case$sex=='Both' &
                     case$cause=='Other chronic respiratory diseases' &
                     case$measure=='DALYs (Disability-Adjusted Life Years)')

ASR_2019 <- ASR_2019[,c(2,8,9,10)]
ASR_2019$val <- round(ASR_2019$val,2)
ASR_2019$lower <- round(ASR_2019$lower,2)
ASR_2019$upper <- round(ASR_2019$upper,2)
ASR_2019$UI <- paste(ASR_2019$lower,ASR_2019$upper,sep = ' to ') 
ASR_2019$UI <- paste(ASR_2019$UI,')',sep = '') 
ASR_2019$UI <- paste('(',ASR_2019$UI,sep = '') 
ASR_2019$UI <- paste(ASR_2019$val,ASR_2019$UI,sep = ' ')
ASR_2019 <- ASR_2019[,c(1,5)]
names(ASR_2019)[2] <- 'ASR_2019'

## APC
EAPC <- subset(case, case$age=='Age-standardized' & 
                 case$metric== 'Rate' &
                 case$sex=='Both' &
                 case$cause=='Other chronic respiratory diseases' &
                 case$measure=='DALYs (Disability-Adjusted Life Years)')

EAPC$SE <- (EAPC$upper-EAPC$lower)/(1.96*2)   ##¸ù¾Ý95%UI ¼ÆËã±ê×¼Îó
EAPC <- EAPC[,c(2,7,8,11)] ##»ñÈ¡µØÇø¡¢Äê·ÝÒÔ¼°¶ÔÓ¦µÄÊýÖµ
EAPC <- EAPC[order(EAPC$location,EAPC$year),]   ### joinpointÒªÇóÄê·Ý°´ÕÕÉýÐòÅÅÁÐ£¬ÇÒÒ»¸ö×é·ÅÔÚÒ»Æð
write.table(EAPC,'joinpoint.csv',row.names = F,col.names = F,sep = ',')

#### Õë¶ÔÅäÖÃÎÄ¼þ£¬Ð¡¸ÄµÄ»°¿ÉÒÔÔËÐÐÈçÏÂ´úÂë½øÐÐÐÞ¸Ä£¬±ÈÈçÎÒÃÇÐèÒªÐÞ¸ÄÊäÈëÎÄ¼þ£¬ÎÒÃÇ¿ÉÒÔÖ±½ÓÔÚRÖÐ½øÐÐ
####¶ÁÈ¡ÅäÖÃÎÄ¼þ
library(configr)
GBD_Created_Session <- read.config('GBD.Created.Session.ini')
GBD_JPOptions <- read.config('GBD.JPOptions.ini')
##ÐÞ¸ÄÅäÖÃÎÄ¼þ
GBD_Created_Session[["Datafile options"]][["Datafile name"]] <- 'E:/clinical data mining/Data for others/Analysis/GBD-3/joinpoint.csv'

###ÐÞ¸ÄÍê±ÏºóÌæ´úÔ­À´µÄÎÄ¼þ
write.config(config.dat = GBD_Created_Session, file.path = sprintf("%s/GBD.Created.Session.ini", getwd()), write.type = "ini")
write.config(config.dat = GBD_JPOptions, file.path = sprintf("%s/GBD.JPOptions.ini", getwd()), write.type = "ini")


### Èí¼þµ÷ÓÃ
# Create an input file for the Joinpoint program(Èí¼þÔËÐÐÅäÖÃÎÄ¼þ)
filedir <- paste0(getwd(),'/')
jprun.ini.file =  "GBD.JPRun.ini"
cat(file = jprun.ini.file, "[Joinpoint Input Files]\n", append = FALSE)
cat(file = jprun.ini.file, paste0("Session File=", filedir, "GBD.Created.Session.ini\n"), append = TRUE)
cat(file = jprun.ini.file, paste0("Output File=", filedir, "GBD", ".jpo\n"), append = TRUE)
cat(file = jprun.ini.file, paste0("Export Options File=", filedir, "GBD.JPOptions.ini\n"), append = TRUE)
cat(file = jprun.ini.file, paste0("Run Options File=", filedir, "GBD.JPOptions.ini"), append = TRUE)


system(paste("jpCommand.exe", jprun.ini.file))

AAPC <- read.table('GBD.aapcexport.txt', header= TRUE)
AAPC <- AAPC[,c(1,6:8)]
names(AAPC)[2:4] <- c('val','lower','upper')


AAPC$AAPC <- paste(AAPC$lower,AAPC$upper,sep = ' to ') ## ÓÃ"-"Á¬½Ó95%UIÉÏÏÂÊýÖµ
AAPC$AAPC <- paste(AAPC$AAPC,')',sep = '')  ##95%UIÇ°ºó¼ÓÀ¨ºÅ             
AAPC$AAPC <- paste('(',AAPC$AAPC,sep = '')  ##95%UIÇ°ºó¼ÓÀ¨ºÅ
AAPC$AAPC <- paste(AAPC$val,AAPC$AAPC,sep = ' ') ##Êý¾ÝºÍ95%UIÓÃ¿Õ¸ñ¼üÁ¬½Ó
AAPC <- AAPC[,c(1,5)]
names(AAPC)[2] <- 'AAPC'

DALY_region <- merge(case_1990,ASR_1990,by='location')
DALY_region <- merge(DALY_region,case_2019,by='location')
DALY_region <- merge(DALY_region,ASR_2019,by='location')
DALY_region <- merge(DALY_region,AAPC,by='location')


DALY_region <- DALY_region %>% 
  mutate(location=fct_relevel(location,order$V1)) %>% arrange(location)

write.csv(DALY_region,'Results for DALY_region_Other.csv')
