# Supplementary material for: Global, regional, and national burden of chronic respiratory diseases and associated risk factors, 1990–2019: Results from the Global Burden of Disease Study 2019
Source: Front Med (Lausanne). 2023 Mar 28;10:1066804. doi: 10.3389/fmed.2023.1066804 (PMC10088372; doi:10.3389/fmed.2023.1066804)
Supplement: Supplementary file 9 [file Data_Sheet_9.ZIP › statistical programs(R)3.zip(how to decompress the compressed package).txt]

This volume is generated by Haozip, please use 2345haozip to decompress.
Software Download Website£ºhttp://haozip.2345.com/
There are four volume files:statistical programs£¨R£©3.haozip01.zip
statistical programs£¨R£©3.haozip02.zip
statistical programs£¨R£©3.haozip03.zip
statistical programs£¨R£©3.haozip04.zip
Please use haozip to decompress together

±¾·Ö¾íÓÉºÃÑ¹£¨Haozip£©Éú³É£¬ÇëÊ¹ÓÃ2345ºÃÑ¹À´½âÑ¹¡£
2345ºÃÑ¹ÏÂÔØµØÖ·:http://haozip.2345.com/
·Ö¾íÎÄ¼þ¹²ÓÐÒÔÏÂ4¸ö£º
statistical programs£¨R£©3.haozip01.zip
statistical programs£¨R£©3.haozip02.zip
statistical programs£¨R£©3.haozip03.zip
statistical programs£¨R£©3.haozip04.zip
ÎªÁË¸ü·½±ãµÄºÏ²¢·Ö¾íÎÄ¼þ£¬±¾ËµÃ÷ÎÄ¼þÇëÎðÉ¾³ý£¬Ð»Ð»£¡
